# Supplementary material for: Diatoms (Bacillariophyta) of the Salish Sea, Northeast Pacific: annotated checklist and new species reports
Source: Biodivers Data J. 2026 May 15;14:e189060. doi: 10.3897/BDJ.14.e189060 (PMC13197818; doi:10.3897/BDJ.14.e189060)
Supplement: XML Treatment for Achnanthes groenlandica meridiana [file BDJ.14.e189060-treatment1.xml]

<!DOCTYPE tp:taxon-treatment
  PUBLIC "-//TaxonX//DTD Taxonomic Treatment Publishing DTD v0 20100105//EN" "tax-treatment-NSO.dtd">
<tp:taxon-treatment xmlns:tp="http://www.plazi.org/taxpub"><tp:treatment-meta><mixed-citation publication-type="journal"><person-group><name><surname>Webber</surname><given-names>Mark</given-names></name><name><surname>Humphrey</surname><given-names>Elaine</given-names></name><name><surname>van Asselt</surname><given-names>Arjan</given-names></name><name><surname>Chang</surname><given-names>Alice</given-names></name><name><surname>Morien</surname><given-names>Evan</given-names></name><name><surname>Simon</surname><given-names>Andrew D. F.</given-names></name></person-group><article-title>Diatoms (<tp:taxon-name><tp:taxon-name-part taxon-name-part-type="phylum">Bacillariophyta</tp:taxon-name-part></tp:taxon-name>) of the Salish Sea, Northeast Pacific: annotated checklist and new species reports</article-title><source>Biodivers Data J</source><day>15</day><month>05</month><year>2026</year><volume>14</volume><pub-id pub-id-type="doi">10.3897/BDJ.14.e189060</pub-id></mixed-citation></tp:treatment-meta><tp:nomenclature><tp:taxon-name><object-id xmlns:xlink="http://www.w3.org/1999/xlink" content-type="arpha" xlink:type="simple">D111173B-3F83-59AE-8262-62765F0C15C6</object-id><tp:taxon-name-part taxon-name-part-type="genus">Achnanthes</tp:taxon-name-part> <tp:taxon-name-part taxon-name-part-type="species">groenlandica</tp:taxon-name-part> <tp:taxon-name-part taxon-name-part-type="subspecies">meridiana</tp:taxon-name-part></tp:taxon-name><tp:taxon-authority>Giffen</tp:taxon-authority><tp:nomenclature-citation-list><tp:nomenclature-citation><tp:taxon-name><tp:taxon-name-part taxon-name-part-type="genus" reg="Achnanthes">Achnanthes</tp:taxon-name-part> <tp:taxon-name-part taxon-name-part-type="species" reg="groenlandica">groenlandica</tp:taxon-name-part> <tp:taxon-name-part taxon-name-part-type="infraspecific-rank">var.</tp:taxon-name-part> <tp:taxon-name-part taxon-name-part-type="variety" reg="meridiana">meridiana</tp:taxon-name-part></tp:taxon-name><comment> <xref ref-type="bibr" rid="B13759067">Giffen (1973)</xref>: 33, figs. 1–4, 619, 620, 621, 625—<xref ref-type="bibr" rid="B13800362">McIntire and Reimer (1974)</xref>: pl. II, figs. 3a–c, pl. III; <xref ref-type="bibr" rid="B13800354">Tynni (1986)</xref>: 14–15, table 1, pl. 15, fig. 91; <xref ref-type="bibr" rid="B13800380">Majewska et al. (2017)</xref>: table 1; <xref ref-type="bibr" rid="B13759614">Kaleli et al. (2023)</xref>: 43, pls. 5, 15–16.</comment></tp:nomenclature-citation><tp:nomenclature-citation><tp:taxon-name><tp:taxon-name-part taxon-name-part-type="genus" reg="Achnanthes">Achnanthes</tp:taxon-name-part> <tp:taxon-name-part taxon-name-part-type="species" reg="groenlandica">groenlandica</tp:taxon-name-part> <tp:taxon-name-part taxon-name-part-type="infraspecific-rank">var.</tp:taxon-name-part> <tp:taxon-name-part taxon-name-part-type="variety" reg="phinneyi">phinneyi</tp:taxon-name-part></tp:taxon-name><comment> <xref ref-type="bibr" rid="B13800362">McIntire and Reimer (1974)</xref>—<xref ref-type="bibr" rid="B13818367">Guiry and Guiry (2025)</xref>.</comment></tp:nomenclature-citation></tp:nomenclature-citation-list></tp:nomenclature><tp:treatment-sec sec-type="Description"><title>Description</title><p>In girdle view, valve slightly geniculate, with convex RLV and concave RV. Valves linear-lanceolate with broadly rounded apices, slightly convex in the middle, length 22.9–32 (13.9–46) µm, width 4–5.0 (4–7) μm. RLV: narrow linear sternum, approximately central on valve face. Striae broken into one or two large and transversely elongate areolae. Central areolae occasionally larger than other areolae. Transapical rows of areolae 7–8 (6–8) in 10 µm. RV: moderately broad linear axial sternum. Central area has transverse fascia extending and slightly widening to the margins. Raphe filiform, narrow, broadening moderately near the slightly enlarged, slightly deflected proximal raphe ends. Distal raphe ends curved in the same direction, forming a shallow hook that terminates around the middle of the apices. Striae on both sides of sternum alternate, composed of two large, elliptical, usually transapically elongated areolae: one on valve face, one on mantle. The four or five striae nearest apices are moderately radiate, have smaller areolae and are more closely spaced than other striae on valve. Transapical rows of areolae 9–10 (8–13) in 10 µm on RV. Puncta on girdle bands next to RV 13–14 (10–12) in 10 µm.</p></tp:treatment-sec><tp:treatment-sec sec-type="Diagnosis"><title>Diagnosis</title><p>The lower striae density, more closely spaced areolae near apices, smaller width range, lack of terminal orbiculi and other characteristics of the Galiano Island specimens place them outside of measurements for <italic><tp:taxon-name><tp:taxon-name-part taxon-name-part-type="genus" reg="Achnanthes">Achnanthes</tp:taxon-name-part> <tp:taxon-name-part taxon-name-part-type="species" reg="pseudogroenlandica">pseudogroenlandica</tp:taxon-name-part></tp:taxon-name></italic> Hendey (<xref ref-type="bibr" rid="B13759342">Hendey (1964)</xref>: 177, pl. 28, figs. 9–12; <xref ref-type="bibr" rid="B13820184">Witkowski et al. (2000)</xref>: 94, pl. 44, figs. 16–23; <xref ref-type="bibr" rid="B13800371">Suzuki et al. (2009)</xref>; <xref ref-type="bibr" rid="B13800380">Majewska et al. (2017)</xref>: table 1) and <italic><tp:taxon-name><tp:taxon-name-part taxon-name-part-type="genus" reg="Achnanthes">Achnanthes</tp:taxon-name-part> <tp:taxon-name-part taxon-name-part-type="species" reg="groenlandica">groenlandica</tp:taxon-name-part></tp:taxon-name></italic> (Cleve) Grunow, which have a lower striae density range (<xref ref-type="bibr" rid="B13820184">Witkowski et al. (2000)</xref>: 89, 90, pl. 44, figs. 1–7). <xref ref-type="bibr" rid="B13800362">McIntire and Reimer (1974)</xref> distinguished <tp:taxon-name><tp:taxon-name-part taxon-name-part-type="genus" reg="Achnanthes">Achnanthes</tp:taxon-name-part> <tp:taxon-name-part taxon-name-part-type="species" reg="groenlandica">groenlandica</tp:taxon-name-part> <tp:taxon-name-part taxon-name-part-type="infraspecific-rank">var.</tp:taxon-name-part> <tp:taxon-name-part taxon-name-part-type="variety" reg="meridiana">meridiana</tp:taxon-name-part></tp:taxon-name> (p. 172, pl. 2, figs. 5a and b) from <tp:taxon-name><tp:taxon-name-part taxon-name-part-type="genus" reg="Achnanthes">Achnanthes</tp:taxon-name-part> <tp:taxon-name-part taxon-name-part-type="species" reg="groenlandica">groenlandica</tp:taxon-name-part> <tp:taxon-name-part taxon-name-part-type="infraspecific-rank">var.</tp:taxon-name-part> <tp:taxon-name-part taxon-name-part-type="variety" reg="phinneyi">phinneyi</tp:taxon-name-part> <tp:taxon-name-part taxon-name-part-type="infraspecific-rank">f.</tp:taxon-name-part> <tp:taxon-name-part taxon-name-part-type="form" reg="jadyei">jadyei</tp:taxon-name-part></tp:taxon-name>, where the latter has a RLV sternum that is centred within the valve and has more increased striae than the var. <tp:taxon-name><tp:taxon-name-part taxon-name-part-type="genus" reg="Achnanthes"/><tp:taxon-name-part taxon-name-part-type="species" reg="groenlandica"/><tp:taxon-name-part taxon-name-part-type="variety" reg="phinneyi">phinneyi</tp:taxon-name-part></tp:taxon-name>. Our samples contain both forms, however. Since AlgaeBase (<xref ref-type="bibr" rid="B13818367">Guiry and Guiry 2025</xref>) does not recognise <tp:taxon-name><tp:taxon-name-part taxon-name-part-type="genus" reg="Achnanthes">Achnanthes</tp:taxon-name-part> <tp:taxon-name-part taxon-name-part-type="species" reg="groenlandica">groenlandica</tp:taxon-name-part> <tp:taxon-name-part taxon-name-part-type="infraspecific-rank">var.</tp:taxon-name-part> <tp:taxon-name-part taxon-name-part-type="variety" reg="phinneyi">phinneyi</tp:taxon-name-part> <tp:taxon-name-part taxon-name-part-type="infraspecific-rank">f.</tp:taxon-name-part> <tp:taxon-name-part taxon-name-part-type="form" reg="jadyei">jadyei</tp:taxon-name-part></tp:taxon-name>, we have placed both forms within <tp:taxon-name><tp:taxon-name-part taxon-name-part-type="genus" reg="Achnanthes">Achnanthes</tp:taxon-name-part> <tp:taxon-name-part taxon-name-part-type="species" reg="groenlandica">groenlandica</tp:taxon-name-part> <tp:taxon-name-part taxon-name-part-type="infraspecific-rank">var.</tp:taxon-name-part> <tp:taxon-name-part taxon-name-part-type="variety" reg="meridiana">meridiana</tp:taxon-name-part></tp:taxon-name>.</p></tp:treatment-sec><tp:treatment-sec sec-type="Notes"><title>Notes</title><p>Although this is the first report of an extant <tp:taxon-name><tp:taxon-name-part taxon-name-part-type="genus" reg="Achnanthes">Achnanthes</tp:taxon-name-part> <tp:taxon-name-part taxon-name-part-type="species" reg="groenlandica">groenlandica</tp:taxon-name-part> <tp:taxon-name-part taxon-name-part-type="infraspecific-rank">var.</tp:taxon-name-part> <tp:taxon-name-part taxon-name-part-type="variety" reg="meridiana">meridiana</tp:taxon-name-part></tp:taxon-name> within the Salish Sea, <xref ref-type="bibr" rid="B13800354">Tynni (1986)</xref> recorded this taxon as a rare occurrence in the Shine peat deposit (&gt; 5.3 million years old) at a depth of 5.2 m at Squamish Harbor, Washington. The taxon was also identified by <xref ref-type="bibr" rid="B13800362">McIntire and Reimer (1974)</xref> in the Yaquina Estuary, Oregon. iNaturalist ID: 323108312, 323262404 (Fig. <xref ref-type="fig" rid="F13850394">2</xref>).</p></tp:treatment-sec><tp:treatment-sec><!--Section generated to contain objects referenced in tp:taxon-treatment.--><fig-group id="F13850394" position="float" orientation="portrait"><caption><p><tp:taxon-name><tp:taxon-name-part taxon-name-part-type="genus" reg="Achnanthes">Achnanthes</tp:taxon-name-part> <tp:taxon-name-part taxon-name-part-type="species" reg="groenlandica">groenlandica</tp:taxon-name-part> <tp:taxon-name-part taxon-name-part-type="infraspecific-rank">var.</tp:taxon-name-part> <tp:taxon-name-part taxon-name-part-type="variety" reg="meridiana">meridiana</tp:taxon-name-part></tp:taxon-name>:</p></caption><fig id="F13850399" position="float" orientation="portrait"><object-id xmlns:xlink="http://www.w3.org/1999/xlink" content-type="arpha" xlink:type="simple">AAD21F16-27A4-5B83-8E79-4E5EE8DC4370</object-id><object-id xmlns:xlink="http://www.w3.org/1999/xlink" content-type="doi" xlink:type="simple">10.3897/BDJ.14.e189060.figure2a</object-id><label>Figure 2a.</label><caption><p><tp:taxon-name><tp:taxon-name-part taxon-name-part-type="genus" reg="Achnanthes">Achnanthes</tp:taxon-name-part> <tp:taxon-name-part taxon-name-part-type="species" reg="groenlandica">groenlandica</tp:taxon-name-part> <tp:taxon-name-part taxon-name-part-type="infraspecific-rank">var.</tp:taxon-name-part> <tp:taxon-name-part taxon-name-part-type="variety" reg="meridiana">meridiana</tp:taxon-name-part></tp:taxon-name>, exterior RV. SEM. Scale bar: 2 µm;</p></caption><graphic xmlns:xlink="http://www.w3.org/1999/xlink" xlink:href="bdj-14-e189060-g002_a.jpg" xlink:type="simple" position="float" orientation="portrait" id="oo_1519166.jpg"><uri content-type="original_file" xlink:type="simple">https://binary.pensoft.net/fig/1519166</uri></graphic></fig><fig id="F13850400" position="float" orientation="portrait"><object-id xmlns:xlink="http://www.w3.org/1999/xlink" content-type="arpha" xlink:type="simple">BBE5FCC5-6993-5953-BC82-3D039A8FA357</object-id><object-id xmlns:xlink="http://www.w3.org/1999/xlink" content-type="doi" xlink:type="simple">10.3897/BDJ.14.e189060.figure2b</object-id><label>Figure 2b.</label><caption><p><tp:taxon-name><tp:taxon-name-part taxon-name-part-type="genus" reg="Achnanthes">Achnanthes</tp:taxon-name-part> <tp:taxon-name-part taxon-name-part-type="species" reg="groenlandica">groenlandica</tp:taxon-name-part> <tp:taxon-name-part taxon-name-part-type="infraspecific-rank">var.</tp:taxon-name-part> <tp:taxon-name-part taxon-name-part-type="variety" reg="meridiana">meridiana</tp:taxon-name-part></tp:taxon-name>, exterior RLV and girdle view. SEM. Scale bar: 2.5 µm.</p></caption><graphic xmlns:xlink="http://www.w3.org/1999/xlink" xlink:href="bdj-14-e189060-g002_b.jpg" xlink:type="simple" position="float" orientation="portrait" id="oo_1519171.jpg"><uri content-type="original_file" xlink:type="simple">https://binary.pensoft.net/fig/1519171</uri></graphic></fig></fig-group></tp:treatment-sec><ref-list><ref id="B13759067"><element-citation xmlns:xlink="http://www.w3.org/1999/xlink" publication-type="article" xlink:type="simple"><person-group person-group-type="author"><name name-style="western"><surname>Giffen</surname><given-names>M. H.</given-names></name></person-group><year>1973</year><article-title>Diatoms of the marine littoral of Steenberg's Cove in St. Helena Bay, Cape Province, South Africa</article-title><source>Botanica Marina</source><volume>16</volume><issue>1</issue><fpage>32</fpage><lpage>48</lpage><pub-id pub-id-type="doi">10.1515/botm.1973.16.1.32</pub-id></element-citation></ref><ref id="B13800362"><element-citation xmlns:xlink="http://www.w3.org/1999/xlink" publication-type="article" xlink:type="simple"><person-group person-group-type="author"><name name-style="western"><surname>McIntire</surname><given-names>C. D.</given-names></name><name name-style="western"><surname>Reimer</surname><given-names>C. W.</given-names></name></person-group><year>1974</year><article-title>Some marine and brackish-water <italic><tp:taxon-name><tp:taxon-name-part taxon-name-part-type="genus" reg="Achnanthes">Achnanthes</tp:taxon-name-part></tp:taxon-name></italic> from Yaquina estuary, Oregon (U.S.A.)</article-title><source>Botanica Marina</source><volume>17</volume><issue>3</issue><fpage>164</fpage><lpage>175</lpage><pub-id pub-id-type="doi">10.1515/botm.1974.17.3.164</pub-id></element-citation></ref><ref id="B13800354"><element-citation xmlns:xlink="http://www.w3.org/1999/xlink" publication-type="book" xlink:type="simple"><person-group person-group-type="author"><name name-style="western"><surname>Tynni</surname><given-names>R.</given-names></name></person-group><year>1986</year><source>Observations of diatoms on the coast of the state of Washington</source><edition>Geological Survey of Finland, Report of Investigation 75</edition><publisher-name>Geological Survey of Finland</publisher-name><publisher-loc>Espoo, Finland</publisher-loc><size units="page">25</size></element-citation></ref><ref id="B13800380"><element-citation xmlns:xlink="http://www.w3.org/1999/xlink" publication-type="article" xlink:type="simple"><person-group person-group-type="author"><name name-style="western"><surname>Majewska</surname><given-names>R.</given-names></name><name name-style="western"><surname>De Stefano</surname><given-names>M.</given-names></name><name name-style="western"><surname>Ector</surname><given-names>L.</given-names></name><name name-style="western"><surname>Balaños</surname><given-names>F.</given-names></name><name name-style="western"><surname>Frankovich</surname><given-names>T. A.</given-names></name><name name-style="western"><surname>Sullivan</surname><given-names>M. J.</given-names></name><name name-style="western"><surname>Ashworth</surname><given-names>M. P.</given-names></name><name name-style="western"><surname>Vijver</surname><given-names>B.</given-names></name></person-group><year>2017</year><article-title>Two new epizoic <italic><tp:taxon-name><tp:taxon-name-part taxon-name-part-type="genus" reg="Achnanthes">Achnanthes</tp:taxon-name-part></tp:taxon-name></italic> species (<tp:taxon-name><tp:taxon-name-part taxon-name-part-type="phylum">Bacillariophyta</tp:taxon-name-part></tp:taxon-name>) living on marine turtles from Costa Rica</article-title><source>Botanica Marina</source><volume>60</volume><issue>3</issue><fpage>303</fpage><lpage>318</lpage><pub-id pub-id-type="doi">10.1515/bot-2016-0114</pub-id></element-citation></ref><ref id="B13759614"><element-citation xmlns:xlink="http://www.w3.org/1999/xlink" publication-type="book" xlink:type="simple"><person-group person-group-type="author"><name name-style="western"><surname>Kaleli</surname><given-names>A.</given-names></name><name name-style="western"><surname>Krzywda</surname><given-names>M.</given-names></name><name name-style="western"><surname>Car</surname><given-names>A.</given-names></name><name name-style="western"><surname>Zglobicka</surname><given-names>I.</given-names></name><name name-style="western"><surname>Kurzydlowski</surname><given-names>K.</given-names></name><name name-style="western"><surname>Plocinski</surname><given-names>T.</given-names></name></person-group><year>2023</year><source>Diatoms associated with loggerhead sea turtles (<italic><tp:taxon-name><tp:taxon-name-part taxon-name-part-type="genus" reg="Caretta">Caretta</tp:taxon-name-part> <tp:taxon-name-part taxon-name-part-type="species" reg="caretta">caretta</tp:taxon-name-part></tp:taxon-name></italic> Linnaeus, 1758) carapace from the Mediterranean Sea coast of Turkey</source><edition>Diatom Monographs 20</edition><publisher-name>Koeltz Botanical Books</publisher-name><publisher-loc>Oberreifenberg, Germany</publisher-loc><size units="page">201</size></element-citation></ref><ref id="B13818367"><element-citation xmlns:xlink="http://www.w3.org/1999/xlink" publication-type="website" xlink:type="simple"><person-group person-group-type="author"><name name-style="western"><surname>Guiry</surname><given-names>M. D.</given-names></name><name name-style="western"><surname>Guiry</surname><given-names>G. M.</given-names></name></person-group><article-title>AlgalBase</article-title><uri xlink:type="simple">https://www.algaebase.org</uri><date-in-citation content-type="access-date">2025-10-20T00:46:21+00:00</date-in-citation></element-citation></ref><ref id="B13759342"><element-citation xmlns:xlink="http://www.w3.org/1999/xlink" publication-type="book" xlink:type="simple"><person-group person-group-type="author"><name name-style="western"><surname>Hendey</surname><given-names>N. I.</given-names></name></person-group><year>1964</year><source>An introductory account of the smaller <tp:taxon-name><tp:taxon-name-part taxon-name-part-type="above-family">algae</tp:taxon-name-part></tp:taxon-name> of British coastal waters. Part V: <tp:taxon-name><tp:taxon-name-part taxon-name-part-type="class">Bacillariophyceae</tp:taxon-name-part></tp:taxon-name> (Diatoms)</source><edition>Ministry of Agriculture, Fisheries and Food, Fishery Investigations, series 4</edition><publisher-name>Her Majesty's Stationery Office</publisher-name><publisher-loc>London, UK</publisher-loc><size units="page">317</size></element-citation></ref><ref id="B13820184"><element-citation xmlns:xlink="http://www.w3.org/1999/xlink" publication-type="chapter" xlink:type="simple"><person-group person-group-type="author"><name name-style="western"><surname>Witkowski</surname><given-names>A.</given-names></name><name name-style="western"><surname>Lange-Bertalot</surname><given-names>H.</given-names></name><name name-style="western"><surname>Metzeltin</surname><given-names>D.</given-names></name></person-group><year>2000</year><chapter-title>Diatom flora of marine coasts I</chapter-title><person-group person-group-type="editor"><name name-style="western"><surname>Lange-Bertalot</surname><given-names>H.</given-names></name></person-group><source>Iconographia diatomologica. Annotated diatom micrographs</source><volume>Vol. 7, Diversity-taxonomy-identification</volume><publisher-name>A.R.G. Gantner Verlag K.G.</publisher-name><publisher-loc>Ruggell, Liechtenstein</publisher-loc><size units="page">925</size></element-citation></ref><ref id="B13800371"><element-citation xmlns:xlink="http://www.w3.org/1999/xlink" publication-type="article" xlink:type="simple"><person-group person-group-type="author"><name name-style="western"><surname>Suzuki</surname><given-names>H.</given-names></name><name name-style="western"><surname>Toyoda</surname><given-names>K.</given-names></name><name name-style="western"><surname>Yazaki</surname><given-names>I.</given-names></name><name name-style="western"><surname>Yamaguchi</surname><given-names>K.</given-names></name></person-group><year>2009</year><article-title>Morphology of the marine benthic diatom <italic><tp:taxon-name><tp:taxon-name-part taxon-name-part-type="genus" reg="Achnanthes">Achnanthes</tp:taxon-name-part> <tp:taxon-name-part taxon-name-part-type="species" reg="pseudogroenlandica">pseudogroenlandica</tp:taxon-name-part></tp:taxon-name></italic> Hendey (<tp:taxon-name><tp:taxon-name-part taxon-name-part-type="class">Bacillariophyceae</tp:taxon-name-part></tp:taxon-name>)</article-title><source>Journal of Japanese Botany</source><volume>84</volume><issue>3</issue><fpage>131</fpage><lpage>142</lpage></element-citation></ref></ref-list></tp:taxon-treatment>
