# Supplementary material for: Diatoms (Bacillariophyta) of the Salish Sea, Northeast Pacific: annotated checklist and new species reports
Source: Biodivers Data J. 2026 May 15;14:e189060. doi: 10.3897/BDJ.14.e189060 (PMC13197818; doi:10.3897/BDJ.14.e189060)
Supplement: XML Treatment for Actinoptychus adriaticus pumila [file BDJ.14.e189060-treatment2.xml]

<!DOCTYPE tp:taxon-treatment
  PUBLIC "-//TaxonX//DTD Taxonomic Treatment Publishing DTD v0 20100105//EN" "tax-treatment-NSO.dtd">
<tp:taxon-treatment xmlns:tp="http://www.plazi.org/taxpub"><tp:treatment-meta><mixed-citation publication-type="journal"><person-group><name><surname>Webber</surname><given-names>Mark</given-names></name><name><surname>Humphrey</surname><given-names>Elaine</given-names></name><name><surname>van Asselt</surname><given-names>Arjan</given-names></name><name><surname>Chang</surname><given-names>Alice</given-names></name><name><surname>Morien</surname><given-names>Evan</given-names></name><name><surname>Simon</surname><given-names>Andrew D. F.</given-names></name></person-group><article-title>Diatoms (<tp:taxon-name><tp:taxon-name-part taxon-name-part-type="phylum">Bacillariophyta</tp:taxon-name-part></tp:taxon-name>) of the Salish Sea, Northeast Pacific: annotated checklist and new species reports</article-title><source>Biodivers Data J</source><day>15</day><month>05</month><year>2026</year><volume>14</volume><pub-id pub-id-type="doi">10.3897/BDJ.14.e189060</pub-id></mixed-citation></tp:treatment-meta><tp:nomenclature><tp:taxon-name><object-id xmlns:xlink="http://www.w3.org/1999/xlink" content-type="arpha" xlink:type="simple">D0A460E3-D0EC-5F6C-8BE9-4B0C41119C48</object-id><tp:taxon-name-part taxon-name-part-type="genus">Actinoptychus</tp:taxon-name-part> <tp:taxon-name-part taxon-name-part-type="species">adriaticus</tp:taxon-name-part> <tp:taxon-name-part taxon-name-part-type="subspecies">pumila</tp:taxon-name-part></tp:taxon-name><tp:taxon-authority>Grunow</tp:taxon-authority><tp:nomenclature-citation-list><tp:nomenclature-citation><tp:taxon-name><tp:taxon-name-part taxon-name-part-type="genus" reg="Actinoptychus">Actinoptychus</tp:taxon-name-part> <tp:taxon-name-part taxon-name-part-type="species" reg="adriaticus">adriaticus</tp:taxon-name-part> <tp:taxon-name-part taxon-name-part-type="infraspecific-rank">var.</tp:taxon-name-part> <tp:taxon-name-part taxon-name-part-type="variety" reg="pumila">pumila</tp:taxon-name-part></tp:taxon-name><comment> Grunow 1883: pl. 121, fig. 3, in <xref ref-type="bibr" rid="B13818298">Van Heurck (1882)</xref>—<xref ref-type="bibr" rid="B13801150">Lee and Chang (1996)</xref>.</comment></tp:nomenclature-citation></tp:nomenclature-citation-list></tp:nomenclature><tp:treatment-sec sec-type="Description"><title>Description</title><p>Valves disc-shaped, diameter 13.5 (13.5–30) µm. Sectors 12, alternately raised and depressed. Externally, valve centre <italic>hyaline</italic> with curved wrinkles forming star-like pattern between sectors. Rimopotulae have medium tube length, are thin and hollow and face away from frustule centre, with slightly bulbous proximal connections to margin on the raised sectors. External rimopotulae located between valve face and valve mantle is open and round to elliptical in shape. Small <italic>hyaline</italic> area around base of rimopotulae. Hyaline rim on margin of depressed sector. Depressed sectors have a small and faint <italic>hyaline</italic> area in the margin. Areolae in raised sectors 22 (22) in 10 µm, in depressed sectors 14 (14) in 10 µm. Small siliceous nodules scattered on margin surface. Internally, rimopotulae located in the centre of raised sectors.</p></tp:treatment-sec><tp:treatment-sec sec-type="Notes"><title>Notes</title><p>iNaturalist ID: 185626241 (Fig. <xref ref-type="fig" rid="F13850403">3</xref>).</p></tp:treatment-sec><tp:treatment-sec><!--Section generated to contain objects referenced in tp:taxon-treatment.--><fig id="F13850403" position="float" orientation="portrait"><object-id xmlns:xlink="http://www.w3.org/1999/xlink" content-type="arpha" xlink:type="simple">71EDAC22-80CF-534E-AB8D-6B9D702B6A1B</object-id><label>Figure 3.</label><caption><p><tp:taxon-name><tp:taxon-name-part taxon-name-part-type="genus" reg="Actinoptychus">Actinoptychus</tp:taxon-name-part> <tp:taxon-name-part taxon-name-part-type="species" reg="adriaticus">adriaticus</tp:taxon-name-part> <tp:taxon-name-part taxon-name-part-type="infraspecific-rank">var.</tp:taxon-name-part> <tp:taxon-name-part taxon-name-part-type="variety" reg="pumila">pumila</tp:taxon-name-part></tp:taxon-name>, exterior valve view. SEM. Scale bar: 5 µm.</p></caption><graphic xmlns:xlink="http://www.w3.org/1999/xlink" xlink:href="bdj-14-e189060-g003.jpg" position="float" id="oo_1519174.jpg" orientation="portrait" xlink:type="simple"><uri content-type="original_file" xlink:type="simple">https://binary.pensoft.net/fig/1519174</uri></graphic></fig></tp:treatment-sec><ref-list><ref id="B13818298"><element-citation xmlns:xlink="http://www.w3.org/1999/xlink" publication-type="book" xlink:type="simple"><person-group person-group-type="author"><name name-style="western"><surname>Van Heurck</surname><given-names>H.</given-names></name></person-group><year>1882</year><source>Synopsis des diatomées de belgique. Atlas (plates LXXVIII–CXXXII)</source><publisher-name>Ducaju et Cie</publisher-name><publisher-loc>Antwerp, Belgium</publisher-loc></element-citation></ref><ref id="B13801150"><element-citation xmlns:xlink="http://www.w3.org/1999/xlink" publication-type="article" xlink:type="simple"><person-group person-group-type="author"><name name-style="western"><surname>Lee</surname><given-names>J. H.</given-names></name><name name-style="western"><surname>Chang</surname><given-names>M.</given-names></name></person-group><year>1996</year><article-title>Morphological variations of the marine diatom genus <italic><tp:taxon-name><tp:taxon-name-part taxon-name-part-type="genus" reg="Actinoptychus">Actinoptychus</tp:taxon-name-part></tp:taxon-name></italic> in the coastal waters of Korea</article-title><source><tp:taxon-name><tp:taxon-name-part taxon-name-part-type="above-family">Algae</tp:taxon-name-part></tp:taxon-name>, the Korean Journal of Phycology</source><volume>11</volume><issue>4</issue><fpage>365</fpage><lpage>374</lpage></element-citation></ref></ref-list></tp:taxon-treatment>
