# Supplementary material for: Diatoms (Bacillariophyta) of the Salish Sea, Northeast Pacific: annotated checklist and new species reports
Source: Biodivers Data J. 2026 May 15;14:e189060. doi: 10.3897/BDJ.14.e189060 (PMC13197818; doi:10.3897/BDJ.14.e189060)
Supplement: XML Treatment for Andrzeja fenestrata [file BDJ.14.e189060-treatment3.xml]

<!DOCTYPE tp:taxon-treatment
  PUBLIC "-//TaxonX//DTD Taxonomic Treatment Publishing DTD v0 20100105//EN" "tax-treatment-NSO.dtd">
<tp:taxon-treatment xmlns:tp="http://www.plazi.org/taxpub"><tp:treatment-meta><mixed-citation publication-type="journal"><person-group><name><surname>Webber</surname><given-names>Mark</given-names></name><name><surname>Humphrey</surname><given-names>Elaine</given-names></name><name><surname>van Asselt</surname><given-names>Arjan</given-names></name><name><surname>Chang</surname><given-names>Alice</given-names></name><name><surname>Morien</surname><given-names>Evan</given-names></name><name><surname>Simon</surname><given-names>Andrew D. F.</given-names></name></person-group><article-title>Diatoms (<tp:taxon-name><tp:taxon-name-part taxon-name-part-type="phylum">Bacillariophyta</tp:taxon-name-part></tp:taxon-name>) of the Salish Sea, Northeast Pacific: annotated checklist and new species reports</article-title><source>Biodivers Data J</source><day>15</day><month>05</month><year>2026</year><volume>14</volume><pub-id pub-id-type="doi">10.3897/BDJ.14.e189060</pub-id></mixed-citation></tp:treatment-meta><tp:nomenclature><tp:taxon-name><object-id xmlns:xlink="http://www.w3.org/1999/xlink" content-type="arpha" xlink:type="simple">4A2CB6EB-B580-5219-B28B-4F3A378DBB19</object-id><tp:taxon-name-part taxon-name-part-type="genus">Andrzeja</tp:taxon-name-part> <tp:taxon-name-part taxon-name-part-type="species">fenestrata</tp:taxon-name-part></tp:taxon-name><tp:taxon-authority>Mayama &amp; Kryk</tp:taxon-authority><tp:nomenclature-citation-list><tp:nomenclature-citation><tp:taxon-name><tp:taxon-name-part taxon-name-part-type="genus" reg="Andrzeja">Andrzeja</tp:taxon-name-part> <tp:taxon-name-part taxon-name-part-type="species" reg="fenestrata">fenestrata</tp:taxon-name-part></tp:taxon-name><comment> <xref ref-type="bibr" rid="B13820067">Mayama et al. (2025)</xref>: 15, 17, table 2, figs. 44–59.</comment></tp:nomenclature-citation></tp:nomenclature-citation-list></tp:nomenclature><tp:treatment-sec sec-type="Description"><title>Description</title><p>Frustules rectangular, box-like in girdle view. Valve narrowly hemi-lanceolate with acute ends slightly inflated on dorsal side and flat on ventral side, length 8-15.4 (7–16) μm and width 1.5-2.2 (1.3–2.3) μm. Externally, valve face flat, curving roundly into the dorsal mantle. Ridge at juncture between valve face and mantle. External raphe branches short, arcuate and almost fully on the ventral mantle, with a small distal section along the valve face. Raphe proximal ends form drop-shaped holes within slightly curved elevations and distal ends are simple and curved away from marginal ridge. Internally, raphe fissures slightly curved (straight) and located along the face/mantle juncture, proximal ending simple, co-axially symmetrical, with low profile helictoglossa at the distal ends. Areolae elongate, parallel, uniseriate, occluded by hymens and 14-20 in 10 µm on valve face and dorsal mantle. Striae on ventral mantle, 30-35 (28–30) in 10 μm, are denser than on valve face. Striae elongated below raphe branches, 2-4 and generally 4 (4-5), have oval-shaped areolae between proximal raphe endings, with narrow slits near apices. Epicingulum has 4-5 (4-5) bands, each with a single row of pores.</p></tp:treatment-sec><tp:treatment-sec sec-type="Notes"><title>Notes</title><p>In both the Gulf Island specimens of <italic><tp:taxon-name><tp:taxon-name-part taxon-name-part-type="genus" reg="Andrzeja">Andrzeja</tp:taxon-name-part> <tp:taxon-name-part taxon-name-part-type="species" reg="fenestrata">fenestrata</tp:taxon-name-part></tp:taxon-name></italic> and in figs. 44-59 in <xref ref-type="bibr" rid="B13820067">Mayama et al. (2025)</xref>, the distal raphe often travels a short distance across the ridge on the valve face-mantle juncture into the valve face, ending in a helictoglossa. Specimens of epiphytic and epipsammic <italic><tp:taxon-name><tp:taxon-name-part taxon-name-part-type="genus" reg="Andrzeja">A.</tp:taxon-name-part> <tp:taxon-name-part taxon-name-part-type="species" reg="fenestrata">fenestrata</tp:taxon-name-part></tp:taxon-name></italic> from Madagascar and Mozambique, as shown in <xref ref-type="bibr" rid="B13820067">Mayama et al. (2025)</xref>, have a distal raphe that often travels a short distance across the ridge on the valve face-mantle juncture into the valve face, ending in a helictoglossa. These morphometric data closely match the epiphytic specimens on the eelgrass <italic><tp:taxon-name><tp:taxon-name-part taxon-name-part-type="genus" reg="Zostera">Zostera</tp:taxon-name-part> <tp:taxon-name-part taxon-name-part-type="species" reg="marina">marina</tp:taxon-name-part></tp:taxon-name></italic> from the Southern Gulf Islands, BC, Canada. An abundance of <italic><tp:taxon-name><tp:taxon-name-part taxon-name-part-type="genus" reg="Andrzeja">A.</tp:taxon-name-part> <tp:taxon-name-part taxon-name-part-type="species" reg="fenestrata">fenestrata</tp:taxon-name-part></tp:taxon-name></italic> colonies were found on the eelgrass <italic><tp:taxon-name><tp:taxon-name-part taxon-name-part-type="genus" reg="Zostera">Zostera</tp:taxon-name-part> <tp:taxon-name-part taxon-name-part-type="species" reg="marina">marina</tp:taxon-name-part></tp:taxon-name></italic> at Montague Harbour Marine Provincial Park (MHMPP), Galiano Island, BC. Canada, in 2020 to 2022 collections. <italic><tp:taxon-name><tp:taxon-name-part taxon-name-part-type="genus" reg="Andrzeja">Andrzeja</tp:taxon-name-part> <tp:taxon-name-part taxon-name-part-type="species" reg="fenestrata">fenestrata</tp:taxon-name-part></tp:taxon-name></italic> has also been observed 30 km from MHMPP on <italic><tp:taxon-name><tp:taxon-name-part taxon-name-part-type="genus" reg="Zostera">Z.</tp:taxon-name-part> <tp:taxon-name-part taxon-name-part-type="species" reg="marina">marina</tp:taxon-name-part></tp:taxon-name></italic> from Sidney Beach, Sidney, BC. 12 September 2025. iNat: 331457188, 331455851 (Fig. <xref ref-type="fig" rid="F13860575">4</xref>).</p></tp:treatment-sec><tp:treatment-sec><!--Section generated to contain objects referenced in tp:taxon-treatment.--><fig-group id="F13860575" position="float" orientation="portrait"><caption><p><italic><tp:taxon-name><tp:taxon-name-part taxon-name-part-type="genus" reg="Andrzeja">Andrzeja</tp:taxon-name-part> <tp:taxon-name-part taxon-name-part-type="species" reg="fenestrata">fenestrata</tp:taxon-name-part></tp:taxon-name></italic>:</p></caption><fig id="F13860580" position="float" orientation="portrait"><object-id xmlns:xlink="http://www.w3.org/1999/xlink" content-type="arpha" xlink:type="simple">478571AD-E409-5A8C-8E4C-16518A5865E8</object-id><object-id xmlns:xlink="http://www.w3.org/1999/xlink" content-type="doi" xlink:type="simple">10.3897/BDJ.14.e189060.figure4a</object-id><label>Figure 4a.</label><caption><p><italic><tp:taxon-name><tp:taxon-name-part taxon-name-part-type="genus" reg="Andrzeja">Andrzeja</tp:taxon-name-part> <tp:taxon-name-part taxon-name-part-type="species" reg="fenestrata">fenestrata</tp:taxon-name-part></tp:taxon-name></italic>, exterior, girdle and valve views. Arrow indicates location of raphe along part of the valve and mantle edge. SEM. Scale bar: 2 µm;</p></caption><graphic xmlns:xlink="http://www.w3.org/1999/xlink" xlink:href="bdj-14-e189060-g004_a.jpg" xlink:type="simple" position="float" orientation="portrait" id="oo_1522022.jpg"><uri content-type="original_file" xlink:type="simple">https://binary.pensoft.net/fig/1522022</uri></graphic></fig><fig id="F13860581" position="float" orientation="portrait"><object-id xmlns:xlink="http://www.w3.org/1999/xlink" content-type="arpha" xlink:type="simple">93024147-5FD2-50A6-817D-3497F57C023F</object-id><object-id xmlns:xlink="http://www.w3.org/1999/xlink" content-type="doi" xlink:type="simple">10.3897/BDJ.14.e189060.figure4b</object-id><label>Figure 4b.</label><caption><p><italic><tp:taxon-name><tp:taxon-name-part taxon-name-part-type="genus" reg="Andrzeja">Andrzeja</tp:taxon-name-part> <tp:taxon-name-part taxon-name-part-type="species" reg="fenestrata">fenestrata</tp:taxon-name-part></tp:taxon-name></italic>, valve view. Tilted, with a section of vental valve showing. Arrows indicate location of raphes. SEM. Scale bar: 2 µm;</p></caption><graphic xmlns:xlink="http://www.w3.org/1999/xlink" xlink:href="bdj-14-e189060-g004_b.jpg" xlink:type="simple" position="float" orientation="portrait" id="oo_1522024.jpg"><uri content-type="original_file" xlink:type="simple">https://binary.pensoft.net/fig/1522024</uri></graphic></fig><fig id="F13860582" position="float" orientation="portrait"><object-id xmlns:xlink="http://www.w3.org/1999/xlink" content-type="arpha" xlink:type="simple">5E1401F0-7BBE-5436-9AED-B8AA07185A6D</object-id><object-id xmlns:xlink="http://www.w3.org/1999/xlink" content-type="doi" xlink:type="simple">10.3897/BDJ.14.e189060.figure4c</object-id><label>Figure 4c.</label><caption><p><italic><tp:taxon-name><tp:taxon-name-part taxon-name-part-type="genus" reg="Andrzeja">Andrzeja</tp:taxon-name-part> <tp:taxon-name-part taxon-name-part-type="species" reg="fenestrata">fenestrata</tp:taxon-name-part></tp:taxon-name></italic>, ventral valve and girdle views. Short arrow indicates location of four girdle bands with simple singular row of pores. Longer arrow shows raphe on ventral valve side and proximal termination ending in a helictoglossa with a slight rim. SEM. Scale bar: 1 µm;</p></caption><graphic xmlns:xlink="http://www.w3.org/1999/xlink" xlink:href="bdj-14-e189060-g004_c.jpg" xlink:type="simple" position="float" orientation="portrait" id="oo_1522025.jpg"><uri content-type="original_file" xlink:type="simple">https://binary.pensoft.net/fig/1522025</uri></graphic></fig><fig id="F13860583" position="float" orientation="portrait"><object-id xmlns:xlink="http://www.w3.org/1999/xlink" content-type="arpha" xlink:type="simple">561D8F77-C7AA-5010-B371-198DD79182C4</object-id><object-id xmlns:xlink="http://www.w3.org/1999/xlink" content-type="doi" xlink:type="simple">10.3897/BDJ.14.e189060.figure4d</object-id><label>Figure 4d.</label><caption><p><italic><tp:taxon-name><tp:taxon-name-part taxon-name-part-type="genus" reg="Andrzeja">Andrzeja</tp:taxon-name-part> <tp:taxon-name-part taxon-name-part-type="species" reg="fenestrata">fenestrata</tp:taxon-name-part></tp:taxon-name></italic>, interior valve view. Arrows showing distal raphe termination ending in a helictoglossa. Scale bar: 2 µm.</p></caption><graphic xmlns:xlink="http://www.w3.org/1999/xlink" xlink:href="bdj-14-e189060-g004_d.jpg" xlink:type="simple" position="float" orientation="portrait" id="oo_1522026.jpg"><uri content-type="original_file" xlink:type="simple">https://binary.pensoft.net/fig/1522026</uri></graphic></fig></fig-group></tp:treatment-sec><ref-list><ref id="B13820067"><element-citation xmlns:xlink="http://www.w3.org/1999/xlink" publication-type="article" xlink:type="simple"><person-group person-group-type="author"><name name-style="western"><surname>Mayama</surname><given-names>S.</given-names></name><name name-style="western"><surname>Witkowski</surname><given-names>A.</given-names></name><name name-style="western"><surname>Kryk</surname><given-names>A.</given-names></name><name name-style="western"><surname>Ribeiro</surname><given-names>L.</given-names></name><name name-style="western"><surname>Rybak</surname><given-names>M.</given-names></name></person-group><year>2025</year><article-title>Novel marine diatom genera with raphe on the valve mantle: <italic><tp:taxon-name><tp:taxon-name-part taxon-name-part-type="genus" reg="Periraphis">Periraphis</tp:taxon-name-part></tp:taxon-name></italic> gen. nov. and <italic><tp:taxon-name><tp:taxon-name-part taxon-name-part-type="genus" reg="Andrzeja">Andrzeja</tp:taxon-name-part></tp:taxon-name></italic> gen. nov. (<tp:taxon-name><tp:taxon-name-part taxon-name-part-type="class">Bacillariophyceae</tp:taxon-name-part></tp:taxon-name>)</article-title><source>Nova Hedwigia</source><volume>120</volume><issue>1-4</issue><fpage>7</fpage><lpage>27</lpage><pub-id pub-id-type="doi">10.1127/nova_hedwigia/2025/1100</pub-id></element-citation></ref></ref-list></tp:taxon-treatment>
