# Supplementary material for: Diatoms (Bacillariophyta) of the Salish Sea, Northeast Pacific: annotated checklist and new species reports
Source: Biodivers Data J. 2026 May 15;14:e189060. doi: 10.3897/BDJ.14.e189060 (PMC13197818; doi:10.3897/BDJ.14.e189060)
Supplement: XML Treatment for Attheya longicornis [file BDJ.14.e189060-treatment4.xml]

<!DOCTYPE tp:taxon-treatment
  PUBLIC "-//TaxonX//DTD Taxonomic Treatment Publishing DTD v0 20100105//EN" "tax-treatment-NSO.dtd">
<tp:taxon-treatment xmlns:tp="http://www.plazi.org/taxpub"><tp:treatment-meta><mixed-citation publication-type="journal"><person-group><name><surname>Webber</surname><given-names>Mark</given-names></name><name><surname>Humphrey</surname><given-names>Elaine</given-names></name><name><surname>van Asselt</surname><given-names>Arjan</given-names></name><name><surname>Chang</surname><given-names>Alice</given-names></name><name><surname>Morien</surname><given-names>Evan</given-names></name><name><surname>Simon</surname><given-names>Andrew D. F.</given-names></name></person-group><article-title>Diatoms (<tp:taxon-name><tp:taxon-name-part taxon-name-part-type="phylum">Bacillariophyta</tp:taxon-name-part></tp:taxon-name>) of the Salish Sea, Northeast Pacific: annotated checklist and new species reports</article-title><source>Biodivers Data J</source><day>15</day><month>05</month><year>2026</year><volume>14</volume><pub-id pub-id-type="doi">10.3897/BDJ.14.e189060</pub-id></mixed-citation></tp:treatment-meta><tp:nomenclature><tp:taxon-name><object-id xmlns:xlink="http://www.w3.org/1999/xlink" content-type="arpha" xlink:type="simple">56B09C57-D0D6-561E-8247-F41128B73EE1</object-id><tp:taxon-name-part taxon-name-part-type="genus">Attheya</tp:taxon-name-part> <tp:taxon-name-part taxon-name-part-type="species">longicornis</tp:taxon-name-part></tp:taxon-name><tp:taxon-authority>R.M.Crawford &amp; C.Gardner</tp:taxon-authority><tp:nomenclature-citation-list><tp:nomenclature-citation><tp:taxon-name><tp:taxon-name-part taxon-name-part-type="genus" reg="Chaetoceros">Chaetoceros</tp:taxon-name-part> <tp:taxon-name-part taxon-name-part-type="species" reg="septentrionale">septentrionale</tp:taxon-name-part></tp:taxon-name><comment> <xref ref-type="bibr" rid="B13800476">Østrup (1895)</xref>: 457, pl. 7, fig. 88.</comment></tp:nomenclature-citation><tp:nomenclature-citation><tp:taxon-name><tp:taxon-name-part taxon-name-part-type="genus" reg="Attheya">Attheya</tp:taxon-name-part> <tp:taxon-name-part taxon-name-part-type="species" reg="septentrionalis">septentrionalis</tp:taxon-name-part></tp:taxon-name><comment> <xref ref-type="bibr" rid="B13800476">Østrup (1895)</xref>—<xref ref-type="bibr" rid="B13758774">Crawford et al. (1994)</xref>: 41, figs. 42–49.</comment></tp:nomenclature-citation><tp:nomenclature-citation><tp:taxon-name><tp:taxon-name-part taxon-name-part-type="genus" reg="Attheya">Attheya</tp:taxon-name-part> <tp:taxon-name-part taxon-name-part-type="species" reg="longicornis">longicornis</tp:taxon-name-part></tp:taxon-name><comment> <xref ref-type="bibr" rid="B13758774">Crawford et al. (1994)</xref>: 38, figs. 36–41—<xref ref-type="bibr" rid="B13759342">Hendey (1964)</xref>; <xref ref-type="bibr" rid="B13800485">Hasle and Syvertsen (1997)</xref>: 225; <xref ref-type="bibr" rid="B13758542">Bérard-Therriault et al. (1999)</xref>: 38, pl. 22c–h; <xref ref-type="bibr" rid="B13800499">Orlova et al. (2002)</xref>; <xref ref-type="bibr" rid="B13759866">Stonik et al. (2006)</xref>; <xref ref-type="bibr" rid="B13800508">Rampen et al. (2009)</xref>; <xref ref-type="bibr" rid="B13800521">Sugie and Kuma (2017)</xref>; <xref ref-type="bibr" rid="B13759693">Stonik and Efimova (2020)</xref>.</comment></tp:nomenclature-citation></tp:nomenclature-citation-list></tp:nomenclature><tp:treatment-sec sec-type="Description"><title>Description</title><p>Solitary marine species, not known to form colonies, except in culture. Valves flat to noticeably concave and lacking spines, spinules and rimoportulae. Length 5.2–6.4 (4–12) µm, 4–7.5 (3–16) µm in the apical axis (wide); pervalvar axis in culture often reported as 2–5 (2–5) times the width. Horns built of many silicious hoops and vary from long, thin, wavy, curly and straight, with horn length averaging 4.3–11 (4–10) times the cell length. Horns initially parallel to pervalvar axis, then may go in different directions. Longitudinal non-spiralling support bands 3 (3–4) in horns. Horns end in spines around an open apical aperture. Plastids per cell 1–2 (1–2). No resting cells or spores have been reported.</p></tp:treatment-sec><tp:treatment-sec sec-type="Diagnosis"><title>Diagnosis</title><p>Horns on <italic><tp:taxon-name><tp:taxon-name-part taxon-name-part-type="genus" reg="Attheya">A.</tp:taxon-name-part> <tp:taxon-name-part taxon-name-part-type="species" reg="septentrionalis">septentrionalis</tp:taxon-name-part></tp:taxon-name></italic> are three times the valve length (<xref ref-type="bibr" rid="B13758774">Crawford et al. 1994</xref>; <xref ref-type="bibr" rid="B13800485">Hasle and Syvertsen 1997</xref>; <xref ref-type="bibr" rid="B13758542">Bérard-Therriault et al. 1999</xref>; <xref ref-type="bibr" rid="B13800499">Orlova et al. 2002</xref>; <xref ref-type="bibr" rid="B13800549">Stonik and Aizdaicher 2016</xref>) and are distinctly shorter than our specimens of <italic><tp:taxon-name><tp:taxon-name-part taxon-name-part-type="genus" reg="Attheya">A.</tp:taxon-name-part> <tp:taxon-name-part taxon-name-part-type="species" reg="longicornis">longicornis</tp:taxon-name-part></tp:taxon-name></italic>, whose horns are 8–10 times the cell length. <italic><tp:taxon-name><tp:taxon-name-part taxon-name-part-type="genus" reg="Attheya">Attheya</tp:taxon-name-part> <tp:taxon-name-part taxon-name-part-type="species" reg="longicornis">longicornis</tp:taxon-name-part></tp:taxon-name></italic> horns are strongly undulate (at least for one valve), as they arise from the valve corners and project parallel to the valvar plane, then often go in different directions. The two species of <italic><tp:taxon-name><tp:taxon-name-part taxon-name-part-type="genus" reg="Attheya">Attheya</tp:taxon-name-part></tp:taxon-name></italic> often differ in the longitudinal support bands in the horns: <italic><tp:taxon-name><tp:taxon-name-part taxon-name-part-type="genus" reg="Attheya">A.</tp:taxon-name-part> <tp:taxon-name-part taxon-name-part-type="species" reg="septentrionalis">septentrionalis</tp:taxon-name-part></tp:taxon-name></italic> has four spiralling bands (<xref ref-type="bibr" rid="B13758774">Crawford et al. 1994</xref>; <xref ref-type="bibr" rid="B13759866">Stonik et al. 2006</xref>). <xref ref-type="bibr" rid="B13800549">Stonik and Aizdaicher (2016)</xref> report that from observations of six species, including <italic><tp:taxon-name><tp:taxon-name-part taxon-name-part-type="genus" reg="Attheya">A.</tp:taxon-name-part> <tp:taxon-name-part taxon-name-part-type="species" reg="longicornis">longicornis</tp:taxon-name-part></tp:taxon-name></italic> and <italic><tp:taxon-name><tp:taxon-name-part taxon-name-part-type="genus" reg="Attheya">A.</tp:taxon-name-part> <tp:taxon-name-part taxon-name-part-type="species" reg="septentrionalis">septentrionalis</tp:taxon-name-part></tp:taxon-name></italic>, found in the Sea of Japan, the only reliably different features that are useful for diagnosis between the two species are horn length and the number of longitudinal support rods in the horns. The horns of <italic><tp:taxon-name><tp:taxon-name-part taxon-name-part-type="genus" reg="Attheya">A.</tp:taxon-name-part> <tp:taxon-name-part taxon-name-part-type="species" reg="longicornis">longicornis</tp:taxon-name-part></tp:taxon-name></italic> end in spines around an open apical aperture.</p></tp:treatment-sec><tp:treatment-sec sec-type="Notes"><title>Notes</title><p>iNaturalist ID: 263094504 (Fig. <xref ref-type="fig" rid="F13850405">5</xref>).</p></tp:treatment-sec><tp:treatment-sec><!--Section generated to contain objects referenced in tp:taxon-treatment.--><fig-group id="F13850405" position="float" orientation="portrait"><caption><p><italic><tp:taxon-name><tp:taxon-name-part taxon-name-part-type="genus" reg="Attheya">Attheya</tp:taxon-name-part> <tp:taxon-name-part taxon-name-part-type="species" reg="longicornis">longicornis</tp:taxon-name-part></tp:taxon-name></italic>:</p></caption><fig id="F13850410" position="float" orientation="portrait"><object-id xmlns:xlink="http://www.w3.org/1999/xlink" content-type="arpha" xlink:type="simple">06D1BB5F-7F0D-528A-B66D-40F7AD044C9F</object-id><object-id xmlns:xlink="http://www.w3.org/1999/xlink" content-type="doi" xlink:type="simple">10.3897/BDJ.14.e189060.figure5a</object-id><label>Figure 5a.</label><caption><p><italic><tp:taxon-name><tp:taxon-name-part taxon-name-part-type="genus" reg="Attheya">Attheya</tp:taxon-name-part> <tp:taxon-name-part taxon-name-part-type="species" reg="longicornis">longicornis</tp:taxon-name-part></tp:taxon-name></italic>, girdle view. LM. Scale bar: 10 µm;</p></caption><graphic xmlns:xlink="http://www.w3.org/1999/xlink" xlink:href="bdj-14-e189060-g005_a.jpg" xlink:type="simple" position="float" orientation="portrait" id="oo_1519182.jpg"><uri content-type="original_file" xlink:type="simple">https://binary.pensoft.net/fig/1519182</uri></graphic></fig><fig id="F13850411" position="float" orientation="portrait"><object-id xmlns:xlink="http://www.w3.org/1999/xlink" content-type="arpha" xlink:type="simple">0FB94F7C-7207-56E1-A105-01A78FD1EC10</object-id><object-id xmlns:xlink="http://www.w3.org/1999/xlink" content-type="doi" xlink:type="simple">10.3897/BDJ.14.e189060.figure5b</object-id><label>Figure 5b.</label><caption><p><italic><tp:taxon-name><tp:taxon-name-part taxon-name-part-type="genus" reg="Attheya">Attheya</tp:taxon-name-part> <tp:taxon-name-part taxon-name-part-type="species" reg="longicornis">longicornis</tp:taxon-name-part></tp:taxon-name></italic>, girdle view. SEM. Scale bar: 10 µm;</p></caption><graphic xmlns:xlink="http://www.w3.org/1999/xlink" xlink:href="bdj-14-e189060-g005_b.jpg" xlink:type="simple" position="float" orientation="portrait" id="oo_1519183.jpg"><uri content-type="original_file" xlink:type="simple">https://binary.pensoft.net/fig/1519183</uri></graphic></fig><fig id="F13850412" position="float" orientation="portrait"><object-id xmlns:xlink="http://www.w3.org/1999/xlink" content-type="arpha" xlink:type="simple">3E77A200-197A-5D54-A09E-3070B115AB31</object-id><object-id xmlns:xlink="http://www.w3.org/1999/xlink" content-type="doi" xlink:type="simple">10.3897/BDJ.14.e189060.figure5c</object-id><label>Figure 5c.</label><caption><p><italic><tp:taxon-name><tp:taxon-name-part taxon-name-part-type="genus" reg="Attheya">Attheya</tp:taxon-name-part> <tp:taxon-name-part taxon-name-part-type="species" reg="longicornis">longicornis</tp:taxon-name-part></tp:taxon-name></italic>, girdle view. SEM. Scale bar: 5 µm;</p></caption><graphic xmlns:xlink="http://www.w3.org/1999/xlink" xlink:href="bdj-14-e189060-g005_c.jpg" xlink:type="simple" position="float" orientation="portrait" id="oo_1519187.jpg"><uri content-type="original_file" xlink:type="simple">https://binary.pensoft.net/fig/1519187</uri></graphic></fig><fig id="F13850413" position="float" orientation="portrait"><object-id xmlns:xlink="http://www.w3.org/1999/xlink" content-type="arpha" xlink:type="simple">FFC1462E-9138-55AB-94BC-A48A78C117C3</object-id><object-id xmlns:xlink="http://www.w3.org/1999/xlink" content-type="doi" xlink:type="simple">10.3897/BDJ.14.e189060.figure5d</object-id><label>Figure 5d.</label><caption><p><italic><tp:taxon-name><tp:taxon-name-part taxon-name-part-type="genus" reg="Attheya">Attheya</tp:taxon-name-part> <tp:taxon-name-part taxon-name-part-type="species" reg="longicornis">longicornis</tp:taxon-name-part></tp:taxon-name></italic>, girdle view. SEM. Scale bar: 1 µm.</p></caption><graphic xmlns:xlink="http://www.w3.org/1999/xlink" xlink:href="bdj-14-e189060-g005_d.jpg" xlink:type="simple" position="float" orientation="portrait" id="oo_1519185.jpg"><uri content-type="original_file" xlink:type="simple">https://binary.pensoft.net/fig/1519185</uri></graphic></fig></fig-group></tp:treatment-sec><ref-list><ref id="B13800476"><element-citation xmlns:xlink="http://www.w3.org/1999/xlink" publication-type="article" xlink:type="simple"><person-group person-group-type="author"><name name-style="western"><surname>Østrup</surname><given-names>E.</given-names></name></person-group><year>1895</year><article-title>Marine diatoméer fra Østgrønland</article-title><source>Meddelelser om Grønland, Kjøbenhavn</source><volume>18</volume><fpage>395</fpage><lpage>476</lpage></element-citation></ref><ref id="B13758774"><element-citation xmlns:xlink="http://www.w3.org/1999/xlink" publication-type="article" xlink:type="simple"><person-group person-group-type="author"><name name-style="western"><surname>Crawford</surname><given-names>R. M.</given-names></name><name name-style="western"><surname>Gardner</surname><given-names>C.</given-names></name><name name-style="western"><surname>Medlin</surname><given-names>L. K.</given-names></name></person-group><year>1994</year><article-title>The genus <italic><tp:taxon-name><tp:taxon-name-part taxon-name-part-type="genus" reg="Attheya">Attheya</tp:taxon-name-part></tp:taxon-name></italic>. I. A description of four taxa and the transfer of <italic><tp:taxon-name><tp:taxon-name-part taxon-name-part-type="genus" reg="Gonioceros">Gonioceros</tp:taxon-name-part> <tp:taxon-name-part taxon-name-part-type="species" reg="septentrionalis">septentrionalis</tp:taxon-name-part></tp:taxon-name></italic> and <italic><tp:taxon-name><tp:taxon-name-part taxon-name-part-type="genus" reg="Gonioceros">G.</tp:taxon-name-part> <tp:taxon-name-part taxon-name-part-type="species" reg="armatus">armatus</tp:taxon-name-part></tp:taxon-name></italic></article-title><source>Diatom Research</source><volume>9</volume><issue>1</issue><fpage>27</fpage><lpage>51</lpage><pub-id pub-id-type="doi">10.1080/0269249X.1994.9705286</pub-id></element-citation></ref><ref id="B13759342"><element-citation xmlns:xlink="http://www.w3.org/1999/xlink" publication-type="book" xlink:type="simple"><person-group person-group-type="author"><name name-style="western"><surname>Hendey</surname><given-names>N. I.</given-names></name></person-group><year>1964</year><source>An introductory account of the smaller <tp:taxon-name><tp:taxon-name-part taxon-name-part-type="above-family">algae</tp:taxon-name-part></tp:taxon-name> of British coastal waters. Part V: <tp:taxon-name><tp:taxon-name-part taxon-name-part-type="class">Bacillariophyceae</tp:taxon-name-part></tp:taxon-name> (Diatoms)</source><edition>Ministry of Agriculture, Fisheries and Food, Fishery Investigations, series 4</edition><publisher-name>Her Majesty's Stationery Office</publisher-name><publisher-loc>London, UK</publisher-loc><size units="page">317</size></element-citation></ref><ref id="B13800485"><element-citation xmlns:xlink="http://www.w3.org/1999/xlink" publication-type="chapter" xlink:type="simple"><person-group person-group-type="author"><name name-style="western"><surname>Hasle</surname><given-names>G. R.</given-names></name><name name-style="western"><surname>Syvertsen</surname><given-names>E. E.</given-names></name></person-group><year>1997</year><chapter-title>Marine diatoms</chapter-title><person-group person-group-type="editor"><name name-style="western"><surname>Thomas</surname><given-names>C. R.</given-names></name></person-group><source>Identifying marine phytoplankton</source><publisher-name>Academic Press</publisher-name><publisher-loc>San Diego, USA</publisher-loc><size units="page">874</size><pub-id pub-id-type="doi">10.17031/1629</pub-id></element-citation></ref><ref id="B13758542"><element-citation xmlns:xlink="http://www.w3.org/1999/xlink" publication-type="book" xlink:type="simple"><person-group person-group-type="author"><name name-style="western"><surname>Bérard-Therriault</surname><given-names>Louise</given-names></name><name name-style="western"><surname>Poulin</surname><given-names>Monique</given-names></name><name name-style="western"><surname>Bossé</surname><given-names>Louise</given-names></name></person-group><year>1999</year><source>Guide d'identification du phytoplancton marin de l'estuaire et du Golfe du Saint-Laurent incluant également certains protozoaires. Publication spéciale canadienne des sciences halieutiques et aquatiques 128</source><publisher-name>National Research Council Canada</publisher-name><publisher-loc>Ottawa, Canada</publisher-loc><size units="page">387</size></element-citation></ref><ref id="B13800499"><element-citation xmlns:xlink="http://www.w3.org/1999/xlink" publication-type="article" xlink:type="simple"><person-group person-group-type="author"><name name-style="western"><surname>Orlova</surname><given-names>T. Y.</given-names></name><name name-style="western"><surname>Stonik</surname><given-names>I. V.</given-names></name><name name-style="western"><surname>Aizdaicher</surname><given-names>N. A.</given-names></name></person-group><year>2002</year><article-title>Morphology and biology of the diatom alga <italic><tp:taxon-name><tp:taxon-name-part taxon-name-part-type="genus" reg="Attheya">Attheya</tp:taxon-name-part> <tp:taxon-name-part taxon-name-part-type="species" reg="longicornis">longicornis</tp:taxon-name-part></tp:taxon-name></italic> from the Sea of Japan</article-title><source>Russian Journal of Marine Biology</source><volume>28</volume><fpage>186</fpage><lpage>190</lpage><pub-id pub-id-type="doi">10.1023/A:1016897320307</pub-id></element-citation></ref><ref id="B13759866"><element-citation xmlns:xlink="http://www.w3.org/1999/xlink" publication-type="article" xlink:type="simple"><person-group person-group-type="author"><name name-style="western"><surname>Stonik</surname><given-names>I. V.</given-names></name><name name-style="western"><surname>Orlova</surname><given-names>T. Y.</given-names></name><name name-style="western"><surname>Crawford</surname><given-names>R. M.</given-names></name></person-group><year>2006</year><article-title><italic><tp:taxon-name><tp:taxon-name-part taxon-name-part-type="genus" reg="Attheya">Attheya</tp:taxon-name-part> <tp:taxon-name-part taxon-name-part-type="species" reg="ussurensis">ussurensis</tp:taxon-name-part></tp:taxon-name></italic> sp. nov. (<tp:taxon-name><tp:taxon-name-part taxon-name-part-type="phylum">Bacillariophyta</tp:taxon-name-part></tp:taxon-name>)—a new marine diatom from the coastal waters of the Sea of Japan and a reappraisal of the genus</article-title><source>Phycologia</source><volume>45</volume><issue>2</issue><fpage>141</fpage><lpage>147</lpage><pub-id pub-id-type="doi">10.2216/04-48.1</pub-id></element-citation></ref><ref id="B13800508"><element-citation xmlns:xlink="http://www.w3.org/1999/xlink" publication-type="article" xlink:type="simple"><person-group person-group-type="author"><name name-style="western"><surname>Rampen</surname><given-names>S. W.</given-names></name><name name-style="western"><surname>Schouten</surname><given-names>S.</given-names></name><name name-style="western"><surname>Panoto</surname><given-names>F. E.</given-names></name><name name-style="western"><surname>Brink</surname><given-names>M.</given-names></name><name name-style="western"><surname>Andersen</surname><given-names>R. A.</given-names></name><name name-style="western"><surname>Muyzer</surname><given-names>G.</given-names></name><name name-style="western"><surname>Abbas</surname><given-names>B.</given-names></name><name name-style="western"><surname>Sinninghe Damste</surname><given-names>J. S.</given-names></name></person-group><year>2009</year><article-title>Phylogenetic position of <italic><tp:taxon-name><tp:taxon-name-part taxon-name-part-type="genus" reg="Attheya">Attheya</tp:taxon-name-part> <tp:taxon-name-part taxon-name-part-type="species" reg="longicornis">longicornis</tp:taxon-name-part></tp:taxon-name></italic> and <italic><tp:taxon-name><tp:taxon-name-part taxon-name-part-type="genus" reg="Attheya">Attheya</tp:taxon-name-part> <tp:taxon-name-part taxon-name-part-type="species" reg="septentrionalis">septentrionalis</tp:taxon-name-part></tp:taxon-name></italic> (<tp:taxon-name><tp:taxon-name-part taxon-name-part-type="phylum">Bacillariophyta</tp:taxon-name-part></tp:taxon-name>)</article-title><source>Journal of Phycology</source><volume>45</volume><issue>2</issue><fpage>444</fpage><lpage>453</lpage><pub-id pub-id-type="doi">10.1111/j.1529-8817.2009.00657.x</pub-id></element-citation></ref><ref id="B13800521"><element-citation xmlns:xlink="http://www.w3.org/1999/xlink" publication-type="article" xlink:type="simple"><person-group person-group-type="author"><name name-style="western"><surname>Sugie</surname><given-names>K.</given-names></name><name name-style="western"><surname>Kuma</surname><given-names>K.</given-names></name></person-group><year>2017</year><article-title>Change in elemental composition and cell geometry of the marine diatom <italic><tp:taxon-name><tp:taxon-name-part taxon-name-part-type="genus" reg="Attheya">Attheya</tp:taxon-name-part> <tp:taxon-name-part taxon-name-part-type="species" reg="longicornis">longicornis</tp:taxon-name-part></tp:taxon-name></italic> under nitrogen- and iron-depleted conditions</article-title><source>Diatom Research</source><volume>32</volume><issue>1</issue><fpage>11</fpage><lpage>20</lpage><pub-id pub-id-type="doi">10.1080/0269249X.2017.1301999</pub-id></element-citation></ref><ref id="B13759693"><element-citation xmlns:xlink="http://www.w3.org/1999/xlink" publication-type="article" xlink:type="simple"><person-group person-group-type="author"><name name-style="western"><surname>Stonik</surname><given-names>I. V.</given-names></name><name name-style="western"><surname>Efimova</surname><given-names>K. V.</given-names></name></person-group><year>2020</year><article-title><italic><tp:taxon-name><tp:taxon-name-part taxon-name-part-type="genus" reg="Attheya">Attheya</tp:taxon-name-part></tp:taxon-name></italic> (<tp:taxon-name><tp:taxon-name-part taxon-name-part-type="phylum">Bacillariophyta</tp:taxon-name-part></tp:taxon-name>) from the northwestern Sea of Japan: a description of two subgenera based on molecular and morphological data</article-title><source>Phycologia</source><volume>59</volume><issue>3</issue><fpage>227</fpage><lpage>237</lpage><pub-id pub-id-type="doi">10.1080/00318884.2020.1732801</pub-id></element-citation></ref><ref id="B13800549"><element-citation xmlns:xlink="http://www.w3.org/1999/xlink" publication-type="article" xlink:type="simple"><person-group person-group-type="author"><name name-style="western"><surname>Stonik</surname><given-names>I. V.</given-names></name><name name-style="western"><surname>Aizdaicher</surname><given-names>N. A.</given-names></name></person-group><year>2016</year><article-title>The species composition, morphology, and seasonal distribution of diatoms of the genus <italic><tp:taxon-name><tp:taxon-name-part taxon-name-part-type="genus" reg="Attheya">Attheya</tp:taxon-name-part></tp:taxon-name></italic> West, 1860 from the Sea of Japan</article-title><source>Russian Journal of Marine Biology</source><volume>42</volume><issue>4</issue><fpage>357</fpage><lpage>361</lpage><pub-id pub-id-type="doi">10.1134/S1063074016040118</pub-id></element-citation></ref></ref-list></tp:taxon-treatment>
