# Supplementary material for: Diatoms (Bacillariophyta) of the Salish Sea, Northeast Pacific: annotated checklist and new species reports
Source: Biodivers Data J. 2026 May 15;14:e189060. doi: 10.3897/BDJ.14.e189060 (PMC13197818; doi:10.3897/BDJ.14.e189060)
Supplement: XML Treatment for Bacteriastrum hyalinum [file BDJ.14.e189060-treatment5.xml]

<!DOCTYPE tp:taxon-treatment
  PUBLIC "-//TaxonX//DTD Taxonomic Treatment Publishing DTD v0 20100105//EN" "tax-treatment-NSO.dtd">
<tp:taxon-treatment xmlns:tp="http://www.plazi.org/taxpub"><tp:treatment-meta><mixed-citation publication-type="journal"><person-group><name><surname>Webber</surname><given-names>Mark</given-names></name><name><surname>Humphrey</surname><given-names>Elaine</given-names></name><name><surname>van Asselt</surname><given-names>Arjan</given-names></name><name><surname>Chang</surname><given-names>Alice</given-names></name><name><surname>Morien</surname><given-names>Evan</given-names></name><name><surname>Simon</surname><given-names>Andrew D. F.</given-names></name></person-group><article-title>Diatoms (<tp:taxon-name><tp:taxon-name-part taxon-name-part-type="phylum">Bacillariophyta</tp:taxon-name-part></tp:taxon-name>) of the Salish Sea, Northeast Pacific: annotated checklist and new species reports</article-title><source>Biodivers Data J</source><day>15</day><month>05</month><year>2026</year><volume>14</volume><pub-id pub-id-type="doi">10.3897/BDJ.14.e189060</pub-id></mixed-citation></tp:treatment-meta><tp:nomenclature><tp:taxon-name><object-id xmlns:xlink="http://www.w3.org/1999/xlink" content-type="arpha" xlink:type="simple">595E350D-F58E-5842-9FC9-47F1EA0AEA41</object-id><tp:taxon-name-part taxon-name-part-type="genus">Bacteriastrum</tp:taxon-name-part> <tp:taxon-name-part taxon-name-part-type="species">hyalinum</tp:taxon-name-part></tp:taxon-name><tp:taxon-authority>Lauder</tp:taxon-authority><tp:nomenclature-citation-list><tp:nomenclature-citation><tp:taxon-name><tp:taxon-name-part taxon-name-part-type="genus" reg="Bacteriastrum">Bacteriastrum</tp:taxon-name-part> <tp:taxon-name-part taxon-name-part-type="species" reg="hyalinum">hyalinum</tp:taxon-name-part></tp:taxon-name><comment> <xref ref-type="bibr" rid="B13818393">Lauder (1864)</xref>: 8, pl. III, fig. 7—<xref ref-type="bibr" rid="B13818078">Cupp (1943)</xref>: 96, figs. 56a–d; <xref ref-type="bibr" rid="B13759342">Hendey (1964)</xref>; <xref ref-type="bibr" rid="B13759426">Hoppenrath et al. (2009)</xref>: 73; <xref ref-type="bibr" rid="B13758569">Bosak et al. (2015)</xref>; <xref ref-type="bibr" rid="B13818306">Barcode of Life Data System (2024)</xref>; <xref ref-type="bibr" rid="B13818367">Guiry and Guiry (2025)</xref>.</comment></tp:nomenclature-citation><tp:nomenclature-citation><tp:taxon-name><tp:taxon-name-part taxon-name-part-type="genus" reg="Bacteriastrum">Bacteriastrum</tp:taxon-name-part> <tp:taxon-name-part taxon-name-part-type="species" reg="varians">varians</tp:taxon-name-part> <tp:taxon-name-part taxon-name-part-type="infraspecific-rank">f.</tp:taxon-name-part> <tp:taxon-name-part taxon-name-part-type="form" reg="hyaline">hyaline</tp:taxon-name-part></tp:taxon-name><comment> (Lauder) <xref ref-type="bibr" rid="B13758992">Frenguelli (1928)</xref>: 543.</comment></tp:nomenclature-citation></tp:nomenclature-citation-list></tp:nomenclature><tp:treatment-sec sec-type="Description"><title>Description</title><p>Cells cylindrical, diameter 21.4–22 (14–54) μm. Chains are long, straight or slightly curved. Apertures narrow, but distinct. Inner setae 14–22 (12–46) on each valve, with short basal part, orientated almost perpendicular to the chain axis. Hairy appearance due to bifurcations in the pervalvar axis (parallel to chain axis). Forked parts gently curved and usually weakly twisted. Terminal setae not bifurcated and are umbrella-shaped, straight or undulate, stronger than inner setae, 2–3 (2) times longer than valve diameter and with spirally arranged tiny spines. Central process appears as a short, flattened tube on valve exterior and as a simple slit on interior side.</p></tp:treatment-sec><tp:treatment-sec sec-type="Notes"><title>Notes</title><p>iNaturalist ID: 315424735 (Fig. <xref ref-type="fig" rid="F13856494">6</xref>).</p></tp:treatment-sec><tp:treatment-sec><!--Section generated to contain objects referenced in tp:taxon-treatment.--><fig id="F13856494" position="float" orientation="portrait"><object-id xmlns:xlink="http://www.w3.org/1999/xlink" content-type="arpha" xlink:type="simple">3059F0B2-F14B-5CA0-9C2A-6A6190475B23</object-id><label>Figure 6.</label><caption><p><italic><tp:taxon-name><tp:taxon-name-part taxon-name-part-type="genus" reg="Bacteriastrum">Bacteriastrum</tp:taxon-name-part> <tp:taxon-name-part taxon-name-part-type="species" reg="hyalinium">hyalinium</tp:taxon-name-part></tp:taxon-name></italic>, valve view. LM. Scale bar 20 µm.</p></caption><graphic xmlns:xlink="http://www.w3.org/1999/xlink" xlink:href="bdj-14-e189060-g006.jpg" position="float" id="oo_1520923.jpg" orientation="portrait" xlink:type="simple"><uri content-type="original_file" xlink:type="simple">https://binary.pensoft.net/fig/1520923</uri></graphic></fig></tp:treatment-sec><ref-list><ref id="B13818393"><element-citation xmlns:xlink="http://www.w3.org/1999/xlink" publication-type="article" xlink:type="simple"><person-group person-group-type="author"><name name-style="western"><surname>Lauder</surname><given-names>H. S.</given-names></name></person-group><year>1864</year><article-title>On new diatoms</article-title><source>Transactions of the Microscopical Society of London, New Series</source><volume>12</volume><fpage>3</fpage><lpage>6</lpage></element-citation></ref><ref id="B13818078"><element-citation xmlns:xlink="http://www.w3.org/1999/xlink" publication-type="article" xlink:type="simple"><person-group person-group-type="author"><name name-style="western"><surname>Cupp</surname><given-names>E. E.</given-names></name></person-group><year>1943</year><article-title>Marine plankton diatoms of the west coast of North America</article-title><source>Bulletin of the Scripps Institute of Oceanography</source><volume>5</volume><issue>1</issue><fpage>1</fpage><lpage>238</lpage></element-citation></ref><ref id="B13759342"><element-citation xmlns:xlink="http://www.w3.org/1999/xlink" publication-type="book" xlink:type="simple"><person-group person-group-type="author"><name name-style="western"><surname>Hendey</surname><given-names>N. I.</given-names></name></person-group><year>1964</year><source>An introductory account of the smaller <tp:taxon-name><tp:taxon-name-part taxon-name-part-type="above-family">algae</tp:taxon-name-part></tp:taxon-name> of British coastal waters. Part V: <tp:taxon-name><tp:taxon-name-part taxon-name-part-type="class">Bacillariophyceae</tp:taxon-name-part></tp:taxon-name> (Diatoms)</source><edition>Ministry of Agriculture, Fisheries and Food, Fishery Investigations, series 4</edition><publisher-name>Her Majesty's Stationery Office</publisher-name><publisher-loc>London, UK</publisher-loc><size units="page">317</size></element-citation></ref><ref id="B13759426"><element-citation xmlns:xlink="http://www.w3.org/1999/xlink" publication-type="book" xlink:type="simple"><person-group person-group-type="author"><name name-style="western"><surname>Hoppenrath</surname><given-names>M.</given-names></name><name name-style="western"><surname>Elbrachter</surname><given-names>M.</given-names></name><name name-style="western"><surname>Drebes</surname><given-names>G.</given-names></name></person-group><year>2009</year><source>Marine phytoplankton. Selected microphytoplankton species from the North Sea around Helgoland and Sylt</source><publisher-name>Schweizerbart Science Publishers</publisher-name><publisher-loc>Stuttgart, Germany</publisher-loc><size units="page">264</size></element-citation></ref><ref id="B13758569"><element-citation xmlns:xlink="http://www.w3.org/1999/xlink" publication-type="article" xlink:type="simple"><person-group person-group-type="author"><name name-style="western"><surname>Bosak</surname><given-names>Sanda</given-names></name><name name-style="western"><surname>Supraha</surname><given-names>Lara</given-names></name><name name-style="western"><surname>Nanjappa</surname><given-names>Deepak</given-names></name><name name-style="western"><surname>Kooistra</surname><given-names>W. H. C. F.</given-names></name><name name-style="western"><surname>Sarno</surname><given-names>Daniela</given-names></name></person-group><year>2015</year><article-title>Morphology and phylogeny of four species from the genus <italic><tp:taxon-name><tp:taxon-name-part taxon-name-part-type="genus" reg="Bacteriastrum">Bacteriastrum</tp:taxon-name-part></tp:taxon-name></italic> (<tp:taxon-name><tp:taxon-name-part taxon-name-part-type="phylum">Bacillariophyta</tp:taxon-name-part></tp:taxon-name>)</article-title><source>Phycologia</source><volume>54</volume><issue>2</issue><fpage>130</fpage><lpage>148</lpage><pub-id pub-id-type="doi">10.2216/14-62</pub-id></element-citation></ref><ref id="B13818306"><element-citation xmlns:xlink="http://www.w3.org/1999/xlink" publication-type="software" xlink:type="simple"><person-group person-group-type="author"><name name-style="western"><surname>System</surname><given-names>Barcode of Life Data</given-names></name></person-group><year>2024</year><article-title>BOLD Systems</article-title><publisher-name>BOLD Systems</publisher-name><uri xlink:type="simple">https://boldsystems.org</uri><comment content-type="Version">Version 5</comment></element-citation></ref><ref id="B13818367"><element-citation xmlns:xlink="http://www.w3.org/1999/xlink" publication-type="website" xlink:type="simple"><person-group person-group-type="author"><name name-style="western"><surname>Guiry</surname><given-names>M. D.</given-names></name><name name-style="western"><surname>Guiry</surname><given-names>G. M.</given-names></name></person-group><article-title>AlgalBase</article-title><uri xlink:type="simple">https://www.algaebase.org</uri><date-in-citation content-type="access-date">2025-10-20T00:46:21+00:00</date-in-citation></element-citation></ref><ref id="B13758992"><element-citation xmlns:xlink="http://www.w3.org/1999/xlink" publication-type="article" xlink:type="simple"><person-group person-group-type="author"><name name-style="western"><surname>Frenguelli</surname><given-names>J.</given-names></name></person-group><year>1928</year><article-title>Diatomeas del Océano Atlántico frente a Mar del Plata (República Argentina)</article-title><source>Anales del Museo Nacional de Historia Natural</source><volume>34</volume><fpage>497</fpage><lpage>572</lpage></element-citation></ref></ref-list></tp:taxon-treatment>
