# Supplementary material for: Diatoms (Bacillariophyta) of the Salish Sea, Northeast Pacific: annotated checklist and new species reports
Source: Biodivers Data J. 2026 May 15;14:e189060. doi: 10.3897/BDJ.14.e189060 (PMC13197818; doi:10.3897/BDJ.14.e189060)
Supplement: XML Treatment for Bacterosira constricta [file BDJ.14.e189060-treatment6.xml]

<!DOCTYPE tp:taxon-treatment
  PUBLIC "-//TaxonX//DTD Taxonomic Treatment Publishing DTD v0 20100105//EN" "tax-treatment-NSO.dtd">
<tp:taxon-treatment xmlns:tp="http://www.plazi.org/taxpub"><tp:treatment-meta><mixed-citation publication-type="journal"><person-group><name><surname>Webber</surname><given-names>Mark</given-names></name><name><surname>Humphrey</surname><given-names>Elaine</given-names></name><name><surname>van Asselt</surname><given-names>Arjan</given-names></name><name><surname>Chang</surname><given-names>Alice</given-names></name><name><surname>Morien</surname><given-names>Evan</given-names></name><name><surname>Simon</surname><given-names>Andrew D. F.</given-names></name></person-group><article-title>Diatoms (<tp:taxon-name><tp:taxon-name-part taxon-name-part-type="phylum">Bacillariophyta</tp:taxon-name-part></tp:taxon-name>) of the Salish Sea, Northeast Pacific: annotated checklist and new species reports</article-title><source>Biodivers Data J</source><day>15</day><month>05</month><year>2026</year><volume>14</volume><pub-id pub-id-type="doi">10.3897/BDJ.14.e189060</pub-id></mixed-citation></tp:treatment-meta><tp:nomenclature><tp:taxon-name><object-id xmlns:xlink="http://www.w3.org/1999/xlink" content-type="arpha" xlink:type="simple">E916773A-C6C2-51C0-914C-6A32C4A05897</object-id><tp:taxon-name-part taxon-name-part-type="genus">Bacterosira</tp:taxon-name-part> <tp:taxon-name-part taxon-name-part-type="species">constricta</tp:taxon-name-part></tp:taxon-name><tp:taxon-authority>(Gaarder) J.S.Park &amp; J.H.Lee</tp:taxon-authority><tp:nomenclature-citation-list><tp:nomenclature-citation><tp:taxon-name><tp:taxon-name-part taxon-name-part-type="genus" reg="Thalassiosira">Thalassiosira</tp:taxon-name-part> <tp:taxon-name-part taxon-name-part-type="species" reg="constricta">constricta</tp:taxon-name-part></tp:taxon-name><comment> <xref ref-type="bibr" rid="B13759031">Gaarder (1938)</xref>: 6, fig. 6; <xref ref-type="bibr" rid="B13759253">Harris et al. (1995)</xref>: 125, fig. 15; <xref ref-type="bibr" rid="B13800485">Hasle and Syvertsen (1997)</xref>: 69–70; <xref ref-type="bibr" rid="B13800916">Throndsen et al. (2007)</xref>: 137.</comment></tp:nomenclature-citation><tp:nomenclature-citation><tp:taxon-name><tp:taxon-name-part taxon-name-part-type="genus" reg="Bacterosira">Bacterosira</tp:taxon-name-part> <tp:taxon-name-part taxon-name-part-type="species" reg="constricta">constricta</tp:taxon-name-part></tp:taxon-name><comment>—<xref ref-type="bibr" rid="B13800924">Park et al. (2016a)</xref>.</comment></tp:nomenclature-citation></tp:nomenclature-citation-list></tp:nomenclature><tp:treatment-sec sec-type="Description"><title>Description</title><p>Frustules rectangular in girdle view, with slightly round valve edge. Cells in chains, often connected by chitin threads extruded from central fultoportulae; rarely solitary. Pervalvar axis length 17.8 (13.5–23.0) μm, sometimes exceeding length of valve diameter. Cells circular in valve view, diameter 21.9–22.7 (9.8–25.7) μm, with slight depression in centre. Clusters of 2 (0–14) fultoportulae present in valve centrs. Fultoportulae, with raised tubes, located on valve margin, 3–4 (5–7) in 10 µm. Single rimoportulae located mid-way between marginal fultoportulae. Areolar density, 36–44 per 10 μm on valve face, 37–46 per 10 μm on valve margin and 30 (41–51) per 10 μm on valve mantle.</p></tp:treatment-sec><tp:treatment-sec sec-type="Diagnosis"><title>Diagnosis</title><p>This specimen from Trincomali Channel has two central, buttressed, strutted processes instead of a cluster of tubes (fultoportulae) in the centre of the valve, which is unusual. Normally, for the two species of this genus, the buttresses are not apparent, though they are mentioned in <xref ref-type="bibr" rid="B13759253">Harris et al. (1995)</xref>. All other morphological features of this specimen conform reasonably well with published accounts of <italic><tp:taxon-name><tp:taxon-name-part taxon-name-part-type="genus" reg="Bacterosira">Bacterosira</tp:taxon-name-part> <tp:taxon-name-part taxon-name-part-type="species" reg="constricta">constricta</tp:taxon-name-part></tp:taxon-name></italic>. This specimen is unlike the only other accepted species, <italic><tp:taxon-name><tp:taxon-name-part taxon-name-part-type="genus" reg="Bacterosira">Bacterosira</tp:taxon-name-part> <tp:taxon-name-part taxon-name-part-type="species" reg="bathyomphala">bathyomphala</tp:taxon-name-part></tp:taxon-name></italic> (Cleve) Syvertsen &amp; Hasle (<xref ref-type="bibr" rid="B13818367">Guiry and Guiry 2025</xref>). More specimens are required to examine the internal valve and girdle band morphology.</p></tp:treatment-sec><tp:treatment-sec sec-type="Notes"><title>Notes</title><p>iNaturalist ID: 259444260. Mol. data: ERS27217975, ERS27218291, ERS27218292, ERS27218293, ERS27218294, ERS27218295, ERS27218296, ERS27218297, ERS27218298 (Fig. <xref ref-type="fig" rid="F13856498">7</xref>).</p></tp:treatment-sec><tp:treatment-sec><!--Section generated to contain objects referenced in tp:taxon-treatment.--><fig-group id="F13856498" position="float" orientation="portrait"><caption><p><tp:taxon-name><tp:taxon-name-part taxon-name-part-type="genus" reg="Bacterosira">Bacterosira</tp:taxon-name-part> <tp:taxon-name-part taxon-name-part-type="uncertainty-rank">cf.</tp:taxon-name-part> <tp:taxon-name-part taxon-name-part-type="species" reg="constricta">constricta</tp:taxon-name-part></tp:taxon-name>:</p></caption><fig id="F13856503" position="float" orientation="portrait"><object-id xmlns:xlink="http://www.w3.org/1999/xlink" content-type="arpha" xlink:type="simple">65994F42-2C0F-591A-B83A-2E7A7FFFAE1C</object-id><object-id xmlns:xlink="http://www.w3.org/1999/xlink" content-type="doi" xlink:type="simple">10.3897/BDJ.14.e189060.figure7a</object-id><label>Figure 7a.</label><caption><p><tp:taxon-name><tp:taxon-name-part taxon-name-part-type="genus" reg="Bacterosira">Bacterosira</tp:taxon-name-part> <tp:taxon-name-part taxon-name-part-type="uncertainty-rank">cf.</tp:taxon-name-part> <tp:taxon-name-part taxon-name-part-type="species" reg="constricta">constricta</tp:taxon-name-part></tp:taxon-name>, external girdle and valve views. SEM. Scale bar: 5 µm</p></caption><graphic xmlns:xlink="http://www.w3.org/1999/xlink" xlink:href="bdj-14-e189060-g007_a.jpg" xlink:type="simple" position="float" orientation="portrait" id="oo_1520928.jpg"><uri content-type="original_file" xlink:type="simple">https://binary.pensoft.net/fig/1520928</uri></graphic></fig><fig id="F13856504" position="float" orientation="portrait"><object-id xmlns:xlink="http://www.w3.org/1999/xlink" content-type="arpha" xlink:type="simple">FEC0551F-E152-524C-94E6-4D39C674E8E3</object-id><object-id xmlns:xlink="http://www.w3.org/1999/xlink" content-type="doi" xlink:type="simple">10.3897/BDJ.14.e189060.figure7b</object-id><label>Figure 7b.</label><caption><p><tp:taxon-name><tp:taxon-name-part taxon-name-part-type="genus" reg="Bacterosira">Bacterosira</tp:taxon-name-part> <tp:taxon-name-part taxon-name-part-type="uncertainty-rank">cf.</tp:taxon-name-part> <tp:taxon-name-part taxon-name-part-type="species" reg="constricta">constricta</tp:taxon-name-part></tp:taxon-name>, external valve and girdle views. SEM. Scale bar: 2 µm.</p></caption><graphic xmlns:xlink="http://www.w3.org/1999/xlink" xlink:href="bdj-14-e189060-g007_b.jpg" xlink:type="simple" position="float" orientation="portrait" id="oo_1520929.jpg"><uri content-type="original_file" xlink:type="simple">https://binary.pensoft.net/fig/1520929</uri></graphic></fig></fig-group></tp:treatment-sec><ref-list><ref id="B13759031"><element-citation xmlns:xlink="http://www.w3.org/1999/xlink" publication-type="article" xlink:type="simple"><person-group person-group-type="author"><name name-style="western"><surname>Gaarder</surname><given-names>K. R.</given-names></name></person-group><year>1938</year><article-title>Phytoplankton studies from the Tromsø District 1930-31</article-title><source>Tromsø Museums Arshefter, Naturhistorisk Avd</source><volume>55</volume><issue>1</issue><fpage>1</fpage><lpage>159</lpage></element-citation></ref><ref id="B13759253"><element-citation xmlns:xlink="http://www.w3.org/1999/xlink" publication-type="article" xlink:type="simple"><person-group person-group-type="author"><name name-style="western"><surname>Harris</surname><given-names>A. S. D.</given-names></name><name name-style="western"><surname>Medlin</surname><given-names>L. K.</given-names></name><name name-style="western"><surname>Lewis</surname><given-names>J.</given-names></name><name name-style="western"><surname>Jones</surname><given-names>K. J.</given-names></name></person-group><year>1995</year><article-title><italic><tp:taxon-name><tp:taxon-name-part taxon-name-part-type="genus" reg="Thalassiosira">Thalassiosira</tp:taxon-name-part></tp:taxon-name></italic> species (<tp:taxon-name><tp:taxon-name-part taxon-name-part-type="class">Bacillariophyceae</tp:taxon-name-part></tp:taxon-name>) from a Scottish sea-loch</article-title><source>European Journal of Phycology</source><volume>30</volume><issue>2</issue><fpage>117</fpage><lpage>131</lpage><pub-id pub-id-type="doi">10.1080/09670269500650881</pub-id></element-citation></ref><ref id="B13800485"><element-citation xmlns:xlink="http://www.w3.org/1999/xlink" publication-type="chapter" xlink:type="simple"><person-group person-group-type="author"><name name-style="western"><surname>Hasle</surname><given-names>G. R.</given-names></name><name name-style="western"><surname>Syvertsen</surname><given-names>E. E.</given-names></name></person-group><year>1997</year><chapter-title>Marine diatoms</chapter-title><person-group person-group-type="editor"><name name-style="western"><surname>Thomas</surname><given-names>C. R.</given-names></name></person-group><source>Identifying marine phytoplankton</source><publisher-name>Academic Press</publisher-name><publisher-loc>San Diego, USA</publisher-loc><size units="page">874</size><pub-id pub-id-type="doi">10.17031/1629</pub-id></element-citation></ref><ref id="B13800916"><element-citation xmlns:xlink="http://www.w3.org/1999/xlink" publication-type="book" xlink:type="simple"><person-group person-group-type="author"><name name-style="western"><surname>Throndsen</surname><given-names>J.</given-names></name><name name-style="western"><surname>Hasle</surname><given-names>G. R.</given-names></name><name name-style="western"><surname>Tangen</surname><given-names>K.</given-names></name></person-group><year>2007</year><source>Phytoplankton of Norwegian coastal waters</source><publisher-name>Almater Forlag AS</publisher-name><publisher-loc>Oslo, Norway</publisher-loc><size units="page">343</size></element-citation></ref><ref id="B13800924"><element-citation xmlns:xlink="http://www.w3.org/1999/xlink" publication-type="article" xlink:type="simple"><person-group person-group-type="author"><name name-style="western"><surname>Park</surname><given-names>J. S.</given-names></name><name name-style="western"><surname>Alverson</surname><given-names>A. J.</given-names></name><name name-style="western"><surname>Lee</surname><given-names>J. H.</given-names></name></person-group><year>2016</year><article-title>A phylogenetic re-definition of the diatom genus <italic><tp:taxon-name><tp:taxon-name-part taxon-name-part-type="genus" reg="Bacterosira">Bacterosira</tp:taxon-name-part></tp:taxon-name></italic> (<tp:taxon-name><tp:taxon-name-part taxon-name-part-type="order">Thalassiosirales</tp:taxon-name-part></tp:taxon-name>, <tp:taxon-name><tp:taxon-name-part taxon-name-part-type="phylum">Bacillariophyta</tp:taxon-name-part></tp:taxon-name>), with the transfer of <italic><tp:taxon-name><tp:taxon-name-part taxon-name-part-type="genus" reg="Thalassiosira">Thalassiosira</tp:taxon-name-part> <tp:taxon-name-part taxon-name-part-type="species" reg="constricta">constricta</tp:taxon-name-part></tp:taxon-name></italic> based on morphological and molecular characters</article-title><source>Phytotaxa</source><volume>245</volume><issue>1</issue><fpage>1</fpage><lpage>16</lpage><pub-id pub-id-type="doi">10.11646/phytotaxa.245.1.1</pub-id></element-citation></ref><ref id="B13818367"><element-citation xmlns:xlink="http://www.w3.org/1999/xlink" publication-type="website" xlink:type="simple"><person-group person-group-type="author"><name name-style="western"><surname>Guiry</surname><given-names>M. D.</given-names></name><name name-style="western"><surname>Guiry</surname><given-names>G. M.</given-names></name></person-group><article-title>AlgalBase</article-title><uri xlink:type="simple">https://www.algaebase.org</uri><date-in-citation content-type="access-date">2025-10-20T00:46:21+00:00</date-in-citation></element-citation></ref></ref-list></tp:taxon-treatment>
