# Supplementary material for: Diatoms (Bacillariophyta) of the Salish Sea, Northeast Pacific: annotated checklist and new species reports
Source: Biodivers Data J. 2026 May 15;14:e189060. doi: 10.3897/BDJ.14.e189060 (PMC13197818; doi:10.3897/BDJ.14.e189060)
Supplement: XML Treatment for Campylodiscus bicostatus [file BDJ.14.e189060-treatment7.xml]

<!DOCTYPE tp:taxon-treatment
  PUBLIC "-//TaxonX//DTD Taxonomic Treatment Publishing DTD v0 20100105//EN" "tax-treatment-NSO.dtd">
<tp:taxon-treatment xmlns:tp="http://www.plazi.org/taxpub"><tp:treatment-meta><mixed-citation publication-type="journal"><person-group><name><surname>Webber</surname><given-names>Mark</given-names></name><name><surname>Humphrey</surname><given-names>Elaine</given-names></name><name><surname>van Asselt</surname><given-names>Arjan</given-names></name><name><surname>Chang</surname><given-names>Alice</given-names></name><name><surname>Morien</surname><given-names>Evan</given-names></name><name><surname>Simon</surname><given-names>Andrew D. F.</given-names></name></person-group><article-title>Diatoms (<tp:taxon-name><tp:taxon-name-part taxon-name-part-type="phylum">Bacillariophyta</tp:taxon-name-part></tp:taxon-name>) of the Salish Sea, Northeast Pacific: annotated checklist and new species reports</article-title><source>Biodivers Data J</source><day>15</day><month>05</month><year>2026</year><volume>14</volume><pub-id pub-id-type="doi">10.3897/BDJ.14.e189060</pub-id></mixed-citation></tp:treatment-meta><tp:nomenclature><tp:taxon-name><object-id xmlns:xlink="http://www.w3.org/1999/xlink" content-type="arpha" xlink:type="simple">7008E86F-E827-51DA-82EB-11B4D3BC1A38</object-id><tp:taxon-name-part taxon-name-part-type="genus">Campylodiscus</tp:taxon-name-part> <tp:taxon-name-part taxon-name-part-type="species">bicostatus</tp:taxon-name-part></tp:taxon-name><tp:taxon-authority>W.Smith ex Roper</tp:taxon-authority><tp:nomenclature-citation-list><tp:nomenclature-citation><tp:taxon-name><tp:taxon-name-part taxon-name-part-type="genus" reg="Campylodiscus">Campylodiscus</tp:taxon-name-part> <tp:taxon-name-part taxon-name-part-type="species" reg="bicostatus">bicostatus</tp:taxon-name-part></tp:taxon-name><comment> W.Smith ex <xref ref-type="bibr" rid="B13818403">Roper (1856)</xref>: 75, pl. 6, fig. 4 (as ‘<italic>bi-costatus</italic>’)—<xref ref-type="bibr" rid="B13818314">Sims (1996)</xref>; <xref ref-type="bibr" rid="B13758402">Al-Handal et al. (2018)</xref>: 143, fig. 103; <xref ref-type="bibr" rid="B13801061">Plinski and Witkowski (2020)</xref>: 133, fig. 706.</comment></tp:nomenclature-citation><tp:nomenclature-citation><tp:taxon-name><tp:taxon-name-part taxon-name-part-type="genus" reg="Campylodiscus">Campylodiscus</tp:taxon-name-part> <tp:taxon-name-part taxon-name-part-type="species" reg="clypeus">clypeus</tp:taxon-name-part> <tp:taxon-name-part taxon-name-part-type="infraspecific-rank">var.</tp:taxon-name-part> <tp:taxon-name-part taxon-name-part-type="variety" reg="bicostata">bicostata</tp:taxon-name-part></tp:taxon-name><comment> (W.Smith ex Roper) <xref ref-type="bibr" rid="B13821493">Hustedt (1930a)</xref>: 448, fig. 874.</comment></tp:nomenclature-citation></tp:nomenclature-citation-list></tp:nomenclature><tp:treatment-sec sec-type="Description"><title>Description</title><p>Valve subcircular, convex along apical plane, diameter 57.5 (18–85) µm. Frustule saddle-shaped with round corners. Hyaline band surrounds the oblong central area (depressed elliptical central area). Distinctive radiate heavy costae, 2.5–3 (2.5–3) in 10 µm, do not reach centre of valve. Axial area linear-lanceolate, narrow or slightly expanded. Inner transapical striae 8–9 (9–10) in 10 µm.</p></tp:treatment-sec><tp:treatment-sec sec-type="Notes"><title>Notes</title><p>iNaturalist ID: 189680990 (Fig. <xref ref-type="fig" rid="F13856505">8</xref>).</p></tp:treatment-sec><tp:treatment-sec><!--Section generated to contain objects referenced in tp:taxon-treatment.--><fig id="F13856505" position="float" orientation="portrait"><object-id xmlns:xlink="http://www.w3.org/1999/xlink" content-type="arpha" xlink:type="simple">BE921E25-CE80-55BE-BCE3-FDC9D174EC6F</object-id><label>Figure 8.</label><caption><p><italic><tp:taxon-name><tp:taxon-name-part taxon-name-part-type="genus" reg="Campylodiscus">Campylodiscus</tp:taxon-name-part> <tp:taxon-name-part taxon-name-part-type="species" reg="bicostatus">bicostatus</tp:taxon-name-part></tp:taxon-name></italic>, exterior valve view. LM. Scale bar: 20 µm.</p></caption><graphic xmlns:xlink="http://www.w3.org/1999/xlink" xlink:href="bdj-14-e189060-g008.jpg" position="float" id="oo_1520941.jpg" orientation="portrait" xlink:type="simple"><uri content-type="original_file" xlink:type="simple">https://binary.pensoft.net/fig/1520941</uri></graphic></fig></tp:treatment-sec><ref-list><ref id="B13818403"><element-citation xmlns:xlink="http://www.w3.org/1999/xlink" publication-type="article" xlink:type="simple"><person-group person-group-type="author"><name name-style="western"><surname>Roper</surname><given-names>F. C.S.</given-names></name></person-group><year>1856</year><article-title>Some observations on the <tp:taxon-name><tp:taxon-name-part taxon-name-part-type="family">diatomaceae</tp:taxon-name-part></tp:taxon-name> of the Thames</article-title><source>Transactions of the Microscopical Society of London, New Series</source><volume>2</volume><fpage>67</fpage><lpage>80</lpage><pub-id pub-id-type="doi">10.1111/j.1365-2818.1854.tb01845.x</pub-id></element-citation></ref><ref id="B13818314"><element-citation xmlns:xlink="http://www.w3.org/1999/xlink" publication-type="book" xlink:type="simple"><person-group person-group-type="editor"><name name-style="western"><surname>Sims</surname><given-names>P. A.</given-names></name></person-group><year>1996</year><source>An atlas of British diatoms. Arranged by B. Hartley based on illustrations by H.G. Barber and J.R. Carter</source><publisher-name>Biopress Ltd</publisher-name><publisher-loc>Bristol, UK</publisher-loc><size units="page">601</size></element-citation></ref><ref id="B13758402"><element-citation xmlns:xlink="http://www.w3.org/1999/xlink" publication-type="article" xlink:type="simple"><person-group person-group-type="author"><name name-style="western"><surname>Al-Handal</surname><given-names>A. Y.</given-names></name><name name-style="western"><surname>Thomas</surname><given-names>E. W.</given-names></name><name name-style="western"><surname>Pennesi</surname><given-names>C.</given-names></name></person-group><year>2018</year><article-title>Marine benthic diatoms in the newly discovered coral reefs, off Basra coast, Southern Iraq</article-title><source>Phytotaxa</source><volume>372</volume><issue>2</issue><fpage>111</fpage><lpage>152</lpage><pub-id pub-id-type="doi">10.11646/phytotaxa.372.2.1</pub-id></element-citation></ref><ref id="B13801061"><element-citation xmlns:xlink="http://www.w3.org/1999/xlink" publication-type="book" xlink:type="simple"><person-group person-group-type="author"><name name-style="western"><surname>Plinski</surname><given-names>M.</given-names></name><name name-style="western"><surname>Witkowski</surname><given-names>A.</given-names></name></person-group><year>2020</year><source>Diatoms from the Gulf of Gdańsk and surrounding waters (the southern Baltic Sea): a key to the identification of the species</source><publisher-name>Gdańsk University Press</publisher-name><publisher-loc>Gdańsk, Poland</publisher-loc><size units="page">442</size></element-citation></ref><ref id="B13821493"><element-citation xmlns:xlink="http://www.w3.org/1999/xlink" publication-type="chapter" xlink:type="simple"><person-group person-group-type="author"><name name-style="western"><surname>Hustedt</surname><given-names>F.</given-names></name></person-group><year>1930</year><chapter-title>Bacillariophyta (Diatomeae) Zweite Auflage</chapter-title><person-group person-group-type="editor"><name name-style="western"><surname>Pascher</surname><given-names>A.</given-names></name></person-group><source>Die Süsswasser-Flora Mitteleuropas</source><volume>Heft 10</volume><publisher-name>Verlag von Gustav Fischer</publisher-name><publisher-loc>Jena, Germany</publisher-loc><size units="page">466</size></element-citation></ref></ref-list></tp:taxon-treatment>
