# Supplementary material for: Diatoms (Bacillariophyta) of the Salish Sea, Northeast Pacific: annotated checklist and new species reports
Source: Biodivers Data J. 2026 May 15;14:e189060. doi: 10.3897/BDJ.14.e189060 (PMC13197818; doi:10.3897/BDJ.14.e189060)
Supplement: XML Treatment for Cocconeis costata hexagona [file BDJ.14.e189060-treatment8.xml]

<!DOCTYPE tp:taxon-treatment
  PUBLIC "-//TaxonX//DTD Taxonomic Treatment Publishing DTD v0 20100105//EN" "tax-treatment-NSO.dtd">
<tp:taxon-treatment xmlns:tp="http://www.plazi.org/taxpub"><tp:treatment-meta><mixed-citation publication-type="journal"><person-group><name><surname>Webber</surname><given-names>Mark</given-names></name><name><surname>Humphrey</surname><given-names>Elaine</given-names></name><name><surname>van Asselt</surname><given-names>Arjan</given-names></name><name><surname>Chang</surname><given-names>Alice</given-names></name><name><surname>Morien</surname><given-names>Evan</given-names></name><name><surname>Simon</surname><given-names>Andrew D. F.</given-names></name></person-group><article-title>Diatoms (<tp:taxon-name><tp:taxon-name-part taxon-name-part-type="phylum">Bacillariophyta</tp:taxon-name-part></tp:taxon-name>) of the Salish Sea, Northeast Pacific: annotated checklist and new species reports</article-title><source>Biodivers Data J</source><day>15</day><month>05</month><year>2026</year><volume>14</volume><pub-id pub-id-type="doi">10.3897/BDJ.14.e189060</pub-id></mixed-citation></tp:treatment-meta><tp:nomenclature><tp:taxon-name><object-id xmlns:xlink="http://www.w3.org/1999/xlink" content-type="arpha" xlink:type="simple">7ECAF15E-7228-5D64-A47B-AE840502A22D</object-id><tp:taxon-name-part taxon-name-part-type="genus">Cocconeis</tp:taxon-name-part> <tp:taxon-name-part taxon-name-part-type="species">costata</tp:taxon-name-part> <tp:taxon-name-part taxon-name-part-type="subspecies">hexagona</tp:taxon-name-part></tp:taxon-name><tp:taxon-authority>Grunow</tp:taxon-authority><tp:nomenclature-citation-list><tp:nomenclature-citation><tp:taxon-name><tp:taxon-name-part taxon-name-part-type="genus" reg="Cocconeis">Cocconeis</tp:taxon-name-part> <tp:taxon-name-part taxon-name-part-type="species" reg="costata">costata</tp:taxon-name-part> <tp:taxon-name-part taxon-name-part-type="infraspecific-rank">var.</tp:taxon-name-part> <tp:taxon-name-part taxon-name-part-type="variety" reg="hexagona">hexagona</tp:taxon-name-part></tp:taxon-name><comment> Grunow 1880: pl. XXX, figs. 15–17, in <xref ref-type="bibr" rid="B13818282">Van Heurck (1880)</xref>: pls. I–XXX—<xref ref-type="bibr" rid="B13801069">Romero and Rivera (1996)</xref>: 327, figs. 17–34; <xref ref-type="bibr" rid="B13822145">Riaux-Gobin and Romero (2003)</xref>: 24, 76, pl. 3; <xref ref-type="bibr" rid="B13758420">Al-Handal et al. (2022)</xref>: 420, 425, fig. 50.</comment></tp:nomenclature-citation></tp:nomenclature-citation-list></tp:nomenclature><tp:treatment-sec sec-type="Description"><title>Description</title><p>Valves hexagonal in outline, with acute to rounded apices, length 14.5–23.1 (9–30) µm, width 8.9–11.9 (5.5–15) µm. SV: sternum relatively broad (narrow), linear, rarely linear-lanceolate. Transapical striae bi- to triseriate (bi- to tetraseriate), parallel, radiate at apices, 6–7 (6–13) in 10 µm. RV: similar to the nominate variety, transapical striae biseriate, parallel in middle becoming radiate towards apices, 18 (6–11) in 10 µm, 40 areolae (30–35) in 10 µm.</p></tp:treatment-sec><tp:treatment-sec sec-type="Notes"><title>Notes</title><p>iNaturalist ID: 259362490; 259359045 (Fig. <xref ref-type="fig" rid="F13856877">9</xref>).</p></tp:treatment-sec><tp:treatment-sec><!--Section generated to contain objects referenced in tp:taxon-treatment.--><fig-group id="F13856877" position="float" orientation="portrait"><caption><p><tp:taxon-name><tp:taxon-name-part taxon-name-part-type="genus" reg="Cocconeis">Cocconeis</tp:taxon-name-part> <tp:taxon-name-part taxon-name-part-type="species" reg="costata">costata</tp:taxon-name-part> <tp:taxon-name-part taxon-name-part-type="infraspecific-rank">var.</tp:taxon-name-part> <tp:taxon-name-part taxon-name-part-type="variety" reg="hexagona">hexagona</tp:taxon-name-part></tp:taxon-name>:</p></caption><fig id="F13856882" position="float" orientation="portrait"><object-id xmlns:xlink="http://www.w3.org/1999/xlink" content-type="arpha" xlink:type="simple">8D309CCE-82D5-5EAF-8B92-87FEB78F7906</object-id><object-id xmlns:xlink="http://www.w3.org/1999/xlink" content-type="doi" xlink:type="simple">10.3897/BDJ.14.e189060.figure9a</object-id><label>Figure 9a.</label><caption><p><tp:taxon-name><tp:taxon-name-part taxon-name-part-type="genus" reg="Cocconeis">Cocconeis</tp:taxon-name-part> <tp:taxon-name-part taxon-name-part-type="species" reg="costata">costata</tp:taxon-name-part> <tp:taxon-name-part taxon-name-part-type="infraspecific-rank">var.</tp:taxon-name-part> <tp:taxon-name-part taxon-name-part-type="variety" reg="hexagona">hexagona</tp:taxon-name-part></tp:taxon-name>, SV. SEM. Scale bar: 1 µm;</p></caption><graphic xmlns:xlink="http://www.w3.org/1999/xlink" xlink:href="bdj-14-e189060-g009_a.jpg" xlink:type="simple" position="float" orientation="portrait" id="oo_1521075.jpg"><uri content-type="original_file" xlink:type="simple">https://binary.pensoft.net/fig/1521075</uri></graphic></fig><fig id="F13856883" position="float" orientation="portrait"><object-id xmlns:xlink="http://www.w3.org/1999/xlink" content-type="arpha" xlink:type="simple">47273CFF-63ED-53AC-8642-80493F189F87</object-id><object-id xmlns:xlink="http://www.w3.org/1999/xlink" content-type="doi" xlink:type="simple">10.3897/BDJ.14.e189060.figure9b</object-id><label>Figure 9b.</label><caption><p><tp:taxon-name><tp:taxon-name-part taxon-name-part-type="genus" reg="Cocconeis">Cocconeis</tp:taxon-name-part> <tp:taxon-name-part taxon-name-part-type="species" reg="costata">costata</tp:taxon-name-part> <tp:taxon-name-part taxon-name-part-type="infraspecific-rank">var.</tp:taxon-name-part> <tp:taxon-name-part taxon-name-part-type="variety" reg="hexagona">hexagona</tp:taxon-name-part></tp:taxon-name>, interior SV. SEM. Scale bar: 2 µm.</p></caption><graphic xmlns:xlink="http://www.w3.org/1999/xlink" xlink:href="bdj-14-e189060-g009_b.jpg" xlink:type="simple" position="float" orientation="portrait" id="oo_1521076.jpg"><uri content-type="original_file" xlink:type="simple">https://binary.pensoft.net/fig/1521076</uri></graphic></fig></fig-group></tp:treatment-sec><ref-list><ref id="B13818282"><element-citation xmlns:xlink="http://www.w3.org/1999/xlink" publication-type="book" xlink:type="simple"><person-group person-group-type="author"><name name-style="western"><surname>Van Heurck</surname><given-names>H.</given-names></name></person-group><year>1880</year><source>Synopsis des diatomées de belgique. Atlas (plates I–XXX)</source><publisher-name>Ducaju et Cie</publisher-name><publisher-loc>Antwerp, Belgium</publisher-loc></element-citation></ref><ref id="B13801069"><element-citation xmlns:xlink="http://www.w3.org/1999/xlink" publication-type="article" xlink:type="simple"><person-group person-group-type="author"><name name-style="western"><surname>Romero</surname><given-names>O. E.</given-names></name><name name-style="western"><surname>Rivera</surname><given-names>P.</given-names></name></person-group><year>1996</year><article-title>Morphology and taxonomy of three varieties of <italic><tp:taxon-name><tp:taxon-name-part taxon-name-part-type="genus" reg="Cocconeis">Cocconeis</tp:taxon-name-part> <tp:taxon-name-part taxon-name-part-type="species" reg="costata">costata</tp:taxon-name-part></tp:taxon-name></italic> and <italic><tp:taxon-name><tp:taxon-name-part taxon-name-part-type="genus" reg="Cocconeis">C.</tp:taxon-name-part> <tp:taxon-name-part taxon-name-part-type="species" reg="pinnata">pinnata</tp:taxon-name-part></tp:taxon-name></italic> (<tp:taxon-name><tp:taxon-name-part taxon-name-part-type="class">Bacillariophyceae</tp:taxon-name-part></tp:taxon-name>) with considerations of <italic><tp:taxon-name><tp:taxon-name-part taxon-name-part-type="genus" reg="Pleuroneis">Pleuroneis</tp:taxon-name-part></tp:taxon-name></italic></article-title><source>Diatom Research</source><volume>11</volume><issue>2</issue><fpage>317</fpage><lpage>343</lpage><pub-id pub-id-type="doi">10.1080/0269249X.1996.9705388</pub-id></element-citation></ref><ref id="B13822145"><element-citation xmlns:xlink="http://www.w3.org/1999/xlink" publication-type="book" xlink:type="simple"><person-group person-group-type="author"><name name-style="western"><surname>Riaux-Gobin</surname><given-names>C.</given-names></name><name name-style="western"><surname>Romero</surname><given-names>O.</given-names></name></person-group><year>2003</year><source>Marine <italic><tp:taxon-name><tp:taxon-name-part taxon-name-part-type="genus" reg="Cocconeis">Cocconeis</tp:taxon-name-part></tp:taxon-name></italic> Ehrenberg (<tp:taxon-name><tp:taxon-name-part taxon-name-part-type="class">Bacillariophyceae</tp:taxon-name-part></tp:taxon-name>) species and related taxa from Kerguelen's Land (Austral Ocean, Indian Sector)</source><edition>Bibliotheca Diatomologica 47</edition><publisher-name>J. Cramer</publisher-name><publisher-loc>Stuttgart, Germany</publisher-loc><size units="page">188</size></element-citation></ref><ref id="B13758420"><element-citation xmlns:xlink="http://www.w3.org/1999/xlink" publication-type="article" xlink:type="simple"><person-group person-group-type="author"><name name-style="western"><surname>Al-Handal</surname><given-names>A. Y.</given-names></name><name name-style="western"><surname>Torstensson</surname><given-names>Anders</given-names></name><name name-style="western"><surname>Wulff</surname><given-names>Angela</given-names></name></person-group><year>2022</year><article-title>Revisiting Potter Cove, King George Island, Antarctica, 12 years later: new observations of marine benthic diatoms</article-title><source>Botanica Marina</source><volume>65</volume><issue>2</issue><fpage>81</fpage><lpage>103</lpage><pub-id pub-id-type="doi">10.1515/bot-2021-0066</pub-id></element-citation></ref></ref-list></tp:taxon-treatment>
