# Supplementary material for: Diatoms (Bacillariophyta) of the Salish Sea, Northeast Pacific: annotated checklist and new species reports
Source: Biodivers Data J. 2026 May 15;14:e189060. doi: 10.3897/BDJ.14.e189060 (PMC13197818; doi:10.3897/BDJ.14.e189060)
Supplement: XML Treatment for Cocconeis kerguelensis [file BDJ.14.e189060-treatment9.xml]

<!DOCTYPE tp:taxon-treatment
  PUBLIC "-//TaxonX//DTD Taxonomic Treatment Publishing DTD v0 20100105//EN" "tax-treatment-NSO.dtd">
<tp:taxon-treatment xmlns:tp="http://www.plazi.org/taxpub"><tp:treatment-meta><mixed-citation publication-type="journal"><person-group><name><surname>Webber</surname><given-names>Mark</given-names></name><name><surname>Humphrey</surname><given-names>Elaine</given-names></name><name><surname>van Asselt</surname><given-names>Arjan</given-names></name><name><surname>Chang</surname><given-names>Alice</given-names></name><name><surname>Morien</surname><given-names>Evan</given-names></name><name><surname>Simon</surname><given-names>Andrew D. F.</given-names></name></person-group><article-title>Diatoms (<tp:taxon-name><tp:taxon-name-part taxon-name-part-type="phylum">Bacillariophyta</tp:taxon-name-part></tp:taxon-name>) of the Salish Sea, Northeast Pacific: annotated checklist and new species reports</article-title><source>Biodivers Data J</source><day>15</day><month>05</month><year>2026</year><volume>14</volume><pub-id pub-id-type="doi">10.3897/BDJ.14.e189060</pub-id></mixed-citation></tp:treatment-meta><tp:nomenclature><tp:taxon-name><object-id xmlns:xlink="http://www.w3.org/1999/xlink" content-type="arpha" xlink:type="simple">9C055198-AE70-535D-8E24-A5ED019348A2</object-id><tp:taxon-name-part taxon-name-part-type="genus">Cocconeis</tp:taxon-name-part> <tp:taxon-name-part taxon-name-part-type="species">kerguelensis</tp:taxon-name-part></tp:taxon-name><tp:taxon-authority>P.Petit</tp:taxon-authority><tp:nomenclature-citation-list><tp:nomenclature-citation><tp:taxon-name><tp:taxon-name-part taxon-name-part-type="genus" reg="Cocconeis">Cocconeis</tp:taxon-name-part> <tp:taxon-name-part taxon-name-part-type="species" reg="kerguelensis">kerguelensis</tp:taxon-name-part></tp:taxon-name><comment> <xref ref-type="bibr" rid="B13818344">Petit (1889)</xref>: 116, pl. X, fig. 5—<xref ref-type="bibr" rid="B13758747">Cleve (1895)</xref>: 182; <xref ref-type="bibr" rid="B13758579">Bourrelly and Manguin (1950)</xref>; <xref ref-type="bibr" rid="B13758850">Desikachary (1988)</xref>: 7, pl. 506, figs. 1–12.</comment></tp:nomenclature-citation></tp:nomenclature-citation-list></tp:nomenclature><tp:treatment-sec sec-type="Description"><title>Description</title><p>Valves elliptical, disc-like, length 53.1 (32–55) µm, width 47.9 (38–85) µm. SV: axial area relatively narrow, linear-lanceolate. Striae biseriate, 7 (4–6) in (10) µm, 4 striae at margins, slightly parallel at centre and highly radiate at apices. Areolae 16 (10) in 10 µm. RV (not imaged): raphe ends near margin. Axial area very narrow. Central area has transverse, outwardly narrowed fascia. Striae biseriate, 4 in 10 µm. Areolae 10–12 in 10 µm and crossed near margin by narrow blank band.</p></tp:treatment-sec><tp:treatment-sec sec-type="Diagnosis"><title>Diagnosis</title><p>The description above is based on <xref ref-type="bibr" rid="B13758747">Cleve (1895)</xref> and matches well with the images in <xref ref-type="bibr" rid="B13758850">Desikachary (1988)</xref>. Only one image of the sternum valve.</p></tp:treatment-sec><tp:treatment-sec sec-type="Notes"><title>Notes</title><p><italic><tp:taxon-name><tp:taxon-name-part taxon-name-part-type="genus" reg="Cocconeis">Cocconeis</tp:taxon-name-part> <tp:taxon-name-part taxon-name-part-type="species" reg="kerguelensis">kerguelensis</tp:taxon-name-part></tp:taxon-name></italic> (P.Petit) Cleve 1895 (as <tp:taxon-name><tp:taxon-name-part taxon-name-part-type="genus" reg="Cocconeis">Cocconeis</tp:taxon-name-part> <tp:taxon-name-part taxon-name-part-type="species" reg="costata">costata</tp:taxon-name-part> <tp:taxon-name-part taxon-name-part-type="infraspecific-rank">var.</tp:taxon-name-part> <tp:taxon-name-part taxon-name-part-type="variety" reg="kerguelensis">kerguelensis</tp:taxon-name-part></tp:taxon-name> (P.Petit) Cleve 1895 was reported from the Yaquina Estuary, Oregon, USA by Riznyk (1973: 119, Pl. 5, Figs. 3 and 4). iNaturalist ID: 259379467 (Fig. <xref ref-type="fig" rid="F13860599">10</xref>).</p></tp:treatment-sec><tp:treatment-sec><!--Section generated to contain objects referenced in tp:taxon-treatment.--><fig-group id="F13860599" position="float" orientation="portrait"><caption><p><italic><tp:taxon-name><tp:taxon-name-part taxon-name-part-type="genus" reg="Cocconeis">Cocconeis</tp:taxon-name-part> <tp:taxon-name-part taxon-name-part-type="species" reg="kerguelensis">kerguelensis</tp:taxon-name-part></tp:taxon-name></italic>:</p></caption><fig id="F13860604" position="float" orientation="portrait"><object-id xmlns:xlink="http://www.w3.org/1999/xlink" content-type="arpha" xlink:type="simple">0FF09B80-54DC-5BC2-8836-153220BDC6BD</object-id><object-id xmlns:xlink="http://www.w3.org/1999/xlink" content-type="doi" xlink:type="simple">10.3897/BDJ.14.e189060.figure10a</object-id><label>Figure 10a.</label><caption><p><italic><tp:taxon-name><tp:taxon-name-part taxon-name-part-type="genus" reg="Cocconeis">Cocconeis</tp:taxon-name-part> <tp:taxon-name-part taxon-name-part-type="species" reg="kerguelensis">kerguelensis</tp:taxon-name-part></tp:taxon-name></italic>, SV. LM. Scale bar: 5 µm;</p></caption><graphic xmlns:xlink="http://www.w3.org/1999/xlink" xlink:href="bdj-14-e189060-g010_a.jpg" xlink:type="simple" position="float" orientation="portrait" id="oo_1522048.jpg"><uri content-type="original_file" xlink:type="simple">https://binary.pensoft.net/fig/1522048</uri></graphic></fig><fig id="F13860605" position="float" orientation="portrait"><object-id xmlns:xlink="http://www.w3.org/1999/xlink" content-type="arpha" xlink:type="simple">26B812E3-B74F-552E-8915-8FCF57B5EA6E</object-id><object-id xmlns:xlink="http://www.w3.org/1999/xlink" content-type="doi" xlink:type="simple">10.3897/BDJ.14.e189060.figure10b</object-id><label>Figure 10b.</label><caption><p><italic><tp:taxon-name><tp:taxon-name-part taxon-name-part-type="genus" reg="Cocconeis">Cocconeis</tp:taxon-name-part> <tp:taxon-name-part taxon-name-part-type="species" reg="kerguelensis">kerguelensis</tp:taxon-name-part></tp:taxon-name></italic>, SV. LM. Scale bar: 5 µm.</p></caption><graphic xmlns:xlink="http://www.w3.org/1999/xlink" xlink:href="bdj-14-e189060-g010_b.jpg" xlink:type="simple" position="float" orientation="portrait" id="oo_1522049.jpg"><uri content-type="original_file" xlink:type="simple">https://binary.pensoft.net/fig/1522049</uri></graphic></fig></fig-group></tp:treatment-sec><ref-list><ref id="B13818344"><element-citation xmlns:xlink="http://www.w3.org/1999/xlink" publication-type="chapter" xlink:type="simple"><person-group person-group-type="author"><name name-style="western"><surname>Petit</surname><given-names>P.</given-names></name></person-group><year>1889</year><chapter-title>Diatomées recoltées dans le voisinage du Cap Horn</chapter-title><person-group person-group-type="editor"><name name-style="western"><surname>Hariot</surname><given-names>P.</given-names></name><etal/></person-group><source>Mission scientifique du Cap Horn, 1882–1883, vol. 5 (Botanique)</source><publisher-name>Gauthier-Villas</publisher-name><publisher-loc>Paris, France</publisher-loc></element-citation></ref><ref id="B13758747"><element-citation xmlns:xlink="http://www.w3.org/1999/xlink" publication-type="article" xlink:type="simple"><person-group person-group-type="author"><name name-style="western"><surname>Cleve</surname><given-names>P. T.</given-names></name></person-group><year>1895</year><article-title>Synopsis of the naviculoid diatoms. Part II</article-title><source>Kongliga Svenska Vetenskaps Akademiens Handlingar</source><volume>27</volume><issue>3</issue><fpage>1</fpage><lpage>219</lpage></element-citation></ref><ref id="B13758579"><element-citation xmlns:xlink="http://www.w3.org/1999/xlink" publication-type="article" xlink:type="simple"><person-group person-group-type="author"><name name-style="western"><surname>Bourrelly</surname><given-names>Pierre</given-names></name><name name-style="western"><surname>Manguin</surname><given-names>Eugène</given-names></name></person-group><year>1950</year><article-title>Contribution à l'étude de la flore algale d'eau douce de Madagascar: Le Lac de Tsimbazaza</article-title><source>Mémoires de l'Institut scientifique de Madagascar</source><volume>B2</volume><fpage>161</fpage><lpage>191</lpage></element-citation></ref><ref id="B13758850"><element-citation xmlns:xlink="http://www.w3.org/1999/xlink" publication-type="chapter" xlink:type="simple"><person-group person-group-type="author"><name name-style="western"><surname>Desikachary</surname><given-names>T. V.</given-names></name></person-group><year>1988</year><chapter-title>Marine diatoms of the Indian Ocean region</chapter-title><person-group person-group-type="editor"><name name-style="western"><surname>Desikachary</surname><given-names>T. V.</given-names></name></person-group><source>Atlas of diatoms</source><volume>Fascicle 5</volume><publisher-name>Madras Science Foundation</publisher-name><publisher-loc>Madras, India</publisher-loc><size units="page">13</size></element-citation></ref></ref-list></tp:taxon-treatment>
