# Supplementary material for: Diatoms (Bacillariophyta) of the Salish Sea, Northeast Pacific: annotated checklist and new species reports
Source: Biodivers Data J. 2026 May 15;14:e189060. doi: 10.3897/BDJ.14.e189060 (PMC13197818; doi:10.3897/BDJ.14.e189060)
Supplement: XML Treatment for Cocconeis notata [file BDJ.14.e189060-treatment10.xml]

<!DOCTYPE tp:taxon-treatment
  PUBLIC "-//TaxonX//DTD Taxonomic Treatment Publishing DTD v0 20100105//EN" "tax-treatment-NSO.dtd">
<tp:taxon-treatment xmlns:tp="http://www.plazi.org/taxpub"><tp:treatment-meta><mixed-citation publication-type="journal"><person-group><name><surname>Webber</surname><given-names>Mark</given-names></name><name><surname>Humphrey</surname><given-names>Elaine</given-names></name><name><surname>van Asselt</surname><given-names>Arjan</given-names></name><name><surname>Chang</surname><given-names>Alice</given-names></name><name><surname>Morien</surname><given-names>Evan</given-names></name><name><surname>Simon</surname><given-names>Andrew D. F.</given-names></name></person-group><article-title>Diatoms (<tp:taxon-name><tp:taxon-name-part taxon-name-part-type="phylum">Bacillariophyta</tp:taxon-name-part></tp:taxon-name>) of the Salish Sea, Northeast Pacific: annotated checklist and new species reports</article-title><source>Biodivers Data J</source><day>15</day><month>05</month><year>2026</year><volume>14</volume><pub-id pub-id-type="doi">10.3897/BDJ.14.e189060</pub-id></mixed-citation></tp:treatment-meta><tp:nomenclature><tp:taxon-name><object-id xmlns:xlink="http://www.w3.org/1999/xlink" content-type="arpha" xlink:type="simple">DC1735B2-37F0-50EE-8E31-3F0B7705CE0F</object-id><tp:taxon-name-part taxon-name-part-type="genus">Cocconeis</tp:taxon-name-part> <tp:taxon-name-part taxon-name-part-type="species">notata</tp:taxon-name-part></tp:taxon-name><tp:taxon-authority>P.Petit</tp:taxon-authority><tp:nomenclature-citation-list><tp:nomenclature-citation><tp:taxon-name><tp:taxon-name-part taxon-name-part-type="genus" reg="Cocconeis">Cocconeis</tp:taxon-name-part> <tp:taxon-name-part taxon-name-part-type="species" reg="notata">notata</tp:taxon-name-part></tp:taxon-name><comment> <xref ref-type="bibr" rid="B13818322">Petit (1877)</xref>: 168, pl. 4, fig. 1—<xref ref-type="bibr" rid="B13801114">Poulin et al. (1984)</xref>: 54, figs. 22–25; <xref ref-type="bibr" rid="B13759728">Siqueiros-Beltrones and Ibarra Obando (1985)</xref>; <xref ref-type="bibr" rid="B13758812">De Stefano and Marino (2001)</xref>: 297, figs. 1–14, 44–46; <xref ref-type="bibr" rid="B13801123">Sar et al. (2003)</xref>: 91, fig. 32; <xref ref-type="bibr" rid="B13801141">Lee et al. (2012)</xref>: 250, fig. 1.</comment></tp:nomenclature-citation></tp:nomenclature-citation-list></tp:nomenclature><tp:treatment-sec sec-type="Description"><title>Description</title><p>SV: valves broadly elliptical, length 21.2 (12–29) µm, width 12.9 (6.4–19) µm. Sternum narrow and sigmoid with thin, stauros-like area expanding into a hemispheric <italic>hyaline</italic> area close to valve margin. Striae uniseriate, 10 (9–23) in 10 μm, parallel at the centre and curved to radiate at apices. Areolae round, 10 (10–22) in 10 μm. RV: valves broadly elliptical, length 23.7–26.9 (12–30) μm, width 15.9–16.2 (5.6–19) μm. A complete fascia reaches valve margin on one side and expands into stirrup-shaped <italic>hyaline</italic> area. Raphe narrow, sigmoid and slightly deflected in opposite directions. Central terminal endings slightly expanded. Transapical striae uniseriate, 16–18 (14–25) in 10 μm, parallel at centre and curved to radiate at apices. Areolae 15–16 (17–24) in 10 µm.</p></tp:treatment-sec><tp:treatment-sec sec-type="Notes"><title>Notes</title><p>For the Eastern Pacific, <italic><tp:taxon-name><tp:taxon-name-part taxon-name-part-type="genus" reg="Cocconeis">C.</tp:taxon-name-part> <tp:taxon-name-part taxon-name-part-type="species" reg="notata">notata</tp:taxon-name-part></tp:taxon-name></italic> was previously reported by <xref ref-type="bibr" rid="B13759728">Siqueiros-Beltrones and Ibarra Obando (1985)</xref> for the Baja California Peninsula on the Mexican Pacific coast. iNaturalist ID: 259450952 (Fig. <xref ref-type="fig" rid="F13861306">11</xref>).</p></tp:treatment-sec><tp:treatment-sec><!--Section generated to contain objects referenced in tp:taxon-treatment.--><fig-group id="F13861306" position="float" orientation="portrait"><caption><p><italic><tp:taxon-name><tp:taxon-name-part taxon-name-part-type="genus" reg="Cocconeis">Cocconeis</tp:taxon-name-part> <tp:taxon-name-part taxon-name-part-type="species" reg="notata">notata</tp:taxon-name-part></tp:taxon-name></italic>:</p></caption><fig id="F13861311" position="float" orientation="portrait"><object-id xmlns:xlink="http://www.w3.org/1999/xlink" content-type="arpha" xlink:type="simple">8D94E5E9-D74A-5425-AF17-73004EAAAD6A</object-id><object-id xmlns:xlink="http://www.w3.org/1999/xlink" content-type="doi" xlink:type="simple">10.3897/BDJ.14.e189060.figure11a</object-id><label>Figure 11a.</label><caption><p><italic><tp:taxon-name><tp:taxon-name-part taxon-name-part-type="genus" reg="Cocconeis">Cocconeis</tp:taxon-name-part> <tp:taxon-name-part taxon-name-part-type="species" reg="notata">notata</tp:taxon-name-part></tp:taxon-name></italic>, SV. LM. Scale bar: 5 µm;</p></caption><graphic xmlns:xlink="http://www.w3.org/1999/xlink" xlink:href="bdj-14-e189060-g011_a.jpg" xlink:type="simple" position="float" orientation="portrait" id="oo_1522648.jpg"><uri content-type="original_file" xlink:type="simple">https://binary.pensoft.net/fig/1522648</uri></graphic></fig><fig id="F13861312" position="float" orientation="portrait"><object-id xmlns:xlink="http://www.w3.org/1999/xlink" content-type="arpha" xlink:type="simple">1C2A1725-19BA-5FEB-B451-877312F1405A</object-id><object-id xmlns:xlink="http://www.w3.org/1999/xlink" content-type="doi" xlink:type="simple">10.3897/BDJ.14.e189060.figure11b</object-id><label>Figure 11b.</label><caption><p><italic><tp:taxon-name><tp:taxon-name-part taxon-name-part-type="genus" reg="Cocconeis">Cocconeis</tp:taxon-name-part> <tp:taxon-name-part taxon-name-part-type="species" reg="notata">notata</tp:taxon-name-part></tp:taxon-name></italic>, SV. SEM. Scale bar: 2 µm;</p></caption><graphic xmlns:xlink="http://www.w3.org/1999/xlink" xlink:href="bdj-14-e189060-g011_b.jpg" xlink:type="simple" position="float" orientation="portrait" id="oo_1522649.jpg"><uri content-type="original_file" xlink:type="simple">https://binary.pensoft.net/fig/1522649</uri></graphic></fig><fig id="F13861313" position="float" orientation="portrait"><object-id xmlns:xlink="http://www.w3.org/1999/xlink" content-type="arpha" xlink:type="simple">53682F04-C66B-5CF2-BB11-2CE01CED4505</object-id><object-id xmlns:xlink="http://www.w3.org/1999/xlink" content-type="doi" xlink:type="simple">10.3897/BDJ.14.e189060.figure11c</object-id><label>Figure 11c.</label><caption><p><italic><tp:taxon-name><tp:taxon-name-part taxon-name-part-type="genus" reg="Cocconeis">Cocconeis</tp:taxon-name-part> <tp:taxon-name-part taxon-name-part-type="species" reg="notata">notata</tp:taxon-name-part></tp:taxon-name></italic>, RV. LM. Scale bar: 5 µm;</p></caption><graphic xmlns:xlink="http://www.w3.org/1999/xlink" xlink:href="bdj-14-e189060-g011_c.jpg" xlink:type="simple" position="float" orientation="portrait" id="oo_1522650.jpg"><uri content-type="original_file" xlink:type="simple">https://binary.pensoft.net/fig/1522650</uri></graphic></fig><fig id="F13861314" position="float" orientation="portrait"><object-id xmlns:xlink="http://www.w3.org/1999/xlink" content-type="arpha" xlink:type="simple">E3EBCF9A-008A-5251-B829-74616F5B4998</object-id><object-id xmlns:xlink="http://www.w3.org/1999/xlink" content-type="doi" xlink:type="simple">10.3897/BDJ.14.e189060.figure11d</object-id><label>Figure 11d.</label><caption><p><italic><tp:taxon-name><tp:taxon-name-part taxon-name-part-type="genus" reg="Cocconeis">Cocconeis</tp:taxon-name-part> <tp:taxon-name-part taxon-name-part-type="species" reg="notata">notata</tp:taxon-name-part></tp:taxon-name></italic>, RV. SEM. Scale bar: 5 µm.</p></caption><graphic xmlns:xlink="http://www.w3.org/1999/xlink" xlink:href="bdj-14-e189060-g011_d.jpg" xlink:type="simple" position="float" orientation="portrait" id="oo_1522651.jpg"><uri content-type="original_file" xlink:type="simple">https://binary.pensoft.net/fig/1522651</uri></graphic></fig></fig-group></tp:treatment-sec><ref-list><ref id="B13818322"><element-citation xmlns:xlink="http://www.w3.org/1999/xlink" publication-type="chapter" xlink:type="simple"><person-group person-group-type="author"><name name-style="western"><surname>Petit</surname><given-names>P.</given-names></name></person-group><year>1877</year><chapter-title>Catalogue des diatomées</chapter-title><person-group person-group-type="editor"><name name-style="western"><surname>De Folin</surname><given-names>L.</given-names></name><name name-style="western"><surname>Périer</surname><given-names>L.</given-names></name></person-group><source>Les fonds de la mer. Étude sur les particularités nouvelles des régions sous-marines</source><edition>Tome troisième</edition><publisher-name>Savy, Libraire-Éditeur</publisher-name><publisher-loc>Paris, France</publisher-loc><size units="page">426</size></element-citation></ref><ref id="B13801114"><element-citation xmlns:xlink="http://www.w3.org/1999/xlink" publication-type="article" xlink:type="simple"><person-group person-group-type="author"><name name-style="western"><surname>Poulin</surname><given-names>M.</given-names></name><name name-style="western"><surname>Bérard-Therriault</surname><given-names>L.</given-names></name><name name-style="western"><surname>Cardinal</surname><given-names>A.</given-names></name></person-group><year>1984</year><article-title>Les diatomées benthiques de substrats durs des eaux marines et saumâtres du Québec. 1. <tp:taxon-name><tp:taxon-name-part taxon-name-part-type="subfamily">Cocconeioideae</tp:taxon-name-part></tp:taxon-name> (<tp:taxon-name><tp:taxon-name-part taxon-name-part-type="order">Achnanthales</tp:taxon-name-part></tp:taxon-name>, <tp:taxon-name><tp:taxon-name-part taxon-name-part-type="family">Achnanthaceae</tp:taxon-name-part></tp:taxon-name>)</article-title><source>Le Naturaliste canadien (Revue d’écologie et de systématique)</source><volume>111</volume><fpage>45</fpage><lpage>61</lpage></element-citation></ref><ref id="B13759728"><element-citation xmlns:xlink="http://www.w3.org/1999/xlink" publication-type="article" xlink:type="simple"><person-group person-group-type="author"><name name-style="western"><surname>Siqueiros-Beltrones</surname><given-names>D. A.</given-names></name><name name-style="western"><surname>Ibarra Obando</surname><given-names>S. E.</given-names></name></person-group><year>1985</year><article-title>Lista florística de las diatomeas epífitas de <italic><tp:taxon-name><tp:taxon-name-part taxon-name-part-type="genus" reg="Zostera">Zostera</tp:taxon-name-part> <tp:taxon-name-part taxon-name-part-type="species" reg="marina">marina</tp:taxon-name-part></tp:taxon-name></italic> en Bahía Falsa, San Quintin</article-title><source>Ciencias Marinas</source><volume>11</volume><issue>3</issue><fpage>21</fpage><lpage>67</lpage><pub-id pub-id-type="doi">10.7773/cm.v11i3.480</pub-id></element-citation></ref><ref id="B13758812"><element-citation xmlns:xlink="http://www.w3.org/1999/xlink" publication-type="article" xlink:type="simple"><person-group person-group-type="author"><name name-style="western"><surname>De Stefano</surname><given-names>M.</given-names></name><name name-style="western"><surname>Marino</surname><given-names>D.</given-names></name></person-group><year>2001</year><article-title>Comparison of <italic><tp:taxon-name><tp:taxon-name-part taxon-name-part-type="genus" reg="Cocconeis">Cocconeis</tp:taxon-name-part> <tp:taxon-name-part taxon-name-part-type="species" reg="pseudonotata">pseudonotata</tp:taxon-name-part></tp:taxon-name></italic> sp. nov. with two closely related species, <italic><tp:taxon-name><tp:taxon-name-part taxon-name-part-type="genus" reg="Cocconeis">C.</tp:taxon-name-part> <tp:taxon-name-part taxon-name-part-type="species" reg="notata">notata</tp:taxon-name-part></tp:taxon-name></italic> and <italic><tp:taxon-name><tp:taxon-name-part taxon-name-part-type="genus" reg="Cocconeis">C.</tp:taxon-name-part> <tp:taxon-name-part taxon-name-part-type="species" reg="diruptoides">diruptoides</tp:taxon-name-part></tp:taxon-name></italic>, from <italic><tp:taxon-name><tp:taxon-name-part taxon-name-part-type="genus" reg="Posidonia">Posidonia</tp:taxon-name-part> <tp:taxon-name-part taxon-name-part-type="species" reg="oceanica">oceanica</tp:taxon-name-part></tp:taxon-name></italic> leaves</article-title><source>European Journal of Phycology</source><volume>36</volume><issue>4</issue><fpage>295</fpage><lpage>306</lpage><pub-id pub-id-type="doi">10.1080/09670260110001735458</pub-id></element-citation></ref><ref id="B13801123"><element-citation xmlns:xlink="http://www.w3.org/1999/xlink" publication-type="article" xlink:type="simple"><person-group person-group-type="author"><name name-style="western"><surname>Sar</surname><given-names>E. A.</given-names></name><name name-style="western"><surname>Romero</surname><given-names>O.</given-names></name><name name-style="western"><surname>Sunesen</surname><given-names>I.</given-names></name></person-group><year>2003</year><article-title><italic><tp:taxon-name><tp:taxon-name-part taxon-name-part-type="genus" reg="Cocconeis">Cocconeis</tp:taxon-name-part></tp:taxon-name></italic> Ehrenberg and <italic><tp:taxon-name><tp:taxon-name-part taxon-name-part-type="genus" reg="Psammococconeis">Psammococconeis</tp:taxon-name-part> <tp:taxon-name-part taxon-name-part-type="species" reg="garcia">garcia</tp:taxon-name-part></tp:taxon-name></italic> (<tp:taxon-name><tp:taxon-name-part taxon-name-part-type="phylum">Bacillariophyta</tp:taxon-name-part></tp:taxon-name>) from the Gulf of San Matías, Patagonia, Argentina</article-title><source>Diatom Research</source><volume>18</volume><issue>1</issue><fpage>79</fpage><lpage>106</lpage><pub-id pub-id-type="doi">10.1080/0269249X.2003.9705575</pub-id></element-citation></ref><ref id="B13801141"><element-citation xmlns:xlink="http://www.w3.org/1999/xlink" publication-type="article" xlink:type="simple"><person-group person-group-type="author"><name name-style="western"><surname>Lee</surname><given-names>J. H.</given-names></name><name name-style="western"><surname>Lee</surname><given-names>S. D.</given-names></name><name name-style="western"><surname>Park</surname><given-names>J. S.</given-names></name></person-group><year>2012</year><article-title>New record of diatom species in Korean coastal waters</article-title><source>Korean Journal of Environmental Biology</source><volume>30</volume><issue>3</issue><fpage>245</fpage><lpage>271</lpage></element-citation></ref></ref-list></tp:taxon-treatment>
