# Supplementary material for: Diatoms (Bacillariophyta) of the Salish Sea, Northeast Pacific: annotated checklist and new species reports
Source: Biodivers Data J. 2026 May 15;14:e189060. doi: 10.3897/BDJ.14.e189060 (PMC13197818; doi:10.3897/BDJ.14.e189060)
Supplement: XML Treatment for Cocconeis pseudomarginata intermedia [file BDJ.14.e189060-treatment11.xml]

<!DOCTYPE tp:taxon-treatment
  PUBLIC "-//TaxonX//DTD Taxonomic Treatment Publishing DTD v0 20100105//EN" "tax-treatment-NSO.dtd">
<tp:taxon-treatment xmlns:tp="http://www.plazi.org/taxpub"><tp:treatment-meta><mixed-citation publication-type="journal"><person-group><name><surname>Webber</surname><given-names>Mark</given-names></name><name><surname>Humphrey</surname><given-names>Elaine</given-names></name><name><surname>van Asselt</surname><given-names>Arjan</given-names></name><name><surname>Chang</surname><given-names>Alice</given-names></name><name><surname>Morien</surname><given-names>Evan</given-names></name><name><surname>Simon</surname><given-names>Andrew D. F.</given-names></name></person-group><article-title>Diatoms (<tp:taxon-name><tp:taxon-name-part taxon-name-part-type="phylum">Bacillariophyta</tp:taxon-name-part></tp:taxon-name>) of the Salish Sea, Northeast Pacific: annotated checklist and new species reports</article-title><source>Biodivers Data J</source><day>15</day><month>05</month><year>2026</year><volume>14</volume><pub-id pub-id-type="doi">10.3897/BDJ.14.e189060</pub-id></mixed-citation></tp:treatment-meta><tp:nomenclature><tp:taxon-name><object-id xmlns:xlink="http://www.w3.org/1999/xlink" content-type="arpha" xlink:type="simple">35C2BD64-1B0D-56CF-A727-4D11556E3B4B</object-id><tp:taxon-name-part taxon-name-part-type="genus">Cocconeis</tp:taxon-name-part> <tp:taxon-name-part taxon-name-part-type="species">pseudomarginata</tp:taxon-name-part> <tp:taxon-name-part taxon-name-part-type="subspecies">intermedia</tp:taxon-name-part></tp:taxon-name><tp:taxon-authority>Grunow</tp:taxon-authority><tp:nomenclature-citation-list><tp:nomenclature-citation><tp:taxon-name><tp:taxon-name-part taxon-name-part-type="genus" reg="Cocconeis">Cocconeis</tp:taxon-name-part> <tp:taxon-name-part taxon-name-part-type="species" reg="pseudomarginata">pseudomarginata</tp:taxon-name-part> <tp:taxon-name-part taxon-name-part-type="infraspecific-rank">var.</tp:taxon-name-part> <tp:taxon-name-part taxon-name-part-type="variety" reg="intermedia">intermedia</tp:taxon-name-part></tp:taxon-name><comment> <xref ref-type="bibr" rid="B13759141">Grunow (1867)</xref>: 13, pl. 1, fig. 6—<xref ref-type="bibr" rid="B13759522">Joh (2021)</xref>: 166, figs. 73–76, 88, 89.</comment></tp:nomenclature-citation></tp:nomenclature-citation-list></tp:nomenclature><tp:treatment-sec sec-type="Description"><title>Description</title><p>Valves elliptical, length 73.2 (26–68) μm, width 60.1 (14–51) μm. SV (note: no SV specimen to date): sternum broadly lanceolate with ends enlarged and pear-shaped, connected to submarginal <italic>hyaline</italic> area, with longitudinal line bisecting striae between sternum and valve margins. Outer surface of sternum longitudinally depressed. Transapical striae radiate towards apices, 25–30 in 10 μm; striae composed of elongated areolae. RV: raphe weakly sigmoid, sternum very narrow with terminal ends expanded and with crescent-shaped <italic>hyaline</italic> area, resulting in raphe distant from apices. Longitudinal depression between raphe and valve margins. Central area small, rhombic. Transapical striae radiate towards apices, 23 (23–28) in 10 μm in inner parts of valve (<xref ref-type="bibr" rid="B13759522">Joh 2021</xref>).</p></tp:treatment-sec><tp:treatment-sec sec-type="Diagnosis"><title>Diagnosis</title><p>This taxon differs from the nominate variety, <italic><tp:taxon-name><tp:taxon-name-part taxon-name-part-type="genus" reg="Cocconeis">Cocconeis</tp:taxon-name-part> <tp:taxon-name-part taxon-name-part-type="species" reg="pseudomarginata">pseudomarginata</tp:taxon-name-part></tp:taxon-name></italic>, in that the raphe is slightly sigmoid and transapical striae of SV are dense (<xref ref-type="bibr" rid="B13759522">Joh 2021</xref>).</p></tp:treatment-sec><tp:treatment-sec sec-type="Notes"><title>Notes</title><p>iNaturalist ID: 259455426 (Fig. <xref ref-type="fig" rid="F13861315">12</xref>).</p></tp:treatment-sec><tp:treatment-sec><!--Section generated to contain objects referenced in tp:taxon-treatment.--><fig id="F13861315" position="float" orientation="portrait"><object-id xmlns:xlink="http://www.w3.org/1999/xlink" content-type="arpha" xlink:type="simple">B7542396-E6D4-57E0-9074-A3412B3CC088</object-id><label>Figure 12.</label><caption><p><tp:taxon-name><tp:taxon-name-part taxon-name-part-type="genus" reg="Cocconeis">Cocconeis</tp:taxon-name-part> <tp:taxon-name-part taxon-name-part-type="species" reg="pseudomarginata">pseudomarginata</tp:taxon-name-part> <tp:taxon-name-part taxon-name-part-type="infraspecific-rank">var.</tp:taxon-name-part> <tp:taxon-name-part taxon-name-part-type="variety" reg="intermedia">intermedia</tp:taxon-name-part></tp:taxon-name>, RV. SEM. Scale bar: 10 µm.</p></caption><graphic xmlns:xlink="http://www.w3.org/1999/xlink" xlink:href="bdj-14-e189060-g012.jpg" position="float" id="oo_1522652.jpg" orientation="portrait" xlink:type="simple"><uri content-type="original_file" xlink:type="simple">https://binary.pensoft.net/fig/1522652</uri></graphic></fig></tp:treatment-sec><ref-list><ref id="B13759141"><element-citation xmlns:xlink="http://www.w3.org/1999/xlink" publication-type="article" xlink:type="simple"><person-group person-group-type="author"><name name-style="western"><surname>Grunow</surname><given-names>A.</given-names></name></person-group><year>1867</year><article-title>Diatomeen auf Sargassum von Honduras, gesammelt von Linding</article-title><source>Hedwigia</source><volume>6</volume><issue>1-3</issue></element-citation></ref><ref id="B13759522"><element-citation xmlns:xlink="http://www.w3.org/1999/xlink" publication-type="article" xlink:type="simple"><person-group person-group-type="author"><name name-style="western"><surname>Joh</surname><given-names>G.</given-names></name></person-group><year>2021</year><article-title>Distribution of the genus <italic><tp:taxon-name><tp:taxon-name-part taxon-name-part-type="genus" reg="Cocconeis">Cocconeis</tp:taxon-name-part></tp:taxon-name></italic> (<tp:taxon-name><tp:taxon-name-part taxon-name-part-type="class">Bacillariophyceae</tp:taxon-name-part></tp:taxon-name>) along the Seogwipo coast of Jeju Island, South Korea</article-title><source>Phytotaxa</source><volume>528</volume><issue>3</issue><fpage>149</fpage><lpage>179</lpage><pub-id pub-id-type="doi">10.11646/phytotaxa.528.3.1</pub-id></element-citation></ref></ref-list></tp:taxon-treatment>
