# Supplementary material for: Diatoms (Bacillariophyta) of the Salish Sea, Northeast Pacific: annotated checklist and new species reports
Source: Biodivers Data J. 2026 May 15;14:e189060. doi: 10.3897/BDJ.14.e189060 (PMC13197818; doi:10.3897/BDJ.14.e189060)
Supplement: XML Treatment for Cocconeis scutellum posidoniae [file BDJ.14.e189060-treatment12.xml]

<!DOCTYPE tp:taxon-treatment
  PUBLIC "-//TaxonX//DTD Taxonomic Treatment Publishing DTD v0 20100105//EN" "tax-treatment-NSO.dtd">
<tp:taxon-treatment xmlns:tp="http://www.plazi.org/taxpub"><tp:treatment-meta><mixed-citation publication-type="journal"><person-group><name><surname>Webber</surname><given-names>Mark</given-names></name><name><surname>Humphrey</surname><given-names>Elaine</given-names></name><name><surname>van Asselt</surname><given-names>Arjan</given-names></name><name><surname>Chang</surname><given-names>Alice</given-names></name><name><surname>Morien</surname><given-names>Evan</given-names></name><name><surname>Simon</surname><given-names>Andrew D. F.</given-names></name></person-group><article-title>Diatoms (<tp:taxon-name><tp:taxon-name-part taxon-name-part-type="phylum">Bacillariophyta</tp:taxon-name-part></tp:taxon-name>) of the Salish Sea, Northeast Pacific: annotated checklist and new species reports</article-title><source>Biodivers Data J</source><day>15</day><month>05</month><year>2026</year><volume>14</volume><pub-id pub-id-type="doi">10.3897/BDJ.14.e189060</pub-id></mixed-citation></tp:treatment-meta><tp:nomenclature><tp:taxon-name><object-id xmlns:xlink="http://www.w3.org/1999/xlink" content-type="arpha" xlink:type="simple">14E0B15F-D635-51FA-9DAE-5D7447F62A4C</object-id><tp:taxon-name-part taxon-name-part-type="genus">Cocconeis</tp:taxon-name-part> <tp:taxon-name-part taxon-name-part-type="species">scutellum</tp:taxon-name-part> <tp:taxon-name-part taxon-name-part-type="subspecies">posidoniae</tp:taxon-name-part></tp:taxon-name><tp:taxon-authority>M.De Stefano, D.Marino &amp; L.Mazzella</tp:taxon-authority><tp:nomenclature-citation-list><tp:nomenclature-citation><tp:taxon-name><tp:taxon-name-part taxon-name-part-type="genus" reg="Cocconeis">Cocconeis</tp:taxon-name-part> <tp:taxon-name-part taxon-name-part-type="species" reg="scutellum">scutellum</tp:taxon-name-part> <tp:taxon-name-part taxon-name-part-type="infraspecific-rank">var.</tp:taxon-name-part> <tp:taxon-name-part taxon-name-part-type="variety" reg="posidoniae">posidoniae</tp:taxon-name-part></tp:taxon-name><comment> <xref ref-type="bibr" rid="B13758821">De Stefano et al. (2000)</xref>: 235–237, figs. 72–86—<xref ref-type="bibr" rid="B13758830">De Stefano et al. (2008)</xref>; <xref ref-type="bibr" rid="B13801096">Riaux-Gobin and Witkowski (2017)</xref>; <xref ref-type="bibr" rid="B13801105">Riaux-Gobin et al. (2018)</xref>.</comment></tp:nomenclature-citation></tp:nomenclature-citation-list></tp:nomenclature><tp:treatment-sec sec-type="Description"><title>Description</title><p>Valves elliptic-oval shaped, length 22.5–48.8 (13–40) µm, width of transapical axis 15.0–34.1 (8–23) µm. SV: Thickly silicified sternum lacks differentiated central area. Striae have radiate arrangement (11–14 in 10 µm), uniseriate in centre of valve to biseriate at margin and triseriate in mantle. Valve-face areolae, 9–13 in 10 µm arranged in apically aligned pattern. RV: Raphe straight and thin with coaxial proximal endings converging in very small central area and distal endings terminating in reduced, submarginal areas. Striae radiate, uniseriate from valve centre to submarginal <italic>hyaline</italic> area, which appears as a thickened rim to internal face of valve. Striae on mantle biseriate. Striae and areolae range from 12–17 (18–23) and from 18–22 in 10 µm, respectively. Papillae with parallel furrows on valvocopula (<xref ref-type="bibr" rid="B13758821">De Stefano et al. 2000</xref>).</p></tp:treatment-sec><tp:treatment-sec sec-type="Diagnosis"><title>Diagnosis</title><p>The specimens found on <italic><tp:taxon-name><tp:taxon-name-part taxon-name-part-type="genus" reg="Zostera">Z.</tp:taxon-name-part> <tp:taxon-name-part taxon-name-part-type="species" reg="marina">marina</tp:taxon-name-part></tp:taxon-name></italic> conform well to the original description (<xref ref-type="bibr" rid="B13758821">De Stefano et al. 2000</xref>; <xref ref-type="bibr" rid="B13758830">De Stefano et al. 2008</xref>), especially the distinctive papillae on the valvocopula.</p></tp:treatment-sec><tp:treatment-sec sec-type="Notes"><title>Notes</title><p>iNaturalist ID: 259478500 (Fig. <xref ref-type="fig" rid="F13869238">13</xref>).</p></tp:treatment-sec><tp:treatment-sec><!--Section generated to contain objects referenced in tp:taxon-treatment.--><fig-group id="F13869238" position="float" orientation="portrait"><caption><p><tp:taxon-name><tp:taxon-name-part taxon-name-part-type="genus" reg="Cocconeis">Cocconeis</tp:taxon-name-part> <tp:taxon-name-part taxon-name-part-type="species" reg="scutellum">scutellum</tp:taxon-name-part> <tp:taxon-name-part taxon-name-part-type="infraspecific-rank">var.</tp:taxon-name-part> <tp:taxon-name-part taxon-name-part-type="variety" reg="posidoniae">posidoniae</tp:taxon-name-part></tp:taxon-name>:</p></caption><fig id="F13869243" position="float" orientation="portrait"><object-id xmlns:xlink="http://www.w3.org/1999/xlink" content-type="arpha" xlink:type="simple">2E2232E5-E541-52A1-8085-322B7130A885</object-id><object-id xmlns:xlink="http://www.w3.org/1999/xlink" content-type="doi" xlink:type="simple">10.3897/BDJ.14.e189060.figure13a</object-id><label>Figure 13a.</label><caption><p><tp:taxon-name><tp:taxon-name-part taxon-name-part-type="genus" reg="Cocconeis">Cocconeis</tp:taxon-name-part> <tp:taxon-name-part taxon-name-part-type="species" reg="scutellum">scutellum</tp:taxon-name-part> <tp:taxon-name-part taxon-name-part-type="infraspecific-rank">var.</tp:taxon-name-part> <tp:taxon-name-part taxon-name-part-type="variety" reg="posidoniae">posidoniae</tp:taxon-name-part></tp:taxon-name>, RV. SEM. Scale bar: 2 µm;</p></caption><graphic xmlns:xlink="http://www.w3.org/1999/xlink" xlink:href="bdj-14-e189060-g013_a.jpg" xlink:type="simple" position="float" orientation="portrait" id="oo_1525081.jpg"><uri content-type="original_file" xlink:type="simple">https://binary.pensoft.net/fig/1525081</uri></graphic></fig><fig id="F13869244" position="float" orientation="portrait"><object-id xmlns:xlink="http://www.w3.org/1999/xlink" content-type="arpha" xlink:type="simple">A0495395-47FE-58E1-993D-7F1545F143F5</object-id><object-id xmlns:xlink="http://www.w3.org/1999/xlink" content-type="doi" xlink:type="simple">10.3897/BDJ.14.e189060.figure13b</object-id><label>Figure 13b.</label><caption><p><tp:taxon-name><tp:taxon-name-part taxon-name-part-type="genus" reg="Cocconeis">Cocconeis</tp:taxon-name-part> <tp:taxon-name-part taxon-name-part-type="species" reg="scutellum">scutellum</tp:taxon-name-part> <tp:taxon-name-part taxon-name-part-type="infraspecific-rank">var.</tp:taxon-name-part> <tp:taxon-name-part taxon-name-part-type="variety" reg="posidoniae">posidoniae</tp:taxon-name-part></tp:taxon-name>, RV. Arrows indicate interfimbial space and papilla on each fimbria. SEM. Scale bar: 1 µm;</p></caption><graphic xmlns:xlink="http://www.w3.org/1999/xlink" xlink:href="bdj-14-e189060-g013_b.jpg" xlink:type="simple" position="float" orientation="portrait" id="oo_1525082.jpg"><uri content-type="original_file" xlink:type="simple">https://binary.pensoft.net/fig/1525082</uri></graphic></fig><fig id="F13869245" position="float" orientation="portrait"><object-id xmlns:xlink="http://www.w3.org/1999/xlink" content-type="arpha" xlink:type="simple">655ECCAC-742B-5CDE-83AE-9032EDA0AD86</object-id><object-id xmlns:xlink="http://www.w3.org/1999/xlink" content-type="doi" xlink:type="simple">10.3897/BDJ.14.e189060.figure13c</object-id><label>Figure 13c.</label><caption><p><tp:taxon-name><tp:taxon-name-part taxon-name-part-type="genus" reg="Cocconeis">Cocconeis</tp:taxon-name-part> <tp:taxon-name-part taxon-name-part-type="species" reg="scutellum">scutellum</tp:taxon-name-part> <tp:taxon-name-part taxon-name-part-type="infraspecific-rank">var.</tp:taxon-name-part> <tp:taxon-name-part taxon-name-part-type="variety" reg="posidoniae">posidoniae</tp:taxon-name-part></tp:taxon-name>, RV. SEM. Scale bar:10 µm.</p></caption><graphic xmlns:xlink="http://www.w3.org/1999/xlink" xlink:href="bdj-14-e189060-g013_c.jpg" xlink:type="simple" position="float" orientation="portrait" id="oo_1525083.jpg"><uri content-type="original_file" xlink:type="simple">https://binary.pensoft.net/fig/1525083</uri></graphic></fig></fig-group></tp:treatment-sec><ref-list><ref id="B13758821"><element-citation xmlns:xlink="http://www.w3.org/1999/xlink" publication-type="article" xlink:type="simple"><person-group person-group-type="author"><name name-style="western"><surname>De Stefano</surname><given-names>M.</given-names></name><name name-style="western"><surname>Marino</surname><given-names>D.</given-names></name><name name-style="western"><surname>Mazzella</surname><given-names>L.</given-names></name></person-group><year>2000</year><article-title>Marine taxa of <italic><tp:taxon-name><tp:taxon-name-part taxon-name-part-type="genus" reg="Cocconeis">Cocconeis</tp:taxon-name-part></tp:taxon-name></italic> on leaves of <italic><tp:taxon-name><tp:taxon-name-part taxon-name-part-type="genus" reg="Posidonia">Posidonia</tp:taxon-name-part> <tp:taxon-name-part taxon-name-part-type="species" reg="oceanica">oceanica</tp:taxon-name-part></tp:taxon-name></italic>, including a new species and two new varieties</article-title><source>European Journal of Phycology</source><volume>35</volume><issue>3</issue><fpage>225</fpage><lpage>242</lpage><pub-id pub-id-type="doi">10.1080/09670260010001735831</pub-id></element-citation></ref><ref id="B13758830"><element-citation xmlns:xlink="http://www.w3.org/1999/xlink" publication-type="article" xlink:type="simple"><person-group person-group-type="author"><name name-style="western"><surname>De Stefano</surname><given-names>M.</given-names></name><name name-style="western"><surname>Romero</surname><given-names>O. E.</given-names></name><name name-style="western"><surname>Totti</surname><given-names>C.</given-names></name></person-group><year>2008</year><article-title>A comparative study of <italic><tp:taxon-name><tp:taxon-name-part taxon-name-part-type="genus" reg="Cocconeis">Cocconeis</tp:taxon-name-part> <tp:taxon-name-part taxon-name-part-type="species" reg="scutellum">scutellum</tp:taxon-name-part></tp:taxon-name></italic> Ehrenberg and its varieties (<tp:taxon-name><tp:taxon-name-part taxon-name-part-type="phylum">Bacillariophyta</tp:taxon-name-part></tp:taxon-name>)</article-title><source>Botanica Marina</source><volume>51</volume><issue>6</issue><fpage>506</fpage><lpage>536</lpage><pub-id pub-id-type="doi">10.1515/BOT.2008.058</pub-id></element-citation></ref><ref id="B13801096"><element-citation xmlns:xlink="http://www.w3.org/1999/xlink" publication-type="article" xlink:type="simple"><person-group person-group-type="author"><name name-style="western"><surname>Riaux-Gobin</surname><given-names>C.</given-names></name><name name-style="western"><surname>Witkowski</surname><given-names>A.</given-names></name></person-group><year>2017</year><article-title><italic><tp:taxon-name><tp:taxon-name-part taxon-name-part-type="genus" reg="Cocconeis">Cocconeis</tp:taxon-name-part> <tp:taxon-name-part taxon-name-part-type="species" reg="subantarctica">subantarctica</tp:taxon-name-part></tp:taxon-name></italic> sp. nov. from Kerguelen Archipelago (Austral Ocean) and comparison with <italic><tp:taxon-name><tp:taxon-name-part taxon-name-part-type="genus" reg="Cocconeis">Cocconeis</tp:taxon-name-part> <tp:taxon-name-part taxon-name-part-type="species" reg="stauroneiformis">stauroneiformis</tp:taxon-name-part></tp:taxon-name></italic> (W.Smith) Okuno</article-title><source>Oceanological and Hydrobiological Studies</source><volume>46</volume><issue>3</issue><fpage>350</fpage><lpage>362</lpage><pub-id pub-id-type="doi">10.1515/ohs-2017-0036</pub-id></element-citation></ref><ref id="B13801105"><element-citation xmlns:xlink="http://www.w3.org/1999/xlink" publication-type="article" xlink:type="simple"><person-group person-group-type="author"><name name-style="western"><surname>Riaux-Gobin</surname><given-names>C.</given-names></name><name name-style="western"><surname>Ector</surname><given-names>L.</given-names></name><name name-style="western"><surname>Witkowski</surname><given-names>A.</given-names></name><name name-style="western"><surname>Igersheim</surname><given-names>A.</given-names></name></person-group><year>2018</year><article-title><tp:taxon-name><tp:taxon-name-part taxon-name-part-type="order">Achnanthales</tp:taxon-name-part></tp:taxon-name> from historical Grunow collection in Porto Subzanski, Croatia</article-title><source>Botanica Marina</source><volume>61</volume><issue>6</issue><fpage>573</fpage><lpage>593</lpage><pub-id pub-id-type="doi">10.1515/bot-2018-0045</pub-id></element-citation></ref></ref-list></tp:taxon-treatment>
