# Supplementary material for: Diatoms (Bacillariophyta) of the Salish Sea, Northeast Pacific: annotated checklist and new species reports
Source: Biodivers Data J. 2026 May 15;14:e189060. doi: 10.3897/BDJ.14.e189060 (PMC13197818; doi:10.3897/BDJ.14.e189060)
Supplement: XML Treatment for Cyclotella baltica [file BDJ.14.e189060-treatment13.xml]

<!DOCTYPE tp:taxon-treatment
  PUBLIC "-//TaxonX//DTD Taxonomic Treatment Publishing DTD v0 20100105//EN" "tax-treatment-NSO.dtd">
<tp:taxon-treatment xmlns:tp="http://www.plazi.org/taxpub"><tp:treatment-meta><mixed-citation publication-type="journal"><person-group><name><surname>Webber</surname><given-names>Mark</given-names></name><name><surname>Humphrey</surname><given-names>Elaine</given-names></name><name><surname>van Asselt</surname><given-names>Arjan</given-names></name><name><surname>Chang</surname><given-names>Alice</given-names></name><name><surname>Morien</surname><given-names>Evan</given-names></name><name><surname>Simon</surname><given-names>Andrew D. F.</given-names></name></person-group><article-title>Diatoms (<tp:taxon-name><tp:taxon-name-part taxon-name-part-type="phylum">Bacillariophyta</tp:taxon-name-part></tp:taxon-name>) of the Salish Sea, Northeast Pacific: annotated checklist and new species reports</article-title><source>Biodivers Data J</source><day>15</day><month>05</month><year>2026</year><volume>14</volume><pub-id pub-id-type="doi">10.3897/BDJ.14.e189060</pub-id></mixed-citation></tp:treatment-meta><tp:nomenclature><tp:taxon-name><object-id xmlns:xlink="http://www.w3.org/1999/xlink" content-type="arpha" xlink:type="simple">3672732D-C7BA-5E62-9128-DF39221C12C8</object-id><tp:taxon-name-part taxon-name-part-type="genus">Cyclotella</tp:taxon-name-part> <tp:taxon-name-part taxon-name-part-type="species">baltica</tp:taxon-name-part></tp:taxon-name><tp:taxon-authority>(Grunow) Håkansson</tp:taxon-authority><tp:nomenclature-citation-list><tp:nomenclature-citation><tp:taxon-name><tp:taxon-name-part taxon-name-part-type="genus" reg="Cyclotella">Cyclotella</tp:taxon-name-part> <tp:taxon-name-part taxon-name-part-type="species" reg="striata">striata</tp:taxon-name-part> <tp:taxon-name-part taxon-name-part-type="infraspecific-rank">var.</tp:taxon-name-part> <tp:taxon-name-part taxon-name-part-type="variety" reg="baltica">baltica</tp:taxon-name-part></tp:taxon-name><comment> Grunow 1882: pl. 92, figs. 13–15, in <xref ref-type="bibr" rid="B13818298">Van Heurck (1882)</xref>—<xref ref-type="bibr" rid="B13818367">Guiry and Guiry (2025)</xref>.</comment></tp:nomenclature-citation><tp:nomenclature-citation><tp:taxon-name><tp:taxon-name-part taxon-name-part-type="genus" reg="Cyclotella">Cyclotella</tp:taxon-name-part> <tp:taxon-name-part taxon-name-part-type="species" reg="baltica">baltica</tp:taxon-name-part></tp:taxon-name><comment> (Grunow)—<xref ref-type="bibr" rid="B13759217">Håkansson (2002)</xref>: 104, 105, figs. 373–380; <xref ref-type="bibr" rid="B13800485">Hasle and Syvertsen (1997)</xref>: 33, 34, table 1; <xref ref-type="bibr" rid="B13803693">Prasad and Nienow (2006)</xref>; <xref ref-type="bibr" rid="B13824277">Tanaka (2007)</xref>: 18, 19, pls. 11–13.</comment></tp:nomenclature-citation></tp:nomenclature-citation-list></tp:nomenclature><tp:treatment-sec sec-type="Description"><title>Description</title><p>Valve diameter 27.3 (11–67) µm with strong, tangentially undulate central area extending two-thirds (one-half to two-thirds) of the valve diameter. Central area colliculate with 9 (3–11) valve-face fultoportulae arranged in semicircular array on elevated (convex) area. Marginal striae 11–12 (8–16) in 10 µm. Internally, valve-face fultoportulae are surrounded by 3 (2–3) satellite pores. Externally, marginal area striae and interstriae are equal length and continue on to mantle. Mantle fultoportulae 7–8 (8–16) in 10 µm on non-recessed costae. At every second, occasionally third (second to fourth), interstriae are mantle fultoportulae, internally with two satellite pores orientated lengthwise to costae. Costae between mantle fultoportulae often slightly recessed. Internally, rimoportula located on mantle at same level as mantle fultoportulae, with opening running radially in same direction as costa.</p></tp:treatment-sec><tp:treatment-sec sec-type="Diagnosis"><title>Diagnosis</title><p><italic><tp:taxon-name><tp:taxon-name-part taxon-name-part-type="genus" reg="Cyclotella">Cyclotella</tp:taxon-name-part> <tp:taxon-name-part taxon-name-part-type="species" reg="baltica">baltica</tp:taxon-name-part></tp:taxon-name></italic> and <italic><tp:taxon-name><tp:taxon-name-part taxon-name-part-type="genus" reg="Cyclotella">C.</tp:taxon-name-part> <tp:taxon-name-part taxon-name-part-type="species" reg="litoralis">litoralis</tp:taxon-name-part></tp:taxon-name></italic> have similar morphologies. The latter species has marginal fultoportulae on recessed costae, often paired with a single costa of separation. In addition, the SHW specimen has a mantle fultoportula (MF) density of 7–8 in 10 µm, which falls within the published data for <italic><tp:taxon-name><tp:taxon-name-part taxon-name-part-type="genus" reg="Cyclotella">C.</tp:taxon-name-part> <tp:taxon-name-part taxon-name-part-type="species" reg="baltica">baltica</tp:taxon-name-part></tp:taxon-name></italic> and below densities and MF distribution for <tp:taxon-name><tp:taxon-name-part taxon-name-part-type="genus" reg="Cyclotella">C.</tp:taxon-name-part> <tp:taxon-name-part taxon-name-part-type="species" reg="litoralis">litoralis</tp:taxon-name-part></tp:taxon-name> (MF 11–14 in 10 µm) and <italic><tp:taxon-name><tp:taxon-name-part taxon-name-part-type="genus" reg="Cyclotella">C.</tp:taxon-name-part> <tp:taxon-name-part taxon-name-part-type="species" reg="striata">striata</tp:taxon-name-part></tp:taxon-name></italic> (MP 8–11 in 10 µm), but recessed on the second to fourth interstria, with absence of valve-face fultoportulae; <italic><tp:taxon-name><tp:taxon-name-part taxon-name-part-type="genus" reg="Cyclotella">C.</tp:taxon-name-part> <tp:taxon-name-part taxon-name-part-type="species" reg="stylorum">stylorum</tp:taxon-name-part></tp:taxon-name></italic> (MF 9–12 in 10 µm, grouped in pairs or triplets); and <italic><tp:taxon-name><tp:taxon-name-part taxon-name-part-type="genus" reg="Cyclotella">C.</tp:taxon-name-part> <tp:taxon-name-part taxon-name-part-type="species" reg="caspia">caspia</tp:taxon-name-part></tp:taxon-name></italic> (MP 20–28 in 10 µm, every third or fourth interstria, diameter 3.5–22 µm).</p></tp:treatment-sec><tp:treatment-sec sec-type="Notes"><title>Notes</title><p>Brackish to marine waters. iNaturalist ID: 265283095 (Fig. <xref ref-type="fig" rid="F13869249">14</xref>).</p></tp:treatment-sec><tp:treatment-sec><!--Section generated to contain objects referenced in tp:taxon-treatment.--><fig-group id="F13869249" position="float" orientation="portrait"><caption><p><italic><tp:taxon-name><tp:taxon-name-part taxon-name-part-type="genus" reg="Cyclotella">Cyclotella</tp:taxon-name-part> <tp:taxon-name-part taxon-name-part-type="species" reg="baltica">baltica</tp:taxon-name-part></tp:taxon-name></italic>:</p></caption><fig id="F13869254" position="float" orientation="portrait"><object-id xmlns:xlink="http://www.w3.org/1999/xlink" content-type="arpha" xlink:type="simple">971CD648-36EF-5720-966B-0B384D57DFB4</object-id><object-id xmlns:xlink="http://www.w3.org/1999/xlink" content-type="doi" xlink:type="simple">10.3897/BDJ.14.e189060.figure14a</object-id><label>Figure 14a.</label><caption><p><italic><tp:taxon-name><tp:taxon-name-part taxon-name-part-type="genus" reg="Cyclotella">Cyclotella</tp:taxon-name-part> <tp:taxon-name-part taxon-name-part-type="species" reg="baltica">baltica</tp:taxon-name-part></tp:taxon-name></italic>, interior valve view. SEM. Scale bar: 2.5 µm;</p></caption><graphic xmlns:xlink="http://www.w3.org/1999/xlink" xlink:href="bdj-14-e189060-g014_a.jpg" xlink:type="simple" position="float" orientation="portrait" id="oo_1525094.jpg"><uri content-type="original_file" xlink:type="simple">https://binary.pensoft.net/fig/1525094</uri></graphic></fig><fig id="F13869255" position="float" orientation="portrait"><object-id xmlns:xlink="http://www.w3.org/1999/xlink" content-type="arpha" xlink:type="simple">72E8AEDD-CBDF-5DC5-8C95-79C54C855DC2</object-id><object-id xmlns:xlink="http://www.w3.org/1999/xlink" content-type="doi" xlink:type="simple">10.3897/BDJ.14.e189060.figure14b</object-id><label>Figure 14b.</label><caption><p><italic><tp:taxon-name><tp:taxon-name-part taxon-name-part-type="genus" reg="Cyclotella">Cyclotella</tp:taxon-name-part> <tp:taxon-name-part taxon-name-part-type="species" reg="baltica">baltica</tp:taxon-name-part></tp:taxon-name></italic>, interior valve view. Arrow indicates location of the rimoportula. SEM. Scale bar: 5 µm.</p></caption><graphic xmlns:xlink="http://www.w3.org/1999/xlink" xlink:href="bdj-14-e189060-g014_b.jpg" xlink:type="simple" position="float" orientation="portrait" id="oo_1525095.jpg"><uri content-type="original_file" xlink:type="simple">https://binary.pensoft.net/fig/1525095</uri></graphic></fig></fig-group></tp:treatment-sec><ref-list><ref id="B13818298"><element-citation xmlns:xlink="http://www.w3.org/1999/xlink" publication-type="book" xlink:type="simple"><person-group person-group-type="author"><name name-style="western"><surname>Van Heurck</surname><given-names>H.</given-names></name></person-group><year>1882</year><source>Synopsis des diatomées de belgique. Atlas (plates LXXVIII–CXXXII)</source><publisher-name>Ducaju et Cie</publisher-name><publisher-loc>Antwerp, Belgium</publisher-loc></element-citation></ref><ref id="B13818367"><element-citation xmlns:xlink="http://www.w3.org/1999/xlink" publication-type="website" xlink:type="simple"><person-group person-group-type="author"><name name-style="western"><surname>Guiry</surname><given-names>M. D.</given-names></name><name name-style="western"><surname>Guiry</surname><given-names>G. M.</given-names></name></person-group><article-title>AlgalBase</article-title><uri xlink:type="simple">https://www.algaebase.org</uri><date-in-citation content-type="access-date">2025-10-20T00:46:21+00:00</date-in-citation></element-citation></ref><ref id="B13759217"><element-citation xmlns:xlink="http://www.w3.org/1999/xlink" publication-type="article" xlink:type="simple"><person-group person-group-type="author"><name name-style="western"><surname>Håkansson</surname><given-names>H.</given-names></name></person-group><year>2002</year><article-title>A compilation and evaluation of species in the general <italic><tp:taxon-name><tp:taxon-name-part taxon-name-part-type="genus" reg="Stephanodiscus">Stephanodiscus</tp:taxon-name-part></tp:taxon-name></italic>, <italic><tp:taxon-name><tp:taxon-name-part taxon-name-part-type="genus" reg="Cyclostephanos">Cyclostephanos</tp:taxon-name-part></tp:taxon-name></italic> and <italic><tp:taxon-name><tp:taxon-name-part taxon-name-part-type="genus" reg="Cyclotella">Cyclotella</tp:taxon-name-part></tp:taxon-name></italic> with a new genus in the family <tp:taxon-name><tp:taxon-name-part taxon-name-part-type="family">Stephanodiscaceae</tp:taxon-name-part></tp:taxon-name></article-title><source>Diatom Research</source><volume>17</volume><issue>1</issue><fpage>1</fpage><lpage>139</lpage><pub-id pub-id-type="doi">10.1080/0269249X.2002.9705534</pub-id></element-citation></ref><ref id="B13800485"><element-citation xmlns:xlink="http://www.w3.org/1999/xlink" publication-type="chapter" xlink:type="simple"><person-group person-group-type="author"><name name-style="western"><surname>Hasle</surname><given-names>G. R.</given-names></name><name name-style="western"><surname>Syvertsen</surname><given-names>E. E.</given-names></name></person-group><year>1997</year><chapter-title>Marine diatoms</chapter-title><person-group person-group-type="editor"><name name-style="western"><surname>Thomas</surname><given-names>C. R.</given-names></name></person-group><source>Identifying marine phytoplankton</source><publisher-name>Academic Press</publisher-name><publisher-loc>San Diego, USA</publisher-loc><size units="page">874</size><pub-id pub-id-type="doi">10.17031/1629</pub-id></element-citation></ref><ref id="B13803693"><element-citation xmlns:xlink="http://www.w3.org/1999/xlink" publication-type="article" xlink:type="simple"><person-group person-group-type="author"><name name-style="western"><surname>Prasad</surname><given-names>A. K.S.K.</given-names></name><name name-style="western"><surname>Nienow</surname><given-names>J. A.</given-names></name></person-group><year>2006</year><article-title>The centric diatom genus <italic><tp:taxon-name><tp:taxon-name-part taxon-name-part-type="genus" reg="Cyclotella">Cyclotella</tp:taxon-name-part></tp:taxon-name></italic> (<tp:taxon-name><tp:taxon-name-part taxon-name-part-type="family">Stephanodiscaceae</tp:taxon-name-part></tp:taxon-name>: <tp:taxon-name><tp:taxon-name-part taxon-name-part-type="phylum">Bacillariophyta</tp:taxon-name-part></tp:taxon-name>) from Florida Bay, USA, with special reference to <italic><tp:taxon-name><tp:taxon-name-part taxon-name-part-type="genus" reg="Cyclotella">Cyclotella</tp:taxon-name-part> <tp:taxon-name-part taxon-name-part-type="species" reg="choctawhatcheeana">choctawhatcheeana</tp:taxon-name-part></tp:taxon-name></italic> and <italic><tp:taxon-name><tp:taxon-name-part taxon-name-part-type="genus" reg="Cyclotella">Cyclotella</tp:taxon-name-part> <tp:taxon-name-part taxon-name-part-type="species" reg="desikacharyi">desikacharyi</tp:taxon-name-part></tp:taxon-name></italic>, a new marine species related to the <italic><tp:taxon-name><tp:taxon-name-part taxon-name-part-type="genus" reg="Cyclotella">Cyclotella</tp:taxon-name-part> <tp:taxon-name-part taxon-name-part-type="species" reg="striata">striata</tp:taxon-name-part></tp:taxon-name></italic> complex</article-title><source>Phycologia</source><volume>45</volume><issue>2</issue><fpage>127</fpage><lpage>140</lpage><pub-id pub-id-type="doi">10.2216/05-13.1</pub-id></element-citation></ref><ref id="B13824277"><element-citation xmlns:xlink="http://www.w3.org/1999/xlink" publication-type="book" xlink:type="simple"><person-group person-group-type="author"><name name-style="western"><surname>Tanaka</surname><given-names>H.</given-names></name></person-group><year>2007</year><source>Taxonomic studies of the genera <italic><tp:taxon-name><tp:taxon-name-part taxon-name-part-type="genus" reg="Cyclotella">Cyclotella</tp:taxon-name-part></tp:taxon-name></italic> (Kützing) Brébisson, <italic><tp:taxon-name><tp:taxon-name-part taxon-name-part-type="genus" reg="Discotella">Discotella</tp:taxon-name-part></tp:taxon-name></italic> Houk et Klee and <italic><tp:taxon-name><tp:taxon-name-part taxon-name-part-type="genus" reg="Puncticulata">Puncticulata</tp:taxon-name-part></tp:taxon-name></italic> Håkansson in the family <tp:taxon-name><tp:taxon-name-part taxon-name-part-type="family">Sephanodiscaceae</tp:taxon-name-part></tp:taxon-name> Glezer et Makarova (<tp:taxon-name><tp:taxon-name-part taxon-name-part-type="phylum">Bacillariophyta</tp:taxon-name-part></tp:taxon-name>) in Japan</source><edition>Bibliotheca Diatomologica 53</edition><publisher-name>J. Cramer</publisher-name><publisher-loc>Berlin–Stuttgart, Germany</publisher-loc><size units="page">204</size></element-citation></ref></ref-list></tp:taxon-treatment>
