# Supplementary material for: Diatoms (Bacillariophyta) of the Salish Sea, Northeast Pacific: annotated checklist and new species reports
Source: Biodivers Data J. 2026 May 15;14:e189060. doi: 10.3897/BDJ.14.e189060 (PMC13197818; doi:10.3897/BDJ.14.e189060)
Supplement: XML Treatment for Didymosphenia geminata [file BDJ.14.e189060-treatment14.xml]

<!DOCTYPE tp:taxon-treatment
  PUBLIC "-//TaxonX//DTD Taxonomic Treatment Publishing DTD v0 20100105//EN" "tax-treatment-NSO.dtd">
<tp:taxon-treatment xmlns:tp="http://www.plazi.org/taxpub"><tp:treatment-meta><mixed-citation publication-type="journal"><person-group><name><surname>Webber</surname><given-names>Mark</given-names></name><name><surname>Humphrey</surname><given-names>Elaine</given-names></name><name><surname>van Asselt</surname><given-names>Arjan</given-names></name><name><surname>Chang</surname><given-names>Alice</given-names></name><name><surname>Morien</surname><given-names>Evan</given-names></name><name><surname>Simon</surname><given-names>Andrew D. F.</given-names></name></person-group><article-title>Diatoms (<tp:taxon-name><tp:taxon-name-part taxon-name-part-type="phylum">Bacillariophyta</tp:taxon-name-part></tp:taxon-name>) of the Salish Sea, Northeast Pacific: annotated checklist and new species reports</article-title><source>Biodivers Data J</source><day>15</day><month>05</month><year>2026</year><volume>14</volume><pub-id pub-id-type="doi">10.3897/BDJ.14.e189060</pub-id></mixed-citation></tp:treatment-meta><tp:nomenclature><tp:taxon-name><object-id xmlns:xlink="http://www.w3.org/1999/xlink" content-type="arpha" xlink:type="simple">8D2F4614-09A5-5365-BEA9-3FD7ACE7AE66</object-id><tp:taxon-name-part taxon-name-part-type="genus">Didymosphenia</tp:taxon-name-part> <tp:taxon-name-part taxon-name-part-type="species">geminata</tp:taxon-name-part></tp:taxon-name><tp:taxon-authority>(Lyngbye) Mart.Schmidt</tp:taxon-authority><tp:nomenclature-citation-list><tp:nomenclature-citation><tp:taxon-name><tp:taxon-name-part taxon-name-part-type="genus" reg="Didymosphenia">Didymosphenia</tp:taxon-name-part> <tp:taxon-name-part taxon-name-part-type="species" reg="geminata">geminata</tp:taxon-name-part></tp:taxon-name><comment>—<xref ref-type="bibr" rid="B13823659">Schmidt (1899)</xref>: pl. 214, figs. 7–10; <xref ref-type="bibr" rid="B13759711">Round et al. (1990)</xref>: 496, 497; <xref ref-type="bibr" rid="B13759761">Snoeijs and Balashova (1998)</xref>: pl. 430; <xref ref-type="bibr" rid="B13803729">Khan-Bureau et al. (2016)</xref>: 7, figs. 17–24; <xref ref-type="bibr" rid="B13821653">Lange-Bertalot et al. (2017)</xref>: 188, 189, pl. 102, fig. 1.</comment></tp:nomenclature-citation></tp:nomenclature-citation-list></tp:nomenclature><tp:treatment-sec sec-type="Description"><title>Description</title><p>Head pole distinct and subcapitate; foot pole rounded to slightly capitate, with distinct constriction of apices and inflated central part. Valve face flat. Length 124.5 (48–161) µm, width 43.6 (25–45) µm, length-to-width ratio 2.9 (1.9–3.9). Stigma number 4–5 (1–7) in a row to one side of central area. Striae uniseriate 10 (7–10) in 10 µm, radiate and becoming parallel to convergent towards poles and of different lengths in middle of valve, circling terminal fissure in head pole. Clear area in foot pole has very small pores where mucilage stalks are secreted. Areolae 12–13 (9–12) in 10 µm. Raphe laterally displaced, mostly straight, with expanded central ends and long, hooked terminal fissures in same direction.</p></tp:treatment-sec><tp:treatment-sec sec-type="Diagnosis"><title>Diagnosis</title><p>A distinctive species, especially the row of stigma to one side of the central area and inflation of the valves between the subcapitate poles.</p></tp:treatment-sec><tp:treatment-sec sec-type="Notes"><title>Notes</title><p>This is a freshwater epiphytic and epilithic species. Specimens were possibly washed into Galiano Island waters from the Fraser River outflow. iNaturalist ID: 264211715; 318331778 (Fig. <xref ref-type="fig" rid="F13869256">15</xref>).</p></tp:treatment-sec><tp:treatment-sec><!--Section generated to contain objects referenced in tp:taxon-treatment.--><fig id="F13869256" position="float" orientation="portrait"><object-id xmlns:xlink="http://www.w3.org/1999/xlink" content-type="arpha" xlink:type="simple">2FB0CE5B-D6B9-5FDD-89FE-2698617B6B0F</object-id><label>Figure 15.</label><caption><p><italic><tp:taxon-name><tp:taxon-name-part taxon-name-part-type="genus" reg="Didymosphenia">Didymosphenia</tp:taxon-name-part> <tp:taxon-name-part taxon-name-part-type="species" reg="geminata">geminata</tp:taxon-name-part></tp:taxon-name></italic>, valve view. Arrow indicates a row of five stigma. LM. Scale bar: 10 µm.</p></caption><graphic xmlns:xlink="http://www.w3.org/1999/xlink" xlink:href="bdj-14-e189060-g015.jpg" position="float" id="oo_1525096.jpg" orientation="portrait" xlink:type="simple"><uri content-type="original_file" xlink:type="simple">https://binary.pensoft.net/fig/1525096</uri></graphic></fig></tp:treatment-sec><ref-list><ref id="B13823659"><element-citation xmlns:xlink="http://www.w3.org/1999/xlink" publication-type="book" xlink:type="simple"><person-group person-group-type="author"><name name-style="western"><surname>Schmidt</surname><given-names>A.</given-names></name></person-group><year>1899</year><source>Atlas der Diatomaceen-kunde</source><volume>Series V, Heft 54</volume><publisher-name>O.R. Reisland</publisher-name><publisher-loc>Leipzig, Germany</publisher-loc></element-citation></ref><ref id="B13759711"><element-citation xmlns:xlink="http://www.w3.org/1999/xlink" publication-type="book" xlink:type="simple"><person-group person-group-type="author"><name name-style="western"><surname>Round</surname><given-names>F. E.</given-names></name><name name-style="western"><surname>Crawford</surname><given-names>R. M.</given-names></name><name name-style="western"><surname>Mann</surname><given-names>D. G.</given-names></name></person-group><year>1990</year><source>The diatoms: biology and morphology of the genera</source><publisher-name>Cambridge University Press</publisher-name><publisher-loc>Cambridge, UK</publisher-loc><size units="page">747</size></element-citation></ref><ref id="B13759761"><element-citation xmlns:xlink="http://www.w3.org/1999/xlink" publication-type="book" xlink:type="simple"><person-group person-group-type="editor"><name name-style="western"><surname>Snoeijs</surname><given-names>P.</given-names></name><name name-style="western"><surname>Balashova</surname><given-names>N.</given-names></name></person-group><year>1998</year><source>Intercalibration and distribution of diatom species in the Baltic Sea, Volume 5</source><edition>The Baltic Marine Biologists Publication 16e</edition><publisher-name>Opulus Press</publisher-name><publisher-loc>Uppsala, Sweden</publisher-loc><size units="page">144</size></element-citation></ref><ref id="B13803729"><element-citation xmlns:xlink="http://www.w3.org/1999/xlink" publication-type="article" xlink:type="simple"><person-group person-group-type="author"><name name-style="western"><surname>Khan-Bureau</surname><given-names>D. A.</given-names></name><name name-style="western"><surname>Morales</surname><given-names>E. A.</given-names></name><name name-style="western"><surname>Ector</surname><given-names>L.</given-names></name><name name-style="western"><surname>Beauchene</surname><given-names>M. S.</given-names></name><name name-style="western"><surname>Lewis</surname><given-names>L. A.</given-names></name></person-group><year>2016</year><article-title>Characterization of a new species in the genus <italic><tp:taxon-name><tp:taxon-name-part taxon-name-part-type="genus" reg="Didymosphenia">Didymosphenia</tp:taxon-name-part></tp:taxon-name></italic> and of <italic><tp:taxon-name><tp:taxon-name-part taxon-name-part-type="genus" reg="Cymbella">Cymbella</tp:taxon-name-part> <tp:taxon-name-part taxon-name-part-type="species" reg="janischii">janischii</tp:taxon-name-part></tp:taxon-name></italic> (<tp:taxon-name><tp:taxon-name-part taxon-name-part-type="phylum">Bacillariophyta</tp:taxon-name-part></tp:taxon-name>) from Connecticut, USA</article-title><source>European Journal of Phycology</source><volume>51</volume><issue>2</issue><fpage>203</fpage><lpage>216</lpage><pub-id pub-id-type="doi">10.1080/09670262.2015.1126361</pub-id></element-citation></ref><ref id="B13821653"><element-citation xmlns:xlink="http://www.w3.org/1999/xlink" publication-type="book" xlink:type="simple"><person-group person-group-type="author"><name name-style="western"><surname>Lange-Bertalot</surname><given-names>H.</given-names></name><name name-style="western"><surname>Hofmann</surname><given-names>G.</given-names></name><name name-style="western"><surname>Werum</surname><given-names>M.</given-names></name><name name-style="western"><surname>Cantonati</surname><given-names>M.</given-names></name></person-group><year>2017</year><source>Freshwater benthic diatoms of Central Europe: over 800 common species used in ecological assessment. English edition with updated taxonomy and added species</source><publisher-name>Koeltz Botanical Books</publisher-name><publisher-loc>Oberreifenberg, Germany</publisher-loc><size units="page">942</size></element-citation></ref></ref-list></tp:taxon-treatment>
