# Supplementary material for: Diatoms (Bacillariophyta) of the Salish Sea, Northeast Pacific: annotated checklist and new species reports
Source: Biodivers Data J. 2026 May 15;14:e189060. doi: 10.3897/BDJ.14.e189060 (PMC13197818; doi:10.3897/BDJ.14.e189060)
Supplement: XML Treatment for Diploneis exemta [file BDJ.14.e189060-treatment15.xml]

<!DOCTYPE tp:taxon-treatment
  PUBLIC "-//TaxonX//DTD Taxonomic Treatment Publishing DTD v0 20100105//EN" "tax-treatment-NSO.dtd">
<tp:taxon-treatment xmlns:tp="http://www.plazi.org/taxpub"><tp:treatment-meta><mixed-citation publication-type="journal"><person-group><name><surname>Webber</surname><given-names>Mark</given-names></name><name><surname>Humphrey</surname><given-names>Elaine</given-names></name><name><surname>van Asselt</surname><given-names>Arjan</given-names></name><name><surname>Chang</surname><given-names>Alice</given-names></name><name><surname>Morien</surname><given-names>Evan</given-names></name><name><surname>Simon</surname><given-names>Andrew D. F.</given-names></name></person-group><article-title>Diatoms (<tp:taxon-name><tp:taxon-name-part taxon-name-part-type="phylum">Bacillariophyta</tp:taxon-name-part></tp:taxon-name>) of the Salish Sea, Northeast Pacific: annotated checklist and new species reports</article-title><source>Biodivers Data J</source><day>15</day><month>05</month><year>2026</year><volume>14</volume><pub-id pub-id-type="doi">10.3897/BDJ.14.e189060</pub-id></mixed-citation></tp:treatment-meta><tp:nomenclature><tp:taxon-name><object-id xmlns:xlink="http://www.w3.org/1999/xlink" content-type="arpha" xlink:type="simple">1F3FD30D-C158-550C-B681-7A823DAA2E78</object-id><tp:taxon-name-part taxon-name-part-type="genus">Diploneis</tp:taxon-name-part> <tp:taxon-name-part taxon-name-part-type="species">exemta</tp:taxon-name-part></tp:taxon-name><tp:taxon-authority>(A.W.F.Schmidt) Cleve</tp:taxon-authority><tp:nomenclature-citation-list><tp:nomenclature-citation><tp:taxon-name><tp:taxon-name-part taxon-name-part-type="genus" reg="Navicula">Navicula</tp:taxon-name-part> <tp:taxon-name-part taxon-name-part-type="species" reg="exemta">exemta</tp:taxon-name-part></tp:taxon-name><comment> <xref ref-type="bibr" rid="B13823642">Schmidt (1875)</xref>: pl. 11, figs. 28, 29.</comment></tp:nomenclature-citation><tp:nomenclature-citation><tp:taxon-name><tp:taxon-name-part taxon-name-part-type="genus" reg="Diploneis">Diploneis</tp:taxon-name-part> <tp:taxon-name-part taxon-name-part-type="species" reg="exemta">exemta</tp:taxon-name-part></tp:taxon-name><comment> <xref ref-type="bibr" rid="B13758738">Cleve (1894)</xref>: 86—<xref ref-type="bibr" rid="B13818359">Kuntze (1898)</xref>: 548, 549, 552; <xref ref-type="bibr" rid="B13803761">Peragallo and Peragallo (1908)</xref>: 112, pl. 15, figs. 16, 17; <xref ref-type="bibr" rid="B13803774">López-Fuerte and Siqueiros-Beltrones (2016)</xref>: 242; <xref ref-type="bibr" rid="B13818367">Guiry and Guiry (2025)</xref>.</comment></tp:nomenclature-citation><tp:nomenclature-citation><tp:taxon-name><tp:taxon-name-part taxon-name-part-type="genus" reg="Schizonema">Schizonema</tp:taxon-name-part> <tp:taxon-name-part taxon-name-part-type="species" reg="exemtum">exemtum</tp:taxon-name-part></tp:taxon-name><comment> (A.W.F.Schmidt) <xref ref-type="bibr" rid="B13818359">Kuntze (1898)</xref>: 549, 552—<xref ref-type="bibr" rid="B13818367">Guiry and Guiry (2025)</xref>.</comment></tp:nomenclature-citation></tp:nomenclature-citation-list></tp:nomenclature><tp:treatment-sec sec-type="Description"><title>Description</title><p>Valve panduriform with tongue-shaped segments, length 85.0 (60–140) µm, width 21.8 (32–42) µm, 14.1 (16–30) µm at constriction. Central nodule quadrate, moderately large, slightly expanded in apical direction; horns parallel and furrows linear. Striae density 8 (5–6) in 10 µm (8 in 10 µm for <tp:taxon-name><tp:taxon-name-part taxon-name-part-type="genus" reg="Diploneis">D.</tp:taxon-name-part> <tp:taxon-name-part taxon-name-part-type="species" reg="exemta">exemta</tp:taxon-name-part> <tp:taxon-name-part taxon-name-part-type="infraspecific-rank">var.</tp:taxon-name-part> <tp:taxon-name-part taxon-name-part-type="variety" reg="digrediens">digrediens</tp:taxon-name-part></tp:taxon-name>), crossed by 1 (1–2) longitudinal lines. Distal to furrow is a line of faint or large puncta, 8 in 10 µm.</p></tp:treatment-sec><tp:treatment-sec sec-type="Diagnosis"><title>Diagnosis</title><p>This specimen conforms fairly well to the description in <xref ref-type="bibr" rid="B13758738">Cleve (1894)</xref> and the drawings (figs. 28 and 29) in <xref ref-type="bibr" rid="B13823642">Schmidt (1875)</xref>, including shape proportions and is a fairly exact match with the drawing in <xref ref-type="bibr" rid="B13803761">Peragallo and Peragallo (1908)</xref>. Exceptions include a slightly higher striae density in Cleve’s and Peragallo and Peragallo’s descriptions (5–6 in 10 µm) and the row of large puncta that is interrupted in the middle of the valve, distal to the longitudinal furrows as in Peragallo and Peragallo’s drawing. Either this specimen is a new variety or it can be placed into the unverified (<xref ref-type="bibr" rid="B13818367">Guiry and Guiry 2025</xref>) variety of <tp:taxon-name><tp:taxon-name-part taxon-name-part-type="genus" reg="Diploneis">D.</tp:taxon-name-part> <tp:taxon-name-part taxon-name-part-type="species" reg="exemta">exemta</tp:taxon-name-part> <tp:taxon-name-part taxon-name-part-type="infraspecific-rank">var.</tp:taxon-name-part> <tp:taxon-name-part taxon-name-part-type="variety" reg="digrediens">digrediens</tp:taxon-name-part></tp:taxon-name> <xref ref-type="bibr" rid="B13758738">Cleve (1894)</xref> with a reported striae density of 8 in 10 µm.</p></tp:treatment-sec><tp:treatment-sec sec-type="Notes"><title>Notes</title><p>This species is listed as a freshwater species by AlgaeBase (<xref ref-type="bibr" rid="B13818367">Guiry and Guiry 2025</xref>) and has been reported by <xref ref-type="bibr" rid="B13803774">López-Fuerte and Siqueiros-Beltrones (2016)</xref> as epiphytic in the marine waters of Baja California and the Gulf of Mexico.</p><p><italic><tp:taxon-name><tp:taxon-name-part taxon-name-part-type="genus" reg="Diploneis">Diploneis</tp:taxon-name-part> <tp:taxon-name-part taxon-name-part-type="species" reg="exemta">exemta</tp:taxon-name-part></tp:taxon-name></italic> is newly reported for the Pacific coast of North America, with the exception of a fossil report from California. This species is listed by <xref ref-type="bibr" rid="B13758738">Cleve (1894)</xref> from marine waters of the east coast of Madagascar, Tahiti, Kerguelen Island and Campeche Bay in the Gulf of Mexico, with fossils from Oamaru, New Zealand and Santa Monica, California. Cleve reported <tp:taxon-name><tp:taxon-name-part taxon-name-part-type="genus" reg="Diploneis">Diploneis</tp:taxon-name-part> <tp:taxon-name-part taxon-name-part-type="species" reg="exemta">exemta</tp:taxon-name-part> <tp:taxon-name-part taxon-name-part-type="uncertainty-rank">cf.</tp:taxon-name-part> <tp:taxon-name-part taxon-name-part-type="species" reg="digrediens">digrediens</tp:taxon-name-part></tp:taxon-name> from China and a fossil specimen from Hungary. <xref ref-type="bibr" rid="B13803761">Peragallo and Peragallo (1908)</xref> identified <italic><tp:taxon-name><tp:taxon-name-part taxon-name-part-type="genus" reg="Diploneis">Diploneis</tp:taxon-name-part> <tp:taxon-name-part taxon-name-part-type="species" reg="exemta">exemta</tp:taxon-name-part></tp:taxon-name></italic> from the English Channel and Banyuls-sur-Mer, Balearic Sea, France. iNaturalist ID: 266785298 (Fig. <xref ref-type="fig" rid="F13869258">16</xref>).</p></tp:treatment-sec><tp:treatment-sec><!--Section generated to contain objects referenced in tp:taxon-treatment.--><fig id="F13869258" position="float" orientation="portrait"><object-id xmlns:xlink="http://www.w3.org/1999/xlink" content-type="arpha" xlink:type="simple">72AAFA02-7240-5FED-9DF8-ABB0B88D689C</object-id><label>Figure 16.</label><caption><p><italic><tp:taxon-name><tp:taxon-name-part taxon-name-part-type="genus" reg="Diploneis">Diploneis</tp:taxon-name-part> <tp:taxon-name-part taxon-name-part-type="species" reg="exemta">exemta</tp:taxon-name-part></tp:taxon-name></italic>, interior valve view. SEM. Scale bar: 5 µm.</p></caption><graphic xmlns:xlink="http://www.w3.org/1999/xlink" xlink:href="bdj-14-e189060-g016.jpg" position="float" id="oo_1525097.jpg" orientation="portrait" xlink:type="simple"><uri content-type="original_file" xlink:type="simple">https://binary.pensoft.net/fig/1525097</uri></graphic></fig></tp:treatment-sec><ref-list><ref id="B13823642"><element-citation xmlns:xlink="http://www.w3.org/1999/xlink" publication-type="book" xlink:type="simple"><person-group person-group-type="author"><name name-style="western"><surname>Schmidt</surname><given-names>A.</given-names></name></person-group><year>1875</year><source>Atlas der Diatomaceen-kunde</source><volume>Series I, Heft 3</volume><publisher-name>Verlag von Ernst Schlegel</publisher-name><publisher-loc>Aschersleben, Germany</publisher-loc></element-citation></ref><ref id="B13758738"><element-citation xmlns:xlink="http://www.w3.org/1999/xlink" publication-type="article" xlink:type="simple"><person-group person-group-type="author"><name name-style="western"><surname>Cleve</surname><given-names>P. T.</given-names></name></person-group><year>1894</year><article-title>Synopsis of the naviculoid diatoms. Part I</article-title><source>Kongliga Svenska Vetenskaps Akademiens Handlingar, series 4,</source><volume>26</volume><issue>2</issue><fpage>1</fpage><lpage>194</lpage></element-citation></ref><ref id="B13818359"><element-citation xmlns:xlink="http://www.w3.org/1999/xlink" publication-type="book" xlink:type="simple"><person-group person-group-type="author"><name name-style="western"><surname>Kuntze</surname><given-names>O.</given-names></name></person-group><year>1898</year><source>Revisio generum plantarum</source><volume>Vol. 3</volume><publisher-name>Arthur Felix</publisher-name><publisher-loc>Leipzig, Germany</publisher-loc><size units="page">576</size></element-citation></ref><ref id="B13803761"><element-citation xmlns:xlink="http://www.w3.org/1999/xlink" publication-type="chapter" xlink:type="simple"><person-group person-group-type="author"><name name-style="western"><surname>Peragallo</surname><given-names>H.</given-names></name><name name-style="western"><surname>Peragallo</surname><given-names>M.</given-names></name></person-group><year>1908</year><chapter-title>Diatomées marines de France et des districts maritimes voisins</chapter-title><person-group person-group-type="editor"><name name-style="western"><surname>Tempère</surname><given-names>M. J.</given-names></name></person-group><source>Tableaux synoptique &amp; systématique (Tables)</source><publisher-name>Micrographe-Éditeur</publisher-name><publisher-loc>Grez-sur-Loing (S. et M.), France</publisher-loc><size units="page">491</size><pub-id pub-id-type="doi">10.5962/bhl.title.13501</pub-id></element-citation></ref><ref id="B13803774"><element-citation xmlns:xlink="http://www.w3.org/1999/xlink" publication-type="article" xlink:type="simple"><person-group person-group-type="author"><name name-style="western"><surname>López-Fuerte</surname><given-names>F. O.</given-names></name><name name-style="western"><surname>Siqueiros-Beltrones</surname><given-names>D. A.</given-names></name></person-group><year>2016</year><article-title>A checklist of marine benthic diatoms (<tp:taxon-name><tp:taxon-name-part taxon-name-part-type="phylum">Bacillariophyta</tp:taxon-name-part></tp:taxon-name>) from Mexico</article-title><source>Phytotaxa</source><volume>283</volume><issue>3</issue><fpage>201</fpage><lpage>258</lpage><pub-id pub-id-type="doi">10.11646/phytotaxa.283.3.1</pub-id></element-citation></ref><ref id="B13818367"><element-citation xmlns:xlink="http://www.w3.org/1999/xlink" publication-type="website" xlink:type="simple"><person-group person-group-type="author"><name name-style="western"><surname>Guiry</surname><given-names>M. D.</given-names></name><name name-style="western"><surname>Guiry</surname><given-names>G. M.</given-names></name></person-group><article-title>AlgalBase</article-title><uri xlink:type="simple">https://www.algaebase.org</uri><date-in-citation content-type="access-date">2025-10-20T00:46:21+00:00</date-in-citation></element-citation></ref></ref-list></tp:taxon-treatment>
