# Supplementary material for: Diatoms (Bacillariophyta) of the Salish Sea, Northeast Pacific: annotated checklist and new species reports
Source: Biodivers Data J. 2026 May 15;14:e189060. doi: 10.3897/BDJ.14.e189060 (PMC13197818; doi:10.3897/BDJ.14.e189060)
Supplement: XML Treatment for Extubocellulus spinifer [file BDJ.14.e189060-treatment16.xml]

<!DOCTYPE tp:taxon-treatment
  PUBLIC "-//TaxonX//DTD Taxonomic Treatment Publishing DTD v0 20100105//EN" "tax-treatment-NSO.dtd">
<tp:taxon-treatment xmlns:tp="http://www.plazi.org/taxpub"><tp:treatment-meta><mixed-citation publication-type="journal"><person-group><name><surname>Webber</surname><given-names>Mark</given-names></name><name><surname>Humphrey</surname><given-names>Elaine</given-names></name><name><surname>van Asselt</surname><given-names>Arjan</given-names></name><name><surname>Chang</surname><given-names>Alice</given-names></name><name><surname>Morien</surname><given-names>Evan</given-names></name><name><surname>Simon</surname><given-names>Andrew D. F.</given-names></name></person-group><article-title>Diatoms (<tp:taxon-name><tp:taxon-name-part taxon-name-part-type="phylum">Bacillariophyta</tp:taxon-name-part></tp:taxon-name>) of the Salish Sea, Northeast Pacific: annotated checklist and new species reports</article-title><source>Biodivers Data J</source><day>15</day><month>05</month><year>2026</year><volume>14</volume><pub-id pub-id-type="doi">10.3897/BDJ.14.e189060</pub-id></mixed-citation></tp:treatment-meta><tp:nomenclature><tp:taxon-name><object-id xmlns:xlink="http://www.w3.org/1999/xlink" content-type="arpha" xlink:type="simple">62323E22-CF28-587A-940E-98A5461E25CB</object-id><tp:taxon-name-part taxon-name-part-type="genus">Extubocellulus</tp:taxon-name-part> <tp:taxon-name-part taxon-name-part-type="species">spinifer</tp:taxon-name-part></tp:taxon-name><tp:taxon-authority>(Hargreaves &amp; Guillard) Hasle, Stosch &amp; Syvertsen</tp:taxon-authority><tp:nomenclature-citation-list><tp:nomenclature-citation><tp:taxon-name><tp:taxon-name-part taxon-name-part-type="genus" reg="Bellerochea">Bellerochea</tp:taxon-name-part> <tp:taxon-name-part taxon-name-part-type="species" reg="spinifera">spinifera</tp:taxon-name-part></tp:taxon-name><comment> <xref ref-type="bibr" rid="B13818454">Hargraves and Guillard (1974)</xref>: 168, figs. 9–12.</comment></tp:nomenclature-citation><tp:nomenclature-citation><tp:taxon-name><tp:taxon-name-part taxon-name-part-type="genus" reg="Extubocellulus">Extubocellulus</tp:taxon-name-part> <tp:taxon-name-part taxon-name-part-type="species" reg="spinifer">spinifer</tp:taxon-name-part></tp:taxon-name><comment>—<xref ref-type="bibr" rid="B13759324">Hasle et al. (1983)</xref>: 70–73, figs. 362–390, 392; <xref ref-type="bibr" rid="B13803783">Saunders et al. (2010)</xref>: 135, 136, fig. 3.14d; <xref ref-type="bibr" rid="B13758791">Dabek et al. (2019)</xref>.</comment></tp:nomenclature-citation></tp:nomenclature-citation-list></tp:nomenclature><tp:treatment-sec sec-type="Description"><title>Description</title><p>Chain-forming. Valves broadly elliptical to circular, length 2.6–2.8 (1.6–3.6) µm, width 2.2–2.3 (1.5–3.0) µm, with shallow mantle. Rectangular in girdle view. Small, raised, short and funnel-like ocelluli located at each apex. Valve face perforated by approximately equidistant larger and unoccluded poroids 50 (50) in 10 μm of diameter 60 (78) nm and smaller and unoccluded poroids 60–70 in 10 µm of diameter 20 nm. Globules or short spines are scattered, or not, on valve face. Occasional tubular processes.</p></tp:treatment-sec><tp:treatment-sec sec-type="Diagnosis"><title>Diagnosis</title><p>No vela could be found in any of our specimens (n = 2), which is in accordance with accounts in North American and European literature (<xref ref-type="bibr" rid="B13759324">Hasle et al. 1983</xref>). However, <xref ref-type="bibr" rid="B13803783">Saunders et al. (2010)</xref> reported vela in the poroids (areolae) for their Australian specimens. Tubular processes were not observed in any of those samples.</p></tp:treatment-sec><tp:treatment-sec sec-type="Notes"><title>Notes</title><p>iNaturalist ID: 311561542. Mol. data: ERS21395345, ERS27630062 (Fig. <xref ref-type="fig" rid="F13869260">17</xref>).</p></tp:treatment-sec><tp:treatment-sec><!--Section generated to contain objects referenced in tp:taxon-treatment.--><fig id="F13869260" position="float" orientation="portrait"><object-id xmlns:xlink="http://www.w3.org/1999/xlink" content-type="arpha" xlink:type="simple">CBACAF31-128E-5470-81AC-3498D6003206</object-id><label>Figure 17.</label><caption><p><italic><tp:taxon-name><tp:taxon-name-part taxon-name-part-type="genus" reg="Extubocellulus">Extubocellulus</tp:taxon-name-part> <tp:taxon-name-part taxon-name-part-type="species" reg="spinifer">spinifer</tp:taxon-name-part></tp:taxon-name></italic>, exterior valve view. SEM. Scale bar 0.5 µm.</p></caption><graphic xmlns:xlink="http://www.w3.org/1999/xlink" xlink:href="bdj-14-e189060-g017.jpg" position="float" id="oo_1572317.jpg" orientation="portrait" xlink:type="simple"><uri content-type="original_file" xlink:type="simple">https://binary.pensoft.net/fig/1572317</uri></graphic></fig></tp:treatment-sec><ref-list><ref id="B13818454"><element-citation xmlns:xlink="http://www.w3.org/1999/xlink" publication-type="article" xlink:type="simple"><person-group person-group-type="author"><name name-style="western"><surname>Hargraves</surname><given-names>P. E.</given-names></name><name name-style="western"><surname>Guillard</surname><given-names>R. R.L.</given-names></name></person-group><year>1974</year><article-title>Structural and physiological observations on some small marine diatoms</article-title><source>Phycologia</source><volume>13</volume><issue>2</issue><fpage>163</fpage><lpage>172</lpage><pub-id pub-id-type="doi">10.2216/i0031-8884-13-2-163.1</pub-id></element-citation></ref><ref id="B13759324"><element-citation xmlns:xlink="http://www.w3.org/1999/xlink" publication-type="article" xlink:type="simple"><person-group person-group-type="author"><name name-style="western"><surname>Hasle</surname><given-names>G. R.</given-names></name><name name-style="western"><surname>von Stosch</surname><given-names>H. A.</given-names></name><name name-style="western"><surname>Syvertsen</surname><given-names>E. E.</given-names></name></person-group><year>1983</year><article-title><tp:taxon-name><tp:taxon-name-part taxon-name-part-type="family">Cymatosiraceae</tp:taxon-name-part></tp:taxon-name>, a new diatom family</article-title><source>
            <tp:taxon-name>
              <tp:taxon-name-part taxon-name-part-type="genus" reg="Bacillaria">Bacillaria</tp:taxon-name-part>
            </tp:taxon-name>
          </source><volume>6</volume><fpage>9</fpage><lpage>156</lpage></element-citation></ref><ref id="B13803783"><element-citation xmlns:xlink="http://www.w3.org/1999/xlink" publication-type="chapter" xlink:type="simple"><person-group person-group-type="author"><name name-style="western"><surname>Saunders</surname><given-names>K.</given-names></name><name name-style="western"><surname>Lane</surname><given-names>C.</given-names></name><name name-style="western"><surname>Cook</surname><given-names>S.</given-names></name><name name-style="western"><surname>McMinn</surname><given-names>A.</given-names></name><name name-style="western"><surname>Hallaegraeff</surname><given-names>G. M.</given-names></name></person-group><year>2010</year><chapter-title>Benthic diatoms</chapter-title><person-group person-group-type="editor"><name name-style="western"><surname>Hallegraeff</surname><given-names>G. M.</given-names></name><name name-style="western"><surname>Bolch</surname><given-names>C. J.S.</given-names></name><name name-style="western"><surname>Hill</surname><given-names>D. R.A.</given-names></name><name name-style="western"><surname>Jameson</surname><given-names>I.</given-names></name><name name-style="western"><surname>LeRoi</surname><given-names>J. M.</given-names></name><name name-style="western"><surname>McMinn</surname><given-names>A.</given-names></name><name name-style="western"><surname>Murray</surname><given-names>S.</given-names></name><name name-style="western"><surname>de Salas</surname><given-names>M. F.</given-names></name><name name-style="western"><surname>Saunders</surname><given-names>K.</given-names></name></person-group><source><tp:taxon-name><tp:taxon-name-part taxon-name-part-type="above-family">Algae</tp:taxon-name-part></tp:taxon-name> of Australia. Phytoplankton of temperate waters</source><publisher-name>Australian Biological Resources Study/CSIRO Publishing</publisher-name><publisher-loc>Canberra, Australia</publisher-loc><size units="page">421</size></element-citation></ref><ref id="B13758791"><element-citation xmlns:xlink="http://www.w3.org/1999/xlink" publication-type="article" xlink:type="simple"><person-group person-group-type="author"><name name-style="western"><surname>Dabek</surname><given-names>P.</given-names></name><name name-style="western"><surname>Ashworth</surname><given-names>M. P.</given-names></name><name name-style="western"><surname>Górecka</surname><given-names>E.</given-names></name><name name-style="western"><surname>Krzywda</surname><given-names>M.</given-names></name><name name-style="western"><surname>Bornman</surname><given-names>T. G.</given-names></name><name name-style="western"><surname>Sato</surname><given-names>S.</given-names></name><name name-style="western"><surname>Witkowski</surname><given-names>A.</given-names></name></person-group><year>2019</year><article-title>Toward a multigene phylogeny of the <tp:taxon-name><tp:taxon-name-part taxon-name-part-type="family">Cymatosiraceae</tp:taxon-name-part></tp:taxon-name> (<tp:taxon-name><tp:taxon-name-part taxon-name-part-type="phylum">Bacillariophyta</tp:taxon-name-part></tp:taxon-name>, <tp:taxon-name><tp:taxon-name-part taxon-name-part-type="class">Mediophyceae</tp:taxon-name-part></tp:taxon-name>) II: morphological and molecular insights into the taxonomy of the forgotten species <italic><tp:taxon-name><tp:taxon-name-part taxon-name-part-type="genus" reg="Campylosira">Campylosira</tp:taxon-name-part> <tp:taxon-name-part taxon-name-part-type="species" reg="africana">africana</tp:taxon-name-part></tp:taxon-name></italic> and of <italic><tp:taxon-name><tp:taxon-name-part taxon-name-part-type="genus" reg="Extubocellulus">Extubocellulus</tp:taxon-name-part></tp:taxon-name></italic>, with a description of two new taxa</article-title><source>Journal of Phycology</source><volume>55</volume><issue>2</issue><fpage>425</fpage><lpage>441</lpage><pub-id pub-id-type="doi">10.1111/jpy.12831</pub-id></element-citation></ref></ref-list></tp:taxon-treatment>
