# Supplementary material for: Diatoms (Bacillariophyta) of the Salish Sea, Northeast Pacific: annotated checklist and new species reports
Source: Biodivers Data J. 2026 May 15;14:e189060. doi: 10.3897/BDJ.14.e189060 (PMC13197818; doi:10.3897/BDJ.14.e189060)
Supplement: XML Treatment for Fogedia krammeri [file BDJ.14.e189060-treatment17.xml]

<!DOCTYPE tp:taxon-treatment
  PUBLIC "-//TaxonX//DTD Taxonomic Treatment Publishing DTD v0 20100105//EN" "tax-treatment-NSO.dtd">
<tp:taxon-treatment xmlns:tp="http://www.plazi.org/taxpub"><tp:treatment-meta><mixed-citation publication-type="journal"><person-group><name><surname>Webber</surname><given-names>Mark</given-names></name><name><surname>Humphrey</surname><given-names>Elaine</given-names></name><name><surname>van Asselt</surname><given-names>Arjan</given-names></name><name><surname>Chang</surname><given-names>Alice</given-names></name><name><surname>Morien</surname><given-names>Evan</given-names></name><name><surname>Simon</surname><given-names>Andrew D. F.</given-names></name></person-group><article-title>Diatoms (<tp:taxon-name><tp:taxon-name-part taxon-name-part-type="phylum">Bacillariophyta</tp:taxon-name-part></tp:taxon-name>) of the Salish Sea, Northeast Pacific: annotated checklist and new species reports</article-title><source>Biodivers Data J</source><day>15</day><month>05</month><year>2026</year><volume>14</volume><pub-id pub-id-type="doi">10.3897/BDJ.14.e189060</pub-id></mixed-citation></tp:treatment-meta><tp:nomenclature><tp:taxon-name><object-id xmlns:xlink="http://www.w3.org/1999/xlink" content-type="arpha" xlink:type="simple">BD114DFA-999C-555B-8485-D2E410D02560</object-id><tp:taxon-name-part taxon-name-part-type="genus">Fogedia</tp:taxon-name-part> <tp:taxon-name-part taxon-name-part-type="species">krammeri</tp:taxon-name-part></tp:taxon-name><tp:taxon-authority>Witkowski, Lange-Bertalot, Kociolek &amp; M.Kulikovskiy</tp:taxon-authority><tp:nomenclature-citation-list><tp:nomenclature-citation><tp:taxon-name><tp:taxon-name-part taxon-name-part-type="genus" reg="Fogedia">Fogedia</tp:taxon-name-part> <tp:taxon-name-part taxon-name-part-type="species" reg="krammeri">krammeri</tp:taxon-name-part></tp:taxon-name><comment> <xref ref-type="bibr" rid="B13803805">Witkowski et al. (2010)</xref>: 50, figs. 1, 2—<xref ref-type="bibr" rid="B13803816">Kim et al. (2022)</xref>.</comment></tp:nomenclature-citation></tp:nomenclature-citation-list></tp:nomenclature><tp:treatment-sec sec-type="Description"><title>Description</title><p>Valves moderately variable in outline, from broad-elliptic or broadly elliptic-lanceolate to linear-elliptic, with ends cuneate and terminus shortly protracted and subrostrate. Length 23.5–28.2 (20–30) μm, width 11.7–12.0 (9.5–12.0) μm. Raphe slightly lateral, with two minor undulations at one-quarter distance from central endings and one-quarter distance from terminal endings. External central raphe endings expanded; terminal raphe endings short and slightly bent in same direction. Axial area narrow, linear throughout. Central area forming a shortened, almost rectangular fascia connected to lateral area, with transapical striae interrupted in marginal part on either side. Striae subparallel to slightly radiate proximally to the ends and becoming more strongly radiate distally, where they are very slightly denser at 11–12 (10–12) in 10 μm. Lineolae of the striae comparatively coarse, discernible by LM, 27–30 (26–29) in 10 μm.</p></tp:treatment-sec><tp:treatment-sec sec-type="Diagnosis"><title>Diagnosis</title><p>This specimen has similarities to both <italic><tp:taxon-name><tp:taxon-name-part taxon-name-part-type="genus" reg="Fogedia">Fogedia</tp:taxon-name-part> <tp:taxon-name-part taxon-name-part-type="species" reg="krammeri">krammeri</tp:taxon-name-part></tp:taxon-name></italic> and <italic><tp:taxon-name><tp:taxon-name-part taxon-name-part-type="genus" reg="Fogedia">F.</tp:taxon-name-part> <tp:taxon-name-part taxon-name-part-type="species" reg="finmarchica">finmarchica</tp:taxon-name-part></tp:taxon-name></italic> (<xref ref-type="bibr" rid="B13758747">Cleve 1895</xref>: 28) (<xref ref-type="bibr" rid="B13803843">Van der Werff and Huls (1975)</xref>: P.D G XVI. 109; <xref ref-type="bibr" rid="B13759342">Hendey (1964)</xref>: 198, pl. 30, fig. 5; <xref ref-type="bibr" rid="B13803851">Riznyk (1973)</xref>: 126, pl. 11, fig. 7; <xref ref-type="bibr" rid="B13818314">Sims (1996)</xref>: pl. 141, fig. 12; <xref ref-type="bibr" rid="B13818375">Witkowski et al. (1997)</xref>). As noted in <xref ref-type="bibr" rid="B13803805">Witkowski et al. (2010)</xref>, <italic><tp:taxon-name><tp:taxon-name-part taxon-name-part-type="genus" reg="Fogedia">F.</tp:taxon-name-part> <tp:taxon-name-part taxon-name-part-type="species" reg="finmarchica">finmarchica</tp:taxon-name-part></tp:taxon-name></italic> has a more lanceolate outline and a higher lineolae density of 35–40 in 10 μm, which is very difficult to resolve by LM. For the MHMPP specimens observed with LM, the valve outline is more broadly elliptic than drawings in the literature for <italic><tp:taxon-name><tp:taxon-name-part taxon-name-part-type="genus" reg="Fogedia">F.</tp:taxon-name-part> <tp:taxon-name-part taxon-name-part-type="species" reg="finmarchica">finmarchica</tp:taxon-name-part></tp:taxon-name></italic>; the lineolae can be resolved and are 27 in 10 µm, matching data for <italic><tp:taxon-name><tp:taxon-name-part taxon-name-part-type="genus" reg="Fogedia">F.</tp:taxon-name-part> <tp:taxon-name-part taxon-name-part-type="species" reg="krammeri">krammeri</tp:taxon-name-part></tp:taxon-name></italic> and the SEM image from the SHW specimen shows an areolae density of 30 in 10 µm. Additionally, the undulations in the raphe of the SHW specimen (SEM) match the undulations in the images of specimens from San Francisco Bay (<xref ref-type="bibr" rid="B13803805">Witkowski et al. 2010</xref>). Further, the expansion of the raphe endings are more pronounced in <italic><tp:taxon-name><tp:taxon-name-part taxon-name-part-type="genus" reg="Fogedia">F.</tp:taxon-name-part> <tp:taxon-name-part taxon-name-part-type="species" reg="krammeri">krammeri</tp:taxon-name-part></tp:taxon-name></italic>, matching our specimens. Lastly, most images of <italic><tp:taxon-name><tp:taxon-name-part taxon-name-part-type="genus" reg="Fogedia">F.</tp:taxon-name-part> <tp:taxon-name-part taxon-name-part-type="species" reg="finmarchica">finmarchica</tp:taxon-name-part></tp:taxon-name></italic> show a pronounced lanceolate outline. From these criteria, we place our specimens in <italic><tp:taxon-name><tp:taxon-name-part taxon-name-part-type="genus" reg="Fogedia">F.</tp:taxon-name-part> <tp:taxon-name-part taxon-name-part-type="species" reg="krammeri">krammeri</tp:taxon-name-part></tp:taxon-name></italic>. This species was previously reported and first described in San Francisco Bay by <xref ref-type="bibr" rid="B13803805">Witkowski et al. (2010)</xref> and was, as far as can be ascertained before this report, the only known locality for <italic><tp:taxon-name><tp:taxon-name-part taxon-name-part-type="genus" reg="Fogedia">F.</tp:taxon-name-part> <tp:taxon-name-part taxon-name-part-type="species" reg="krammeri">krammeri</tp:taxon-name-part></tp:taxon-name></italic>.</p></tp:treatment-sec><tp:treatment-sec sec-type="Notes"><title>Notes</title><p>iNaturalist ID: 312508075, 323689358 (Fig. <xref ref-type="fig" rid="F13869262">18</xref>).</p></tp:treatment-sec><tp:treatment-sec><!--Section generated to contain objects referenced in tp:taxon-treatment.--><fig-group id="F13869262" position="float" orientation="portrait"><caption><p><italic><tp:taxon-name><tp:taxon-name-part taxon-name-part-type="genus" reg="Fogedia">Fogedia</tp:taxon-name-part> <tp:taxon-name-part taxon-name-part-type="species" reg="krammeri">krammeri</tp:taxon-name-part></tp:taxon-name></italic>:</p></caption><fig id="F13869267" position="float" orientation="portrait"><object-id xmlns:xlink="http://www.w3.org/1999/xlink" content-type="arpha" xlink:type="simple">FA60B05B-3ACF-530B-AF06-243578519867</object-id><object-id xmlns:xlink="http://www.w3.org/1999/xlink" content-type="doi" xlink:type="simple">10.3897/BDJ.14.e189060.figure18a</object-id><label>Figure 18a.</label><caption><p><italic><tp:taxon-name><tp:taxon-name-part taxon-name-part-type="genus" reg="Fogedia">Fogedia</tp:taxon-name-part> <tp:taxon-name-part taxon-name-part-type="species" reg="krammeri">krammeri</tp:taxon-name-part></tp:taxon-name></italic>, exterior valve view. LM. Scale bar: 5 µm;</p></caption><graphic xmlns:xlink="http://www.w3.org/1999/xlink" xlink:href="bdj-14-e189060-g018_a.jpg" xlink:type="simple" position="float" orientation="portrait" id="oo_1525099.jpg"><uri content-type="original_file" xlink:type="simple">https://binary.pensoft.net/fig/1525099</uri></graphic></fig><fig id="F13869268" position="float" orientation="portrait"><object-id xmlns:xlink="http://www.w3.org/1999/xlink" content-type="arpha" xlink:type="simple">6E197763-0DE6-5774-B549-ECC87B6CB329</object-id><object-id xmlns:xlink="http://www.w3.org/1999/xlink" content-type="doi" xlink:type="simple">10.3897/BDJ.14.e189060.figure18b</object-id><label>Figure 18b.</label><caption><p><italic><tp:taxon-name><tp:taxon-name-part taxon-name-part-type="genus" reg="Fogedia">Fogedia</tp:taxon-name-part> <tp:taxon-name-part taxon-name-part-type="species" reg="krammeri">krammeri</tp:taxon-name-part></tp:taxon-name></italic>, exterior valve view. SEM. Scale bar: 5 µm.</p></caption><graphic xmlns:xlink="http://www.w3.org/1999/xlink" xlink:href="bdj-14-e189060-g018_b.jpg" xlink:type="simple" position="float" orientation="portrait" id="oo_1525100.jpg"><uri content-type="original_file" xlink:type="simple">https://binary.pensoft.net/fig/1525100</uri></graphic></fig></fig-group></tp:treatment-sec><ref-list><ref id="B13803805"><element-citation xmlns:xlink="http://www.w3.org/1999/xlink" publication-type="article" xlink:type="simple"><person-group person-group-type="author"><name name-style="western"><surname>Witkowski</surname><given-names>A.</given-names></name><name name-style="western"><surname>Lange-Bertalot</surname><given-names>H.</given-names></name><name name-style="western"><surname>Kociolek</surname><given-names>J. P.</given-names></name><name name-style="western"><surname>Kulikowskiy</surname><given-names>M.</given-names></name><name name-style="western"><surname>Bak</surname><given-names>M.</given-names></name><name name-style="western"><surname>Ruppel</surname><given-names>M.</given-names></name></person-group><year>2010</year><article-title>Diatom flora of San Francisco bay and vicinity. II. <italic><tp:taxon-name><tp:taxon-name-part taxon-name-part-type="genus" reg="Fogedia">Fogedia</tp:taxon-name-part> <tp:taxon-name-part taxon-name-part-type="species" reg="krammeri">krammeri</tp:taxon-name-part></tp:taxon-name></italic> sp. nov</article-title><source>Polish Botanical Journal</source><volume>55</volume><issue>1</issue><fpage>49</fpage><lpage>53</lpage></element-citation></ref><ref id="B13803816"><element-citation xmlns:xlink="http://www.w3.org/1999/xlink" publication-type="article" xlink:type="simple"><person-group person-group-type="author"><name name-style="western"><surname>Kim</surname><given-names>H.</given-names></name><name name-style="western"><surname>Khim</surname><given-names>J. S.</given-names></name><name name-style="western"><surname>Witkowski</surname><given-names>A.</given-names></name><name name-style="western"><surname>Park</surname><given-names>J.</given-names></name></person-group><year>2022</year><article-title>A new species of <italic><tp:taxon-name><tp:taxon-name-part taxon-name-part-type="genus" reg="Fogedia">Fogedia</tp:taxon-name-part></tp:taxon-name></italic> (<tp:taxon-name><tp:taxon-name-part taxon-name-part-type="class">Bacillariophyceae</tp:taxon-name-part></tp:taxon-name>) from tidal flats of Northeast Asia</article-title><source>Phytotaxa</source><volume>554</volume><issue>1</issue><fpage>77</fpage><lpage>84</lpage><pub-id pub-id-type="doi">10.11646/PHYTOTAXA.554.1.6</pub-id></element-citation></ref><ref id="B13758747"><element-citation xmlns:xlink="http://www.w3.org/1999/xlink" publication-type="article" xlink:type="simple"><person-group person-group-type="author"><name name-style="western"><surname>Cleve</surname><given-names>P. T.</given-names></name></person-group><year>1895</year><article-title>Synopsis of the naviculoid diatoms. Part II</article-title><source>Kongliga Svenska Vetenskaps Akademiens Handlingar</source><volume>27</volume><issue>3</issue><fpage>1</fpage><lpage>219</lpage></element-citation></ref><ref id="B13803843"><element-citation xmlns:xlink="http://www.w3.org/1999/xlink" publication-type="book" xlink:type="simple"><person-group person-group-type="author"><name name-style="western"><surname>Van der Werff</surname><given-names>A.</given-names></name><name name-style="western"><surname>Huls</surname><given-names>H.</given-names></name></person-group><year>1975</year><source>Diatomeeënflora van Nederland</source><publisher-name>Drukkerij Sprey Abcoude</publisher-name><publisher-loc>The Hague, Netherlands</publisher-loc><size units="page">738</size></element-citation></ref><ref id="B13759342"><element-citation xmlns:xlink="http://www.w3.org/1999/xlink" publication-type="book" xlink:type="simple"><person-group person-group-type="author"><name name-style="western"><surname>Hendey</surname><given-names>N. I.</given-names></name></person-group><year>1964</year><source>An introductory account of the smaller <tp:taxon-name><tp:taxon-name-part taxon-name-part-type="above-family">algae</tp:taxon-name-part></tp:taxon-name> of British coastal waters. Part V: <tp:taxon-name><tp:taxon-name-part taxon-name-part-type="class">Bacillariophyceae</tp:taxon-name-part></tp:taxon-name> (Diatoms)</source><edition>Ministry of Agriculture, Fisheries and Food, Fishery Investigations, series 4</edition><publisher-name>Her Majesty's Stationery Office</publisher-name><publisher-loc>London, UK</publisher-loc><size units="page">317</size></element-citation></ref><ref id="B13803851"><element-citation xmlns:xlink="http://www.w3.org/1999/xlink" publication-type="article" xlink:type="simple"><person-group person-group-type="author"><name name-style="western"><surname>Riznyk</surname><given-names>R. Z.</given-names></name></person-group><year>1973</year><article-title>Interstitial diatoms from two tidal flats in Yaquina Estuary, Oregon, USA</article-title><source>Botanica Marina</source><volume>16</volume><issue>3</issue><fpage>113</fpage><lpage>138</lpage><pub-id pub-id-type="doi">10.1515/botm.1973.16.3.113</pub-id></element-citation></ref><ref id="B13818314"><element-citation xmlns:xlink="http://www.w3.org/1999/xlink" publication-type="book" xlink:type="simple"><person-group person-group-type="editor"><name name-style="western"><surname>Sims</surname><given-names>P. A.</given-names></name></person-group><year>1996</year><source>An atlas of British diatoms. Arranged by B. Hartley based on illustrations by H.G. Barber and J.R. Carter</source><publisher-name>Biopress Ltd</publisher-name><publisher-loc>Bristol, UK</publisher-loc><size units="page">601</size></element-citation></ref><ref id="B13818375"><element-citation xmlns:xlink="http://www.w3.org/1999/xlink" publication-type="article" xlink:type="simple"><person-group person-group-type="author"><name name-style="western"><surname>Witkowski</surname><given-names>A.</given-names></name><name name-style="western"><surname>Metzeltin</surname><given-names>D.</given-names></name><name name-style="western"><surname>Lange-Bertalot</surname><given-names>H.</given-names></name><name name-style="western"><surname>Bafana</surname><given-names>G.</given-names></name></person-group><year>1997</year><article-title><italic><tp:taxon-name><tp:taxon-name-part taxon-name-part-type="genus" reg="Fogedia">Fogedia</tp:taxon-name-part></tp:taxon-name></italic> gen. nov. (<tp:taxon-name><tp:taxon-name-part taxon-name-part-type="class">Bacillariophyceae</tp:taxon-name-part></tp:taxon-name>), a new naviculoid genus from the marine littoral</article-title><source>Nova Hedwigia</source><volume>65</volume><issue>1-4</issue><fpage>79</fpage><lpage>98</lpage><pub-id pub-id-type="doi">10.1127/nova.hedwigia/65/1997/79</pub-id></element-citation></ref></ref-list></tp:taxon-treatment>
