# Supplementary material for: Diatoms (Bacillariophyta) of the Salish Sea, Northeast Pacific: annotated checklist and new species reports
Source: Biodivers Data J. 2026 May 15;14:e189060. doi: 10.3897/BDJ.14.e189060 (PMC13197818; doi:10.3897/BDJ.14.e189060)
Supplement: XML Treatment for Gomphonemopsis pseudexigua [file BDJ.14.e189060-treatment18.xml]

<!DOCTYPE tp:taxon-treatment
  PUBLIC "-//TaxonX//DTD Taxonomic Treatment Publishing DTD v0 20100105//EN" "tax-treatment-NSO.dtd">
<tp:taxon-treatment xmlns:tp="http://www.plazi.org/taxpub"><tp:treatment-meta><mixed-citation publication-type="journal"><person-group><name><surname>Webber</surname><given-names>Mark</given-names></name><name><surname>Humphrey</surname><given-names>Elaine</given-names></name><name><surname>van Asselt</surname><given-names>Arjan</given-names></name><name><surname>Chang</surname><given-names>Alice</given-names></name><name><surname>Morien</surname><given-names>Evan</given-names></name><name><surname>Simon</surname><given-names>Andrew D. F.</given-names></name></person-group><article-title>Diatoms (<tp:taxon-name><tp:taxon-name-part taxon-name-part-type="phylum">Bacillariophyta</tp:taxon-name-part></tp:taxon-name>) of the Salish Sea, Northeast Pacific: annotated checklist and new species reports</article-title><source>Biodivers Data J</source><day>15</day><month>05</month><year>2026</year><volume>14</volume><pub-id pub-id-type="doi">10.3897/BDJ.14.e189060</pub-id></mixed-citation></tp:treatment-meta><tp:nomenclature><tp:taxon-name><object-id xmlns:xlink="http://www.w3.org/1999/xlink" content-type="arpha" xlink:type="simple">9C00DB37-A094-506A-AAEF-4FA4E884EA5F</object-id><tp:taxon-name-part taxon-name-part-type="genus">Gomphonemopsis</tp:taxon-name-part> <tp:taxon-name-part taxon-name-part-type="species">pseudexigua</tp:taxon-name-part></tp:taxon-name><tp:taxon-authority>Medlin</tp:taxon-authority><tp:nomenclature-citation-list><tp:nomenclature-citation><tp:taxon-name><tp:taxon-name-part taxon-name-part-type="genus" reg="Gomphonemopsis">Gomphonemopsis</tp:taxon-name-part> <tp:taxon-name-part taxon-name-part-type="species" reg="pseudexigua">pseudexigua</tp:taxon-name-part></tp:taxon-name><comment> <xref ref-type="bibr" rid="B13803882">Medlin and Round (1986)</xref>: 212, figs. 16–18—<xref ref-type="bibr" rid="B13803891">Krzywda et al. (2019)</xref>; <xref ref-type="bibr" rid="B13820184">Witkowski et al. (2000)</xref>: 222, pl. 61, figs. 17, 18; <xref ref-type="bibr" rid="B13818384">Pienitz et al. (2003)</xref>: 58, pl. 17, fig. 21.</comment></tp:nomenclature-citation></tp:nomenclature-citation-list></tp:nomenclature><tp:treatment-sec sec-type="Description"><title>Description</title><p>Valves linear to narrowly linear lanceolate, length 20.9–26.9 (6–40) µm, width 1.6–1.9 (1.5–5.0) µm. Striae 18–20 (11–22) in 10 µm, elongate to generally round at the poles, slightly parallel to slightly radiate at the apices. Narrow axial area, small rectangular or round central area that reaches the valve margin with a small stria lying in the mantle opposite either side of the central area.</p></tp:treatment-sec><tp:treatment-sec sec-type="Notes"><title>Notes</title><p>The specimens from MHMPP fit well with the morphological summary of <xref ref-type="bibr" rid="B13803891">Krzywda et al. (2019)</xref>. iNaturalist ID: 189577227. Mol. data: ERS27214058, ERS27214059, ERS27214060, ERS27214061, ERS27214062, ERS27214063, ERS27214064, ERS27214065, ERS27214066, ERS27214067, ERS27214068, ERS27214069, ERS27214070 (Fig. <xref ref-type="fig" rid="F13870230">19</xref>).</p></tp:treatment-sec><tp:treatment-sec><!--Section generated to contain objects referenced in tp:taxon-treatment.--><fig-group id="F13870230" position="float" orientation="portrait"><caption><p><italic><tp:taxon-name><tp:taxon-name-part taxon-name-part-type="genus" reg="Gomphonemopsis">Gomphonemopsis</tp:taxon-name-part> <tp:taxon-name-part taxon-name-part-type="species" reg="pseudexigua">pseudexigua</tp:taxon-name-part></tp:taxon-name></italic>:</p></caption><fig id="F14029421" position="float" orientation="portrait"><object-id xmlns:xlink="http://www.w3.org/1999/xlink" content-type="arpha" xlink:type="simple">EF43A3AF-6685-5D06-830A-41C042C66B5B</object-id><object-id xmlns:xlink="http://www.w3.org/1999/xlink" content-type="doi" xlink:type="simple">10.3897/BDJ.14.e189060.figure19a</object-id><label>Figure 19a.</label><caption><p><italic><tp:taxon-name><tp:taxon-name-part taxon-name-part-type="genus" reg="Gomphonemopsis">Gomphonemopsis</tp:taxon-name-part> <tp:taxon-name-part taxon-name-part-type="species" reg="pseudoexigua">pseudoexigua</tp:taxon-name-part></tp:taxon-name></italic>, exterior valve view. Large arrow indicates small rectangular central area that reaches the valve margin and small arrow shows the small stria. SEM. Scale bar: 2 µm;</p></caption><graphic xmlns:xlink="http://www.w3.org/1999/xlink" xlink:href="bdj-14-e189060-g019_a.jpg" xlink:type="simple" position="float" orientation="portrait" id="oo_1564110.jpg"><uri content-type="original_file" xlink:type="simple">https://binary.pensoft.net/fig/1564110</uri></graphic></fig><fig id="F14029422" position="float" orientation="portrait"><object-id xmlns:xlink="http://www.w3.org/1999/xlink" content-type="arpha" xlink:type="simple">FD900445-DD66-5218-ACC3-060013917DD3</object-id><object-id xmlns:xlink="http://www.w3.org/1999/xlink" content-type="doi" xlink:type="simple">10.3897/BDJ.14.e189060.figure19b</object-id><label>Figure 19b.</label><caption><p><italic><tp:taxon-name><tp:taxon-name-part taxon-name-part-type="genus" reg="Gomphonemopsis">Gomphonemopsis</tp:taxon-name-part> <tp:taxon-name-part taxon-name-part-type="species" reg="pseudoexigua">pseudoexigua</tp:taxon-name-part></tp:taxon-name></italic>, exterior valve view. Large arrow indicates small rectangular central area that reaches the valve margin and small arrow shows the small stria. SEM. Scale bar: 2.5 µm.</p></caption><graphic xmlns:xlink="http://www.w3.org/1999/xlink" xlink:href="bdj-14-e189060-g019_b.jpeg" xlink:type="simple" position="float" orientation="portrait" id="oo_1564111.jpeg"><uri content-type="original_file" xlink:type="simple">https://binary.pensoft.net/fig/1564111</uri></graphic></fig></fig-group></tp:treatment-sec><ref-list><ref id="B13803882"><element-citation xmlns:xlink="http://www.w3.org/1999/xlink" publication-type="article" xlink:type="simple"><person-group person-group-type="author"><name name-style="western"><surname>Medlin</surname><given-names>L. K.</given-names></name><name name-style="western"><surname>Round</surname><given-names>F. E.</given-names></name></person-group><year>1986</year><article-title>Taxonomic studies of marine gomphonemoid diatoms</article-title><source>Diatom Research</source><volume>1</volume><issue>2</issue><fpage>205</fpage><lpage>225</lpage><pub-id pub-id-type="doi">10.1080/0269249X.1986.9704970</pub-id></element-citation></ref><ref id="B13803891"><element-citation xmlns:xlink="http://www.w3.org/1999/xlink" publication-type="article" xlink:type="simple"><person-group person-group-type="author"><name name-style="western"><surname>Krzywda</surname><given-names>M.</given-names></name><name name-style="western"><surname>Gastineau</surname><given-names>R.</given-names></name><name name-style="western"><surname>Bąk</surname><given-names>M.</given-names></name><name name-style="western"><surname>Dąbek</surname><given-names>P.</given-names></name><name name-style="western"><surname>Górecka</surname><given-names>E.</given-names></name><name name-style="western"><surname>Chengxu</surname><given-names>Z.</given-names></name><name name-style="western"><surname>Lange-Bertalot</surname><given-names>H.</given-names></name><name name-style="western"><surname>Li</surname><given-names>C. L.</given-names></name><name name-style="western"><surname>Witkowski</surname><given-names>A.</given-names></name></person-group><year>2019</year><article-title>Morphology and molecular phylogeny of <italic><tp:taxon-name><tp:taxon-name-part taxon-name-part-type="genus" reg="Gomphonemopsis">Gomphonemopsis</tp:taxon-name-part> <tp:taxon-name-part taxon-name-part-type="species" reg="sieminskae">sieminskae</tp:taxon-name-part></tp:taxon-name></italic> sp. nov. isolated from brackish waters of the East China Sea coast</article-title><source>Plant and Fungal Systematics</source><volume>64</volume><issue>1</issue><fpage>17</fpage><lpage>24</lpage><pub-id pub-id-type="doi">10.2478/pfs-2019-0003</pub-id></element-citation></ref><ref id="B13820184"><element-citation xmlns:xlink="http://www.w3.org/1999/xlink" publication-type="chapter" xlink:type="simple"><person-group person-group-type="author"><name name-style="western"><surname>Witkowski</surname><given-names>A.</given-names></name><name name-style="western"><surname>Lange-Bertalot</surname><given-names>H.</given-names></name><name name-style="western"><surname>Metzeltin</surname><given-names>D.</given-names></name></person-group><year>2000</year><chapter-title>Diatom flora of marine coasts I</chapter-title><person-group person-group-type="editor"><name name-style="western"><surname>Lange-Bertalot</surname><given-names>H.</given-names></name></person-group><source>Iconographia diatomologica. Annotated diatom micrographs</source><volume>Vol. 7, Diversity-taxonomy-identification</volume><publisher-name>A.R.G. Gantner Verlag K.G.</publisher-name><publisher-loc>Ruggell, Liechtenstein</publisher-loc><size units="page">925</size></element-citation></ref><ref id="B13818384"><element-citation xmlns:xlink="http://www.w3.org/1999/xlink" publication-type="book" xlink:type="simple"><person-group person-group-type="author"><name name-style="western"><surname>Pienitz</surname><given-names>R.</given-names></name><name name-style="western"><surname>Fedje</surname><given-names>D.</given-names></name><name name-style="western"><surname>Poulin</surname><given-names>M.</given-names></name></person-group><year>2003</year><source>Marine and non-marine diatoms from the Haida Gwaii archipelago and surrounding coasts, Northeastern Pacific, Canada</source><volume>Bibliotheca Diatomologica 48</volume><publisher-name>J. Cramer</publisher-name><publisher-loc>Stuttgart, Germany</publisher-loc><size units="page">146</size></element-citation></ref></ref-list></tp:taxon-treatment>
