# Supplementary material for: Diatoms (Bacillariophyta) of the Salish Sea, Northeast Pacific: annotated checklist and new species reports
Source: Biodivers Data J. 2026 May 15;14:e189060. doi: 10.3897/BDJ.14.e189060 (PMC13197818; doi:10.3897/BDJ.14.e189060)
Supplement: XML Treatment for Gomphoseptatum aestuarii [file BDJ.14.e189060-treatment19.xml]

<!DOCTYPE tp:taxon-treatment
  PUBLIC "-//TaxonX//DTD Taxonomic Treatment Publishing DTD v0 20100105//EN" "tax-treatment-NSO.dtd">
<tp:taxon-treatment xmlns:tp="http://www.plazi.org/taxpub"><tp:treatment-meta><mixed-citation publication-type="journal"><person-group><name><surname>Webber</surname><given-names>Mark</given-names></name><name><surname>Humphrey</surname><given-names>Elaine</given-names></name><name><surname>van Asselt</surname><given-names>Arjan</given-names></name><name><surname>Chang</surname><given-names>Alice</given-names></name><name><surname>Morien</surname><given-names>Evan</given-names></name><name><surname>Simon</surname><given-names>Andrew D. F.</given-names></name></person-group><article-title>Diatoms (<tp:taxon-name><tp:taxon-name-part taxon-name-part-type="phylum">Bacillariophyta</tp:taxon-name-part></tp:taxon-name>) of the Salish Sea, Northeast Pacific: annotated checklist and new species reports</article-title><source>Biodivers Data J</source><day>15</day><month>05</month><year>2026</year><volume>14</volume><pub-id pub-id-type="doi">10.3897/BDJ.14.e189060</pub-id></mixed-citation></tp:treatment-meta><tp:nomenclature><tp:taxon-name><object-id xmlns:xlink="http://www.w3.org/1999/xlink" content-type="arpha" xlink:type="simple">77EAF7F6-6C63-5525-B827-43E8DB80752E</object-id><tp:taxon-name-part taxon-name-part-type="genus">Gomphoseptatum</tp:taxon-name-part> <tp:taxon-name-part taxon-name-part-type="species">aestuarii</tp:taxon-name-part></tp:taxon-name><tp:taxon-authority>(Cleve) Medlin</tp:taxon-authority><tp:nomenclature-citation-list><tp:nomenclature-citation><tp:taxon-name><tp:taxon-name-part taxon-name-part-type="genus" reg="Gomphomena">Gomphomena</tp:taxon-name-part> <tp:taxon-name-part taxon-name-part-type="species" reg="aestuarii">aestuarii</tp:taxon-name-part></tp:taxon-name><comment> <xref ref-type="bibr" rid="B13758729">Cleve (1893)</xref>: 55, pl. 3, fig. 4.</comment></tp:nomenclature-citation><tp:nomenclature-citation><tp:taxon-name><tp:taxon-name-part taxon-name-part-type="genus" reg="Gomphoseptatum">Gomphoseptatum</tp:taxon-name-part> <tp:taxon-name-part taxon-name-part-type="species" reg="aestuarii">aestuarii</tp:taxon-name-part></tp:taxon-name><comment>—<xref ref-type="bibr" rid="B13803882">Medlin and Round (1986)</xref>: 212, figs. 16–18; <xref ref-type="bibr" rid="B13820184">Witkowski et al. (2000)</xref>: 222, pl. 61, figs. 17, 18; <xref ref-type="bibr" rid="B13818384">Pienitz et al. (2003)</xref>: 58, pl. 17, fig. 21; <xref ref-type="bibr" rid="B13803914">Li et al. (2020)</xref>.</comment></tp:nomenclature-citation></tp:nomenclature-citation-list></tp:nomenclature><tp:treatment-sec sec-type="Description"><title>Description</title><p>Valves linear with obtusely rounded apices, length 10.6–17.7 (9–35) µm, width 2.4–3.5 (2–4.5) µm. Raphe straight, external central endings expanded and relatively distant, axial area narrow. Distal raphe endings bent and slightly recurved in same direction at both apices. Central area transversely expanded into fascia that reaches valve margins. Distinctive pore field in foot pole. Well-developed pseudoseptum at foot pole. Transapical striae 16–20 (16–24) in 10 µm, slightly radiate to parallel at apices and punctate. Striae are crossed by longitudinal rib that runs midway between raphe and valve margin.</p></tp:treatment-sec><tp:treatment-sec sec-type="Notes"><title>Notes</title><p>The morphology of <italic><tp:taxon-name><tp:taxon-name-part taxon-name-part-type="genus" reg="Gomphomena">G.</tp:taxon-name-part> <tp:taxon-name-part taxon-name-part-type="species" reg="aestuarii">aestuarii</tp:taxon-name-part></tp:taxon-name></italic> found on the red alga <italic><tp:taxon-name><tp:taxon-name-part taxon-name-part-type="genus" reg="Scagelia">S.</tp:taxon-name-part> <tp:taxon-name-part taxon-name-part-type="species" reg="americana">americana</tp:taxon-name-part></tp:taxon-name></italic> at Miners Bay Wharf conforms well to the original description and images in <xref ref-type="bibr" rid="B13803882">Medlin and Round (1986)</xref> for specimens from Oregon, USA and the morphometric data provided by <xref ref-type="bibr" rid="B13818384">Pienitz et al. (2003)</xref> for a specimen from Haida Gwaii, north of the Salish Sea. iNaturalist ID: 258910079 (Fig. <xref ref-type="fig" rid="F13870239">20</xref>).</p></tp:treatment-sec><tp:treatment-sec><!--Section generated to contain objects referenced in tp:taxon-treatment.--><fig-group id="F13870239" position="float" orientation="portrait"><caption><p><italic><tp:taxon-name><tp:taxon-name-part taxon-name-part-type="genus" reg="Gomphoseptatum">Gomphoseptatum</tp:taxon-name-part> <tp:taxon-name-part taxon-name-part-type="species" reg="aestuaril">aestuaril</tp:taxon-name-part></tp:taxon-name></italic>:</p></caption><fig id="F13870244" position="float" orientation="portrait"><object-id xmlns:xlink="http://www.w3.org/1999/xlink" content-type="arpha" xlink:type="simple">D58120B5-2E7E-560F-8E42-7D7642806141</object-id><object-id xmlns:xlink="http://www.w3.org/1999/xlink" content-type="doi" xlink:type="simple">10.3897/BDJ.14.e189060.figure20a</object-id><label>Figure 20a.</label><caption><p><italic><tp:taxon-name><tp:taxon-name-part taxon-name-part-type="genus" reg="Gomphoseptatum">Gomphoseptatum</tp:taxon-name-part> <tp:taxon-name-part taxon-name-part-type="species" reg="aestuaril">aestuaril</tp:taxon-name-part></tp:taxon-name></italic>, exterior valve view. SEM. Scale bar: 1 µm;</p></caption><graphic xmlns:xlink="http://www.w3.org/1999/xlink" xlink:href="bdj-14-e189060-g020_a.jpg" xlink:type="simple" position="float" orientation="portrait" id="oo_1526887.jpg"><uri content-type="original_file" xlink:type="simple">https://binary.pensoft.net/fig/1526887</uri></graphic></fig><fig id="F13870245" position="float" orientation="portrait"><object-id xmlns:xlink="http://www.w3.org/1999/xlink" content-type="arpha" xlink:type="simple">F1C93CDA-12CA-5F2C-9245-5B557A1FA8B0</object-id><object-id xmlns:xlink="http://www.w3.org/1999/xlink" content-type="doi" xlink:type="simple">10.3897/BDJ.14.e189060.figure20b</object-id><label>Figure 20b.</label><caption><p><italic><tp:taxon-name><tp:taxon-name-part taxon-name-part-type="genus" reg="Gomphoseptatum">Gomphoseptatum</tp:taxon-name-part> <tp:taxon-name-part taxon-name-part-type="species" reg="aestuaril">aestuaril</tp:taxon-name-part></tp:taxon-name></italic>, exterior valve view. SEM. Scale bar: 1 µm;</p></caption><graphic xmlns:xlink="http://www.w3.org/1999/xlink" xlink:href="bdj-14-e189060-g020_b.jpg" xlink:type="simple" position="float" orientation="portrait" id="oo_1526888.jpg"><uri content-type="original_file" xlink:type="simple">https://binary.pensoft.net/fig/1526888</uri></graphic></fig><fig id="F13870246" position="float" orientation="portrait"><object-id xmlns:xlink="http://www.w3.org/1999/xlink" content-type="arpha" xlink:type="simple">F4F12052-1719-512C-B32A-5B10038DE51D</object-id><object-id xmlns:xlink="http://www.w3.org/1999/xlink" content-type="doi" xlink:type="simple">10.3897/BDJ.14.e189060.figure20c</object-id><label>Figure 20c.</label><caption><p><italic><tp:taxon-name><tp:taxon-name-part taxon-name-part-type="genus" reg="Gomphoseptatum">Gomphoseptatum</tp:taxon-name-part> <tp:taxon-name-part taxon-name-part-type="species" reg="aestuaril">aestuaril</tp:taxon-name-part></tp:taxon-name></italic>, exterior valve view, foot pole. SEM. Scale bar: 1 µm.</p></caption><graphic xmlns:xlink="http://www.w3.org/1999/xlink" xlink:href="bdj-14-e189060-g020_c.jpg" xlink:type="simple" position="float" orientation="portrait" id="oo_1526889.jpg"><uri content-type="original_file" xlink:type="simple">https://binary.pensoft.net/fig/1526889</uri></graphic></fig></fig-group></tp:treatment-sec><ref-list><ref id="B13758729"><element-citation xmlns:xlink="http://www.w3.org/1999/xlink" publication-type="article" xlink:type="simple"><person-group person-group-type="author"><name name-style="western"><surname>Cleve</surname><given-names>P. T.</given-names></name></person-group><year>1893</year><article-title>Sur quelques espèces nouvelles ou peu connues (Suite)</article-title><source>Le Diatomiste</source><volume>2</volume><issue>15</issue><fpage>55</fpage><lpage>58</lpage></element-citation></ref><ref id="B13803882"><element-citation xmlns:xlink="http://www.w3.org/1999/xlink" publication-type="article" xlink:type="simple"><person-group person-group-type="author"><name name-style="western"><surname>Medlin</surname><given-names>L. K.</given-names></name><name name-style="western"><surname>Round</surname><given-names>F. E.</given-names></name></person-group><year>1986</year><article-title>Taxonomic studies of marine gomphonemoid diatoms</article-title><source>Diatom Research</source><volume>1</volume><issue>2</issue><fpage>205</fpage><lpage>225</lpage><pub-id pub-id-type="doi">10.1080/0269249X.1986.9704970</pub-id></element-citation></ref><ref id="B13820184"><element-citation xmlns:xlink="http://www.w3.org/1999/xlink" publication-type="chapter" xlink:type="simple"><person-group person-group-type="author"><name name-style="western"><surname>Witkowski</surname><given-names>A.</given-names></name><name name-style="western"><surname>Lange-Bertalot</surname><given-names>H.</given-names></name><name name-style="western"><surname>Metzeltin</surname><given-names>D.</given-names></name></person-group><year>2000</year><chapter-title>Diatom flora of marine coasts I</chapter-title><person-group person-group-type="editor"><name name-style="western"><surname>Lange-Bertalot</surname><given-names>H.</given-names></name></person-group><source>Iconographia diatomologica. Annotated diatom micrographs</source><volume>Vol. 7, Diversity-taxonomy-identification</volume><publisher-name>A.R.G. Gantner Verlag K.G.</publisher-name><publisher-loc>Ruggell, Liechtenstein</publisher-loc><size units="page">925</size></element-citation></ref><ref id="B13818384"><element-citation xmlns:xlink="http://www.w3.org/1999/xlink" publication-type="book" xlink:type="simple"><person-group person-group-type="author"><name name-style="western"><surname>Pienitz</surname><given-names>R.</given-names></name><name name-style="western"><surname>Fedje</surname><given-names>D.</given-names></name><name name-style="western"><surname>Poulin</surname><given-names>M.</given-names></name></person-group><year>2003</year><source>Marine and non-marine diatoms from the Haida Gwaii archipelago and surrounding coasts, Northeastern Pacific, Canada</source><volume>Bibliotheca Diatomologica 48</volume><publisher-name>J. Cramer</publisher-name><publisher-loc>Stuttgart, Germany</publisher-loc><size units="page">146</size></element-citation></ref><ref id="B13803914"><element-citation xmlns:xlink="http://www.w3.org/1999/xlink" publication-type="article" xlink:type="simple"><person-group person-group-type="author"><name name-style="western"><surname>Li</surname><given-names>Y.</given-names></name><name name-style="western"><surname>Guo</surname><given-names>X. H.</given-names></name><name name-style="western"><surname>Lundholm</surname><given-names>N.</given-names></name></person-group><year>2020</year><article-title>Molecular phylogeny and taxonomy of the genus <italic><tp:taxon-name><tp:taxon-name-part taxon-name-part-type="genus" reg="Minidiscus">Minidiscus</tp:taxon-name-part></tp:taxon-name></italic> (<tp:taxon-name><tp:taxon-name-part taxon-name-part-type="class">Bacillariophyceae</tp:taxon-name-part></tp:taxon-name>), with description of <italic><tp:taxon-name><tp:taxon-name-part taxon-name-part-type="genus" reg="Mediolabrus">Mediolabrus</tp:taxon-name-part></tp:taxon-name></italic> gen. nov</article-title><source>Journal of Phycology</source><volume>56</volume><issue>6</issue><fpage>1443</fpage><lpage>1456</lpage><pub-id pub-id-type="doi">10.1111/jpy.13038</pub-id></element-citation></ref></ref-list></tp:taxon-treatment>
