# Supplementary material for: Diatoms (Bacillariophyta) of the Salish Sea, Northeast Pacific: annotated checklist and new species reports
Source: Biodivers Data J. 2026 May 15;14:e189060. doi: 10.3897/BDJ.14.e189060 (PMC13197818; doi:10.3897/BDJ.14.e189060)
Supplement: XML Treatment for Gomphoseptatum pseudoseptatum [file BDJ.14.e189060-treatment20.xml]

<!DOCTYPE tp:taxon-treatment
  PUBLIC "-//TaxonX//DTD Taxonomic Treatment Publishing DTD v0 20100105//EN" "tax-treatment-NSO.dtd">
<tp:taxon-treatment xmlns:tp="http://www.plazi.org/taxpub"><tp:treatment-meta><mixed-citation publication-type="journal"><person-group><name><surname>Webber</surname><given-names>Mark</given-names></name><name><surname>Humphrey</surname><given-names>Elaine</given-names></name><name><surname>van Asselt</surname><given-names>Arjan</given-names></name><name><surname>Chang</surname><given-names>Alice</given-names></name><name><surname>Morien</surname><given-names>Evan</given-names></name><name><surname>Simon</surname><given-names>Andrew D. F.</given-names></name></person-group><article-title>Diatoms (<tp:taxon-name><tp:taxon-name-part taxon-name-part-type="phylum">Bacillariophyta</tp:taxon-name-part></tp:taxon-name>) of the Salish Sea, Northeast Pacific: annotated checklist and new species reports</article-title><source>Biodivers Data J</source><day>15</day><month>05</month><year>2026</year><volume>14</volume><pub-id pub-id-type="doi">10.3897/BDJ.14.e189060</pub-id></mixed-citation></tp:treatment-meta><tp:nomenclature><tp:taxon-name><object-id xmlns:xlink="http://www.w3.org/1999/xlink" content-type="arpha" xlink:type="simple">6C3C5823-79AC-5C0D-AE8D-49037312CDAB</object-id><tp:taxon-name-part taxon-name-part-type="genus">Gomphoseptatum</tp:taxon-name-part> <tp:taxon-name-part taxon-name-part-type="species">pseudoseptatum</tp:taxon-name-part></tp:taxon-name><tp:taxon-authority>(Giffen) Witkowski, Lange-Bertalot &amp; Metzeltin</tp:taxon-authority><tp:nomenclature-citation-list><tp:nomenclature-citation><tp:taxon-name><tp:taxon-name-part taxon-name-part-type="genus" reg="Gomphonema">Gomphonema</tp:taxon-name-part> <tp:taxon-name-part taxon-name-part-type="species" reg="pseudoseptatum">pseudoseptatum</tp:taxon-name-part></tp:taxon-name><comment> <xref ref-type="bibr" rid="B13759058">Giffen (1970)</xref>: 13, figs. 29–32—<xref ref-type="bibr" rid="B13803882">Medlin and Round (1986)</xref>: 476, 477.</comment></tp:nomenclature-citation><tp:nomenclature-citation><tp:taxon-name><tp:taxon-name-part taxon-name-part-type="genus" reg="Gomphoseptatum">Gomphoseptatum</tp:taxon-name-part> <tp:taxon-name-part taxon-name-part-type="species" reg="pseudoseptatum">pseudoseptatum</tp:taxon-name-part></tp:taxon-name><comment>—<xref ref-type="bibr" rid="B13820184">Witkowski et al. (2000)</xref>: 222, pl. 60, figs. 22–26; <xref ref-type="bibr" rid="B13818367">Guiry and Guiry (2025)</xref>.</comment></tp:nomenclature-citation></tp:nomenclature-citation-list></tp:nomenclature><tp:treatment-sec sec-type="Description"><title>Description</title><p>Frustules in girdle view weakly clavate with distinctive pseudosepta on both apices. Valves linear to linear-lanceolate, gradually tapering from obtusely rounded head pole to slightly produced foot pole. Length 40.7–63.1 (12–33.3) μm, width 4.6–4.9 (2.5–5) μm. Raphe straight, axial area narrow. Central area has moderately wide transverse fascia that extend to margins. Externally, raphe is central, straight and opens slightly laterally. Central raphe endings slightly expanded; pore-like, polar (distal) fissures are bent, hook-like and curved to one side like a question mark, then curve back to centre of pole and are heavily silicified. Transapical striae uniseriate and mostly parallel, 8–9 (10–16) in 10 μm in mid-valve, 12 in 10 µm near poles. Striae crossed by rim of silica that runs around circumference of valve. Half of each stria subdivided into pores with cribra-like complex (30–80 nm pores), round to transapically slightly elongate. Striae towards each apex are reduced to smaller, single, round pores with the same cribra-like feature. Internally, pseudosepta are well-developed and equal-sized. Raphe internal endings straight. Pores closest to central area reduced in size and without marginal pore.</p></tp:treatment-sec><tp:treatment-sec sec-type="Diagnosis"><title>Diagnosis</title><p>Morphologically, the illustrations in <xref ref-type="bibr" rid="B13759058">Giffen (1970)</xref>, an unpublished image by Giffen (image A1008Sa02: A. Witkowski pers. comm., 07-06-2023) and the description and images of <italic><tp:taxon-name><tp:taxon-name-part taxon-name-part-type="genus" reg="Gomphoseptatum">G.</tp:taxon-name-part> <tp:taxon-name-part taxon-name-part-type="species" reg="pseudoseptatum">pseudoseptatum</tp:taxon-name-part></tp:taxon-name></italic> in <xref ref-type="bibr" rid="B13820184">Witkowski et al. (2000)</xref> support placing the two specimens from Galiano Island into <italic><tp:taxon-name><tp:taxon-name-part taxon-name-part-type="genus" reg="Gomphoseptatum">Gomphoseptatum</tp:taxon-name-part> <tp:taxon-name-part taxon-name-part-type="species" reg="pseudoseptatum">pseudoseptatum</tp:taxon-name-part></tp:taxon-name></italic>.</p></tp:treatment-sec><tp:treatment-sec sec-type="Notes"><title>Notes</title><p>iNaturalist ID: 258910629 (Fig. <xref ref-type="fig" rid="F13870248">21</xref>).</p></tp:treatment-sec><tp:treatment-sec><!--Section generated to contain objects referenced in tp:taxon-treatment.--><fig-group id="F13870248" position="float" orientation="portrait"><caption><p><italic><tp:taxon-name><tp:taxon-name-part taxon-name-part-type="genus" reg="Gomphoseptatum">Gomphoseptatum</tp:taxon-name-part> <tp:taxon-name-part taxon-name-part-type="species" reg="pseudoseptatum">pseudoseptatum</tp:taxon-name-part></tp:taxon-name></italic>:</p></caption><fig id="F13870253" position="float" orientation="portrait"><object-id xmlns:xlink="http://www.w3.org/1999/xlink" content-type="arpha" xlink:type="simple">CA7D9316-7106-52F2-99D7-EA40D190908B</object-id><object-id xmlns:xlink="http://www.w3.org/1999/xlink" content-type="doi" xlink:type="simple">10.3897/BDJ.14.e189060.figure21a</object-id><label>Figure 21a.</label><caption><p><italic><tp:taxon-name><tp:taxon-name-part taxon-name-part-type="genus" reg="Gomphoseptatum">Gomphoseptatum</tp:taxon-name-part> <tp:taxon-name-part taxon-name-part-type="species" reg="pseudoseptatum">pseudoseptatum</tp:taxon-name-part></tp:taxon-name></italic>, exterior valve view. SEM. Scale bar: 2 µm;</p></caption><graphic xmlns:xlink="http://www.w3.org/1999/xlink" xlink:href="bdj-14-e189060-g021_a.jpg" xlink:type="simple" position="float" orientation="portrait" id="oo_1526882.jpg"><uri content-type="original_file" xlink:type="simple">https://binary.pensoft.net/fig/1526882</uri></graphic></fig><fig id="F13870254" position="float" orientation="portrait"><object-id xmlns:xlink="http://www.w3.org/1999/xlink" content-type="arpha" xlink:type="simple">E61283E3-CDF4-5AFC-8B9E-E3625BCFBBD2</object-id><object-id xmlns:xlink="http://www.w3.org/1999/xlink" content-type="doi" xlink:type="simple">10.3897/BDJ.14.e189060.figure21b</object-id><label>Figure 21b.</label><caption><p><italic><tp:taxon-name><tp:taxon-name-part taxon-name-part-type="genus" reg="Gomphoseptatum">Gomphoseptatum</tp:taxon-name-part> <tp:taxon-name-part taxon-name-part-type="species" reg="pseudoseptatum">pseudoseptatum</tp:taxon-name-part></tp:taxon-name></italic>, interior valve view. SEM. Scale bar: 1 µm;</p></caption><graphic xmlns:xlink="http://www.w3.org/1999/xlink" xlink:href="bdj-14-e189060-g021_b.jpg" xlink:type="simple" position="float" orientation="portrait" id="oo_1526884.jpg"><uri content-type="original_file" xlink:type="simple">https://binary.pensoft.net/fig/1526884</uri></graphic></fig><fig id="F13870255" position="float" orientation="portrait"><object-id xmlns:xlink="http://www.w3.org/1999/xlink" content-type="arpha" xlink:type="simple">74B4D8B1-8240-55DA-904F-5F43BB21360D</object-id><object-id xmlns:xlink="http://www.w3.org/1999/xlink" content-type="doi" xlink:type="simple">10.3897/BDJ.14.e189060.figure21c</object-id><label>Figure 21c.</label><caption><p><italic><tp:taxon-name><tp:taxon-name-part taxon-name-part-type="genus" reg="Gomphoseptatum">Gomphoseptatum</tp:taxon-name-part> <tp:taxon-name-part taxon-name-part-type="species" reg="pseudoseptatum">pseudoseptatum</tp:taxon-name-part></tp:taxon-name></italic>, interior valve view. SEM. Scale bar: 1 µm.</p></caption><graphic xmlns:xlink="http://www.w3.org/1999/xlink" xlink:href="bdj-14-e189060-g021_c.jpg" xlink:type="simple" position="float" orientation="portrait" id="oo_1526885.jpg"><uri content-type="original_file" xlink:type="simple">https://binary.pensoft.net/fig/1526885</uri></graphic></fig></fig-group></tp:treatment-sec><ref-list><ref id="B13759058"><element-citation xmlns:xlink="http://www.w3.org/1999/xlink" publication-type="article" xlink:type="simple"><person-group person-group-type="author"><name name-style="western"><surname>Giffen</surname><given-names>M. H.</given-names></name></person-group><year>1970</year><article-title>New and interesting marine and littoral diatoms from Sea Point, near Cape Town, South Africa</article-title><source>Botanica Marina</source><volume>13</volume><issue>2</issue><fpage>81</fpage><lpage>87</lpage><pub-id pub-id-type="doi">10.1515/botm.1970.13.2.81</pub-id></element-citation></ref><ref id="B13803882"><element-citation xmlns:xlink="http://www.w3.org/1999/xlink" publication-type="article" xlink:type="simple"><person-group person-group-type="author"><name name-style="western"><surname>Medlin</surname><given-names>L. K.</given-names></name><name name-style="western"><surname>Round</surname><given-names>F. E.</given-names></name></person-group><year>1986</year><article-title>Taxonomic studies of marine gomphonemoid diatoms</article-title><source>Diatom Research</source><volume>1</volume><issue>2</issue><fpage>205</fpage><lpage>225</lpage><pub-id pub-id-type="doi">10.1080/0269249X.1986.9704970</pub-id></element-citation></ref><ref id="B13820184"><element-citation xmlns:xlink="http://www.w3.org/1999/xlink" publication-type="chapter" xlink:type="simple"><person-group person-group-type="author"><name name-style="western"><surname>Witkowski</surname><given-names>A.</given-names></name><name name-style="western"><surname>Lange-Bertalot</surname><given-names>H.</given-names></name><name name-style="western"><surname>Metzeltin</surname><given-names>D.</given-names></name></person-group><year>2000</year><chapter-title>Diatom flora of marine coasts I</chapter-title><person-group person-group-type="editor"><name name-style="western"><surname>Lange-Bertalot</surname><given-names>H.</given-names></name></person-group><source>Iconographia diatomologica. Annotated diatom micrographs</source><volume>Vol. 7, Diversity-taxonomy-identification</volume><publisher-name>A.R.G. Gantner Verlag K.G.</publisher-name><publisher-loc>Ruggell, Liechtenstein</publisher-loc><size units="page">925</size></element-citation></ref><ref id="B13818367"><element-citation xmlns:xlink="http://www.w3.org/1999/xlink" publication-type="website" xlink:type="simple"><person-group person-group-type="author"><name name-style="western"><surname>Guiry</surname><given-names>M. D.</given-names></name><name name-style="western"><surname>Guiry</surname><given-names>G. M.</given-names></name></person-group><article-title>AlgalBase</article-title><uri xlink:type="simple">https://www.algaebase.org</uri><date-in-citation content-type="access-date">2025-10-20T00:46:21+00:00</date-in-citation></element-citation></ref></ref-list></tp:taxon-treatment>
