# Supplementary material for: Diatoms (Bacillariophyta) of the Salish Sea, Northeast Pacific: annotated checklist and new species reports
Source: Biodivers Data J. 2026 May 15;14:e189060. doi: 10.3897/BDJ.14.e189060 (PMC13197818; doi:10.3897/BDJ.14.e189060)
Supplement: XML Treatment for Gyrosigma arcuatum [file BDJ.14.e189060-treatment21.xml]

<!DOCTYPE tp:taxon-treatment
  PUBLIC "-//TaxonX//DTD Taxonomic Treatment Publishing DTD v0 20100105//EN" "tax-treatment-NSO.dtd">
<tp:taxon-treatment xmlns:tp="http://www.plazi.org/taxpub"><tp:treatment-meta><mixed-citation publication-type="journal"><person-group><name><surname>Webber</surname><given-names>Mark</given-names></name><name><surname>Humphrey</surname><given-names>Elaine</given-names></name><name><surname>van Asselt</surname><given-names>Arjan</given-names></name><name><surname>Chang</surname><given-names>Alice</given-names></name><name><surname>Morien</surname><given-names>Evan</given-names></name><name><surname>Simon</surname><given-names>Andrew D. F.</given-names></name></person-group><article-title>Diatoms (<tp:taxon-name><tp:taxon-name-part taxon-name-part-type="phylum">Bacillariophyta</tp:taxon-name-part></tp:taxon-name>) of the Salish Sea, Northeast Pacific: annotated checklist and new species reports</article-title><source>Biodivers Data J</source><day>15</day><month>05</month><year>2026</year><volume>14</volume><pub-id pub-id-type="doi">10.3897/BDJ.14.e189060</pub-id></mixed-citation></tp:treatment-meta><tp:nomenclature><tp:taxon-name><object-id xmlns:xlink="http://www.w3.org/1999/xlink" content-type="arpha" xlink:type="simple">4D35C073-FFFE-5770-9634-4B0E1B39A7FF</object-id><tp:taxon-name-part taxon-name-part-type="genus">Gyrosigma</tp:taxon-name-part> <tp:taxon-name-part taxon-name-part-type="species">arcuatum</tp:taxon-name-part></tp:taxon-name><tp:taxon-authority>(Donkin) Sterrenburg</tp:taxon-authority><tp:nomenclature-citation-list><tp:nomenclature-citation><tp:taxon-name><tp:taxon-name-part taxon-name-part-type="genus" reg="Pleurosigma">Pleurosigma</tp:taxon-name-part> <tp:taxon-name-part taxon-name-part-type="species" reg="arcuatum">arcuatum</tp:taxon-name-part></tp:taxon-name><comment> <xref ref-type="bibr" rid="B13758885">Donkin (1858)</xref>: 25, pl. 3, fig. 10.</comment></tp:nomenclature-citation><tp:nomenclature-citation><tp:taxon-name><tp:taxon-name-part taxon-name-part-type="genus" reg="Gyrosigma">Gyrosigma</tp:taxon-name-part> <tp:taxon-name-part taxon-name-part-type="species" reg="fasciola">fasciola</tp:taxon-name-part> <tp:taxon-name-part taxon-name-part-type="infraspecific-rank">var.</tp:taxon-name-part> <tp:taxon-name-part taxon-name-part-type="variety" reg="arcuatum">arcuatum</tp:taxon-name-part></tp:taxon-name><comment> (Donkin) <xref ref-type="bibr" rid="B13758738">Cleve (1894)</xref>: 116 (as ‘<italic>arcuata</italic>’)—<xref ref-type="bibr" rid="B13804679">Proshkina-Lavrenko (1950)</xref>: 249, pl. 82, fig. 7; <xref ref-type="bibr" rid="B13759588">Jin et al. (1985)</xref>: 80, pl. 24, fig. 188; <xref ref-type="bibr" rid="B13758651">Cardinal et al. (1989)</xref>: 18, fig. 7; <xref ref-type="bibr" rid="B13760220">Stidolph (1994)</xref>; <xref ref-type="bibr" rid="B13818314">Sims (1996)</xref>: pl. 113, fig. 4; <xref ref-type="bibr" rid="B13759500">Jahn et al. (2005)</xref>: 309.</comment></tp:nomenclature-citation><tp:nomenclature-citation><tp:taxon-name><tp:taxon-name-part taxon-name-part-type="genus" reg="Gyrosigma">Gyrosigma</tp:taxon-name-part> <tp:taxon-name-part taxon-name-part-type="species" reg="arcuatum">arcuatum</tp:taxon-name-part></tp:taxon-name><comment>—<xref ref-type="bibr" rid="B13759500">Jahn et al. (2005)</xref>: 308.</comment></tp:nomenclature-citation></tp:nomenclature-citation-list></tp:nomenclature><tp:treatment-sec sec-type="Description"><title>Description</title><p>Distinguished by long, rostrate apices curving in opposite directions and sharply turned out from valve body. Valve distinctly sigmoid, lanceolate to elliptical-lanceolate in central portion, narrowing to long and thin extensions that are bluntly rounded or flattened. Valve face fairly flat, length 100.9–105.0 (60–150) µm, width 10.6–14.3 (10–24) µm. Axial area and raphe central and sigmoid, appearing slightly eccentric in extensions of some valves. Central area quite small, orbicular or longitudinally elliptical. Central raphe endings slightly deflected to opposite sides. Longitudinal striae, 25–30 (27) in 10 µm and transverse striae, 24–30 in 10 µm, about equal and distinct. Two marginal, thin plastids, almost exactly opposite.</p></tp:treatment-sec><tp:treatment-sec sec-type="Notes"><title>Notes</title><p>These three specimens of <italic><tp:taxon-name><tp:taxon-name-part taxon-name-part-type="genus" reg="Gyrosigma">Gyrosigma</tp:taxon-name-part></tp:taxon-name></italic>, with long and narrow apical extensions of the valve and curved in opposite directions, are placed into <italic><tp:taxon-name><tp:taxon-name-part taxon-name-part-type="genus" reg="Gyrosigma">Gyrosigma</tp:taxon-name-part> <tp:taxon-name-part taxon-name-part-type="species" reg="arcuatum">arcuatum</tp:taxon-name-part></tp:taxon-name></italic> (Donkin) Sterrenburg (<xref ref-type="bibr" rid="B13818367">Guiry and Guiry 2025</xref>), as recommended by <xref ref-type="bibr" rid="B13759500">Jahn et al. (2005)</xref>. iNaturalist ID: 254241262, 255788398, 254242421 (Fig. <xref ref-type="fig" rid="F13870257">22</xref>).</p></tp:treatment-sec><tp:treatment-sec><!--Section generated to contain objects referenced in tp:taxon-treatment.--><fig-group id="F13870257" position="float" orientation="portrait"><caption><p><italic><tp:taxon-name><tp:taxon-name-part taxon-name-part-type="genus" reg="Gyrosigma">Gyrosigma</tp:taxon-name-part> <tp:taxon-name-part taxon-name-part-type="species" reg="arcuatum">arcuatum</tp:taxon-name-part></tp:taxon-name></italic>:</p></caption><fig id="F13870262" position="float" orientation="portrait"><object-id xmlns:xlink="http://www.w3.org/1999/xlink" content-type="arpha" xlink:type="simple">A7ACC155-7EAC-5F44-ABC9-48BBBCDCB52B</object-id><object-id xmlns:xlink="http://www.w3.org/1999/xlink" content-type="doi" xlink:type="simple">10.3897/BDJ.14.e189060.figure22a</object-id><label>Figure 22a.</label><caption><p><italic><tp:taxon-name><tp:taxon-name-part taxon-name-part-type="genus" reg="Gyrosigma">Gyrosigma</tp:taxon-name-part> <tp:taxon-name-part taxon-name-part-type="species" reg="arcuatum">arcuatum</tp:taxon-name-part></tp:taxon-name></italic>, exterior valve view. SEM. Scale bar: 5 µm;</p></caption><graphic xmlns:xlink="http://www.w3.org/1999/xlink" xlink:href="bdj-14-e189060-g022_a.jpg" xlink:type="simple" position="float" orientation="portrait" id="oo_1525876.jpg"><uri content-type="original_file" xlink:type="simple">https://binary.pensoft.net/fig/1525876</uri></graphic></fig><fig id="F13870263" position="float" orientation="portrait"><object-id xmlns:xlink="http://www.w3.org/1999/xlink" content-type="arpha" xlink:type="simple">6F8BF4C5-588F-5765-B018-F8C1E7CBC165</object-id><object-id xmlns:xlink="http://www.w3.org/1999/xlink" content-type="doi" xlink:type="simple">10.3897/BDJ.14.e189060.figure22b</object-id><label>Figure 22b.</label><caption><p><italic><tp:taxon-name><tp:taxon-name-part taxon-name-part-type="genus" reg="Gyrosigma">Gyrosigma</tp:taxon-name-part> <tp:taxon-name-part taxon-name-part-type="species" reg="arcuatum">arcuatum</tp:taxon-name-part></tp:taxon-name></italic>, central area. Exterior valve view. SEM. Scale bar: 2.5 µm.</p></caption><graphic xmlns:xlink="http://www.w3.org/1999/xlink" xlink:href="bdj-14-e189060-g022_b.jpg" xlink:type="simple" position="float" orientation="portrait" id="oo_1525877.jpg"><uri content-type="original_file" xlink:type="simple">https://binary.pensoft.net/fig/1525877</uri></graphic></fig></fig-group></tp:treatment-sec><ref-list><ref id="B13758885"><element-citation xmlns:xlink="http://www.w3.org/1999/xlink" publication-type="article" xlink:type="simple"><person-group person-group-type="author"><name name-style="western"><surname>Donkin</surname><given-names>A. S.</given-names></name></person-group><year>1858</year><article-title>On the marine <tp:taxon-name><tp:taxon-name-part taxon-name-part-type="family">Diatomaceae</tp:taxon-name-part></tp:taxon-name> of Northumberland with a description of eighteen new species</article-title><source>Transactions of the Microscopical Society of London, series 2,</source><volume>6</volume><fpage>12</fpage><lpage>34</lpage></element-citation></ref><ref id="B13758738"><element-citation xmlns:xlink="http://www.w3.org/1999/xlink" publication-type="article" xlink:type="simple"><person-group person-group-type="author"><name name-style="western"><surname>Cleve</surname><given-names>P. T.</given-names></name></person-group><year>1894</year><article-title>Synopsis of the naviculoid diatoms. Part I</article-title><source>Kongliga Svenska Vetenskaps Akademiens Handlingar, series 4,</source><volume>26</volume><issue>2</issue><fpage>1</fpage><lpage>194</lpage></element-citation></ref><ref id="B13804679"><element-citation xmlns:xlink="http://www.w3.org/1999/xlink" publication-type="other" xlink:type="simple"><person-group person-group-type="editor"><name name-style="western"><surname>Proshkina-Lavrenko</surname><given-names>AI.</given-names></name></person-group><year>1950</year><article-title>Diatomovyi analiz. Opredelitel' iskopaemykh i sovremennykh diatomikh vodorosleyi. Poryadok Pennales. Vol. 3</article-title><publisher-name>Gosudarstvennoye Izdatel'stvo Geologicheskoy Literatury, Moscow, Russia, 398 pp. [In Russian]</publisher-name></element-citation></ref><ref id="B13759588"><element-citation xmlns:xlink="http://www.w3.org/1999/xlink" publication-type="book" xlink:type="simple"><person-group person-group-type="author"><name name-style="western"><surname>Jin</surname><given-names>D.</given-names></name><name name-style="western"><surname>Cheng</surname><given-names>Z.</given-names></name><name name-style="western"><surname>Lin</surname><given-names>J.</given-names></name><name name-style="western"><surname>Liu</surname><given-names>S.</given-names></name></person-group><year>1985</year><source>The marine benthic diatoms of China, volume 1</source><publisher-name>China Ocean Press, Beijing, People's Republic of China; Springer Verlag, Berlin–New York</publisher-name><size units="page">313</size></element-citation></ref><ref id="B13758651"><element-citation xmlns:xlink="http://www.w3.org/1999/xlink" publication-type="article" xlink:type="simple"><person-group person-group-type="author"><name name-style="western"><surname>Cardinal</surname><given-names>André</given-names></name><name name-style="western"><surname>Poulin</surname><given-names>Monique</given-names></name><name name-style="western"><surname>Bérard-Therriault</surname><given-names>Louise</given-names></name></person-group><year>1989</year><article-title>New criteria for species characterization in the genera <italic><tp:taxon-name><tp:taxon-name-part taxon-name-part-type="genus" reg="Donkinia">Donkinia</tp:taxon-name-part></tp:taxon-name></italic>, <italic><tp:taxon-name><tp:taxon-name-part taxon-name-part-type="genus" reg="Gyrosigma">Gyrosigma</tp:taxon-name-part></tp:taxon-name></italic> and <italic><tp:taxon-name><tp:taxon-name-part taxon-name-part-type="genus" reg="Pleurosigma">Pleurosigma</tp:taxon-name-part></tp:taxon-name></italic> (<tp:taxon-name><tp:taxon-name-part taxon-name-part-type="family">Naviculaceae</tp:taxon-name-part></tp:taxon-name>, <tp:taxon-name><tp:taxon-name-part taxon-name-part-type="class">Bacillariophyceae</tp:taxon-name-part></tp:taxon-name>)</article-title><source>Phycologia</source><volume>28</volume><issue>1</issue><fpage>15</fpage><lpage>27</lpage><pub-id pub-id-type="doi">10.2216/i0031-8884-28-1-15.1</pub-id></element-citation></ref><ref id="B13760220"><element-citation xmlns:xlink="http://www.w3.org/1999/xlink" publication-type="article" xlink:type="simple"><person-group person-group-type="author"><name name-style="western"><surname>Stidolph</surname><given-names>S. R.</given-names></name></person-group><year>1994</year><article-title>Observations and remarks on morphology and taxonomy of the diatom genera <italic><tp:taxon-name><tp:taxon-name-part taxon-name-part-type="genus" reg="Gyrosigma">Gyrosigma</tp:taxon-name-part></tp:taxon-name></italic> Hassall and <italic><tp:taxon-name><tp:taxon-name-part taxon-name-part-type="genus" reg="Pleurosigma">Pleurosigma</tp:taxon-name-part></tp:taxon-name></italic> W. Smith IV. <italic><tp:taxon-name><tp:taxon-name-part taxon-name-part-type="genus" reg="Gyrosigma">Gyrosigma</tp:taxon-name-part> <tp:taxon-name-part taxon-name-part-type="species" reg="fogedii">fogedii</tp:taxon-name-part></tp:taxon-name></italic> sp. nov., and some diatoms similar to <italic><tp:taxon-name><tp:taxon-name-part taxon-name-part-type="genus" reg="Gyrosigma">G.</tp:taxon-name-part> <tp:taxon-name-part taxon-name-part-type="species" reg="fasciola">fasciola</tp:taxon-name-part></tp:taxon-name></italic> (Ehrenb.) Griffith &amp; Henfrey</article-title><source>Diatom Research</source><volume>9</volume><issue>1</issue><fpage>213</fpage><lpage>224</lpage><pub-id pub-id-type="doi">10.1080/0269249X.1994.9705297</pub-id></element-citation></ref><ref id="B13818314"><element-citation xmlns:xlink="http://www.w3.org/1999/xlink" publication-type="book" xlink:type="simple"><person-group person-group-type="editor"><name name-style="western"><surname>Sims</surname><given-names>P. A.</given-names></name></person-group><year>1996</year><source>An atlas of British diatoms. Arranged by B. Hartley based on illustrations by H.G. Barber and J.R. Carter</source><publisher-name>Biopress Ltd</publisher-name><publisher-loc>Bristol, UK</publisher-loc><size units="page">601</size></element-citation></ref><ref id="B13759500"><element-citation xmlns:xlink="http://www.w3.org/1999/xlink" publication-type="article" xlink:type="simple"><person-group person-group-type="author"><name name-style="western"><surname>Jahn</surname><given-names>R.</given-names></name><name name-style="western"><surname>Sterrenburg</surname><given-names>F. A.S.</given-names></name><name name-style="western"><surname>Kusber</surname><given-names>W. H.</given-names></name></person-group><year>2005</year><article-title>Typification and taxonomy of <italic><tp:taxon-name><tp:taxon-name-part taxon-name-part-type="genus" reg="Gyrosigma">Gyrosigma</tp:taxon-name-part> <tp:taxon-name-part taxon-name-part-type="species" reg="fasciolata">fasciolata</tp:taxon-name-part></tp:taxon-name></italic> (Ehrenberg) J.W. Griffith et Henfrey</article-title><source>Diatom Research</source><volume>20</volume><issue>2</issue><fpage>305</fpage><lpage>311</lpage><pub-id pub-id-type="doi">10.1080/0269249X.2005.9705639</pub-id></element-citation></ref><ref id="B13818367"><element-citation xmlns:xlink="http://www.w3.org/1999/xlink" publication-type="website" xlink:type="simple"><person-group person-group-type="author"><name name-style="western"><surname>Guiry</surname><given-names>M. D.</given-names></name><name name-style="western"><surname>Guiry</surname><given-names>G. M.</given-names></name></person-group><article-title>AlgalBase</article-title><uri xlink:type="simple">https://www.algaebase.org</uri><date-in-citation content-type="access-date">2025-10-20T00:46:21+00:00</date-in-citation></element-citation></ref></ref-list></tp:taxon-treatment>
