# Supplementary material for: Diatoms (Bacillariophyta) of the Salish Sea, Northeast Pacific: annotated checklist and new species reports
Source: Biodivers Data J. 2026 May 15;14:e189060. doi: 10.3897/BDJ.14.e189060 (PMC13197818; doi:10.3897/BDJ.14.e189060)
Supplement: XML Treatment for Homoeocladia spathulatoides [file BDJ.14.e189060-treatment22.xml]

<!DOCTYPE tp:taxon-treatment
  PUBLIC "-//TaxonX//DTD Taxonomic Treatment Publishing DTD v0 20100105//EN" "tax-treatment-NSO.dtd">
<tp:taxon-treatment xmlns:tp="http://www.plazi.org/taxpub"><tp:treatment-meta><mixed-citation publication-type="journal"><person-group><name><surname>Webber</surname><given-names>Mark</given-names></name><name><surname>Humphrey</surname><given-names>Elaine</given-names></name><name><surname>van Asselt</surname><given-names>Arjan</given-names></name><name><surname>Chang</surname><given-names>Alice</given-names></name><name><surname>Morien</surname><given-names>Evan</given-names></name><name><surname>Simon</surname><given-names>Andrew D. F.</given-names></name></person-group><article-title>Diatoms (<tp:taxon-name><tp:taxon-name-part taxon-name-part-type="phylum">Bacillariophyta</tp:taxon-name-part></tp:taxon-name>) of the Salish Sea, Northeast Pacific: annotated checklist and new species reports</article-title><source>Biodivers Data J</source><day>15</day><month>05</month><year>2026</year><volume>14</volume><pub-id pub-id-type="doi">10.3897/BDJ.14.e189060</pub-id></mixed-citation></tp:treatment-meta><tp:nomenclature><tp:taxon-name><object-id xmlns:xlink="http://www.w3.org/1999/xlink" content-type="arpha" xlink:type="simple">E438FB89-5E9A-5B98-BD1F-3BAFFA9A37C3</object-id><tp:taxon-name-part taxon-name-part-type="genus">Homoeocladia</tp:taxon-name-part> <tp:taxon-name-part taxon-name-part-type="species">spathulatoides</tp:taxon-name-part></tp:taxon-name><tp:taxon-authority>(Lobban, Ashworth, Calaor &amp; E.C.Theriot) Lobban &amp; Ashworth</tp:taxon-authority><tp:nomenclature-citation-list><tp:nomenclature-citation><tp:taxon-name><tp:taxon-name-part taxon-name-part-type="genus" reg="Nitzschia">Nitzschia</tp:taxon-name-part> <tp:taxon-name-part taxon-name-part-type="species" reg="spathulatoides">spathulatoides</tp:taxon-name-part></tp:taxon-name><comment> <xref ref-type="bibr" rid="B13846085">Lobban et al. (2019)</xref>: 227, figs. 121–129—<xref ref-type="bibr" rid="B13846067">Lobban and Ashworth (2022)</xref>: 5.</comment></tp:nomenclature-citation><tp:nomenclature-citation><tp:taxon-name><tp:taxon-name-part taxon-name-part-type="genus" reg="Homoeocladia">Homoeocladia</tp:taxon-name-part> <tp:taxon-name-part taxon-name-part-type="species" reg="spathulatoides">spathulatoides</tp:taxon-name-part></tp:taxon-name><comment> (Lobban, Ashworth, Calaor &amp; E.C.Theriot)—<xref ref-type="bibr" rid="B13846067">Lobban and Ashworth (2022)</xref>.</comment></tp:nomenclature-citation></tp:nomenclature-citation-list></tp:nomenclature><tp:treatment-sec sec-type="Description"><title>Description</title><p>Valves lanceolate, rostrate, length 45.7 (110–125) μm, width ca. 7–8 (ca. 11) μm, generally lying in girdle view. Striae 46–48 (45) in 10 μm, comprising tiny puncta, transapically 68 (66) in 10 μm. Keel straight, central, with distinct spathulate extensions at apices. Fibulae 2–4 in 10 μm. Several rows of pores on the keel apex. Copulae reported with numerous pores arranged in short transapical striae. Plastids apparently two plates against girdle face.</p></tp:treatment-sec><tp:treatment-sec sec-type="Diagnosis"><title>Diagnosis</title><p>This specimen is assigned to <italic><tp:taxon-name><tp:taxon-name-part taxon-name-part-type="genus" reg="Homoeocladia">Homoeocladia</tp:taxon-name-part> <tp:taxon-name-part taxon-name-part-type="species" reg="spathulatoides">spathulatoides</tp:taxon-name-part></tp:taxon-name></italic> as it is morphologically distinct from <italic><tp:taxon-name><tp:taxon-name-part taxon-name-part-type="genus" reg="Homoeocladia">H.</tp:taxon-name-part> <tp:taxon-name-part taxon-name-part-type="species" reg="spathulata">spathulata</tp:taxon-name-part></tp:taxon-name></italic> (Syn: <italic><tp:taxon-name><tp:taxon-name-part taxon-name-part-type="genus" reg="Nepenthes">N.</tp:taxon-name-part> <tp:taxon-name-part taxon-name-part-type="species" reg="spathulata">spathulata</tp:taxon-name-part></tp:taxon-name></italic>): a) the MHMPP specimen has striae with very small discrete pores vs. the long slits found in <italic><tp:taxon-name><tp:taxon-name-part taxon-name-part-type="genus" reg="Nepenthes">N.</tp:taxon-name-part> <tp:taxon-name-part taxon-name-part-type="species" reg="spathulata">spathulata</tp:taxon-name-part></tp:taxon-name></italic>; b) there are pores over the apex and c) the striae are slightly less dense than <italic><tp:taxon-name><tp:taxon-name-part taxon-name-part-type="genus" reg="Nepenthes">N.</tp:taxon-name-part> <tp:taxon-name-part taxon-name-part-type="species" reg="spathulata">spathulata</tp:taxon-name-part></tp:taxon-name></italic> (<xref ref-type="bibr" rid="B13846085">Lobban et al. 2019</xref>: 226).</p></tp:treatment-sec><tp:treatment-sec sec-type="Notes"><title>Notes</title><p>iNaturalist ID: 193640716 (Fig. <xref ref-type="fig" rid="F13870264">23</xref>).</p></tp:treatment-sec><tp:treatment-sec><!--Section generated to contain objects referenced in tp:taxon-treatment.--><fig-group id="F13870264" position="float" orientation="portrait"><caption><p><italic><tp:taxon-name><tp:taxon-name-part taxon-name-part-type="genus" reg="Homoeocladia">Homoeocladia</tp:taxon-name-part> <tp:taxon-name-part taxon-name-part-type="species" reg="spathulatoides">spathulatoides</tp:taxon-name-part></tp:taxon-name></italic>:</p></caption><fig id="F13870269" position="float" orientation="portrait"><object-id xmlns:xlink="http://www.w3.org/1999/xlink" content-type="arpha" xlink:type="simple">6CC41EF8-5EBD-5179-AD4C-66E8CE05FA15</object-id><object-id xmlns:xlink="http://www.w3.org/1999/xlink" content-type="doi" xlink:type="simple">10.3897/BDJ.14.e189060.figure23a</object-id><label>Figure 23a.</label><caption><p><italic><tp:taxon-name><tp:taxon-name-part taxon-name-part-type="genus" reg="Homoeocladia">Homoeocladia</tp:taxon-name-part> <tp:taxon-name-part taxon-name-part-type="species" reg="spathulatoides">spathulatoides</tp:taxon-name-part></tp:taxon-name></italic>, exterior valve view. SEM. Scale bar: 5 µm;</p></caption><graphic xmlns:xlink="http://www.w3.org/1999/xlink" xlink:href="bdj-14-e189060-g023_a.jpg" xlink:type="simple" position="float" orientation="portrait" id="oo_1525901.jpg"><uri content-type="original_file" xlink:type="simple">https://binary.pensoft.net/fig/1525901</uri></graphic></fig><fig id="F13870270" position="float" orientation="portrait"><object-id xmlns:xlink="http://www.w3.org/1999/xlink" content-type="arpha" xlink:type="simple">B5999C8C-F26C-5A31-B777-92282E86B6B8</object-id><object-id xmlns:xlink="http://www.w3.org/1999/xlink" content-type="doi" xlink:type="simple">10.3897/BDJ.14.e189060.figure23b</object-id><label>Figure 23b.</label><caption><p><italic><tp:taxon-name><tp:taxon-name-part taxon-name-part-type="genus" reg="Homoeocladia">Homoeocladia</tp:taxon-name-part> <tp:taxon-name-part taxon-name-part-type="species" reg="spathulatoides">spathulatoides</tp:taxon-name-part></tp:taxon-name></italic>, apex. Exterior valve view. SEM. Scale bar: 2.5 µm.</p></caption><graphic xmlns:xlink="http://www.w3.org/1999/xlink" xlink:href="bdj-14-e189060-g023_b.jpg" xlink:type="simple" position="float" orientation="portrait" id="oo_1525903.jpg"><uri content-type="original_file" xlink:type="simple">https://binary.pensoft.net/fig/1525903</uri></graphic></fig></fig-group></tp:treatment-sec><ref-list><ref id="B13846085"><element-citation xmlns:xlink="http://www.w3.org/1999/xlink" publication-type="article" xlink:type="simple"><person-group person-group-type="author"><name name-style="western"><surname>Lobban</surname><given-names>C. S.</given-names></name><name name-style="western"><surname>Ashworth</surname><given-names>M. P.</given-names></name><name name-style="western"><surname>Calaor</surname><given-names>J. J. M.</given-names></name><name name-style="western"><surname>Theriot</surname><given-names>E. C.</given-names></name></person-group><year>2019</year><article-title>Extreme diversity in fine-grained morphology reveals fourteen new species of conopeate <italic><tp:taxon-name><tp:taxon-name-part taxon-name-part-type="genus" reg="Nitzschia">Nitzschia</tp:taxon-name-part></tp:taxon-name></italic> (<tp:taxon-name><tp:taxon-name-part taxon-name-part-type="phylum">Bacillariophyta</tp:taxon-name-part></tp:taxon-name>: <tp:taxon-name><tp:taxon-name-part taxon-name-part-type="order">Bacillariales</tp:taxon-name-part></tp:taxon-name>)</article-title><source>Phytotaxa</source><volume>401</volume><issue>4</issue><fpage>199</fpage><lpage>238</lpage><pub-id pub-id-type="doi">10.11646/PHYTOTAXA.401.4.1</pub-id></element-citation></ref><ref id="B13846067"><element-citation xmlns:xlink="http://www.w3.org/1999/xlink" publication-type="article" xlink:type="simple"><person-group person-group-type="author"><name name-style="western"><surname>Lobban</surname><given-names>C. S.</given-names></name><name name-style="western"><surname>Ashworth</surname><given-names>M. P.</given-names></name></person-group><year>2022</year><article-title><italic><tp:taxon-name><tp:taxon-name-part taxon-name-part-type="genus" reg="Homoeocladia">Homoeocladia</tp:taxon-name-part></tp:taxon-name></italic> C.Agardh reinstated for bilaterally symmetrical conopeate <italic><tp:taxon-name><tp:taxon-name-part taxon-name-part-type="genus" reg="Nitzschia">Nitzschia</tp:taxon-name-part></tp:taxon-name></italic> species (<tp:taxon-name><tp:taxon-name-part taxon-name-part-type="family">Bacillariaceae</tp:taxon-name-part></tp:taxon-name>, <tp:taxon-name><tp:taxon-name-part taxon-name-part-type="phylum">Bacillariophyta</tp:taxon-name-part></tp:taxon-name>)</article-title><source>Notulae Algarum</source><volume>267</volume><fpage>1</fpage><lpage>9</lpage><uri xlink:type="simple">https://www.notulaealgarum.com</uri></element-citation></ref></ref-list></tp:taxon-treatment>
