# Supplementary material for: Diatoms (Bacillariophyta) of the Salish Sea, Northeast Pacific: annotated checklist and new species reports
Source: Biodivers Data J. 2026 May 15;14:e189060. doi: 10.3897/BDJ.14.e189060 (PMC13197818; doi:10.3897/BDJ.14.e189060)
Supplement: XML Treatment for Isthmia enervis [file BDJ.14.e189060-treatment23.xml]

<!DOCTYPE tp:taxon-treatment
  PUBLIC "-//TaxonX//DTD Taxonomic Treatment Publishing DTD v0 20100105//EN" "tax-treatment-NSO.dtd">
<tp:taxon-treatment xmlns:tp="http://www.plazi.org/taxpub"><tp:treatment-meta><mixed-citation publication-type="journal"><person-group><name><surname>Webber</surname><given-names>Mark</given-names></name><name><surname>Humphrey</surname><given-names>Elaine</given-names></name><name><surname>van Asselt</surname><given-names>Arjan</given-names></name><name><surname>Chang</surname><given-names>Alice</given-names></name><name><surname>Morien</surname><given-names>Evan</given-names></name><name><surname>Simon</surname><given-names>Andrew D. F.</given-names></name></person-group><article-title>Diatoms (<tp:taxon-name><tp:taxon-name-part taxon-name-part-type="phylum">Bacillariophyta</tp:taxon-name-part></tp:taxon-name>) of the Salish Sea, Northeast Pacific: annotated checklist and new species reports</article-title><source>Biodivers Data J</source><day>15</day><month>05</month><year>2026</year><volume>14</volume><pub-id pub-id-type="doi">10.3897/BDJ.14.e189060</pub-id></mixed-citation></tp:treatment-meta><tp:nomenclature><tp:taxon-name><object-id xmlns:xlink="http://www.w3.org/1999/xlink" content-type="arpha" xlink:type="simple">EBF9706D-7FD9-5924-B2EC-866B4BC712F4</object-id><tp:taxon-name-part taxon-name-part-type="genus">Isthmia</tp:taxon-name-part> <tp:taxon-name-part taxon-name-part-type="species">enervis</tp:taxon-name-part></tp:taxon-name><tp:taxon-authority>Ehrenberg</tp:taxon-authority><tp:nomenclature-citation-list><tp:nomenclature-citation><tp:taxon-name><tp:taxon-name-part taxon-name-part-type="genus" reg="Isthmia">Isthmia</tp:taxon-name-part> <tp:taxon-name-part taxon-name-part-type="species" reg="enervis">enervis</tp:taxon-name-part></tp:taxon-name><comment> <xref ref-type="bibr" rid="B13758913">Ehrenberg (1838)</xref>: 209, pl. 16, fig. 6—<xref ref-type="bibr" rid="B13803950">Kützing (1844)</xref>; <xref ref-type="bibr" rid="B13803958">Smith (1856)</xref>: pl. 47, fig. F; <xref ref-type="bibr" rid="B13818290">Van Heurck (1881)</xref>: XCVI, figs. 1–3; <xref ref-type="bibr" rid="B13759342">Hendey (1964)</xref>: 110, 111, pl. XXV, fig. 3, pl. XXV, fig. 2; <xref ref-type="bibr" rid="B13803974">Round (1984)</xref>; <xref ref-type="bibr" rid="B13759711">Round et al. (1990)</xref>; <xref ref-type="bibr" rid="B13818314">Sims (1996)</xref>; <xref ref-type="bibr" rid="B13818367">Guiry and Guiry (2025)</xref>.</comment></tp:nomenclature-citation></tp:nomenclature-citation-list></tp:nomenclature><tp:treatment-sec sec-type="Description"><title>Description</title><p>Cells form branching colonies with large mucilage pads. Cells rhomboid-shaped, heteropolar. Valves elliptical and ovoid, apical axis 70 (48–200) µm, length of whole frustule in girdle view 195–268 (150–300) µm. No transition between valve face and mantle. Single pseudocellus per cell, with cluster of smaller areolae. Externally, areolae are large, cribrate, suspended by struts, ovoid to quadrate and enclosed by robust silica. In the apical direction, every 2–3 areolae have a pore in the silica mesh framework; in the transapical direction, 1–2 areolae between poroids. Areolae pattern curved, slightly radiate transapically, 2–3 in 10 µm. Areolae size is mostly regular over valve face, becoming smaller at pseudocellus. Girdle bands complete, with smaller areolae than valve and closed by cribra.</p></tp:treatment-sec><tp:treatment-sec sec-type="Notes"><title>Notes</title><p>iNaturalist ID: 204882487 (Fig. <xref ref-type="fig" rid="F13870273">24</xref>).</p></tp:treatment-sec><tp:treatment-sec><!--Section generated to contain objects referenced in tp:taxon-treatment.--><fig-group id="F13870273" position="float" orientation="portrait"><caption><p><italic><tp:taxon-name><tp:taxon-name-part taxon-name-part-type="genus" reg="Isthmia">Isthmia</tp:taxon-name-part> <tp:taxon-name-part taxon-name-part-type="species" reg="enervis">enervis</tp:taxon-name-part></tp:taxon-name></italic>:</p></caption><fig id="F13870278" position="float" orientation="portrait"><object-id xmlns:xlink="http://www.w3.org/1999/xlink" content-type="arpha" xlink:type="simple">9DC389C4-CD07-5969-9AC6-30C5E9BF6BAF</object-id><object-id xmlns:xlink="http://www.w3.org/1999/xlink" content-type="doi" xlink:type="simple">10.3897/BDJ.14.e189060.figure24a</object-id><label>Figure 24a.</label><caption><p><italic><tp:taxon-name><tp:taxon-name-part taxon-name-part-type="genus" reg="Isthmia">Isthmia</tp:taxon-name-part> <tp:taxon-name-part taxon-name-part-type="species" reg="enervis">enervis</tp:taxon-name-part></tp:taxon-name></italic>, girdle view. SEM. Scale bar: 50 µm;</p></caption><graphic xmlns:xlink="http://www.w3.org/1999/xlink" xlink:href="bdj-14-e189060-g024_a.jpg" xlink:type="simple" position="float" orientation="portrait" id="oo_1536256.jpg"><uri content-type="original_file" xlink:type="simple">https://binary.pensoft.net/fig/1536256</uri></graphic></fig><fig id="F13870279" position="float" orientation="portrait"><object-id xmlns:xlink="http://www.w3.org/1999/xlink" content-type="arpha" xlink:type="simple">9A723053-431F-5C03-B2D3-9185B7ED4FBB</object-id><object-id xmlns:xlink="http://www.w3.org/1999/xlink" content-type="doi" xlink:type="simple">10.3897/BDJ.14.e189060.figure24b</object-id><label>Figure 24b.</label><caption><p><italic><tp:taxon-name><tp:taxon-name-part taxon-name-part-type="genus" reg="Isthmia">Isthmia</tp:taxon-name-part> <tp:taxon-name-part taxon-name-part-type="species" reg="enervis">enervis</tp:taxon-name-part></tp:taxon-name></italic>, girdle and valve views. SEM. Scale bar: 20 µm;</p></caption><graphic xmlns:xlink="http://www.w3.org/1999/xlink" xlink:href="bdj-14-e189060-g024_b.jpg" xlink:type="simple" position="float" orientation="portrait" id="oo_1536255.jpg"><uri content-type="original_file" xlink:type="simple">https://binary.pensoft.net/fig/1536255</uri></graphic></fig><fig id="F13870280" position="float" orientation="portrait"><object-id xmlns:xlink="http://www.w3.org/1999/xlink" content-type="arpha" xlink:type="simple">BDFC623E-672B-50B1-AF9C-91DF724A27AB</object-id><object-id xmlns:xlink="http://www.w3.org/1999/xlink" content-type="doi" xlink:type="simple">10.3897/BDJ.14.e189060.figure24c</object-id><label>Figure 24c.</label><caption><p><italic><tp:taxon-name><tp:taxon-name-part taxon-name-part-type="genus" reg="Isthmia">Isthmia</tp:taxon-name-part> <tp:taxon-name-part taxon-name-part-type="species" reg="enervis">enervis</tp:taxon-name-part></tp:taxon-name></italic>, girdle and valve views. Arrow indicates a gradual reduction in areolae size in the pseudocellus. SEM. Scale bar: 10 µm.</p></caption><graphic xmlns:xlink="http://www.w3.org/1999/xlink" xlink:href="bdj-14-e189060-g024_c.jpg" xlink:type="simple" position="float" orientation="portrait" id="oo_1536258.jpg"><uri content-type="original_file" xlink:type="simple">https://binary.pensoft.net/fig/1536258</uri></graphic></fig></fig-group></tp:treatment-sec><ref-list><ref id="B13758913"><element-citation xmlns:xlink="http://www.w3.org/1999/xlink" publication-type="book" xlink:type="simple"><person-group person-group-type="author"><name name-style="western"><surname>Ehrenberg</surname><given-names>C. G.</given-names></name></person-group><year>1838</year><source>Die Infusionsthierchen als vollkommene Organismen. Ein Blick in das tiefere organische Leben der Natur</source><publisher-name>Verlag von Leopold Voss</publisher-name><publisher-loc>Leipzig, Germany</publisher-loc><size units="page">548</size></element-citation></ref><ref id="B13803950"><element-citation xmlns:xlink="http://www.w3.org/1999/xlink" publication-type="book" xlink:type="simple"><person-group person-group-type="author"><name name-style="western"><surname>Kützing</surname><given-names>F. T.</given-names></name></person-group><year>1844</year><source>Die Kieselschaligen Bacillarien oder Diatomeen</source><publisher-name>W. Köhne</publisher-name><publisher-loc>Nordhausen, Germany</publisher-loc><size units="page">152</size><pub-id pub-id-type="doi">10.5962/bhl.title.64360</pub-id></element-citation></ref><ref id="B13803958"><element-citation xmlns:xlink="http://www.w3.org/1999/xlink" publication-type="book" xlink:type="simple"><person-group person-group-type="author"><name name-style="western"><surname>Smith</surname><given-names>W.</given-names></name></person-group><year>1856</year><source>A synopsis of the British <tp:taxon-name><tp:taxon-name-part taxon-name-part-type="family">Diatomaceae</tp:taxon-name-part></tp:taxon-name>; with remarks on their structure, functions and distribution; and instructions for collecting and preserving specimens</source><volume>Vol. II</volume><publisher-name>John van Voorst</publisher-name><publisher-loc>London, England</publisher-loc><size units="page">107</size></element-citation></ref><ref id="B13818290"><element-citation xmlns:xlink="http://www.w3.org/1999/xlink" publication-type="book" xlink:type="simple"><person-group person-group-type="author"><name name-style="western"><surname>Van Heurck</surname><given-names>H.</given-names></name></person-group><year>1881</year><source>Synopsis des diatomées de belgique. Atlas (plates XXXI–LXXVII)</source><publisher-name>Ducaju et Cie</publisher-name><publisher-loc>Antwerp, Belgium</publisher-loc></element-citation></ref><ref id="B13759342"><element-citation xmlns:xlink="http://www.w3.org/1999/xlink" publication-type="book" xlink:type="simple"><person-group person-group-type="author"><name name-style="western"><surname>Hendey</surname><given-names>N. I.</given-names></name></person-group><year>1964</year><source>An introductory account of the smaller <tp:taxon-name><tp:taxon-name-part taxon-name-part-type="above-family">algae</tp:taxon-name-part></tp:taxon-name> of British coastal waters. Part V: <tp:taxon-name><tp:taxon-name-part taxon-name-part-type="class">Bacillariophyceae</tp:taxon-name-part></tp:taxon-name> (Diatoms)</source><edition>Ministry of Agriculture, Fisheries and Food, Fishery Investigations, series 4</edition><publisher-name>Her Majesty's Stationery Office</publisher-name><publisher-loc>London, UK</publisher-loc><size units="page">317</size></element-citation></ref><ref id="B13803974"><element-citation xmlns:xlink="http://www.w3.org/1999/xlink" publication-type="article" xlink:type="simple"><person-group person-group-type="author"><name name-style="western"><surname>Round</surname><given-names>F. E.</given-names></name></person-group><year>1984</year><article-title>Structure of the cells, cell division and colony formation in the diatoms <italic><tp:taxon-name><tp:taxon-name-part taxon-name-part-type="genus" reg="Isthmia">Isthmia</tp:taxon-name-part> <tp:taxon-name-part taxon-name-part-type="species" reg="enervis">enervis</tp:taxon-name-part></tp:taxon-name></italic> Ehr. and <italic><tp:taxon-name><tp:taxon-name-part taxon-name-part-type="genus" reg="Isthmia">I.</tp:taxon-name-part> <tp:taxon-name-part taxon-name-part-type="species" reg="nervosa">nervosa</tp:taxon-name-part></tp:taxon-name></italic> Kütz</article-title><source>Annals of Botany</source><volume>53</volume><issue>4</issue><fpage>457</fpage><lpage>468</lpage><pub-id pub-id-type="doi">10.1093/oxfordjournals.aob.a086710</pub-id></element-citation></ref><ref id="B13759711"><element-citation xmlns:xlink="http://www.w3.org/1999/xlink" publication-type="book" xlink:type="simple"><person-group person-group-type="author"><name name-style="western"><surname>Round</surname><given-names>F. E.</given-names></name><name name-style="western"><surname>Crawford</surname><given-names>R. M.</given-names></name><name name-style="western"><surname>Mann</surname><given-names>D. G.</given-names></name></person-group><year>1990</year><source>The diatoms: biology and morphology of the genera</source><publisher-name>Cambridge University Press</publisher-name><publisher-loc>Cambridge, UK</publisher-loc><size units="page">747</size></element-citation></ref><ref id="B13818314"><element-citation xmlns:xlink="http://www.w3.org/1999/xlink" publication-type="book" xlink:type="simple"><person-group person-group-type="editor"><name name-style="western"><surname>Sims</surname><given-names>P. A.</given-names></name></person-group><year>1996</year><source>An atlas of British diatoms. Arranged by B. Hartley based on illustrations by H.G. Barber and J.R. Carter</source><publisher-name>Biopress Ltd</publisher-name><publisher-loc>Bristol, UK</publisher-loc><size units="page">601</size></element-citation></ref><ref id="B13818367"><element-citation xmlns:xlink="http://www.w3.org/1999/xlink" publication-type="website" xlink:type="simple"><person-group person-group-type="author"><name name-style="western"><surname>Guiry</surname><given-names>M. D.</given-names></name><name name-style="western"><surname>Guiry</surname><given-names>G. M.</given-names></name></person-group><article-title>AlgalBase</article-title><uri xlink:type="simple">https://www.algaebase.org</uri><date-in-citation content-type="access-date">2025-10-20T00:46:21+00:00</date-in-citation></element-citation></ref></ref-list></tp:taxon-treatment>
