# Supplementary material for: Diatoms (Bacillariophyta) of the Salish Sea, Northeast Pacific: annotated checklist and new species reports
Source: Biodivers Data J. 2026 May 15;14:e189060. doi: 10.3897/BDJ.14.e189060 (PMC13197818; doi:10.3897/BDJ.14.e189060)
Supplement: XML Treatment for Licmophora communis [file BDJ.14.e189060-treatment24.xml]

<!DOCTYPE tp:taxon-treatment
  PUBLIC "-//TaxonX//DTD Taxonomic Treatment Publishing DTD v0 20100105//EN" "tax-treatment-NSO.dtd">
<tp:taxon-treatment xmlns:tp="http://www.plazi.org/taxpub"><tp:treatment-meta><mixed-citation publication-type="journal"><person-group><name><surname>Webber</surname><given-names>Mark</given-names></name><name><surname>Humphrey</surname><given-names>Elaine</given-names></name><name><surname>van Asselt</surname><given-names>Arjan</given-names></name><name><surname>Chang</surname><given-names>Alice</given-names></name><name><surname>Morien</surname><given-names>Evan</given-names></name><name><surname>Simon</surname><given-names>Andrew D. F.</given-names></name></person-group><article-title>Diatoms (<tp:taxon-name><tp:taxon-name-part taxon-name-part-type="phylum">Bacillariophyta</tp:taxon-name-part></tp:taxon-name>) of the Salish Sea, Northeast Pacific: annotated checklist and new species reports</article-title><source>Biodivers Data J</source><day>15</day><month>05</month><year>2026</year><volume>14</volume><pub-id pub-id-type="doi">10.3897/BDJ.14.e189060</pub-id></mixed-citation></tp:treatment-meta><tp:nomenclature><tp:taxon-name><object-id xmlns:xlink="http://www.w3.org/1999/xlink" content-type="arpha" xlink:type="simple">A927DF5E-615F-580A-A010-2B15A10095AD</object-id><tp:taxon-name-part taxon-name-part-type="genus">Licmophora</tp:taxon-name-part> <tp:taxon-name-part taxon-name-part-type="species">communis</tp:taxon-name-part></tp:taxon-name><tp:taxon-authority>(Heiberg) Grunow</tp:taxon-authority><tp:nomenclature-citation-list><tp:nomenclature-citation><tp:taxon-name><tp:taxon-name-part taxon-name-part-type="genus" reg="Podosphenia">Podosphenia</tp:taxon-name-part> <tp:taxon-name-part taxon-name-part-type="species" reg="communis">communis</tp:taxon-name-part></tp:taxon-name><comment> <xref ref-type="bibr" rid="B13829740">Heiberg (1863)</xref>: 76, pl. 6, fig. 23—<xref ref-type="bibr" rid="B13818367">Guiry and Guiry (2025)</xref>.</comment></tp:nomenclature-citation><tp:nomenclature-citation><tp:taxon-name><tp:taxon-name-part taxon-name-part-type="genus" reg="Licmophora">Licmophora</tp:taxon-name-part> <tp:taxon-name-part taxon-name-part-type="species" reg="communis">communis</tp:taxon-name-part></tp:taxon-name><comment>—Grunow 1881: pl. 48, figs. 8, 9, in <xref ref-type="bibr" rid="B13818290">Van Heurck (1881)</xref>; <xref ref-type="bibr" rid="B13804679">Proshkina-Lavrenko (1950)</xref>; <xref ref-type="bibr" rid="B13803843">Van der Werff and Huls (1975)</xref>: P.A.D. X b. 66; <xref ref-type="bibr" rid="B13759417">Honeywill (1998)</xref>: 238, fig. 5a–i; <xref ref-type="bibr" rid="B13759745">Snoeijs (1993)</xref>: 65, pl. 51; <italic><xref ref-type="bibr" rid="B13818314">Sims (1996)</xref></italic>: 260, pl. 122, figs. 3, 4; <xref ref-type="bibr" rid="B13820184">Witkowski et al. (2000)</xref>: 63, pl. 20, fig. 1; <xref ref-type="bibr" rid="B13801061">Plinski and Witkowski (2020)</xref>: 57, 246, fig. 221; <xref ref-type="bibr" rid="B13804658">Romagnoli et al. (2014)</xref>.</comment></tp:nomenclature-citation></tp:nomenclature-citation-list></tp:nomenclature><tp:treatment-sec sec-type="Description"><title>Description</title><p>Cells in girdle view wedge-shaped with strongly rounded corners, septa mostly long, rarely fairly short. Valves clavate, head pole broadly rounded, 17.7 (20–60) µm long, 5 (6–15) µm broad. Sternum (very) distinct, transapical striae (robust), 25–30 (11–17) in 10 µm near foot pole to 30–35 (23–30) in 10 µm at head pole. Areolae 50 in 10 µm. Rimoportula at head pole with short stalk.</p></tp:treatment-sec><tp:treatment-sec sec-type="Diagnosis"><title>Diagnosis</title><p>For now, this single valve from Galiano Island will be assigned to <tp:taxon-name><tp:taxon-name-part taxon-name-part-type="genus" reg="Licmophora">Licmophora</tp:taxon-name-part> <tp:taxon-name-part taxon-name-part-type="uncertainty-rank">cf.</tp:taxon-name-part> <tp:taxon-name-part taxon-name-part-type="species" reg="communis">communis</tp:taxon-name-part></tp:taxon-name> until more specimens are imaged, even though this specimen fits well with the published data.</p></tp:treatment-sec><tp:treatment-sec sec-type="Notes"><title>Notes</title><p>iNaturalist ID: 263351671 (Fig. <xref ref-type="fig" rid="F13870282">25</xref>).</p></tp:treatment-sec><tp:treatment-sec><!--Section generated to contain objects referenced in tp:taxon-treatment.--><fig id="F13870282" position="float" orientation="portrait"><object-id xmlns:xlink="http://www.w3.org/1999/xlink" content-type="arpha" xlink:type="simple">F22966E6-7E34-5B81-ACC6-5B54EA648EFF</object-id><label>Figure 25.</label><caption><p><tp:taxon-name><tp:taxon-name-part taxon-name-part-type="genus" reg="Licmophora">Licmophora</tp:taxon-name-part> <tp:taxon-name-part taxon-name-part-type="uncertainty-rank">cf.</tp:taxon-name-part> <tp:taxon-name-part taxon-name-part-type="species" reg="communis">communis</tp:taxon-name-part></tp:taxon-name>, interior valve view. SEM. Scale bar: 2 µm.</p></caption><graphic xmlns:xlink="http://www.w3.org/1999/xlink" xlink:href="bdj-14-e189060-g025.jpg" position="float" id="oo_1525885.jpg" orientation="portrait" xlink:type="simple"><uri content-type="original_file" xlink:type="simple">https://binary.pensoft.net/fig/1525885</uri></graphic></fig></tp:treatment-sec><ref-list><ref id="B13829740"><element-citation xmlns:xlink="http://www.w3.org/1999/xlink" publication-type="book" xlink:type="simple"><person-group person-group-type="author"><name name-style="western"><surname>Heiberg</surname><given-names>P. A.C.</given-names></name></person-group><year>1863</year><source>Conspectus criticus diatomacearum danicarum. Kritisk oversigt over de danske Diatomeer</source><publisher-name>Wilhelm Priors Forlag</publisher-name><publisher-loc>Copenhagen, Denmark</publisher-loc><size units="page">135</size><pub-id pub-id-type="doi">10.5962/bhl.title.68738</pub-id></element-citation></ref><ref id="B13818367"><element-citation xmlns:xlink="http://www.w3.org/1999/xlink" publication-type="website" xlink:type="simple"><person-group person-group-type="author"><name name-style="western"><surname>Guiry</surname><given-names>M. D.</given-names></name><name name-style="western"><surname>Guiry</surname><given-names>G. M.</given-names></name></person-group><article-title>AlgalBase</article-title><uri xlink:type="simple">https://www.algaebase.org</uri><date-in-citation content-type="access-date">2025-10-20T00:46:21+00:00</date-in-citation></element-citation></ref><ref id="B13818290"><element-citation xmlns:xlink="http://www.w3.org/1999/xlink" publication-type="book" xlink:type="simple"><person-group person-group-type="author"><name name-style="western"><surname>Van Heurck</surname><given-names>H.</given-names></name></person-group><year>1881</year><source>Synopsis des diatomées de belgique. Atlas (plates XXXI–LXXVII)</source><publisher-name>Ducaju et Cie</publisher-name><publisher-loc>Antwerp, Belgium</publisher-loc></element-citation></ref><ref id="B13804679"><element-citation xmlns:xlink="http://www.w3.org/1999/xlink" publication-type="other" xlink:type="simple"><person-group person-group-type="editor"><name name-style="western"><surname>Proshkina-Lavrenko</surname><given-names>AI.</given-names></name></person-group><year>1950</year><article-title>Diatomovyi analiz. Opredelitel' iskopaemykh i sovremennykh diatomikh vodorosleyi. Poryadok Pennales. Vol. 3</article-title><publisher-name>Gosudarstvennoye Izdatel'stvo Geologicheskoy Literatury, Moscow, Russia, 398 pp. [In Russian]</publisher-name></element-citation></ref><ref id="B13803843"><element-citation xmlns:xlink="http://www.w3.org/1999/xlink" publication-type="book" xlink:type="simple"><person-group person-group-type="author"><name name-style="western"><surname>Van der Werff</surname><given-names>A.</given-names></name><name name-style="western"><surname>Huls</surname><given-names>H.</given-names></name></person-group><year>1975</year><source>Diatomeeënflora van Nederland</source><publisher-name>Drukkerij Sprey Abcoude</publisher-name><publisher-loc>The Hague, Netherlands</publisher-loc><size units="page">738</size></element-citation></ref><ref id="B13759417"><element-citation xmlns:xlink="http://www.w3.org/1999/xlink" publication-type="article" xlink:type="simple"><person-group person-group-type="author"><name name-style="western"><surname>Honeywill</surname><given-names>C</given-names></name></person-group><year>1998</year><article-title>A study of British <italic><tp:taxon-name><tp:taxon-name-part taxon-name-part-type="genus" reg="Licmophora">Licmophora</tp:taxon-name-part></tp:taxon-name></italic> species and a discussion of its morphological features</article-title><source>Diatom Research</source><volume>13</volume><issue>2</issue><fpage>221</fpage><lpage>271</lpage><pub-id pub-id-type="doi">10.1080/0269249X.1998.9705450</pub-id></element-citation></ref><ref id="B13759745"><element-citation xmlns:xlink="http://www.w3.org/1999/xlink" publication-type="book" xlink:type="simple"><person-group person-group-type="editor"><name name-style="western"><surname>Snoeijs</surname><given-names>P.</given-names></name></person-group><year>1993</year><source>Intercalibration and distribution of diatom species in the Baltic Sea, Volume 1</source><edition>The Baltic Marine Biologists Publication 16a</edition><publisher-name>Opulus Press</publisher-name><publisher-loc>Uppsala, Sweden</publisher-loc><size units="page">129</size></element-citation></ref><ref id="B13818314"><element-citation xmlns:xlink="http://www.w3.org/1999/xlink" publication-type="book" xlink:type="simple"><person-group person-group-type="editor"><name name-style="western"><surname>Sims</surname><given-names>P. A.</given-names></name></person-group><year>1996</year><source>An atlas of British diatoms. Arranged by B. Hartley based on illustrations by H.G. Barber and J.R. Carter</source><publisher-name>Biopress Ltd</publisher-name><publisher-loc>Bristol, UK</publisher-loc><size units="page">601</size></element-citation></ref><ref id="B13820184"><element-citation xmlns:xlink="http://www.w3.org/1999/xlink" publication-type="chapter" xlink:type="simple"><person-group person-group-type="author"><name name-style="western"><surname>Witkowski</surname><given-names>A.</given-names></name><name name-style="western"><surname>Lange-Bertalot</surname><given-names>H.</given-names></name><name name-style="western"><surname>Metzeltin</surname><given-names>D.</given-names></name></person-group><year>2000</year><chapter-title>Diatom flora of marine coasts I</chapter-title><person-group person-group-type="editor"><name name-style="western"><surname>Lange-Bertalot</surname><given-names>H.</given-names></name></person-group><source>Iconographia diatomologica. Annotated diatom micrographs</source><volume>Vol. 7, Diversity-taxonomy-identification</volume><publisher-name>A.R.G. Gantner Verlag K.G.</publisher-name><publisher-loc>Ruggell, Liechtenstein</publisher-loc><size units="page">925</size></element-citation></ref><ref id="B13801061"><element-citation xmlns:xlink="http://www.w3.org/1999/xlink" publication-type="book" xlink:type="simple"><person-group person-group-type="author"><name name-style="western"><surname>Plinski</surname><given-names>M.</given-names></name><name name-style="western"><surname>Witkowski</surname><given-names>A.</given-names></name></person-group><year>2020</year><source>Diatoms from the Gulf of Gdańsk and surrounding waters (the southern Baltic Sea): a key to the identification of the species</source><publisher-name>Gdańsk University Press</publisher-name><publisher-loc>Gdańsk, Poland</publisher-loc><size units="page">442</size></element-citation></ref><ref id="B13804658"><element-citation xmlns:xlink="http://www.w3.org/1999/xlink" publication-type="article" xlink:type="simple"><person-group person-group-type="author"><name name-style="western"><surname>Romagnoli</surname><given-names>T.</given-names></name><name name-style="western"><surname>Totti</surname><given-names>C.</given-names></name><name name-style="western"><surname>Accoroni</surname><given-names>S.</given-names></name><name name-style="western"><surname>De Stefano</surname><given-names>M.</given-names></name><name name-style="western"><surname>Pennesi</surname><given-names>C.</given-names></name></person-group><year>2014</year><article-title>SEM analysis of the epibenthic diatoms on <italic><tp:taxon-name><tp:taxon-name-part taxon-name-part-type="genus" reg="Eudendrium">Eudendrium</tp:taxon-name-part> <tp:taxon-name-part taxon-name-part-type="species" reg="racemosum">racemosum</tp:taxon-name-part></tp:taxon-name></italic> (<tp:taxon-name><tp:taxon-name-part taxon-name-part-type="class">Hydrozoa</tp:taxon-name-part></tp:taxon-name>) from the Mediterranean Sea</article-title><source>Turkish Journal of Botany</source><volume>38</volume><issue>3</issue><fpage>566</fpage><lpage>594</lpage><pub-id pub-id-type="doi">10.3906/bot-1305-52</pub-id></element-citation></ref></ref-list></tp:taxon-treatment>
