# Supplementary material for: Diatoms (Bacillariophyta) of the Salish Sea, Northeast Pacific: annotated checklist and new species reports
Source: Biodivers Data J. 2026 May 15;14:e189060. doi: 10.3897/BDJ.14.e189060 (PMC13197818; doi:10.3897/BDJ.14.e189060)
Supplement: XML Treatment for Licmophora tincta [file BDJ.14.e189060-treatment25.xml]

<!DOCTYPE tp:taxon-treatment
  PUBLIC "-//TaxonX//DTD Taxonomic Treatment Publishing DTD v0 20100105//EN" "tax-treatment-NSO.dtd">
<tp:taxon-treatment xmlns:tp="http://www.plazi.org/taxpub"><tp:treatment-meta><mixed-citation publication-type="journal"><person-group><name><surname>Webber</surname><given-names>Mark</given-names></name><name><surname>Humphrey</surname><given-names>Elaine</given-names></name><name><surname>van Asselt</surname><given-names>Arjan</given-names></name><name><surname>Chang</surname><given-names>Alice</given-names></name><name><surname>Morien</surname><given-names>Evan</given-names></name><name><surname>Simon</surname><given-names>Andrew D. F.</given-names></name></person-group><article-title>Diatoms (<tp:taxon-name><tp:taxon-name-part taxon-name-part-type="phylum">Bacillariophyta</tp:taxon-name-part></tp:taxon-name>) of the Salish Sea, Northeast Pacific: annotated checklist and new species reports</article-title><source>Biodivers Data J</source><day>15</day><month>05</month><year>2026</year><volume>14</volume><pub-id pub-id-type="doi">10.3897/BDJ.14.e189060</pub-id></mixed-citation></tp:treatment-meta><tp:nomenclature><tp:taxon-name><object-id xmlns:xlink="http://www.w3.org/1999/xlink" content-type="arpha" xlink:type="simple">8D46A1B2-4A48-5442-90DE-3A07FCACBDB9</object-id><tp:taxon-name-part taxon-name-part-type="genus">Licmophora</tp:taxon-name-part> <tp:taxon-name-part taxon-name-part-type="species">tincta</tp:taxon-name-part></tp:taxon-name><tp:taxon-authority>(C.Agardh) Grunow</tp:taxon-authority><tp:nomenclature-citation-list><tp:nomenclature-citation><tp:taxon-name>
                <tp:taxon-name-part taxon-name-part-type="genus" reg="Licmophora"/>
                <tp:taxon-name-part taxon-name-part-type="species" reg="tincta"/>
              </tp:taxon-name><comment><italic><tp:taxon-name><tp:taxon-name-part taxon-name-part-type="genus" reg="Licmophora">Licmophora</tp:taxon-name-part> <tp:taxon-name-part taxon-name-part-type="species" reg="tincta">tincta</tp:taxon-name-part></tp:taxon-name> <xref ref-type="bibr" rid="B13758385">Agardh (1828)</xref></italic>: 32 (no measurements given)—<xref ref-type="bibr" rid="B13759150">Grunow (1868)</xref>: 35; <xref ref-type="bibr" rid="B13804679">Proshkina-Lavrenko (1950)</xref>: 20, pl. 6, fig. 11a, b; <xref ref-type="bibr" rid="B13759342">Hendey (1964)</xref>: 168; <italic><xref ref-type="bibr" rid="B13818314">Sims (1996)</xref></italic>: pl. 123, fig. 3; <xref ref-type="bibr" rid="B13759417">Honeywill (1998)</xref>: 239.</comment></tp:nomenclature-citation><tp:nomenclature-citation><tp:taxon-name><tp:taxon-name-part taxon-name-part-type="genus" reg="Licmophora">Licmophora</tp:taxon-name-part> <tp:taxon-name-part taxon-name-part-type="species" reg="paradoxa">paradoxa</tp:taxon-name-part> <tp:taxon-name-part taxon-name-part-type="infraspecific-rank">var.</tp:taxon-name-part> <tp:taxon-name-part taxon-name-part-type="variety" reg="tincta">tincta</tp:taxon-name-part></tp:taxon-name><comment> (Agardh) <xref ref-type="bibr" rid="B13821519">Hustedt (1931)</xref>: 77, fig. 607—<xref ref-type="bibr" rid="B13818367">Guiry and Guiry (2025)</xref>.</comment></tp:nomenclature-citation></tp:nomenclature-citation-list></tp:nomenclature><tp:treatment-sec sec-type="Description"><title>Description</title><p>Wedge-shaped cells in girdle view with wide round head pole. Valves clavate with broadly rounded poles; valve margin slightly concave near foot pole. Septa distinctly deep. Length 66.0–90.2 (30–140) µm, width 8.5–12.5 (7–18) µm, sternum distinct. Transapical striae fine, 29–34 (27–30) in 10 µm at head pole, 26–30 (23–32) in 10 µm at foot pole, 26–29 striae in 10 µm in mid-valve. Transapical areolae 50 in 10 µm, elongate near sternum (elongate to round). Two rimoportulae per cell (<xref ref-type="bibr" rid="B13759417">Honeywill 1998</xref>). Basal rimoportula has very short stalk and wide internal lips. Multiscissura has 14–15 (10) slits.</p></tp:treatment-sec><tp:treatment-sec sec-type="Diagnosis"><title>Diagnosis</title><p>Due to the high striae count at both poles, we assigned this specimen to <italic><tp:taxon-name><tp:taxon-name-part taxon-name-part-type="genus" reg="Licmophora">Licmophora</tp:taxon-name-part> <tp:taxon-name-part taxon-name-part-type="species" reg="tincta">tincta</tp:taxon-name-part></tp:taxon-name></italic> (C.Agardh) Grunow, syn. <tp:taxon-name><tp:taxon-name-part taxon-name-part-type="genus" reg="Licmophora">Licmophora</tp:taxon-name-part> <tp:taxon-name-part taxon-name-part-type="species" reg="paradoxa">paradoxa</tp:taxon-name-part> <tp:taxon-name-part taxon-name-part-type="infraspecific-rank">var.</tp:taxon-name-part> <tp:taxon-name-part taxon-name-part-type="variety" reg="tincta">tincta</tp:taxon-name-part></tp:taxon-name> (Agardh) Hustedt. <italic><tp:taxon-name><tp:taxon-name-part taxon-name-part-type="genus" reg="Licmophora">Licmophora</tp:taxon-name-part> <tp:taxon-name-part taxon-name-part-type="species" reg="tincta">tincta</tp:taxon-name-part></tp:taxon-name></italic> is very similar to <italic><tp:taxon-name><tp:taxon-name-part taxon-name-part-type="genus" reg="Licmorphora">L.</tp:taxon-name-part> <tp:taxon-name-part taxon-name-part-type="species" reg="paradoxa">paradoxa</tp:taxon-name-part></tp:taxon-name></italic>; however, this specimen has more striae at 33 in 10 µm (<xref ref-type="bibr" rid="B13804679">Proshkina-Lavrenko (1950)</xref>: 20, pl. 6, fig. 11a, b).</p></tp:treatment-sec><tp:treatment-sec sec-type="Notes"><title>Notes</title><p><italic><tp:taxon-name><tp:taxon-name-part taxon-name-part-type="genus" reg="Licmorphora">Licmorphora</tp:taxon-name-part> <tp:taxon-name-part taxon-name-part-type="species" reg="paradoxa">paradoxa</tp:taxon-name-part></tp:taxon-name></italic> (Lyngbye) C. Agardh was previously reported by <xref ref-type="bibr" rid="B13818120">Shim (1976)</xref> in the Strait of Georgia, Salish Sea. iNaturalist ID: 195808793 (Fig. <xref ref-type="fig" rid="F13870284">26</xref>).</p></tp:treatment-sec><tp:treatment-sec><!--Section generated to contain objects referenced in tp:taxon-treatment.--><fig-group id="F13870284" position="float" orientation="portrait"><caption><p><italic><tp:taxon-name><tp:taxon-name-part taxon-name-part-type="genus" reg="Licmophora">Licmophora</tp:taxon-name-part> <tp:taxon-name-part taxon-name-part-type="species" reg="tincta">tincta</tp:taxon-name-part></tp:taxon-name></italic>:</p></caption><fig id="F13870289" position="float" orientation="portrait"><object-id xmlns:xlink="http://www.w3.org/1999/xlink" content-type="arpha" xlink:type="simple">2B40DEE7-E341-570C-B426-724362CC53AB</object-id><object-id xmlns:xlink="http://www.w3.org/1999/xlink" content-type="doi" xlink:type="simple">10.3897/BDJ.14.e189060.figure26a</object-id><label>Figure 26a.</label><caption><p><italic><tp:taxon-name><tp:taxon-name-part taxon-name-part-type="genus" reg="Licmophora">Licmophora</tp:taxon-name-part> <tp:taxon-name-part taxon-name-part-type="species" reg="tincta">tincta</tp:taxon-name-part></tp:taxon-name></italic>, exterior valve view. SEM. Scale bar: 5 µm;</p></caption><graphic xmlns:xlink="http://www.w3.org/1999/xlink" xlink:href="bdj-14-e189060-g026_a.jpg" xlink:type="simple" position="float" orientation="portrait" id="oo_1526879.jpg"><uri content-type="original_file" xlink:type="simple">https://binary.pensoft.net/fig/1526879</uri></graphic></fig><fig id="F13870290" position="float" orientation="portrait"><object-id xmlns:xlink="http://www.w3.org/1999/xlink" content-type="arpha" xlink:type="simple">D51119CD-EC42-59F0-8869-2CCCD2F6E326</object-id><object-id xmlns:xlink="http://www.w3.org/1999/xlink" content-type="doi" xlink:type="simple">10.3897/BDJ.14.e189060.figure26b</object-id><label>Figure 26b.</label><caption><p><italic><tp:taxon-name><tp:taxon-name-part taxon-name-part-type="genus" reg="Licmophora">Licmophora</tp:taxon-name-part> <tp:taxon-name-part taxon-name-part-type="species" reg="tincta">tincta</tp:taxon-name-part></tp:taxon-name></italic>, interior valve view. Arrow indicates rimoportula. SEM. Scale bar: 5 µm.</p></caption><graphic xmlns:xlink="http://www.w3.org/1999/xlink" xlink:href="bdj-14-e189060-g026_b.jpg" xlink:type="simple" position="float" orientation="portrait" id="oo_1526880.jpg"><uri content-type="original_file" xlink:type="simple">https://binary.pensoft.net/fig/1526880</uri></graphic></fig></fig-group></tp:treatment-sec><ref-list><ref id="B13758385"><element-citation xmlns:xlink="http://www.w3.org/1999/xlink" publication-type="book" xlink:type="simple"><person-group person-group-type="author"><name name-style="western"><surname>Agardh</surname><given-names>Carl Adolph</given-names></name></person-group><year>1828</year><source>Icones algarum europaeorum. Représentation d'algues européenes suive de celle des espèces exotiques les plus remarquables récemment découvertes</source><volume>Fascicle 1</volume><publisher-name>Leopold Voss</publisher-name><publisher-loc>Leipzig, Germany</publisher-loc></element-citation></ref><ref id="B13759150"><element-citation xmlns:xlink="http://www.w3.org/1999/xlink" publication-type="chapter" xlink:type="simple"><person-group person-group-type="author"><name name-style="western"><surname>Grunow</surname><given-names>A.</given-names></name></person-group><year>1868</year><chapter-title>Algae</chapter-title><person-group person-group-type="editor"><name name-style="western"><surname>Fenzl</surname><given-names>E.</given-names></name><etal/></person-group><source>Reise der österreichischen Fregatte Novara um die Erde in den Jahren 1857, 1858, 1859 unter den Befehlen des Commodore B. von Wüllerstorf-Urbair. Botanischer Theil</source><volume>Erster Band. Sporenpflanzen</volume><publisher-name>Aus der Kaiserlich Königlichen Hof- und Staatsdruckeri in Commission bei Karl Gerold's Sohn</publisher-name><publisher-loc>Vienna, Austria</publisher-loc><size units="page">104</size></element-citation></ref><ref id="B13804679"><element-citation xmlns:xlink="http://www.w3.org/1999/xlink" publication-type="other" xlink:type="simple"><person-group person-group-type="editor"><name name-style="western"><surname>Proshkina-Lavrenko</surname><given-names>AI.</given-names></name></person-group><year>1950</year><article-title>Diatomovyi analiz. Opredelitel' iskopaemykh i sovremennykh diatomikh vodorosleyi. Poryadok Pennales. Vol. 3</article-title><publisher-name>Gosudarstvennoye Izdatel'stvo Geologicheskoy Literatury, Moscow, Russia, 398 pp. [In Russian]</publisher-name></element-citation></ref><ref id="B13759342"><element-citation xmlns:xlink="http://www.w3.org/1999/xlink" publication-type="book" xlink:type="simple"><person-group person-group-type="author"><name name-style="western"><surname>Hendey</surname><given-names>N. I.</given-names></name></person-group><year>1964</year><source>An introductory account of the smaller <tp:taxon-name><tp:taxon-name-part taxon-name-part-type="above-family">algae</tp:taxon-name-part></tp:taxon-name> of British coastal waters. Part V: <tp:taxon-name><tp:taxon-name-part taxon-name-part-type="class">Bacillariophyceae</tp:taxon-name-part></tp:taxon-name> (Diatoms)</source><edition>Ministry of Agriculture, Fisheries and Food, Fishery Investigations, series 4</edition><publisher-name>Her Majesty's Stationery Office</publisher-name><publisher-loc>London, UK</publisher-loc><size units="page">317</size></element-citation></ref><ref id="B13818314"><element-citation xmlns:xlink="http://www.w3.org/1999/xlink" publication-type="book" xlink:type="simple"><person-group person-group-type="editor"><name name-style="western"><surname>Sims</surname><given-names>P. A.</given-names></name></person-group><year>1996</year><source>An atlas of British diatoms. Arranged by B. Hartley based on illustrations by H.G. Barber and J.R. Carter</source><publisher-name>Biopress Ltd</publisher-name><publisher-loc>Bristol, UK</publisher-loc><size units="page">601</size></element-citation></ref><ref id="B13759417"><element-citation xmlns:xlink="http://www.w3.org/1999/xlink" publication-type="article" xlink:type="simple"><person-group person-group-type="author"><name name-style="western"><surname>Honeywill</surname><given-names>C</given-names></name></person-group><year>1998</year><article-title>A study of British <italic><tp:taxon-name><tp:taxon-name-part taxon-name-part-type="genus" reg="Licmophora">Licmophora</tp:taxon-name-part></tp:taxon-name></italic> species and a discussion of its morphological features</article-title><source>Diatom Research</source><volume>13</volume><issue>2</issue><fpage>221</fpage><lpage>271</lpage><pub-id pub-id-type="doi">10.1080/0269249X.1998.9705450</pub-id></element-citation></ref><ref id="B13821519"><element-citation xmlns:xlink="http://www.w3.org/1999/xlink" publication-type="chapter" xlink:type="simple"><person-group person-group-type="author"><name name-style="western"><surname>Hustedt</surname><given-names>F.</given-names></name></person-group><year>1931</year><chapter-title>Die Kieselalgen Deutschlands, Österreichs und der Schweiz unter Berücksichtigung der übrigen Länder Europas sowie der angrenzenden Meeresgebiete VII (2)</chapter-title><person-group person-group-type="editor"><name name-style="western"><surname>Anonymous</surname></name></person-group><source>Rabenhorst’s Kryptogamen Flora von Deutschland, Österreich und der Schweiz</source><publisher-name>Akademische Verlagsgesellschaft m.b.h.</publisher-name><publisher-loc>Leipzig, Germany</publisher-loc><size units="page">176</size></element-citation></ref><ref id="B13818367"><element-citation xmlns:xlink="http://www.w3.org/1999/xlink" publication-type="website" xlink:type="simple"><person-group person-group-type="author"><name name-style="western"><surname>Guiry</surname><given-names>M. D.</given-names></name><name name-style="western"><surname>Guiry</surname><given-names>G. M.</given-names></name></person-group><article-title>AlgalBase</article-title><uri xlink:type="simple">https://www.algaebase.org</uri><date-in-citation content-type="access-date">2025-10-20T00:46:21+00:00</date-in-citation></element-citation></ref><ref id="B13818120"><element-citation xmlns:xlink="http://www.w3.org/1999/xlink" publication-type="thesis" xlink:type="simple"><person-group person-group-type="author"><name name-style="western"><surname>Shim</surname><given-names>J. H.</given-names></name></person-group><year>1976</year><source>Distribution and taxonomy of planktonic marine diatoms in the Strait of Georgia, B.C. PhD thesis</source><publisher-name>University of British Columbia</publisher-name><publisher-loc>Vancouver, Canada</publisher-loc><size units="page">248</size><pub-id pub-id-type="doi">10.14288/1.0093789</pub-id></element-citation></ref></ref-list></tp:taxon-treatment>
