# Supplementary material for: Diatoms (Bacillariophyta) of the Salish Sea, Northeast Pacific: annotated checklist and new species reports
Source: Biodivers Data J. 2026 May 15;14:e189060. doi: 10.3897/BDJ.14.e189060 (PMC13197818; doi:10.3897/BDJ.14.e189060)
Supplement: XML Treatment for Minidiscus proschkinae [file BDJ.14.e189060-treatment26.xml]

<!DOCTYPE tp:taxon-treatment
  PUBLIC "-//TaxonX//DTD Taxonomic Treatment Publishing DTD v0 20100105//EN" "tax-treatment-NSO.dtd">
<tp:taxon-treatment xmlns:tp="http://www.plazi.org/taxpub"><tp:treatment-meta><mixed-citation publication-type="journal"><person-group><name><surname>Webber</surname><given-names>Mark</given-names></name><name><surname>Humphrey</surname><given-names>Elaine</given-names></name><name><surname>van Asselt</surname><given-names>Arjan</given-names></name><name><surname>Chang</surname><given-names>Alice</given-names></name><name><surname>Morien</surname><given-names>Evan</given-names></name><name><surname>Simon</surname><given-names>Andrew D. F.</given-names></name></person-group><article-title>Diatoms (<tp:taxon-name><tp:taxon-name-part taxon-name-part-type="phylum">Bacillariophyta</tp:taxon-name-part></tp:taxon-name>) of the Salish Sea, Northeast Pacific: annotated checklist and new species reports</article-title><source>Biodivers Data J</source><day>15</day><month>05</month><year>2026</year><volume>14</volume><pub-id pub-id-type="doi">10.3897/BDJ.14.e189060</pub-id></mixed-citation></tp:treatment-meta><tp:nomenclature><tp:taxon-name><object-id xmlns:xlink="http://www.w3.org/1999/xlink" content-type="arpha" xlink:type="simple">BBA59E05-CB2B-57CB-B4EC-F97D36C7A0E6</object-id><tp:taxon-name-part taxon-name-part-type="genus">Minidiscus</tp:taxon-name-part> <tp:taxon-name-part taxon-name-part-type="species">proschkinae</tp:taxon-name-part></tp:taxon-name><tp:taxon-authority>(Makarova) J.S.Park &amp; J.H.Lee</tp:taxon-authority><tp:nomenclature-citation-list><tp:nomenclature-citation><tp:taxon-name><tp:taxon-name-part taxon-name-part-type="genus" reg="Thalassiosira">Thalassiosira</tp:taxon-name-part> <tp:taxon-name-part taxon-name-part-type="species" reg="proschkinae">proschkinae</tp:taxon-name-part></tp:taxon-name><comment> <xref ref-type="bibr" rid="B13804687">Makarova et al. (1979)</xref>: 922, pl. 1, figs. 1–7—<xref ref-type="bibr" rid="B13759745">Snoeijs (1993)</xref>: 113, pl. 99; <xref ref-type="bibr" rid="B13800485">Hasle and Syvertsen (1997)</xref>: 84, table 14, pl. 13; <xref ref-type="bibr" rid="B13759434">Hoppenrath et al. (2007)</xref>: 59, fig. 24e.</comment></tp:nomenclature-citation><tp:nomenclature-citation><tp:taxon-name><tp:taxon-name-part taxon-name-part-type="genus" reg="Minidiscus">Minidiscus</tp:taxon-name-part> <tp:taxon-name-part taxon-name-part-type="species" reg="proschkinae">proschkinae</tp:taxon-name-part></tp:taxon-name><comment>—<xref ref-type="bibr" rid="B13800943">Park et al. (2017)</xref>; <xref ref-type="bibr" rid="B13803914">Li et al. (2020)</xref>; <xref ref-type="bibr" rid="B13818367">Guiry and Guiry (2025)</xref>.</comment></tp:nomenclature-citation></tp:nomenclature-citation-list></tp:nomenclature><tp:treatment-sec sec-type="Description"><title>Description</title><p>Forms chains of 2–3 cells, linked by mucilage thread extruded from central fultoportula. Cells circular with flattened valve face or slightly convex, with sharp-angled mantle. Diameter 11.7 (3–11.5) µm. Single rimoportula located on valve surface adjacent to central fultoportula, both without external tubes and with a single areola in between. Areolae in tangential rows, 30–35 (25–30) in 10 μm, at valve centre. Marginal fultoportula processes (MFPs), without external tubes, 6 (6–8) closely spaced, 5 (1.24–1.91 µm) separation, processes 2.75 in 10 µm.</p></tp:treatment-sec><tp:treatment-sec sec-type="Diagnosis"><title>Diagnosis</title><p>The external rimoportula and central fultoportula, both without external tubes and close together, the MFPs without external tubes and the unique ornamentation of the valve surface place this specimen in <italic><tp:taxon-name><tp:taxon-name-part taxon-name-part-type="genus" reg="Minidiscus">Minidiscus</tp:taxon-name-part> <tp:taxon-name-part taxon-name-part-type="species" reg="proschkinae">proschkinae</tp:taxon-name-part></tp:taxon-name></italic>. Our molecular data from Trincomali Channel and plankton from Miners Bay Wharf, Mayne Island, support the presence of <italic><tp:taxon-name><tp:taxon-name-part taxon-name-part-type="genus" reg="Minidiscus">Minidiscus</tp:taxon-name-part> <tp:taxon-name-part taxon-name-part-type="species" reg="proschkinae">proschkinae</tp:taxon-name-part></tp:taxon-name></italic>.</p></tp:treatment-sec><tp:treatment-sec sec-type="Notes"><title>Notes</title><p>Previously identified in Haida Gwaii, BC, by <xref ref-type="bibr" rid="B13818384">Pienitz et al. (2003)</xref>. iNaturalist ID: 260112129 (Fig. <xref ref-type="fig" rid="F13870293">27</xref>).</p></tp:treatment-sec><tp:treatment-sec><!--Section generated to contain objects referenced in tp:taxon-treatment.--><fig id="F13870293" position="float" orientation="portrait"><object-id xmlns:xlink="http://www.w3.org/1999/xlink" content-type="arpha" xlink:type="simple">CB76558B-F8FA-5B97-AA4D-3392FC75763C</object-id><label>Figure 27.</label><caption><p><italic><tp:taxon-name><tp:taxon-name-part taxon-name-part-type="genus" reg="Minidiscus">Minidiscus</tp:taxon-name-part> <tp:taxon-name-part taxon-name-part-type="species" reg="proschkinae">proschkinae</tp:taxon-name-part></tp:taxon-name></italic>, exterior valve view. SEM. Scale bar: 2 µm.</p></caption><graphic xmlns:xlink="http://www.w3.org/1999/xlink" xlink:href="bdj-14-e189060-g027.jpg" position="float" id="oo_1525889.jpg" orientation="portrait" xlink:type="simple"><uri content-type="original_file" xlink:type="simple">https://binary.pensoft.net/fig/1525889</uri></graphic></fig></tp:treatment-sec><ref-list><ref id="B13804687"><element-citation xmlns:xlink="http://www.w3.org/1999/xlink" publication-type="article" xlink:type="simple"><person-group person-group-type="author"><name name-style="western"><surname>Makarova</surname><given-names>I. V.</given-names></name><name name-style="western"><surname>Genkal</surname><given-names>S. I.</given-names></name><name name-style="western"><surname>Kuzmin</surname><given-names>G. V.</given-names></name></person-group><year>1979</year><article-title>Species of the genus <italic><tp:taxon-name><tp:taxon-name-part taxon-name-part-type="genus" reg="Thalassiosira">Thalassiosira</tp:taxon-name-part></tp:taxon-name></italic> Cl. (<tp:taxon-name><tp:taxon-name-part taxon-name-part-type="phylum">Bacillariophyta</tp:taxon-name-part></tp:taxon-name>), found in continental water bodies of the USSR</article-title><source>Botanicheskii Zhurnal</source><volume>64</volume><issue>7</issue><fpage>921</fpage><lpage>927</lpage></element-citation></ref><ref id="B13759745"><element-citation xmlns:xlink="http://www.w3.org/1999/xlink" publication-type="book" xlink:type="simple"><person-group person-group-type="editor"><name name-style="western"><surname>Snoeijs</surname><given-names>P.</given-names></name></person-group><year>1993</year><source>Intercalibration and distribution of diatom species in the Baltic Sea, Volume 1</source><edition>The Baltic Marine Biologists Publication 16a</edition><publisher-name>Opulus Press</publisher-name><publisher-loc>Uppsala, Sweden</publisher-loc><size units="page">129</size></element-citation></ref><ref id="B13800485"><element-citation xmlns:xlink="http://www.w3.org/1999/xlink" publication-type="chapter" xlink:type="simple"><person-group person-group-type="author"><name name-style="western"><surname>Hasle</surname><given-names>G. R.</given-names></name><name name-style="western"><surname>Syvertsen</surname><given-names>E. E.</given-names></name></person-group><year>1997</year><chapter-title>Marine diatoms</chapter-title><person-group person-group-type="editor"><name name-style="western"><surname>Thomas</surname><given-names>C. R.</given-names></name></person-group><source>Identifying marine phytoplankton</source><publisher-name>Academic Press</publisher-name><publisher-loc>San Diego, USA</publisher-loc><size units="page">874</size><pub-id pub-id-type="doi">10.17031/1629</pub-id></element-citation></ref><ref id="B13759434"><element-citation xmlns:xlink="http://www.w3.org/1999/xlink" publication-type="article" xlink:type="simple"><person-group person-group-type="author"><name name-style="western"><surname>Hoppenrath</surname><given-names>M.</given-names></name><name name-style="western"><surname>Beszteri</surname><given-names>B.</given-names></name><name name-style="western"><surname>Drebes</surname><given-names>G.</given-names></name><name name-style="western"><surname>Halliger</surname><given-names>H.</given-names></name><name name-style="western"><surname>Van Beusekom</surname><given-names>J. E. E.</given-names></name><name name-style="western"><surname>Janisch</surname><given-names>S.</given-names></name><name name-style="western"><surname>Wiltshire</surname><given-names>K. H.</given-names></name></person-group><year>2007</year><article-title><italic><tp:taxon-name><tp:taxon-name-part taxon-name-part-type="genus" reg="Thalassiosira">Thalassiosira</tp:taxon-name-part></tp:taxon-name></italic> species (<tp:taxon-name><tp:taxon-name-part taxon-name-part-type="class">Bacillariophyceae</tp:taxon-name-part></tp:taxon-name>, <tp:taxon-name><tp:taxon-name-part taxon-name-part-type="order">Thalassiosirales</tp:taxon-name-part></tp:taxon-name>) in the North Sea at Helgoland (German Bight) and Sylt (North Frisian Wadden Sea)—a first approach to assessing diversity</article-title><source>European Journal of Phycology</source><volume>42</volume><issue>3</issue><fpage>271</fpage><lpage>288</lpage><pub-id pub-id-type="doi">10.1080/09670260701352288</pub-id></element-citation></ref><ref id="B13800943"><element-citation xmlns:xlink="http://www.w3.org/1999/xlink" publication-type="article" xlink:type="simple"><person-group person-group-type="author"><name name-style="western"><surname>Park</surname><given-names>J. S.</given-names></name><name name-style="western"><surname>Jung</surname><given-names>S. W.</given-names></name><name name-style="western"><surname>Ki</surname><given-names>J. S.</given-names></name><name name-style="western"><surname>Guo</surname><given-names>R.</given-names></name><name name-style="western"><surname>Kim</surname><given-names>H. J.</given-names></name><name name-style="western"><surname>Lee</surname><given-names>K. W.</given-names></name><name name-style="western"><surname>Lee</surname><given-names>J. H.</given-names></name></person-group><year>2017</year><article-title>Transfer of the small diatoms <italic><tp:taxon-name><tp:taxon-name-part taxon-name-part-type="genus" reg="Thalassiosira">Thalassiosira</tp:taxon-name-part> <tp:taxon-name-part taxon-name-part-type="species" reg="proschkinae">proschkinae</tp:taxon-name-part></tp:taxon-name></italic> and <italic><tp:taxon-name><tp:taxon-name-part taxon-name-part-type="genus" reg="Thalassiosira">T.</tp:taxon-name-part> <tp:taxon-name-part taxon-name-part-type="species" reg="spinulata">spinulata</tp:taxon-name-part></tp:taxon-name></italic> to the genus <italic><tp:taxon-name><tp:taxon-name-part taxon-name-part-type="genus" reg="Minidiscus">Minidiscus</tp:taxon-name-part></tp:taxon-name></italic> and their taxonomic re-description</article-title><source>PLOS One</source><volume>12</volume><issue>9</issue><fpage>0181980</fpage><pub-id pub-id-type="doi">10.1371/journal.pone.0181980</pub-id></element-citation></ref><ref id="B13803914"><element-citation xmlns:xlink="http://www.w3.org/1999/xlink" publication-type="article" xlink:type="simple"><person-group person-group-type="author"><name name-style="western"><surname>Li</surname><given-names>Y.</given-names></name><name name-style="western"><surname>Guo</surname><given-names>X. H.</given-names></name><name name-style="western"><surname>Lundholm</surname><given-names>N.</given-names></name></person-group><year>2020</year><article-title>Molecular phylogeny and taxonomy of the genus <italic><tp:taxon-name><tp:taxon-name-part taxon-name-part-type="genus" reg="Minidiscus">Minidiscus</tp:taxon-name-part></tp:taxon-name></italic> (<tp:taxon-name><tp:taxon-name-part taxon-name-part-type="class">Bacillariophyceae</tp:taxon-name-part></tp:taxon-name>), with description of <italic><tp:taxon-name><tp:taxon-name-part taxon-name-part-type="genus" reg="Mediolabrus">Mediolabrus</tp:taxon-name-part></tp:taxon-name></italic> gen. nov</article-title><source>Journal of Phycology</source><volume>56</volume><issue>6</issue><fpage>1443</fpage><lpage>1456</lpage><pub-id pub-id-type="doi">10.1111/jpy.13038</pub-id></element-citation></ref><ref id="B13818367"><element-citation xmlns:xlink="http://www.w3.org/1999/xlink" publication-type="website" xlink:type="simple"><person-group person-group-type="author"><name name-style="western"><surname>Guiry</surname><given-names>M. D.</given-names></name><name name-style="western"><surname>Guiry</surname><given-names>G. M.</given-names></name></person-group><article-title>AlgalBase</article-title><uri xlink:type="simple">https://www.algaebase.org</uri><date-in-citation content-type="access-date">2025-10-20T00:46:21+00:00</date-in-citation></element-citation></ref><ref id="B13818384"><element-citation xmlns:xlink="http://www.w3.org/1999/xlink" publication-type="book" xlink:type="simple"><person-group person-group-type="author"><name name-style="western"><surname>Pienitz</surname><given-names>R.</given-names></name><name name-style="western"><surname>Fedje</surname><given-names>D.</given-names></name><name name-style="western"><surname>Poulin</surname><given-names>M.</given-names></name></person-group><year>2003</year><source>Marine and non-marine diatoms from the Haida Gwaii archipelago and surrounding coasts, Northeastern Pacific, Canada</source><volume>Bibliotheca Diatomologica 48</volume><publisher-name>J. Cramer</publisher-name><publisher-loc>Stuttgart, Germany</publisher-loc><size units="page">146</size></element-citation></ref></ref-list></tp:taxon-treatment>
