# Supplementary material for: Diatoms (Bacillariophyta) of the Salish Sea, Northeast Pacific: annotated checklist and new species reports
Source: Biodivers Data J. 2026 May 15;14:e189060. doi: 10.3897/BDJ.14.e189060 (PMC13197818; doi:10.3897/BDJ.14.e189060)
Supplement: XML Treatment for Neocalyptrella robusta [file BDJ.14.e189060-treatment27.xml]

<!DOCTYPE tp:taxon-treatment
  PUBLIC "-//TaxonX//DTD Taxonomic Treatment Publishing DTD v0 20100105//EN" "tax-treatment-NSO.dtd">
<tp:taxon-treatment xmlns:tp="http://www.plazi.org/taxpub"><tp:treatment-meta><mixed-citation publication-type="journal"><person-group><name><surname>Webber</surname><given-names>Mark</given-names></name><name><surname>Humphrey</surname><given-names>Elaine</given-names></name><name><surname>van Asselt</surname><given-names>Arjan</given-names></name><name><surname>Chang</surname><given-names>Alice</given-names></name><name><surname>Morien</surname><given-names>Evan</given-names></name><name><surname>Simon</surname><given-names>Andrew D. F.</given-names></name></person-group><article-title>Diatoms (<tp:taxon-name><tp:taxon-name-part taxon-name-part-type="phylum">Bacillariophyta</tp:taxon-name-part></tp:taxon-name>) of the Salish Sea, Northeast Pacific: annotated checklist and new species reports</article-title><source>Biodivers Data J</source><day>15</day><month>05</month><year>2026</year><volume>14</volume><pub-id pub-id-type="doi">10.3897/BDJ.14.e189060</pub-id></mixed-citation></tp:treatment-meta><tp:nomenclature><tp:taxon-name><object-id xmlns:xlink="http://www.w3.org/1999/xlink" content-type="arpha" xlink:type="simple">942E60E9-FFCF-5770-8035-0942305C6A7F</object-id><tp:taxon-name-part taxon-name-part-type="genus">Neocalyptrella</tp:taxon-name-part> <tp:taxon-name-part taxon-name-part-type="species">robusta</tp:taxon-name-part></tp:taxon-name><tp:taxon-authority>(G.Norman ex Ralfs) Hernández-Becerril &amp; Meave</tp:taxon-authority><tp:nomenclature-citation-list><tp:nomenclature-citation><tp:taxon-name><tp:taxon-name-part taxon-name-part-type="genus" reg="Rhizosolenia">Rhizosolenia</tp:taxon-name-part> <tp:taxon-name-part taxon-name-part-type="species" reg="robusta">robusta</tp:taxon-name-part></tp:taxon-name><comment> Ralfs 1861: 866, pl. VIII, fig. 42, in <xref ref-type="bibr" rid="B13804741">Pritchard (1861)</xref>—<xref ref-type="bibr" rid="B13818078">Cupp (1943)</xref>.</comment></tp:nomenclature-citation><tp:nomenclature-citation><tp:taxon-name><tp:taxon-name-part taxon-name-part-type="genus" reg="Neocalyptrella">Neocalyptrella</tp:taxon-name-part> <tp:taxon-name-part taxon-name-part-type="species" reg="robusta">robusta</tp:taxon-name-part></tp:taxon-name><comment>—<xref ref-type="bibr" rid="B13759350">Hernández-Becerril and Meave del Castillo (1996)</xref>; <xref ref-type="bibr" rid="B13759359">Hernández-Becerril and Maeve del Castillo (1997)</xref>: 329; <xref ref-type="bibr" rid="B13800485">Hasle and Syvertsen (1997)</xref>; <xref ref-type="bibr" rid="B13804751">Sunesen and Sar (2007)</xref>; <xref ref-type="bibr" rid="B13759426">Hoppenrath et al. (2009)</xref>; <xref ref-type="bibr" rid="B13804760">Yun and Lee (2011)</xref>; <xref ref-type="bibr" rid="B13758550">Boonprakob et al. (2021)</xref>; <xref ref-type="bibr" rid="B13818367">Guiry and Guiry (2025)</xref>.</comment></tp:nomenclature-citation></tp:nomenclature-citation-list></tp:nomenclature><tp:treatment-sec sec-type="Description"><title>Description</title><p>Cells in valvar cross section elliptical; cells in girdle view sigmoid, curved and crescent-shaped. Length 227–240 (in culture) to 477 (500–1000) µm, diameter 59 (109, in culture) (40–400) µm. Valves noticeably conical, with longitudinal undulations converging near truncated apex. Valve apex has calyptra, which bears a needle-like external tube or process that is a complex rimportula. Valve areolae 13–20 in 10 µm arranged in regular, straight striations and with secondary quincunx pattern of 22–25 in 10 µm.</p></tp:treatment-sec><tp:treatment-sec sec-type="Notes"><title>Notes</title><p>The morphology of these LM images agrees with literature, especially the images and description in <xref ref-type="bibr" rid="B13804751">Sunesen and Sar (2007)</xref>. Only observed in December. Rare in Galiano Island waters. iNaturalist ID: 48460936 (Fig. <xref ref-type="fig" rid="F13870295">28</xref>).</p></tp:treatment-sec><tp:treatment-sec><!--Section generated to contain objects referenced in tp:taxon-treatment.--><fig-group id="F13870295" position="float" orientation="portrait"><caption><p><italic><tp:taxon-name><tp:taxon-name-part taxon-name-part-type="genus" reg="Neocalyptrella">Neocalyptrella</tp:taxon-name-part> <tp:taxon-name-part taxon-name-part-type="species" reg="robusta">robusta</tp:taxon-name-part></tp:taxon-name></italic>:</p></caption><fig id="F14062684" position="float" orientation="portrait"><object-id xmlns:xlink="http://www.w3.org/1999/xlink" content-type="arpha" xlink:type="simple">A0A5DCFB-63D9-5723-8587-5463F10BD39B</object-id><object-id xmlns:xlink="http://www.w3.org/1999/xlink" content-type="doi" xlink:type="simple">10.3897/BDJ.14.e189060.figure28a</object-id><label>Figure 28a.</label><caption><p><italic><tp:taxon-name><tp:taxon-name-part taxon-name-part-type="genus" reg="Neocalyptrella">Neocalyptrella</tp:taxon-name-part> <tp:taxon-name-part taxon-name-part-type="species" reg="robusta">robusta</tp:taxon-name-part></tp:taxon-name></italic>, live, girdle view. LM. Scale bar: 50 µm;</p></caption><graphic xmlns:xlink="http://www.w3.org/1999/xlink" xlink:href="bdj-14-e189060-g028_a.jpg" xlink:type="simple" position="float" orientation="portrait" id="oo_1572490.jpg"><uri content-type="original_file" xlink:type="simple">https://binary.pensoft.net/fig/1572490</uri></graphic></fig><fig id="F14062685" position="float" orientation="portrait"><object-id xmlns:xlink="http://www.w3.org/1999/xlink" content-type="arpha" xlink:type="simple">3166AC1C-E40C-5F79-87C3-76951F0EA2FD</object-id><object-id xmlns:xlink="http://www.w3.org/1999/xlink" content-type="doi" xlink:type="simple">10.3897/BDJ.14.e189060.figure28b</object-id><label>Figure 28b.</label><caption><p><italic><tp:taxon-name><tp:taxon-name-part taxon-name-part-type="genus" reg="Neocalyptrella">Neocalyptrella</tp:taxon-name-part> <tp:taxon-name-part taxon-name-part-type="species" reg="robusta">robusta</tp:taxon-name-part></tp:taxon-name></italic>, live, in culture. LM. Girdle view. Scale bar: 50 µm;</p></caption><graphic xmlns:xlink="http://www.w3.org/1999/xlink" xlink:href="bdj-14-e189060-g028_b.jpg" xlink:type="simple" position="float" orientation="portrait" id="oo_1572492.jpg"><uri content-type="original_file" xlink:type="simple">https://binary.pensoft.net/fig/1572492</uri></graphic></fig><fig id="F14062686" position="float" orientation="portrait"><object-id xmlns:xlink="http://www.w3.org/1999/xlink" content-type="arpha" xlink:type="simple">C496E0CE-75D1-5307-B656-BA3823A2D699</object-id><object-id xmlns:xlink="http://www.w3.org/1999/xlink" content-type="doi" xlink:type="simple">10.3897/BDJ.14.e189060.figure28c</object-id><label>Figure 28c.</label><caption><p><italic><tp:taxon-name><tp:taxon-name-part taxon-name-part-type="genus" reg="Neocalyptrella">Neocalyptrella</tp:taxon-name-part> <tp:taxon-name-part taxon-name-part-type="species" reg="robusta">robusta</tp:taxon-name-part></tp:taxon-name></italic>, LM, girdle view. Arrow indicates calyptra. LM. Scale bar: 20 µm;</p></caption><graphic xmlns:xlink="http://www.w3.org/1999/xlink" xlink:href="bdj-14-e189060-g028_c.jpg" xlink:type="simple" position="float" orientation="portrait" id="oo_1572493.jpg"><uri content-type="original_file" xlink:type="simple">https://binary.pensoft.net/fig/1572493</uri></graphic></fig><fig id="F14062687" position="float" orientation="portrait"><object-id xmlns:xlink="http://www.w3.org/1999/xlink" content-type="arpha" xlink:type="simple">CC439E9F-AE6C-5367-9732-66CB04D32548</object-id><object-id xmlns:xlink="http://www.w3.org/1999/xlink" content-type="doi" xlink:type="simple">10.3897/BDJ.14.e189060.figure28d</object-id><label>Figure 28d.</label><caption><p><italic><tp:taxon-name><tp:taxon-name-part taxon-name-part-type="genus" reg="Neocalyptrella">Neocalyptrella</tp:taxon-name-part> <tp:taxon-name-part taxon-name-part-type="species" reg="robusta">robusta</tp:taxon-name-part></tp:taxon-name></italic>, clones. Girdle view. Large arrow indicates longitudinal undulations converging on apex. LM. Scale bar: 50 µm;</p></caption><graphic xmlns:xlink="http://www.w3.org/1999/xlink" xlink:href="bdj-14-e189060-g028_d.jpg" xlink:type="simple" position="float" orientation="portrait" id="oo_1572494.jpg"><uri content-type="original_file" xlink:type="simple">https://binary.pensoft.net/fig/1572494</uri></graphic></fig><fig id="F14062688" position="float" orientation="portrait"><object-id xmlns:xlink="http://www.w3.org/1999/xlink" content-type="arpha" xlink:type="simple">BFCD1C2D-C5C8-59E0-854A-A665F8847B1D</object-id><object-id xmlns:xlink="http://www.w3.org/1999/xlink" content-type="doi" xlink:type="simple">10.3897/BDJ.14.e189060.figure28e</object-id><label>Figure 28e.</label><caption><p><italic><tp:taxon-name><tp:taxon-name-part taxon-name-part-type="genus" reg="Neocalyptrella">Neocalyptrella</tp:taxon-name-part> <tp:taxon-name-part taxon-name-part-type="species" reg="robusta">robusta</tp:taxon-name-part></tp:taxon-name></italic>, clones. Girdle view. Arrow indicates calyptra. LM. Scale bar: 10 µm.</p></caption><graphic xmlns:xlink="http://www.w3.org/1999/xlink" xlink:href="bdj-14-e189060-g028_e.jpg" xlink:type="simple" position="float" orientation="portrait" id="oo_1572495.jpg"><uri content-type="original_file" xlink:type="simple">https://binary.pensoft.net/fig/1572495</uri></graphic></fig></fig-group></tp:treatment-sec><ref-list><ref id="B13804741"><element-citation xmlns:xlink="http://www.w3.org/1999/xlink" publication-type="book" xlink:type="simple"><person-group person-group-type="author"><name name-style="western"><surname>Pritchard</surname><given-names>A.</given-names></name></person-group><year>1861</year><source>A history of infusoria, including the <tp:taxon-name><tp:taxon-name-part taxon-name-part-type="family">Desmidiaceae</tp:taxon-name-part></tp:taxon-name> and <tp:taxon-name><tp:taxon-name-part taxon-name-part-type="family">Diatomaceae</tp:taxon-name-part></tp:taxon-name>, British and foreign</source><edition>Fourth edition. Enlarged and revised by Arlidge JT, Archer W, Ralfs J, Williamson WC, Pritchard A</edition><publisher-name>Whittaker and Co</publisher-name><publisher-loc>London, England</publisher-loc><size units="page">968</size><pub-id pub-id-type="doi">10.5962/bhl.title.101827</pub-id></element-citation></ref><ref id="B13818078"><element-citation xmlns:xlink="http://www.w3.org/1999/xlink" publication-type="article" xlink:type="simple"><person-group person-group-type="author"><name name-style="western"><surname>Cupp</surname><given-names>E. E.</given-names></name></person-group><year>1943</year><article-title>Marine plankton diatoms of the west coast of North America</article-title><source>Bulletin of the Scripps Institute of Oceanography</source><volume>5</volume><issue>1</issue><fpage>1</fpage><lpage>238</lpage></element-citation></ref><ref id="B13759350"><element-citation xmlns:xlink="http://www.w3.org/1999/xlink" publication-type="article" xlink:type="simple"><person-group person-group-type="author"><name name-style="western"><surname>Hernández-Becerril</surname><given-names>D. U.</given-names></name><name name-style="western"><surname>Meave del Castillo</surname><given-names>M. E.</given-names></name></person-group><year>1996</year><article-title>The marine planktonic diatom <italic><tp:taxon-name><tp:taxon-name-part taxon-name-part-type="genus" reg="Rhizosolenia">Rhizosolenia</tp:taxon-name-part> <tp:taxon-name-part taxon-name-part-type="species" reg="robusta">robusta</tp:taxon-name-part></tp:taxon-name></italic> (<tp:taxon-name><tp:taxon-name-part taxon-name-part-type="phylum">Bacillariophyta</tp:taxon-name-part></tp:taxon-name>): morphological studies support its transfer to a new genus, <italic><tp:taxon-name><tp:taxon-name-part taxon-name-part-type="genus" reg="Calyptrella">Calyptrella</tp:taxon-name-part></tp:taxon-name></italic> gen. nov.</article-title><source>Phycologia</source><volume>35</volume><issue>3</issue><fpage>198</fpage><lpage>203</lpage><pub-id pub-id-type="doi">10.2216/i0031-8884-35-3-198.1</pub-id></element-citation></ref><ref id="B13759359"><element-citation xmlns:xlink="http://www.w3.org/1999/xlink" publication-type="article" xlink:type="simple"><person-group person-group-type="author"><name name-style="western"><surname>Hernández-Becerril</surname><given-names>D. U.</given-names></name><name name-style="western"><surname>Maeve del Castillo</surname><given-names>M. E.</given-names></name></person-group><year>1997</year><article-title><italic><tp:taxon-name><tp:taxon-name-part taxon-name-part-type="genus" reg="Neocalyptrella">Neocalyptrella</tp:taxon-name-part></tp:taxon-name></italic>, gen. nov., a new name to replace <italic><tp:taxon-name><tp:taxon-name-part taxon-name-part-type="genus" reg="Calyptrella">Calyptrella</tp:taxon-name-part></tp:taxon-name></italic> Hernández-Becerril et Maeve</article-title><source>Phycologia</source><volume>36</volume><issue>4</issue><fpage>329</fpage><pub-id pub-id-type="doi">10.2216/i0031-8884-36-4-329.1</pub-id></element-citation></ref><ref id="B13800485"><element-citation xmlns:xlink="http://www.w3.org/1999/xlink" publication-type="chapter" xlink:type="simple"><person-group person-group-type="author"><name name-style="western"><surname>Hasle</surname><given-names>G. R.</given-names></name><name name-style="western"><surname>Syvertsen</surname><given-names>E. E.</given-names></name></person-group><year>1997</year><chapter-title>Marine diatoms</chapter-title><person-group person-group-type="editor"><name name-style="western"><surname>Thomas</surname><given-names>C. R.</given-names></name></person-group><source>Identifying marine phytoplankton</source><publisher-name>Academic Press</publisher-name><publisher-loc>San Diego, USA</publisher-loc><size units="page">874</size><pub-id pub-id-type="doi">10.17031/1629</pub-id></element-citation></ref><ref id="B13804751"><element-citation xmlns:xlink="http://www.w3.org/1999/xlink" publication-type="article" xlink:type="simple"><person-group person-group-type="author"><name name-style="western"><surname>Sunesen</surname><given-names>I.</given-names></name><name name-style="western"><surname>Sar</surname><given-names>E. A.</given-names></name></person-group><year>2007</year><article-title>Marine diatoms from Buenos Aires coastal waters (Argentina). IV. <italic><tp:taxon-name><tp:taxon-name-part taxon-name-part-type="genus" reg="Rhizosolenia">Rhizosolenia</tp:taxon-name-part></tp:taxon-name></italic> s. str., <italic><tp:taxon-name><tp:taxon-name-part taxon-name-part-type="genus" reg="Neocalyptrella">Neocalyptrella</tp:taxon-name-part></tp:taxon-name></italic>, <italic><tp:taxon-name><tp:taxon-name-part taxon-name-part-type="genus" reg="Pseudosolenia">Pseudosolenia</tp:taxon-name-part></tp:taxon-name></italic>, <italic><tp:taxon-name><tp:taxon-name-part taxon-name-part-type="genus" reg="Proboscia">Proboscia</tp:taxon-name-part></tp:taxon-name></italic>.</article-title><source>Phycologia</source><volume>46</volume><issue>6</issue><fpage>628</fpage><lpage>643</lpage><pub-id pub-id-type="doi">10.2216/07-13.1</pub-id></element-citation></ref><ref id="B13759426"><element-citation xmlns:xlink="http://www.w3.org/1999/xlink" publication-type="book" xlink:type="simple"><person-group person-group-type="author"><name name-style="western"><surname>Hoppenrath</surname><given-names>M.</given-names></name><name name-style="western"><surname>Elbrachter</surname><given-names>M.</given-names></name><name name-style="western"><surname>Drebes</surname><given-names>G.</given-names></name></person-group><year>2009</year><source>Marine phytoplankton. Selected microphytoplankton species from the North Sea around Helgoland and Sylt</source><publisher-name>Schweizerbart Science Publishers</publisher-name><publisher-loc>Stuttgart, Germany</publisher-loc><size units="page">264</size></element-citation></ref><ref id="B13804760"><element-citation xmlns:xlink="http://www.w3.org/1999/xlink" publication-type="article" xlink:type="simple"><person-group person-group-type="author"><name name-style="western"><surname>Yun</surname><given-names>S. M.</given-names></name><name name-style="western"><surname>Lee</surname><given-names>J. H.</given-names></name></person-group><year>2011</year><article-title>Morphology and distribution of some marine diatoms, family <tp:taxon-name><tp:taxon-name-part taxon-name-part-type="family">Rhizosoleniaceae</tp:taxon-name-part></tp:taxon-name>, genus <italic><tp:taxon-name><tp:taxon-name-part taxon-name-part-type="genus" reg="Proboscia">Proboscia</tp:taxon-name-part></tp:taxon-name></italic>, <italic><tp:taxon-name><tp:taxon-name-part taxon-name-part-type="genus" reg="Neocalyptrella">Neocalyptrella</tp:taxon-name-part></tp:taxon-name></italic>, <italic><tp:taxon-name><tp:taxon-name-part taxon-name-part-type="genus" reg="Pseudosolenia">Pseudosolenia</tp:taxon-name-part></tp:taxon-name></italic>, <italic><tp:taxon-name><tp:taxon-name-part taxon-name-part-type="genus" reg="Guinardia">Guinardia</tp:taxon-name-part></tp:taxon-name></italic>, and <italic><tp:taxon-name><tp:taxon-name-part taxon-name-part-type="genus" reg="Dactyliosolen">Dactyliosolen</tp:taxon-name-part></tp:taxon-name></italic> in Korean coastal waters</article-title><source>
            <tp:taxon-name>
              <tp:taxon-name-part taxon-name-part-type="above-family">Algae</tp:taxon-name-part>
            </tp:taxon-name>
          </source><volume>26</volume><issue>4</issue><fpage>299</fpage><lpage>315</lpage><pub-id pub-id-type="doi">10.4490/algae.2011.26.4.299</pub-id></element-citation></ref><ref id="B13758550"><element-citation xmlns:xlink="http://www.w3.org/1999/xlink" publication-type="article" xlink:type="simple"><person-group person-group-type="author"><name name-style="western"><surname>Boonprakob</surname><given-names>Anusara</given-names></name><name name-style="western"><surname>Lundholm</surname><given-names>Nina</given-names></name><name name-style="western"><surname>Medlin</surname><given-names>L. K.</given-names></name><name name-style="western"><surname>Moestrup</surname><given-names>Øjvind</given-names></name></person-group><year>2021</year><article-title>The morphology and phylogeny of the diatom genera <italic><tp:taxon-name><tp:taxon-name-part taxon-name-part-type="genus" reg="Rhizosolenia">Rhizosolenia</tp:taxon-name-part></tp:taxon-name></italic>, <italic><tp:taxon-name><tp:taxon-name-part taxon-name-part-type="genus" reg="Proboscia">Proboscia</tp:taxon-name-part></tp:taxon-name></italic>, <italic><tp:taxon-name><tp:taxon-name-part taxon-name-part-type="genus" reg="Pseudosolenia">Pseudosolenia</tp:taxon-name-part></tp:taxon-name></italic> and <italic><tp:taxon-name><tp:taxon-name-part taxon-name-part-type="genus" reg="Neocalyptrella">Neocalyptrella</tp:taxon-name-part></tp:taxon-name></italic> from the Gulf of Thailand and the Andaman Sea</article-title><source>Diatom Research</source><volume>36</volume><issue>3</issue><fpage>143</fpage><lpage>184</lpage><pub-id pub-id-type="doi">10.1080/0269249X.2021.1957719</pub-id></element-citation></ref><ref id="B13818367"><element-citation xmlns:xlink="http://www.w3.org/1999/xlink" publication-type="website" xlink:type="simple"><person-group person-group-type="author"><name name-style="western"><surname>Guiry</surname><given-names>M. D.</given-names></name><name name-style="western"><surname>Guiry</surname><given-names>G. M.</given-names></name></person-group><article-title>AlgalBase</article-title><uri xlink:type="simple">https://www.algaebase.org</uri><date-in-citation content-type="access-date">2025-10-20T00:46:21+00:00</date-in-citation></element-citation></ref></ref-list></tp:taxon-treatment>
