# Supplementary material for: Diatoms (Bacillariophyta) of the Salish Sea, Northeast Pacific: annotated checklist and new species reports
Source: Biodivers Data J. 2026 May 15;14:e189060. doi: 10.3897/BDJ.14.e189060 (PMC13197818; doi:10.3897/BDJ.14.e189060)
Supplement: XML Treatment for Parlibellus delognei ellipticus [file BDJ.14.e189060-treatment28.xml]

<!DOCTYPE tp:taxon-treatment
  PUBLIC "-//TaxonX//DTD Taxonomic Treatment Publishing DTD v0 20100105//EN" "tax-treatment-NSO.dtd">
<tp:taxon-treatment xmlns:tp="http://www.plazi.org/taxpub"><tp:treatment-meta><mixed-citation publication-type="journal"><person-group><name><surname>Webber</surname><given-names>Mark</given-names></name><name><surname>Humphrey</surname><given-names>Elaine</given-names></name><name><surname>van Asselt</surname><given-names>Arjan</given-names></name><name><surname>Chang</surname><given-names>Alice</given-names></name><name><surname>Morien</surname><given-names>Evan</given-names></name><name><surname>Simon</surname><given-names>Andrew D. F.</given-names></name></person-group><article-title>Diatoms (<tp:taxon-name><tp:taxon-name-part taxon-name-part-type="phylum">Bacillariophyta</tp:taxon-name-part></tp:taxon-name>) of the Salish Sea, Northeast Pacific: annotated checklist and new species reports</article-title><source>Biodivers Data J</source><day>15</day><month>05</month><year>2026</year><volume>14</volume><pub-id pub-id-type="doi">10.3897/BDJ.14.e189060</pub-id></mixed-citation></tp:treatment-meta><tp:nomenclature><tp:taxon-name><object-id xmlns:xlink="http://www.w3.org/1999/xlink" content-type="arpha" xlink:type="simple">EB395CF7-7288-5F04-85D8-755F8C98DFF3</object-id><tp:taxon-name-part taxon-name-part-type="genus">Parlibellus</tp:taxon-name-part> <tp:taxon-name-part taxon-name-part-type="species">delognei</tp:taxon-name-part> <tp:taxon-name-part taxon-name-part-type="subspecies">ellipticus</tp:taxon-name-part></tp:taxon-name><tp:taxon-authority>(Lobban) E.J.Cox</tp:taxon-authority><tp:nomenclature-citation-list><tp:nomenclature-citation><tp:taxon-name><tp:taxon-name-part taxon-name-part-type="genus" reg="Parlibellus">Parlibellus</tp:taxon-name-part> <tp:taxon-name-part taxon-name-part-type="species" reg="delognei">delognei</tp:taxon-name-part> <tp:taxon-name-part taxon-name-part-type="infraspecific-rank">f.</tp:taxon-name-part> <tp:taxon-name-part taxon-name-part-type="form" reg="ellipticus">ellipticus</tp:taxon-name-part></tp:taxon-name><comment> (Lobban)—<xref ref-type="bibr" rid="B13758765">Cox (1988)</xref>: 21.</comment></tp:nomenclature-citation></tp:nomenclature-citation-list></tp:nomenclature><tp:treatment-sec sec-type="Description"><title>Description</title><p><tp:taxon-name><tp:taxon-name-part taxon-name-part-type="genus" reg="Parlibellus">Parlibellus</tp:taxon-name-part> <tp:taxon-name-part taxon-name-part-type="species" reg="delognei">delognei</tp:taxon-name-part> <tp:taxon-name-part taxon-name-part-type="infraspecific-rank">f.</tp:taxon-name-part> <tp:taxon-name-part taxon-name-part-type="form" reg="ellipticus">ellipticus</tp:taxon-name-part></tp:taxon-name> (Lobban) E.J.Cox is more elliptical-rhomboid-shaped and lacks occasional puncta (carinoportula) in central area compared to the typical form. Length 45.4–62.8 (42–50) µm, width 12.7–19.4 (13–17) µm, striae 20–23 (19–20) in 10 µm, areolae 24 in 10 µm.</p></tp:treatment-sec><tp:treatment-sec sec-type="Notes"><title>Notes</title><p>Naturalist ID: 256411671. Mol. data: ERS27214058, ERS27214059, ERS27214060, ERS27214061, ERS27214062, ERS27214063, ERS27214064, ERS27214065, ERS27214066, ERS27214067, ERS27214068, ERS27214069, ERS27214070, ERS21395346, ERS21395352, ERS21395359, ERS21395365, ERS21395369, ERS27630064, ERS21395356, ERS27217975, ERS27218291, ERS27218292, ERS27218293, ERS27218294, ERS27218295, ERS27218296, ERS27218297, ERS27218298 (Fig. <xref ref-type="fig" rid="F13870311">29</xref>).</p></tp:treatment-sec><tp:treatment-sec><!--Section generated to contain objects referenced in tp:taxon-treatment.--><fig-group id="F13870311" position="float" orientation="portrait"><caption><p><tp:taxon-name><tp:taxon-name-part taxon-name-part-type="genus" reg="Parlibellus">Parlibellus</tp:taxon-name-part> <tp:taxon-name-part taxon-name-part-type="species" reg="delognei">delognei</tp:taxon-name-part> <tp:taxon-name-part taxon-name-part-type="infraspecific-rank">f.</tp:taxon-name-part> <tp:taxon-name-part taxon-name-part-type="form" reg="ellipticus">ellipticus</tp:taxon-name-part></tp:taxon-name>:</p></caption><fig id="F13870319" position="float" orientation="portrait"><object-id xmlns:xlink="http://www.w3.org/1999/xlink" content-type="arpha" xlink:type="simple">98B0FDDA-DF61-5739-9672-FFA8D820496A</object-id><object-id xmlns:xlink="http://www.w3.org/1999/xlink" content-type="doi" xlink:type="simple">10.3897/BDJ.14.e189060.figure29a</object-id><label>Figure 29a.</label><caption><p><tp:taxon-name><tp:taxon-name-part taxon-name-part-type="genus" reg="Parlibellus">Parlibellus</tp:taxon-name-part> <tp:taxon-name-part taxon-name-part-type="species" reg="delognei">delognei</tp:taxon-name-part> <tp:taxon-name-part taxon-name-part-type="infraspecific-rank">f.</tp:taxon-name-part> <tp:taxon-name-part taxon-name-part-type="form" reg="ellipticus">ellipticus</tp:taxon-name-part></tp:taxon-name>, LM exterior valve view. LM. Scale bar: 5 µm;</p></caption><graphic xmlns:xlink="http://www.w3.org/1999/xlink" xlink:href="bdj-14-e189060-g029_a.jpg" xlink:type="simple" position="float" orientation="portrait" id="oo_1525909.jpg"><uri content-type="original_file" xlink:type="simple">https://binary.pensoft.net/fig/1525909</uri></graphic></fig><fig id="F13870320" position="float" orientation="portrait"><object-id xmlns:xlink="http://www.w3.org/1999/xlink" content-type="arpha" xlink:type="simple">A2E049B4-7A31-5BB8-B149-918C4994F86C</object-id><object-id xmlns:xlink="http://www.w3.org/1999/xlink" content-type="doi" xlink:type="simple">10.3897/BDJ.14.e189060.figure29b</object-id><label>Figure 29b.</label><caption><p><tp:taxon-name><tp:taxon-name-part taxon-name-part-type="genus" reg="Parlibellus">Parlibellus</tp:taxon-name-part> <tp:taxon-name-part taxon-name-part-type="species" reg="delognei">delognei</tp:taxon-name-part> <tp:taxon-name-part taxon-name-part-type="infraspecific-rank">f.</tp:taxon-name-part> <tp:taxon-name-part taxon-name-part-type="form" reg="ellipticus">ellipticus</tp:taxon-name-part></tp:taxon-name>, interior valve view. SEM. Scale bar: 5 µm;</p></caption><graphic xmlns:xlink="http://www.w3.org/1999/xlink" xlink:href="bdj-14-e189060-g029_b.jpg" xlink:type="simple" position="float" orientation="portrait" id="oo_1525910.jpg"><uri content-type="original_file" xlink:type="simple">https://binary.pensoft.net/fig/1525910</uri></graphic></fig><fig id="F13870321" position="float" orientation="portrait"><object-id xmlns:xlink="http://www.w3.org/1999/xlink" content-type="arpha" xlink:type="simple">395EF230-996A-514D-BBAA-144F900AC75E</object-id><object-id xmlns:xlink="http://www.w3.org/1999/xlink" content-type="doi" xlink:type="simple">10.3897/BDJ.14.e189060.figure29c</object-id><label>Figure 29c.</label><caption><p><tp:taxon-name><tp:taxon-name-part taxon-name-part-type="genus" reg="Parlibellus">Parlibellus</tp:taxon-name-part> <tp:taxon-name-part taxon-name-part-type="species" reg="delognei">delognei</tp:taxon-name-part> <tp:taxon-name-part taxon-name-part-type="infraspecific-rank">f.</tp:taxon-name-part> <tp:taxon-name-part taxon-name-part-type="form" reg="ellipticus">ellipticus</tp:taxon-name-part></tp:taxon-name>, LM, exterior valve view. LM. Scale bar: 5 µm.</p></caption><graphic xmlns:xlink="http://www.w3.org/1999/xlink" xlink:href="bdj-14-e189060-g029_c.jpg" xlink:type="simple" position="float" orientation="portrait" id="oo_1526891.jpg"><uri content-type="original_file" xlink:type="simple">https://binary.pensoft.net/fig/1526891</uri></graphic></fig></fig-group></tp:treatment-sec><ref-list><ref id="B13758765"><element-citation xmlns:xlink="http://www.w3.org/1999/xlink" publication-type="article" xlink:type="simple"><person-group person-group-type="author"><name name-style="western"><surname>Cox</surname><given-names>E. J.</given-names></name></person-group><year>1988</year><article-title>Taxonomic studies on the diatom genus <italic><tp:taxon-name><tp:taxon-name-part taxon-name-part-type="genus" reg="Navicula">Navicula</tp:taxon-name-part></tp:taxon-name></italic> V. The establishment of <italic><tp:taxon-name><tp:taxon-name-part taxon-name-part-type="genus" reg="Parlibellus">Parlibellus</tp:taxon-name-part></tp:taxon-name></italic> gen. nov. for some members of <tp:taxon-name><tp:taxon-name-part taxon-name-part-type="genus" reg="Navicula">Navicula</tp:taxon-name-part> <tp:taxon-name-part taxon-name-part-type="infraspecific-rank">sect.</tp:taxon-name-part> <tp:taxon-name-part taxon-name-part-type="section" reg="Microstigmaticae">Microstigmaticae</tp:taxon-name-part></tp:taxon-name></article-title><source>Diatom Research</source><volume>3</volume><issue>1</issue><fpage>9</fpage><lpage>38</lpage><pub-id pub-id-type="doi">10.1080/0269249X.1988.9705014</pub-id></element-citation></ref></ref-list></tp:taxon-treatment>
