# Supplementary material for: Diatoms (Bacillariophyta) of the Salish Sea, Northeast Pacific: annotated checklist and new species reports
Source: Biodivers Data J. 2026 May 15;14:e189060. doi: 10.3897/BDJ.14.e189060 (PMC13197818; doi:10.3897/BDJ.14.e189060)
Supplement: XML Treatment for Proschkinia complanatula [file BDJ.14.e189060-treatment29.xml]

<!DOCTYPE tp:taxon-treatment
  PUBLIC "-//TaxonX//DTD Taxonomic Treatment Publishing DTD v0 20100105//EN" "tax-treatment-NSO.dtd">
<tp:taxon-treatment xmlns:tp="http://www.plazi.org/taxpub"><tp:treatment-meta><mixed-citation publication-type="journal"><person-group><name><surname>Webber</surname><given-names>Mark</given-names></name><name><surname>Humphrey</surname><given-names>Elaine</given-names></name><name><surname>van Asselt</surname><given-names>Arjan</given-names></name><name><surname>Chang</surname><given-names>Alice</given-names></name><name><surname>Morien</surname><given-names>Evan</given-names></name><name><surname>Simon</surname><given-names>Andrew D. F.</given-names></name></person-group><article-title>Diatoms (<tp:taxon-name><tp:taxon-name-part taxon-name-part-type="phylum">Bacillariophyta</tp:taxon-name-part></tp:taxon-name>) of the Salish Sea, Northeast Pacific: annotated checklist and new species reports</article-title><source>Biodivers Data J</source><day>15</day><month>05</month><year>2026</year><volume>14</volume><pub-id pub-id-type="doi">10.3897/BDJ.14.e189060</pub-id></mixed-citation></tp:treatment-meta><tp:nomenclature><tp:taxon-name><object-id xmlns:xlink="http://www.w3.org/1999/xlink" content-type="arpha" xlink:type="simple">82326123-659F-549E-BF44-AEC288820616</object-id><tp:taxon-name-part taxon-name-part-type="genus">Proschkinia</tp:taxon-name-part> <tp:taxon-name-part taxon-name-part-type="species">complanatula</tp:taxon-name-part></tp:taxon-name><tp:taxon-authority>(Hustedt ex Simonsen) D.G.Mann</tp:taxon-authority><tp:nomenclature-citation-list><tp:nomenclature-citation><tp:taxon-name><tp:taxon-name-part taxon-name-part-type="genus" reg="Amphora">Amphora</tp:taxon-name-part> <tp:taxon-name-part taxon-name-part-type="species" reg="complanata">complanata</tp:taxon-name-part></tp:taxon-name><comment> <xref ref-type="bibr" rid="B13759141">Grunow 1867</xref>: 25—<xref ref-type="bibr" rid="B13803843">Van der Werff and Huls (1975)</xref>: P.D G XVI. 109; <xref ref-type="bibr" rid="B13818367">Guiry and Guiry (2025)</xref>.</comment></tp:nomenclature-citation><tp:nomenclature-citation><tp:taxon-name><tp:taxon-name-part taxon-name-part-type="genus" reg="Navicula">Navicula</tp:taxon-name-part> <tp:taxon-name-part taxon-name-part-type="species" reg="complanatula">complanatula</tp:taxon-name-part></tp:taxon-name><comment> Hustedt ex <xref ref-type="bibr" rid="B13805504">Simonsen (1987)</xref>: 479, pl. 735, figs. 1–10.</comment></tp:nomenclature-citation><tp:nomenclature-citation><tp:taxon-name><tp:taxon-name-part taxon-name-part-type="genus" reg="Proschkinia">Proschkinia</tp:taxon-name-part> <tp:taxon-name-part taxon-name-part-type="species" reg="complanatula">complanatula</tp:taxon-name-part></tp:taxon-name><comment>—Mann 1990: 675, in <xref ref-type="bibr" rid="B13759711">Round et al. (1990)</xref>: 596, 597; <xref ref-type="bibr" rid="B13800393">Majewska et al. (2019)</xref>; <xref ref-type="bibr" rid="B13803825">Kim et al. (2020)</xref>: 10–12, fig. 4; <xref ref-type="bibr" rid="B13801061">Plinski and Witkowski (2020)</xref>: 115, 324, fig. 576.</comment></tp:nomenclature-citation></tp:nomenclature-citation-list></tp:nomenclature><tp:treatment-sec sec-type="Description"><title>Description</title><p>Cells solitary, usually positioned in girdle view, rectangular with rounded corners and with numerous, moderately broad bands, 9 (7–8) in 10 µm. Valves lanceolate, slightly arched, with acutely rounded apices, length 64.7 (30–58) µm, width 7.4 (5.5–8.0) µm. Raphe straight and linear with proximal ends close and distal ends strongly hooked. Transapical uniseriate striae parallel at centre, 18 (12–17) in 10 µm, becoming slightly convergent and denser near apices, 22 (17–20) in 10 µm. Central area asymmetric with striae more distant than towards the apices, producing a stauros-like structure. Fistula located in central area on primary side of valve.</p></tp:treatment-sec><tp:treatment-sec sec-type="Notes"><title>Notes</title><p>iNaturalist ID: 188679253 (Fig. <xref ref-type="fig" rid="F13870325">30</xref>).</p></tp:treatment-sec><tp:treatment-sec><!--Section generated to contain objects referenced in tp:taxon-treatment.--><fig-group id="F13870325" position="float" orientation="portrait"><caption><p><italic><tp:taxon-name><tp:taxon-name-part taxon-name-part-type="genus" reg="Proschkinia">Proschkinia</tp:taxon-name-part> <tp:taxon-name-part taxon-name-part-type="species" reg="complanatula">complanatula</tp:taxon-name-part></tp:taxon-name></italic>:</p></caption><fig id="F13870330" position="float" orientation="portrait"><object-id xmlns:xlink="http://www.w3.org/1999/xlink" content-type="arpha" xlink:type="simple">7FD353BE-8CB5-5AFE-8299-EB2DA7A274BF</object-id><object-id xmlns:xlink="http://www.w3.org/1999/xlink" content-type="doi" xlink:type="simple">10.3897/BDJ.14.e189060.figure30a</object-id><label>Figure 30a.</label><caption><p><italic><tp:taxon-name><tp:taxon-name-part taxon-name-part-type="genus" reg="Proschkinia">Proschkinia</tp:taxon-name-part> <tp:taxon-name-part taxon-name-part-type="species" reg="complanatula">complanatula</tp:taxon-name-part></tp:taxon-name></italic>, girdle and valve views. SEM. Scale bar: 5 µm;</p></caption><graphic xmlns:xlink="http://www.w3.org/1999/xlink" xlink:href="bdj-14-e189060-g030_a.jpg" xlink:type="simple" position="float" orientation="portrait" id="oo_1525914.jpg"><uri content-type="original_file" xlink:type="simple">https://binary.pensoft.net/fig/1525914</uri></graphic></fig><fig id="F13870331" position="float" orientation="portrait"><object-id xmlns:xlink="http://www.w3.org/1999/xlink" content-type="arpha" xlink:type="simple">325AF6F1-25D8-54DC-AEFB-0AA921F41F60</object-id><object-id xmlns:xlink="http://www.w3.org/1999/xlink" content-type="doi" xlink:type="simple">10.3897/BDJ.14.e189060.figure30b</object-id><label>Figure 30b.</label><caption><p><italic><tp:taxon-name><tp:taxon-name-part taxon-name-part-type="genus" reg="Proschkinia">Proschkinia</tp:taxon-name-part> <tp:taxon-name-part taxon-name-part-type="species" reg="complanatula">complanatula</tp:taxon-name-part></tp:taxon-name></italic>, girdle view. SEM. Scale bar: 10 µm.</p></caption><graphic xmlns:xlink="http://www.w3.org/1999/xlink" xlink:href="bdj-14-e189060-g030_b.jpg" xlink:type="simple" position="float" orientation="portrait" id="oo_1525915.jpg"><uri content-type="original_file" xlink:type="simple">https://binary.pensoft.net/fig/1525915</uri></graphic></fig></fig-group></tp:treatment-sec><ref-list><ref id="B13759141"><element-citation xmlns:xlink="http://www.w3.org/1999/xlink" publication-type="article" xlink:type="simple"><person-group person-group-type="author"><name name-style="western"><surname>Grunow</surname><given-names>A.</given-names></name></person-group><year>1867</year><article-title>Diatomeen auf Sargassum von Honduras, gesammelt von Linding</article-title><source>Hedwigia</source><volume>6</volume><issue>1-3</issue></element-citation></ref><ref id="B13803843"><element-citation xmlns:xlink="http://www.w3.org/1999/xlink" publication-type="book" xlink:type="simple"><person-group person-group-type="author"><name name-style="western"><surname>Van der Werff</surname><given-names>A.</given-names></name><name name-style="western"><surname>Huls</surname><given-names>H.</given-names></name></person-group><year>1975</year><source>Diatomeeënflora van Nederland</source><publisher-name>Drukkerij Sprey Abcoude</publisher-name><publisher-loc>The Hague, Netherlands</publisher-loc><size units="page">738</size></element-citation></ref><ref id="B13818367"><element-citation xmlns:xlink="http://www.w3.org/1999/xlink" publication-type="website" xlink:type="simple"><person-group person-group-type="author"><name name-style="western"><surname>Guiry</surname><given-names>M. D.</given-names></name><name name-style="western"><surname>Guiry</surname><given-names>G. M.</given-names></name></person-group><article-title>AlgalBase</article-title><uri xlink:type="simple">https://www.algaebase.org</uri><date-in-citation content-type="access-date">2025-10-20T00:46:21+00:00</date-in-citation></element-citation></ref><ref id="B13805504"><element-citation xmlns:xlink="http://www.w3.org/1999/xlink" publication-type="other" xlink:type="simple"><person-group person-group-type="author"><name name-style="western"><surname>Simonsen</surname><given-names>R.</given-names></name></person-group><year>1987</year><article-title>Atlas and catalogue of the diatom types of Friedrich Hustedt. Volume 1: Catalogue of Hustedt’s diatom types. Volume 2: Atlas of Hustedt’s diatom types, pls. 1–395. Volume 3: Atlas of Hustedt’s diatom types, pls. 396–772</article-title><publisher-name>J. Cramer, Berlin–Stuttgart, Germany, 1,741 pp</publisher-name></element-citation></ref><ref id="B13759711"><element-citation xmlns:xlink="http://www.w3.org/1999/xlink" publication-type="book" xlink:type="simple"><person-group person-group-type="author"><name name-style="western"><surname>Round</surname><given-names>F. E.</given-names></name><name name-style="western"><surname>Crawford</surname><given-names>R. M.</given-names></name><name name-style="western"><surname>Mann</surname><given-names>D. G.</given-names></name></person-group><year>1990</year><source>The diatoms: biology and morphology of the genera</source><publisher-name>Cambridge University Press</publisher-name><publisher-loc>Cambridge, UK</publisher-loc><size units="page">747</size></element-citation></ref><ref id="B13800393"><element-citation xmlns:xlink="http://www.w3.org/1999/xlink" publication-type="article" xlink:type="simple"><person-group person-group-type="author"><name name-style="western"><surname>Majewska</surname><given-names>R.</given-names></name><name name-style="western"><surname>Bosak</surname><given-names>A.</given-names></name><name name-style="western"><surname>Frankovich</surname><given-names>T. A.</given-names></name><name name-style="western"><surname>Ashworth</surname><given-names>M. P.</given-names></name><name name-style="western"><surname>Sullivan</surname><given-names>M. J.</given-names></name><name name-style="western"><surname>Robinson</surname><given-names>N. J.</given-names></name><name name-style="western"><surname>lazo-Wasem</surname><given-names>E. A.</given-names></name><name name-style="western"><surname>Pinou</surname><given-names>T.</given-names></name><name name-style="western"><surname>Nel</surname><given-names>R.</given-names></name><name name-style="western"><surname>Manning</surname><given-names>SR.</given-names></name><name name-style="western"><surname>Van de Vijver</surname><given-names>B.</given-names></name></person-group><year>2019</year><article-title>Six new epibiotic <italic><tp:taxon-name><tp:taxon-name-part taxon-name-part-type="genus" reg="Proschkinia">Proschkinia</tp:taxon-name-part></tp:taxon-name></italic> (<tp:taxon-name><tp:taxon-name-part taxon-name-part-type="phylum">Bacillariophyta</tp:taxon-name-part></tp:taxon-name>) species and new insights into the genus phylogeny</article-title><source>European Journal of Phycology</source><volume>54</volume><issue>4</issue><fpage>609</fpage><lpage>631</lpage><pub-id pub-id-type="doi">10.1080/09670262.2019.1628307</pub-id></element-citation></ref><ref id="B13803825"><element-citation xmlns:xlink="http://www.w3.org/1999/xlink" publication-type="article" xlink:type="simple"><person-group person-group-type="author"><name name-style="western"><surname>Kim</surname><given-names>S. Y.</given-names></name><name name-style="western"><surname>Witkowski</surname><given-names>A.</given-names></name><name name-style="western"><surname>Park</surname><given-names>J. G.</given-names></name><name name-style="western"><surname>Gastineau</surname><given-names>R.</given-names></name><name name-style="western"><surname>Ashworth</surname><given-names>M. P.</given-names></name><name name-style="western"><surname>Kim</surname><given-names>B. S.</given-names></name><name name-style="western"><surname>Mann</surname><given-names>D. G.</given-names></name><name name-style="western"><surname>Li</surname><given-names>C.</given-names></name><name name-style="western"><surname>Igersheim</surname><given-names>A.</given-names></name><name name-style="western"><surname>Plocinski</surname><given-names>T.</given-names></name><name name-style="western"><surname>Yoo</surname><given-names>Y. D.</given-names></name><name name-style="western"><surname>Chung</surname><given-names>S. O.</given-names></name><name name-style="western"><surname>Theriot</surname><given-names>E. C.</given-names></name></person-group><year>2020</year><article-title>The taxonomy and diversity of <italic><tp:taxon-name><tp:taxon-name-part taxon-name-part-type="genus" reg="Proschkinia">Proschkinia</tp:taxon-name-part></tp:taxon-name></italic> (<tp:taxon-name><tp:taxon-name-part taxon-name-part-type="phylum">Bacillariophyta</tp:taxon-name-part></tp:taxon-name>), a common but enigmatic genus from marine coasts</article-title><source>Journal of Phycology</source><volume>56</volume><issue>4</issue><fpage>953</fpage><lpage>978</lpage><pub-id pub-id-type="doi">10.1111/jpy.12998</pub-id></element-citation></ref><ref id="B13801061"><element-citation xmlns:xlink="http://www.w3.org/1999/xlink" publication-type="book" xlink:type="simple"><person-group person-group-type="author"><name name-style="western"><surname>Plinski</surname><given-names>M.</given-names></name><name name-style="western"><surname>Witkowski</surname><given-names>A.</given-names></name></person-group><year>2020</year><source>Diatoms from the Gulf of Gdańsk and surrounding waters (the southern Baltic Sea): a key to the identification of the species</source><publisher-name>Gdańsk University Press</publisher-name><publisher-loc>Gdańsk, Poland</publisher-loc><size units="page">442</size></element-citation></ref></ref-list></tp:taxon-treatment>
