# Supplementary material for: Diatoms (Bacillariophyta) of the Salish Sea, Northeast Pacific: annotated checklist and new species reports
Source: Biodivers Data J. 2026 May 15;14:e189060. doi: 10.3897/BDJ.14.e189060 (PMC13197818; doi:10.3897/BDJ.14.e189060)
Supplement: XML Treatment for Seminavis robusta [file BDJ.14.e189060-treatment30.xml]

<!DOCTYPE tp:taxon-treatment
  PUBLIC "-//TaxonX//DTD Taxonomic Treatment Publishing DTD v0 20100105//EN" "tax-treatment-NSO.dtd">
<tp:taxon-treatment xmlns:tp="http://www.plazi.org/taxpub"><tp:treatment-meta><mixed-citation publication-type="journal"><person-group><name><surname>Webber</surname><given-names>Mark</given-names></name><name><surname>Humphrey</surname><given-names>Elaine</given-names></name><name><surname>van Asselt</surname><given-names>Arjan</given-names></name><name><surname>Chang</surname><given-names>Alice</given-names></name><name><surname>Morien</surname><given-names>Evan</given-names></name><name><surname>Simon</surname><given-names>Andrew D. F.</given-names></name></person-group><article-title>Diatoms (<tp:taxon-name><tp:taxon-name-part taxon-name-part-type="phylum">Bacillariophyta</tp:taxon-name-part></tp:taxon-name>) of the Salish Sea, Northeast Pacific: annotated checklist and new species reports</article-title><source>Biodivers Data J</source><day>15</day><month>05</month><year>2026</year><volume>14</volume><pub-id pub-id-type="doi">10.3897/BDJ.14.e189060</pub-id></mixed-citation></tp:treatment-meta><tp:nomenclature><tp:taxon-name><object-id xmlns:xlink="http://www.w3.org/1999/xlink" content-type="arpha" xlink:type="simple">B0DE6EEF-8E6B-56A0-B43E-F26A3785EC95</object-id><tp:taxon-name-part taxon-name-part-type="genus">Seminavis</tp:taxon-name-part> <tp:taxon-name-part taxon-name-part-type="species">robusta</tp:taxon-name-part></tp:taxon-name><tp:taxon-authority>D.B.Danielidis &amp; D.G.Mann</tp:taxon-authority><tp:nomenclature-citation-list><tp:nomenclature-citation><tp:taxon-name><tp:taxon-name-part taxon-name-part-type="genus" reg="Seminavis">Seminavis</tp:taxon-name-part> <tp:taxon-name-part taxon-name-part-type="species" reg="robusta">robusta</tp:taxon-name-part></tp:taxon-name><comment> <xref ref-type="bibr" rid="B13758803">Danielidis and Mann (2002)</xref>: 440, figs. 39–53—<xref ref-type="bibr" rid="B13805512">Wachnicka and Gaiser (2007)</xref>; <xref ref-type="bibr" rid="B13759614">Kaleli et al. (2023)</xref>.</comment></tp:nomenclature-citation></tp:nomenclature-citation-list></tp:nomenclature><tp:treatment-sec sec-type="Description"><title>Description</title><p>Valves strongly dorsiventral, frustules semi-lanceolate to rhombic-lanceolate, ends more or less obtusely rounded. Length 61.5 (34–104) µm, width 11.5 (6.5–13.5) µm. Margins convex dorsal with straight to slightly convex ventral margins. On dorsal side, axial area more expanded and rounded than on ventral side. Longitudinal raphe straight and displaced to ventral side. Externally, central raphe branches are slightly deflected ventrally and proximal raphe ends are deflected ventrally at apices. Dorsal striae slightly radiate in middle, 14 (12–20.7) in 10 µm and slightly denser 18 (15–18) in 10 µm at apices. Ventral striae at centre 14 (11–15) in 10 µm and at ends 17 (12–18). Middle striae are shorter than the others. Solitary cells.</p></tp:treatment-sec><tp:treatment-sec sec-type="Notes"><title>Notes</title><p>This specimen from Retreat Cove conforms well with descriptions and data in literature. However, this specimen differs slightly from the description of <xref ref-type="bibr" rid="B13758803">Danielidis and Mann (2002)</xref> by having slightly radiate striae at the apices. iNaturalist ID: 263684273. Mol. data: ERS27214058, ERS27214059, ERS27214060, ERS27214061, ERS27214062, ERS27214063, ERS27214064, ERS27214065, ERS27214066, ERS27214067, ERS27214068, ERS27214069, ERS27214070, ERS21395352, ERS21395356, ERS21395359, ERS21395369, ERS21395365 (Fig. <xref ref-type="fig" rid="F13870332">31</xref>).</p></tp:treatment-sec><tp:treatment-sec><!--Section generated to contain objects referenced in tp:taxon-treatment.--><fig id="F13870332" position="float" orientation="portrait"><object-id xmlns:xlink="http://www.w3.org/1999/xlink" content-type="arpha" xlink:type="simple">26E2C963-ACAC-506A-A7CD-41874CCE8459</object-id><label>Figure 31.</label><caption><p><italic><tp:taxon-name><tp:taxon-name-part taxon-name-part-type="genus" reg="Seminavis">Seminavis</tp:taxon-name-part> <tp:taxon-name-part taxon-name-part-type="species" reg="robusta">robusta</tp:taxon-name-part></tp:taxon-name></italic>, LM, valve view. LM. Scale bar: 5 µm.</p></caption><graphic xmlns:xlink="http://www.w3.org/1999/xlink" xlink:href="bdj-14-e189060-g031.jpg" position="float" id="oo_1525917.jpg" orientation="portrait" xlink:type="simple"><uri content-type="original_file" xlink:type="simple">https://binary.pensoft.net/fig/1525917</uri></graphic></fig></tp:treatment-sec><ref-list><ref id="B13758803"><element-citation xmlns:xlink="http://www.w3.org/1999/xlink" publication-type="article" xlink:type="simple"><person-group person-group-type="author"><name name-style="western"><surname>Danielidis</surname><given-names>D. B.</given-names></name><name name-style="western"><surname>Mann</surname><given-names>D. G.</given-names></name></person-group><year>2002</year><article-title>The systematics of <italic><tp:taxon-name><tp:taxon-name-part taxon-name-part-type="genus" reg="Seminavis">Seminavis</tp:taxon-name-part></tp:taxon-name></italic> (<tp:taxon-name><tp:taxon-name-part taxon-name-part-type="phylum">Bacillariophyta</tp:taxon-name-part></tp:taxon-name>): the lost identities of <italic><tp:taxon-name><tp:taxon-name-part taxon-name-part-type="genus" reg="Amphora">Amphora</tp:taxon-name-part> <tp:taxon-name-part taxon-name-part-type="species" reg="angusta">angusta</tp:taxon-name-part></tp:taxon-name></italic>, <italic><tp:taxon-name><tp:taxon-name-part taxon-name-part-type="genus" reg="Amphora">A.</tp:taxon-name-part> <tp:taxon-name-part taxon-name-part-type="species" reg="ventricose">ventricose</tp:taxon-name-part></tp:taxon-name></italic> and <italic><tp:taxon-name><tp:taxon-name-part taxon-name-part-type="genus" reg="Amphora">A.</tp:taxon-name-part> <tp:taxon-name-part taxon-name-part-type="species" reg="macilenta">macilenta</tp:taxon-name-part></tp:taxon-name></italic></article-title><source>European Journal of Phycology</source><volume>37</volume><issue>3</issue><fpage>429</fpage><lpage>448</lpage><pub-id pub-id-type="doi">10.1017/S0967026202003724</pub-id></element-citation></ref><ref id="B13805512"><element-citation xmlns:xlink="http://www.w3.org/1999/xlink" publication-type="article" xlink:type="simple"><person-group person-group-type="author"><name name-style="western"><surname>Wachnicka</surname><given-names>A. H.</given-names></name><name name-style="western"><surname>Gaiser</surname><given-names>E. E.</given-names></name></person-group><year>2007</year><article-title>Characterization of <italic><tp:taxon-name><tp:taxon-name-part taxon-name-part-type="genus" reg="Amphora">Amphora</tp:taxon-name-part></tp:taxon-name></italic> and <italic><tp:taxon-name><tp:taxon-name-part taxon-name-part-type="genus" reg="Seminavis">Seminavis</tp:taxon-name-part></tp:taxon-name></italic> from South Florida, U.S.A</article-title><source>Diatom Research</source><volume>22</volume><issue>2</issue><fpage>387</fpage><lpage>455</lpage><pub-id pub-id-type="doi">10.1080/0269249X.2007.9705722</pub-id></element-citation></ref><ref id="B13759614"><element-citation xmlns:xlink="http://www.w3.org/1999/xlink" publication-type="book" xlink:type="simple"><person-group person-group-type="author"><name name-style="western"><surname>Kaleli</surname><given-names>A.</given-names></name><name name-style="western"><surname>Krzywda</surname><given-names>M.</given-names></name><name name-style="western"><surname>Car</surname><given-names>A.</given-names></name><name name-style="western"><surname>Zglobicka</surname><given-names>I.</given-names></name><name name-style="western"><surname>Kurzydlowski</surname><given-names>K.</given-names></name><name name-style="western"><surname>Plocinski</surname><given-names>T.</given-names></name></person-group><year>2023</year><source>Diatoms associated with loggerhead sea turtles (<italic><tp:taxon-name><tp:taxon-name-part taxon-name-part-type="genus" reg="Caretta">Caretta</tp:taxon-name-part> <tp:taxon-name-part taxon-name-part-type="species" reg="caretta">caretta</tp:taxon-name-part></tp:taxon-name></italic> Linnaeus, 1758) carapace from the Mediterranean Sea coast of Turkey</source><edition>Diatom Monographs 20</edition><publisher-name>Koeltz Botanical Books</publisher-name><publisher-loc>Oberreifenberg, Germany</publisher-loc><size units="page">201</size></element-citation></ref></ref-list></tp:taxon-treatment>
