# Supplementary material for: Diatoms (Bacillariophyta) of the Salish Sea, Northeast Pacific: annotated checklist and new species reports
Source: Biodivers Data J. 2026 May 15;14:e189060. doi: 10.3897/BDJ.14.e189060 (PMC13197818; doi:10.3897/BDJ.14.e189060)
Supplement: XML Treatment for Shionodiscus endoseriatus [file BDJ.14.e189060-treatment31.xml]

<!DOCTYPE tp:taxon-treatment
  PUBLIC "-//TaxonX//DTD Taxonomic Treatment Publishing DTD v0 20100105//EN" "tax-treatment-NSO.dtd">
<tp:taxon-treatment xmlns:tp="http://www.plazi.org/taxpub"><tp:treatment-meta><mixed-citation publication-type="journal"><person-group><name><surname>Webber</surname><given-names>Mark</given-names></name><name><surname>Humphrey</surname><given-names>Elaine</given-names></name><name><surname>van Asselt</surname><given-names>Arjan</given-names></name><name><surname>Chang</surname><given-names>Alice</given-names></name><name><surname>Morien</surname><given-names>Evan</given-names></name><name><surname>Simon</surname><given-names>Andrew D. F.</given-names></name></person-group><article-title>Diatoms (<tp:taxon-name><tp:taxon-name-part taxon-name-part-type="phylum">Bacillariophyta</tp:taxon-name-part></tp:taxon-name>) of the Salish Sea, Northeast Pacific: annotated checklist and new species reports</article-title><source>Biodivers Data J</source><day>15</day><month>05</month><year>2026</year><volume>14</volume><pub-id pub-id-type="doi">10.3897/BDJ.14.e189060</pub-id></mixed-citation></tp:treatment-meta><tp:nomenclature><tp:taxon-name><object-id xmlns:xlink="http://www.w3.org/1999/xlink" content-type="arpha" xlink:type="simple">656DC94B-82EE-5DC4-882A-CFDA9C7CF387</object-id><tp:taxon-name-part taxon-name-part-type="genus">Shionodiscus</tp:taxon-name-part> <tp:taxon-name-part taxon-name-part-type="species">endoseriatus</tp:taxon-name-part></tp:taxon-name><tp:taxon-authority>(Hasle &amp; Fryxell) Alverson, Kang &amp; Theriot</tp:taxon-authority><tp:nomenclature-citation-list><tp:nomenclature-citation><tp:taxon-name><tp:taxon-name-part taxon-name-part-type="genus" reg="Thalassiosira">Thalassiosira</tp:taxon-name-part> <tp:taxon-name-part taxon-name-part-type="species" reg="endoseriata">endoseriata</tp:taxon-name-part></tp:taxon-name><comment> <xref ref-type="bibr" rid="B13759009">Fryxell and Hasle (1977)</xref>: 78, pl. 8, figs. 45–49—<xref ref-type="bibr" rid="B13759022">Fryxell and Hasle (1980)</xref>; <xref ref-type="bibr" rid="B13822161">Rivera Ramírez (1981)</xref>: 68, figs. 145–157; <xref ref-type="bibr" rid="B13805530">Mahood et al. (1986)</xref>: 146, fig. 91; <xref ref-type="bibr" rid="B13800485">Hasle and Syvertsen (1997)</xref>: 81, 82, pl. 13; <xref ref-type="bibr" rid="B13818367">Guiry and Guiry (2025)</xref>.</comment></tp:nomenclature-citation><tp:nomenclature-citation><tp:taxon-name><tp:taxon-name-part taxon-name-part-type="genus" reg="Shionodiscus">Shionodiscus</tp:taxon-name-part> <tp:taxon-name-part taxon-name-part-type="species" reg="endoseriatus">endoseriatus</tp:taxon-name-part></tp:taxon-name><comment>—<xref ref-type="bibr" rid="B13758437">Alverson et al. (2006)</xref>; <xref ref-type="bibr" rid="B13805539">Wilks and Armand (2017)</xref>.</comment></tp:nomenclature-citation></tp:nomenclature-citation-list></tp:nomenclature><tp:treatment-sec sec-type="Description"><title>Description</title><p>Diameter 30.0–54.1 (20–60) µm. Valve face flat or slightly convex. Irregular ring of 8–10 (4–14) central fultoportulae. Rimoportula is 7 (6) areolae from the margin towards centre of valve. Areolae usually fasciculate, 8–12 (11–18) in 10 μm at valve centre. MFP 6–8 (5–6) in 10 µm and extending into interior of frustule.</p></tp:treatment-sec><tp:treatment-sec sec-type="Notes"><title>Notes</title><p>Specimens from the Strait of Georgia conform well with the published data. iNaturalist ID: 259613928 (Fig. <xref ref-type="fig" rid="F13870334">32</xref>).</p></tp:treatment-sec><tp:treatment-sec><!--Section generated to contain objects referenced in tp:taxon-treatment.--><fig-group id="F13870334" position="float" orientation="portrait"><caption><p><italic><tp:taxon-name><tp:taxon-name-part taxon-name-part-type="genus" reg="Shionodiscus">Shionodiscus</tp:taxon-name-part> <tp:taxon-name-part taxon-name-part-type="species" reg="endoseriatus">endoseriatus</tp:taxon-name-part></tp:taxon-name></italic>:</p></caption><fig id="F13870339" position="float" orientation="portrait"><object-id xmlns:xlink="http://www.w3.org/1999/xlink" content-type="arpha" xlink:type="simple">CC25BA97-5629-5A55-8AB9-642C1443A401</object-id><object-id xmlns:xlink="http://www.w3.org/1999/xlink" content-type="doi" xlink:type="simple">10.3897/BDJ.14.e189060.figure32a</object-id><label>Figure 32a.</label><caption><p><italic><tp:taxon-name><tp:taxon-name-part taxon-name-part-type="genus" reg="Shionodiscus">Shionodiscus</tp:taxon-name-part> <tp:taxon-name-part taxon-name-part-type="species" reg="endoseriatus">endoseriatus</tp:taxon-name-part></tp:taxon-name></italic>, interior valve view. Arrow indicates rimoportula. SEM. Scale bar: 5 µm;</p></caption><graphic xmlns:xlink="http://www.w3.org/1999/xlink" xlink:href="bdj-14-e189060-g032_a.jpg" xlink:type="simple" position="float" orientation="portrait" id="oo_1536259.jpg"><uri content-type="original_file" xlink:type="simple">https://binary.pensoft.net/fig/1536259</uri></graphic></fig><fig id="F13870340" position="float" orientation="portrait"><object-id xmlns:xlink="http://www.w3.org/1999/xlink" content-type="arpha" xlink:type="simple">DA047CFF-97C1-57CD-96CD-2C0162AC022A</object-id><object-id xmlns:xlink="http://www.w3.org/1999/xlink" content-type="doi" xlink:type="simple">10.3897/BDJ.14.e189060.figure32b</object-id><label>Figure 32b.</label><caption><p><italic><tp:taxon-name><tp:taxon-name-part taxon-name-part-type="genus" reg="Shionodiscus">Shionodiscus</tp:taxon-name-part> <tp:taxon-name-part taxon-name-part-type="species" reg="endoseriatus">endoseriatus</tp:taxon-name-part></tp:taxon-name></italic>, interior valve view. Arrow indicates rimoportula orientated radially, taking the place of an areola arranged in a radial row. SEM. Scale bar: 0.5 µm;</p></caption><graphic xmlns:xlink="http://www.w3.org/1999/xlink" xlink:href="bdj-14-e189060-g032_b.jpg" xlink:type="simple" position="float" orientation="portrait" id="oo_1536260.jpg"><uri content-type="original_file" xlink:type="simple">https://binary.pensoft.net/fig/1536260</uri></graphic></fig><fig id="F13870341" position="float" orientation="portrait"><object-id xmlns:xlink="http://www.w3.org/1999/xlink" content-type="arpha" xlink:type="simple">6F03C71D-AC29-5170-BA02-12CE996BC72D</object-id><object-id xmlns:xlink="http://www.w3.org/1999/xlink" content-type="doi" xlink:type="simple">10.3897/BDJ.14.e189060.figure32c</object-id><label>Figure 32c.</label><caption><p><italic><tp:taxon-name><tp:taxon-name-part taxon-name-part-type="genus" reg="Shionodiscus">Shionodiscus</tp:taxon-name-part> <tp:taxon-name-part taxon-name-part-type="species" reg="endoseriatus">endoseriatus</tp:taxon-name-part></tp:taxon-name></italic>, interior valve view. Arrow shows the marginal strutted processes extending into the interior. SEM. Scale bar: 1 µm.</p></caption><graphic xmlns:xlink="http://www.w3.org/1999/xlink" xlink:href="bdj-14-e189060-g032_c.jpg" xlink:type="simple" position="float" orientation="portrait" id="oo_1536261.jpg"><uri content-type="original_file" xlink:type="simple">https://binary.pensoft.net/fig/1536261</uri></graphic></fig></fig-group></tp:treatment-sec><ref-list><ref id="B13759009"><element-citation xmlns:xlink="http://www.w3.org/1999/xlink" publication-type="chapter" xlink:type="simple"><person-group person-group-type="author"><name name-style="western"><surname>Fryxell</surname><given-names>G. A.</given-names></name><name name-style="western"><surname>Hasle</surname><given-names>G. R.</given-names></name></person-group><year>1977</year><chapter-title>The genus <italic>Thalassiosira</italic>: species with a modified ring of central strutted processes</chapter-title><person-group person-group-type="editor"><name name-style="western"><surname>Simonsen</surname><given-names>R.</given-names></name></person-group><source>Proceedings from the fourth symposium on recent and fossil marine diatoms, Oslo, August 30–September 3, 1976</source><edition>Beihefte zur Nova Hedwigia 54</edition><publisher-name>J. Cramer</publisher-name><publisher-loc>Vaduz, Liechtenstein</publisher-loc><size units="page">414</size></element-citation></ref><ref id="B13759022"><element-citation xmlns:xlink="http://www.w3.org/1999/xlink" publication-type="article" xlink:type="simple"><person-group person-group-type="author"><name name-style="western"><surname>Fryxell</surname><given-names>G. A.</given-names></name><name name-style="western"><surname>Hasle</surname><given-names>G. R.</given-names></name></person-group><year>1980</year><article-title>The marine diatom <italic><tp:taxon-name><tp:taxon-name-part taxon-name-part-type="genus" reg="Thalassiosira">Thalassiosira</tp:taxon-name-part> <tp:taxon-name-part taxon-name-part-type="species" reg="oestrupii">oestrupii</tp:taxon-name-part></tp:taxon-name></italic>: structure, taxonomy and distribution</article-title><source>American Journal of Botany</source><volume>67</volume><issue>5</issue><fpage>804</fpage><lpage>814</lpage><pub-id pub-id-type="doi">10.1002/j.1537-2197.1980.tb07709.x</pub-id></element-citation></ref><ref id="B13822161"><element-citation xmlns:xlink="http://www.w3.org/1999/xlink" publication-type="book" xlink:type="simple"><person-group person-group-type="author"><name name-style="western"><surname>Rivera Ramírez</surname><given-names>P.</given-names></name></person-group><year>1981</year><source>Beiträge zur Taxonomie und Verbreitung der Gattung <italic><tp:taxon-name><tp:taxon-name-part taxon-name-part-type="genus" reg="Thalassiosira">Thalassiosira</tp:taxon-name-part></tp:taxon-name></italic> Cleve (<tp:taxon-name><tp:taxon-name-part taxon-name-part-type="class">Bacillariophyceae</tp:taxon-name-part></tp:taxon-name>) in den Küstengewässern Chiles</source><edition>Bibliotheca Phycologica 56</edition><publisher-name>J. Cramer</publisher-name><publisher-loc>Vaduz, Liechtenstein</publisher-loc><size units="page">222</size></element-citation></ref><ref id="B13805530"><element-citation xmlns:xlink="http://www.w3.org/1999/xlink" publication-type="article" xlink:type="simple"><person-group person-group-type="author"><name name-style="western"><surname>Mahood</surname><given-names>A. D.</given-names></name><name name-style="western"><surname>Fryxell</surname><given-names>G. A.</given-names></name><name name-style="western"><surname>Mcmillan</surname><given-names>M.</given-names></name></person-group><year>1986</year><article-title>The diatom genus <italic><tp:taxon-name><tp:taxon-name-part taxon-name-part-type="genus" reg="Thalassiosira">Thalassiosira</tp:taxon-name-part></tp:taxon-name></italic>: species from the San Francisco Bay system</article-title><source>Proceedings of the California Academy of Sciences</source><volume>44</volume><issue>8</issue><fpage>127</fpage><lpage>156</lpage></element-citation></ref><ref id="B13800485"><element-citation xmlns:xlink="http://www.w3.org/1999/xlink" publication-type="chapter" xlink:type="simple"><person-group person-group-type="author"><name name-style="western"><surname>Hasle</surname><given-names>G. R.</given-names></name><name name-style="western"><surname>Syvertsen</surname><given-names>E. E.</given-names></name></person-group><year>1997</year><chapter-title>Marine diatoms</chapter-title><person-group person-group-type="editor"><name name-style="western"><surname>Thomas</surname><given-names>C. R.</given-names></name></person-group><source>Identifying marine phytoplankton</source><publisher-name>Academic Press</publisher-name><publisher-loc>San Diego, USA</publisher-loc><size units="page">874</size><pub-id pub-id-type="doi">10.17031/1629</pub-id></element-citation></ref><ref id="B13818367"><element-citation xmlns:xlink="http://www.w3.org/1999/xlink" publication-type="website" xlink:type="simple"><person-group person-group-type="author"><name name-style="western"><surname>Guiry</surname><given-names>M. D.</given-names></name><name name-style="western"><surname>Guiry</surname><given-names>G. M.</given-names></name></person-group><article-title>AlgalBase</article-title><uri xlink:type="simple">https://www.algaebase.org</uri><date-in-citation content-type="access-date">2025-10-20T00:46:21+00:00</date-in-citation></element-citation></ref><ref id="B13758437"><element-citation xmlns:xlink="http://www.w3.org/1999/xlink" publication-type="article" xlink:type="simple"><person-group person-group-type="author"><name name-style="western"><surname>Alverson</surname><given-names>A. J.</given-names></name><name name-style="western"><surname>Kang</surname><given-names>S. H.</given-names></name><name name-style="western"><surname>Theriot</surname><given-names>E. C.</given-names></name></person-group><year>2006</year><article-title>Cell wall morphology and systematic importance of <italic><tp:taxon-name><tp:taxon-name-part taxon-name-part-type="genus" reg="Thalassiosira">Thalassiosira</tp:taxon-name-part> <tp:taxon-name-part taxon-name-part-type="species" reg="ritscheri">ritscheri</tp:taxon-name-part></tp:taxon-name></italic>, with a description of <italic><tp:taxon-name><tp:taxon-name-part taxon-name-part-type="genus" reg="Shionodiscus">Shionodiscus</tp:taxon-name-part></tp:taxon-name></italic> gen. nov</article-title><source>Diatom Research</source><volume>21</volume><issue>2</issue><fpage>215</fpage><lpage>262</lpage><pub-id pub-id-type="doi">10.1080/0269249X.2006.9705667</pub-id></element-citation></ref><ref id="B13805539"><element-citation xmlns:xlink="http://www.w3.org/1999/xlink" publication-type="article" xlink:type="simple"><person-group person-group-type="author"><name name-style="western"><surname>Wilks</surname><given-names>J. V.</given-names></name><name name-style="western"><surname>Armand</surname><given-names>L. K.</given-names></name></person-group><year>2017</year><article-title>Diversity and taxonomic identification of <italic><tp:taxon-name><tp:taxon-name-part taxon-name-part-type="genus" reg="Shionodiscus">Shionodiscus</tp:taxon-name-part></tp:taxon-name></italic> spp. in the Australian sector of the Subantarctic Zone</article-title><source>Diatom Research</source><volume>32</volume><issue>3</issue><fpage>295</fpage><lpage>307</lpage><pub-id pub-id-type="doi">10.1080/0269249X.2017.1365015</pub-id></element-citation></ref></ref-list></tp:taxon-treatment>
