# Supplementary material for: Diatoms (Bacillariophyta) of the Salish Sea, Northeast Pacific: annotated checklist and new species reports
Source: Biodivers Data J. 2026 May 15;14:e189060. doi: 10.3897/BDJ.14.e189060 (PMC13197818; doi:10.3897/BDJ.14.e189060)
Supplement: XML Treatment for Shionodiscus frenguelliopsis [file BDJ.14.e189060-treatment32.xml]

<!DOCTYPE tp:taxon-treatment
  PUBLIC "-//TaxonX//DTD Taxonomic Treatment Publishing DTD v0 20100105//EN" "tax-treatment-NSO.dtd">
<tp:taxon-treatment xmlns:tp="http://www.plazi.org/taxpub"><tp:treatment-meta><mixed-citation publication-type="journal"><person-group><name><surname>Webber</surname><given-names>Mark</given-names></name><name><surname>Humphrey</surname><given-names>Elaine</given-names></name><name><surname>van Asselt</surname><given-names>Arjan</given-names></name><name><surname>Chang</surname><given-names>Alice</given-names></name><name><surname>Morien</surname><given-names>Evan</given-names></name><name><surname>Simon</surname><given-names>Andrew D. F.</given-names></name></person-group><article-title>Diatoms (<tp:taxon-name><tp:taxon-name-part taxon-name-part-type="phylum">Bacillariophyta</tp:taxon-name-part></tp:taxon-name>) of the Salish Sea, Northeast Pacific: annotated checklist and new species reports</article-title><source>Biodivers Data J</source><day>15</day><month>05</month><year>2026</year><volume>14</volume><pub-id pub-id-type="doi">10.3897/BDJ.14.e189060</pub-id></mixed-citation></tp:treatment-meta><tp:nomenclature><tp:taxon-name><object-id xmlns:xlink="http://www.w3.org/1999/xlink" content-type="arpha" xlink:type="simple">1C136809-A713-52A4-92CB-D45CEA0D6D49</object-id><tp:taxon-name-part taxon-name-part-type="genus">Shionodiscus</tp:taxon-name-part> <tp:taxon-name-part taxon-name-part-type="species">frenguelliopsis</tp:taxon-name-part></tp:taxon-name><tp:taxon-authority>(Fryxell &amp; Johansen) Alverson, Kang &amp; Theriot</tp:taxon-authority><tp:nomenclature-citation-list><tp:nomenclature-citation><tp:taxon-name><tp:taxon-name-part taxon-name-part-type="genus" reg="Thalassiosira">Thalassiosira</tp:taxon-name-part> <tp:taxon-name-part taxon-name-part-type="species" reg="frenguelliopsis">frenguelliopsis</tp:taxon-name-part></tp:taxon-name><comment> <xref ref-type="bibr" rid="B13759531">Johansen and Fryxell (1985)</xref>: 168, figs. 6, 67, 68, 71, 81—<xref ref-type="bibr" rid="B13801132">Sar et al. (2002)</xref>: 378, 379, figs. 2–6, table 3; <xref ref-type="bibr" rid="B13818367">Guiry and Guiry (2025)</xref>.</comment></tp:nomenclature-citation><tp:nomenclature-citation><tp:taxon-name><tp:taxon-name-part taxon-name-part-type="genus" reg="Shionodiscus">Shionodiscus</tp:taxon-name-part> <tp:taxon-name-part taxon-name-part-type="species" reg="frenguelliopsis">frenguelliopsis</tp:taxon-name-part></tp:taxon-name><comment>—<xref ref-type="bibr" rid="B13758437">Alverson et al. (2006)</xref>: 259; <xref ref-type="bibr" rid="B13805539">Wilks and Armand (2017)</xref>: tables 2, 11.</comment></tp:nomenclature-citation></tp:nomenclature-citation-list></tp:nomenclature><tp:treatment-sec sec-type="Description"><title>Description</title><p>Valves circular and flat, diameter 18.2 (12–34) μm, no external projections of processes. Areolae pattern on valve face irregularly eccentric to irregularly linear. Striae 28–30 (24–30) in 10 µm, areolae 20–22 (12–26) in 10 µm from centre towards mantle and 24 (18–20) near mantle. One (1) sub-central fultoportula off-centre and operculate. Rimoportula is between margin and centre, transverse (radial), 6–7 (5.8–8) areolae from the sub-central process. Ten MFPs are long and extend out internally, 3 in 10 µm, 10–11 areolae between MFPs, 4.1–5.5 (5–10) µm apart.</p></tp:treatment-sec><tp:treatment-sec sec-type="Notes"><title>Notes</title><p>The morphometric data of this specimen are sufficient to place it as <italic><tp:taxon-name><tp:taxon-name-part taxon-name-part-type="genus" reg="Shionodiscus">S.</tp:taxon-name-part> <tp:taxon-name-part taxon-name-part-type="species" reg="frenguelliopsis">frenguelliopsis</tp:taxon-name-part></tp:taxon-name></italic>. iNaturalist ID: 301822368 (Fig. <xref ref-type="fig" rid="F13870343">33</xref>).</p></tp:treatment-sec><tp:treatment-sec><!--Section generated to contain objects referenced in tp:taxon-treatment.--><fig id="F13870343" position="float" orientation="portrait"><object-id xmlns:xlink="http://www.w3.org/1999/xlink" content-type="arpha" xlink:type="simple">CFC0AFAC-7C6F-5F61-BAE5-2E366A0BB751</object-id><label>Figure 33.</label><caption><p><italic><tp:taxon-name><tp:taxon-name-part taxon-name-part-type="genus" reg="Shionodiscus">Shionodiscus</tp:taxon-name-part> <tp:taxon-name-part taxon-name-part-type="species" reg="frenguelliopsis">frenguelliopsis</tp:taxon-name-part></tp:taxon-name></italic>, interior valve view. Arrow indicates location of the rimoportula. SEM. Scale Bar: 2.5 µm.</p></caption><graphic xmlns:xlink="http://www.w3.org/1999/xlink" xlink:href="bdj-14-e189060-g033.jpg" position="float" id="oo_1525919.jpg" orientation="portrait" xlink:type="simple"><uri content-type="original_file" xlink:type="simple">https://binary.pensoft.net/fig/1525919</uri></graphic></fig></tp:treatment-sec><ref-list><ref id="B13759531"><element-citation xmlns:xlink="http://www.w3.org/1999/xlink" publication-type="article" xlink:type="simple"><person-group person-group-type="author"><name name-style="western"><surname>Johansen</surname><given-names>J. R.</given-names></name><name name-style="western"><surname>Fryxell</surname><given-names>G. A.</given-names></name></person-group><year>1985</year><article-title>The genus <italic><tp:taxon-name><tp:taxon-name-part taxon-name-part-type="genus" reg="Thalassiosira">Thalassiosira</tp:taxon-name-part></tp:taxon-name></italic> (<tp:taxon-name><tp:taxon-name-part taxon-name-part-type="class">Bacillariophyceae</tp:taxon-name-part></tp:taxon-name>): studies on species occurring south of the Antarctic Convergence Zone</article-title><source>Phycologia</source><volume>24</volume><issue>2</issue><fpage>155</fpage><lpage>179</lpage><pub-id pub-id-type="doi">10.2216/i0031-8884-24-2-155.1</pub-id></element-citation></ref><ref id="B13801132"><element-citation xmlns:xlink="http://www.w3.org/1999/xlink" publication-type="article" xlink:type="simple"><person-group person-group-type="author"><name name-style="western"><surname>Sar</surname><given-names>E. A.</given-names></name><name name-style="western"><surname>Sunesen</surname><given-names>I.</given-names></name><name name-style="western"><surname>Lavigne</surname><given-names>A. S.</given-names></name></person-group><year>2002</year><article-title>The diatom genus <italic><tp:taxon-name><tp:taxon-name-part taxon-name-part-type="genus" reg="Thalassiosira">Thalassiosira</tp:taxon-name-part></tp:taxon-name></italic>: species from the northern San Matias Gulf (Rio Negro, Argentina)</article-title><source>Nova Hedwigia</source><volume>74</volume><issue>3-4</issue><fpage>373</fpage><lpage>386</lpage><pub-id pub-id-type="doi">10.1127/0029-5035/2002/0074-0373</pub-id></element-citation></ref><ref id="B13818367"><element-citation xmlns:xlink="http://www.w3.org/1999/xlink" publication-type="website" xlink:type="simple"><person-group person-group-type="author"><name name-style="western"><surname>Guiry</surname><given-names>M. D.</given-names></name><name name-style="western"><surname>Guiry</surname><given-names>G. M.</given-names></name></person-group><article-title>AlgalBase</article-title><uri xlink:type="simple">https://www.algaebase.org</uri><date-in-citation content-type="access-date">2025-10-20T00:46:21+00:00</date-in-citation></element-citation></ref><ref id="B13758437"><element-citation xmlns:xlink="http://www.w3.org/1999/xlink" publication-type="article" xlink:type="simple"><person-group person-group-type="author"><name name-style="western"><surname>Alverson</surname><given-names>A. J.</given-names></name><name name-style="western"><surname>Kang</surname><given-names>S. H.</given-names></name><name name-style="western"><surname>Theriot</surname><given-names>E. C.</given-names></name></person-group><year>2006</year><article-title>Cell wall morphology and systematic importance of <italic><tp:taxon-name><tp:taxon-name-part taxon-name-part-type="genus" reg="Thalassiosira">Thalassiosira</tp:taxon-name-part> <tp:taxon-name-part taxon-name-part-type="species" reg="ritscheri">ritscheri</tp:taxon-name-part></tp:taxon-name></italic>, with a description of <italic><tp:taxon-name><tp:taxon-name-part taxon-name-part-type="genus" reg="Shionodiscus">Shionodiscus</tp:taxon-name-part></tp:taxon-name></italic> gen. nov</article-title><source>Diatom Research</source><volume>21</volume><issue>2</issue><fpage>215</fpage><lpage>262</lpage><pub-id pub-id-type="doi">10.1080/0269249X.2006.9705667</pub-id></element-citation></ref><ref id="B13805539"><element-citation xmlns:xlink="http://www.w3.org/1999/xlink" publication-type="article" xlink:type="simple"><person-group person-group-type="author"><name name-style="western"><surname>Wilks</surname><given-names>J. V.</given-names></name><name name-style="western"><surname>Armand</surname><given-names>L. K.</given-names></name></person-group><year>2017</year><article-title>Diversity and taxonomic identification of <italic><tp:taxon-name><tp:taxon-name-part taxon-name-part-type="genus" reg="Shionodiscus">Shionodiscus</tp:taxon-name-part></tp:taxon-name></italic> spp. in the Australian sector of the Subantarctic Zone</article-title><source>Diatom Research</source><volume>32</volume><issue>3</issue><fpage>295</fpage><lpage>307</lpage><pub-id pub-id-type="doi">10.1080/0269249X.2017.1365015</pub-id></element-citation></ref></ref-list></tp:taxon-treatment>
