# Supplementary material for: Diatoms (Bacillariophyta) of the Salish Sea, Northeast Pacific: annotated checklist and new species reports
Source: Biodivers Data J. 2026 May 15;14:e189060. doi: 10.3897/BDJ.14.e189060 (PMC13197818; doi:10.3897/BDJ.14.e189060)
Supplement: XML Treatment for Shionodiscus karianus [file BDJ.14.e189060-treatment33.xml]

<!DOCTYPE tp:taxon-treatment
  PUBLIC "-//TaxonX//DTD Taxonomic Treatment Publishing DTD v0 20100105//EN" "tax-treatment-NSO.dtd">
<tp:taxon-treatment xmlns:tp="http://www.plazi.org/taxpub"><tp:treatment-meta><mixed-citation publication-type="journal"><person-group><name><surname>Webber</surname><given-names>Mark</given-names></name><name><surname>Humphrey</surname><given-names>Elaine</given-names></name><name><surname>van Asselt</surname><given-names>Arjan</given-names></name><name><surname>Chang</surname><given-names>Alice</given-names></name><name><surname>Morien</surname><given-names>Evan</given-names></name><name><surname>Simon</surname><given-names>Andrew D. F.</given-names></name></person-group><article-title>Diatoms (<tp:taxon-name><tp:taxon-name-part taxon-name-part-type="phylum">Bacillariophyta</tp:taxon-name-part></tp:taxon-name>) of the Salish Sea, Northeast Pacific: annotated checklist and new species reports</article-title><source>Biodivers Data J</source><day>15</day><month>05</month><year>2026</year><volume>14</volume><pub-id pub-id-type="doi">10.3897/BDJ.14.e189060</pub-id></mixed-citation></tp:treatment-meta><tp:nomenclature><tp:taxon-name><object-id xmlns:xlink="http://www.w3.org/1999/xlink" content-type="arpha" xlink:type="simple">ABDFA921-98E0-51A1-BD2A-C3724C88BBB4</object-id><tp:taxon-name-part taxon-name-part-type="genus">Shionodiscus</tp:taxon-name-part> <tp:taxon-name-part taxon-name-part-type="species">karianus</tp:taxon-name-part></tp:taxon-name><tp:taxon-authority>Georgiev &amp; Gololobova</tp:taxon-authority><tp:nomenclature-citation-list><tp:nomenclature-citation><tp:taxon-name>
                <tp:taxon-name-part taxon-name-part-type="genus" reg="Shionodiscus"/>
                <tp:taxon-name-part taxon-name-part-type="species" reg="karianus"/>
              </tp:taxon-name><comment><italic><tp:taxon-name><tp:taxon-name-part taxon-name-part-type="genus" reg="Shionodiscus">Shionodiscus</tp:taxon-name-part> <tp:taxon-name-part taxon-name-part-type="species" reg="karianus">karianus</tp:taxon-name-part></tp:taxon-name> <xref ref-type="bibr" rid="B13759049">Georgiev and Gololobova (2022)</xref></italic>.</comment></tp:nomenclature-citation></tp:nomenclature-citation-list></tp:nomenclature><tp:treatment-sec sec-type="Description"><title>Description</title><p>Valves circular and heavily silicified, diameter 30.8 (26–54) μm, no external projections of processes. Areolae pattern on valve face curved in tangential rows or in sectors of radial or sub-radial rows. Striae 10 in 10 µm, areolae 7 (7–11) in 10 µm from centre towards mantle and 8 (8–13) near mantle zone. Areolae loculate with internal domed cribra, slightly elevated relative to surrounding <italic>hyaline</italic> area, 6–7 (10–16) cribrum pores in 1 μm. One (1) central fultoportula process (CFP), operculate with 4 (4) satellite struts, 4 (4) pores with cowlings. Rimoportula radially orientated and located 1 (0–2) areolae, 1.2 µm (1.3–3.4) µm distance, from CFP. Four (4) marginal fultoportula processes (MFP), strutted, have 4 satellite pores, 15 (13–35) per valve. MFP internally long, more or less evenly placed around valve margin, 1.6 (1.5–2.4) in 10 µm, 4–6 (2–7) areolae between processes and 1.7–2.8 (2.7–6.5) µm apart.</p></tp:treatment-sec><tp:treatment-sec sec-type="Diagnosis"><title>Diagnosis</title><p>External valves, girdle band images and external valve ultrastructural details are lacking at this time. The <italic><tp:taxon-name><tp:taxon-name-part taxon-name-part-type="genus" reg="Shionodiscus">Shionodiscus</tp:taxon-name-part></tp:taxon-name></italic> species closest to this specimen are <italic><tp:taxon-name><tp:taxon-name-part taxon-name-part-type="genus" reg="Shionodiscus">S.</tp:taxon-name-part> <tp:taxon-name-part taxon-name-part-type="species" reg="bioculatus">bioculatus</tp:taxon-name-part></tp:taxon-name></italic>, <tp:taxon-name><tp:taxon-name-part taxon-name-part-type="genus" reg="Shionodiscus">S.</tp:taxon-name-part> <tp:taxon-name-part taxon-name-part-type="species" reg="bioculatus">bioculatus</tp:taxon-name-part> <tp:taxon-name-part taxon-name-part-type="infraspecific-rank">var.</tp:taxon-name-part> <tp:taxon-name-part taxon-name-part-type="variety" reg="exiguus">exiguus</tp:taxon-name-part></tp:taxon-name>, <italic><tp:taxon-name><tp:taxon-name-part taxon-name-part-type="genus" reg="Shionodiscus">S.</tp:taxon-name-part> <tp:taxon-name-part taxon-name-part-type="species" reg="biporus">biporus</tp:taxon-name-part></tp:taxon-name></italic>, <italic><tp:taxon-name><tp:taxon-name-part taxon-name-part-type="genus" reg="Shionodiscus">S.</tp:taxon-name-part> <tp:taxon-name-part taxon-name-part-type="species" reg="centrus">centrus</tp:taxon-name-part></tp:taxon-name></italic>, <italic><tp:taxon-name><tp:taxon-name-part taxon-name-part-type="genus" reg="Shionodiscus">S.</tp:taxon-name-part> <tp:taxon-name-part taxon-name-part-type="species" reg="gaarderae">gaarderae</tp:taxon-name-part></tp:taxon-name></italic> and <italic><tp:taxon-name><tp:taxon-name-part taxon-name-part-type="genus" reg="Shionodiscus">S.</tp:taxon-name-part> <tp:taxon-name-part taxon-name-part-type="species" reg="variantius">variantius</tp:taxon-name-part></tp:taxon-name></italic>. All have an operculate CFP with a rimoportula that is located nearby or midway between the valve margin and CFP. All of the above species have areolae densities that are over double that of the SHW specimen. Only <italic><tp:taxon-name><tp:taxon-name-part taxon-name-part-type="genus" reg="Shionodiscus">S.</tp:taxon-name-part> <tp:taxon-name-part taxon-name-part-type="species" reg="bioculatus">bioculatus</tp:taxon-name-part></tp:taxon-name></italic> and <italic><tp:taxon-name><tp:taxon-name-part taxon-name-part-type="genus" reg="Shionodiscus">S.</tp:taxon-name-part> <tp:taxon-name-part taxon-name-part-type="species" reg="gaarderae">gaarderae</tp:taxon-name-part></tp:taxon-name></italic> have a rimoportula that is immediately adjacent to a central areola; however, the separation is more than 1 areolae distant, valve areolae density is too high, at 16–23 in 10 µm and MFP are 5–7 µm apart (<xref ref-type="bibr" rid="B13800485">Hasle and Syvertsen (1997)</xref>: table 14, <xref ref-type="bibr" rid="B13758938">Ferrario et al. (2018)</xref>: table 1, <xref ref-type="bibr" rid="B13759049">Georgiev and Gololobova (2022)</xref>: table 2). Although <italic><tp:taxon-name><tp:taxon-name-part taxon-name-part-type="genus" reg="Shionodiscus">S.</tp:taxon-name-part> <tp:taxon-name-part taxon-name-part-type="species" reg="bioculatus">bioculatus</tp:taxon-name-part></tp:taxon-name></italic> has been previously reported in the Salish Sea, the morphometric data of this SHW specimen are more than adequate to place it as <italic><tp:taxon-name><tp:taxon-name-part taxon-name-part-type="genus" reg="Shionodiscus">Shionodiscus</tp:taxon-name-part> <tp:taxon-name-part taxon-name-part-type="species" reg="karianus">karianus</tp:taxon-name-part></tp:taxon-name></italic>.</p></tp:treatment-sec><tp:treatment-sec sec-type="Notes"><title>Notes</title><p>iNaturalist ID: 322791476 (Fig. <xref ref-type="fig" rid="F13870345">34</xref>).</p></tp:treatment-sec><tp:treatment-sec><!--Section generated to contain objects referenced in tp:taxon-treatment.--><fig-group id="F13870345" position="float" orientation="portrait"><caption><p><italic><tp:taxon-name><tp:taxon-name-part taxon-name-part-type="genus" reg="Shionodiscus">Shionodiscus</tp:taxon-name-part> <tp:taxon-name-part taxon-name-part-type="species" reg="karianus">karianus</tp:taxon-name-part></tp:taxon-name></italic>:</p></caption><fig id="F13870350" position="float" orientation="portrait"><object-id xmlns:xlink="http://www.w3.org/1999/xlink" content-type="arpha" xlink:type="simple">E3138BDB-D8F9-5379-8970-148B95B2F9A4</object-id><object-id xmlns:xlink="http://www.w3.org/1999/xlink" content-type="doi" xlink:type="simple">10.3897/BDJ.14.e189060.figure34a</object-id><label>Figure 34a.</label><caption><p><italic><tp:taxon-name><tp:taxon-name-part taxon-name-part-type="genus" reg="Shionodiscus">Shionodiscus</tp:taxon-name-part> <tp:taxon-name-part taxon-name-part-type="species" reg="karianus">karianus</tp:taxon-name-part></tp:taxon-name></italic>, interior valve view. Arrow indicates location of the rimoportula. SEM. Scale Bar: 5 µm;</p></caption><graphic xmlns:xlink="http://www.w3.org/1999/xlink" xlink:href="bdj-14-e189060-g034_a.jpg" xlink:type="simple" position="float" orientation="portrait" id="oo_1536262.jpg"><uri content-type="original_file" xlink:type="simple">https://binary.pensoft.net/fig/1536262</uri></graphic></fig><fig id="F13870351" position="float" orientation="portrait"><object-id xmlns:xlink="http://www.w3.org/1999/xlink" content-type="arpha" xlink:type="simple">F81F6C19-26CC-5EE3-A6F5-164977CE2DEF</object-id><object-id xmlns:xlink="http://www.w3.org/1999/xlink" content-type="doi" xlink:type="simple">10.3897/BDJ.14.e189060.figure34b</object-id><label>Figure 34b.</label><caption><p><italic><tp:taxon-name><tp:taxon-name-part taxon-name-part-type="genus" reg="Shionodiscus">Shionodiscus</tp:taxon-name-part> <tp:taxon-name-part taxon-name-part-type="species" reg="karianus">karianus</tp:taxon-name-part></tp:taxon-name></italic>, central interior valve view. Arrows indicate, in decreasing size, the location of: the operculate central fultoportula (CFP), rimoportula and cribrate areolae. SEM. Scale Bar: 1 µm;</p></caption><graphic xmlns:xlink="http://www.w3.org/1999/xlink" xlink:href="bdj-14-e189060-g034_b.jpg" xlink:type="simple" position="float" orientation="portrait" id="oo_1536263.jpg"><uri content-type="original_file" xlink:type="simple">https://binary.pensoft.net/fig/1536263</uri></graphic></fig><fig id="F13870352" position="float" orientation="portrait"><object-id xmlns:xlink="http://www.w3.org/1999/xlink" content-type="arpha" xlink:type="simple">67E4DBE1-F3A4-5C2B-AAD2-25587A6E26C0</object-id><object-id xmlns:xlink="http://www.w3.org/1999/xlink" content-type="doi" xlink:type="simple">10.3897/BDJ.14.e189060.figure34c</object-id><label>Figure 34c.</label><caption><p><italic><tp:taxon-name><tp:taxon-name-part taxon-name-part-type="genus" reg="Shionodiscus">Shionodiscus</tp:taxon-name-part> <tp:taxon-name-part taxon-name-part-type="species" reg="karianus">karianus</tp:taxon-name-part></tp:taxon-name></italic>, interior valve view. Arrow indicates a marginal process that extends internally. SEM. Scale Bar: 2 µm.</p></caption><graphic xmlns:xlink="http://www.w3.org/1999/xlink" xlink:href="bdj-14-e189060-g034_c.jpg" xlink:type="simple" position="float" orientation="portrait" id="oo_1536264.jpg"><uri content-type="original_file" xlink:type="simple">https://binary.pensoft.net/fig/1536264</uri></graphic></fig></fig-group></tp:treatment-sec><ref-list><ref id="B13759049"><element-citation xmlns:xlink="http://www.w3.org/1999/xlink" publication-type="article" xlink:type="simple"><person-group person-group-type="author"><name name-style="western"><surname>Georgiev</surname><given-names>A. A.</given-names></name><name name-style="western"><surname>Gololobova</surname><given-names>M. A.</given-names></name></person-group><year>2022</year><article-title><italic><tp:taxon-name><tp:taxon-name-part taxon-name-part-type="genus" reg="Shionodiscus">Shionodiscus</tp:taxon-name-part> <tp:taxon-name-part taxon-name-part-type="species" reg="karianus">karianus</tp:taxon-name-part></tp:taxon-name></italic> sp. nov. (<tp:taxon-name><tp:taxon-name-part taxon-name-part-type="order">Thalassiosirales</tp:taxon-name-part></tp:taxon-name>, <tp:taxon-name><tp:taxon-name-part taxon-name-part-type="family">Thalassiosiraceae</tp:taxon-name-part></tp:taxon-name>), a new planktonic diatom from the Kara Sea and notes on some morphological characters of <italic><tp:taxon-name><tp:taxon-name-part taxon-name-part-type="genus" reg="Shionodiscus">Shionodiscus</tp:taxon-name-part></tp:taxon-name></italic> taxa</article-title><source>Diatom Research</source><volume>37</volume><issue>3</issue><fpage>273</fpage><lpage>292</lpage><pub-id pub-id-type="doi">10.1080/0269249X.2022.2122576</pub-id></element-citation></ref><ref id="B13800485"><element-citation xmlns:xlink="http://www.w3.org/1999/xlink" publication-type="chapter" xlink:type="simple"><person-group person-group-type="author"><name name-style="western"><surname>Hasle</surname><given-names>G. R.</given-names></name><name name-style="western"><surname>Syvertsen</surname><given-names>E. E.</given-names></name></person-group><year>1997</year><chapter-title>Marine diatoms</chapter-title><person-group person-group-type="editor"><name name-style="western"><surname>Thomas</surname><given-names>C. R.</given-names></name></person-group><source>Identifying marine phytoplankton</source><publisher-name>Academic Press</publisher-name><publisher-loc>San Diego, USA</publisher-loc><size units="page">874</size><pub-id pub-id-type="doi">10.17031/1629</pub-id></element-citation></ref><ref id="B13758938"><element-citation xmlns:xlink="http://www.w3.org/1999/xlink" publication-type="article" xlink:type="simple"><person-group person-group-type="author"><name name-style="western"><surname>Ferrario</surname><given-names>M. E.</given-names></name><name name-style="western"><surname>Almandoz</surname><given-names>G. O.</given-names></name><name name-style="western"><surname>Cefarelli</surname><given-names>A. O.</given-names></name><name name-style="western"><surname>Beszteri</surname><given-names>B.</given-names></name><name name-style="western"><surname>Akselman</surname><given-names>R.</given-names></name><name name-style="western"><surname>Fabro</surname><given-names>E.</given-names></name><name name-style="western"><surname>Cembella</surname><given-names>A.</given-names></name></person-group><year>2018</year><article-title><italic><tp:taxon-name><tp:taxon-name-part taxon-name-part-type="genus" reg="Shionodiscus">Shionodiscus</tp:taxon-name-part> <tp:taxon-name-part taxon-name-part-type="species" reg="gaarderae">gaarderae</tp:taxon-name-part></tp:taxon-name></italic> sp. nov. (<tp:taxon-name><tp:taxon-name-part taxon-name-part-type="order">Thalassiosirales</tp:taxon-name-part></tp:taxon-name>, <tp:taxon-name><tp:taxon-name-part taxon-name-part-type="family">Thalassiosiraceae</tp:taxon-name-part></tp:taxon-name>), a bloom-producing diatom from the southwestern Atlantic Ocean, and emendation of <tp:taxon-name><tp:taxon-name-part taxon-name-part-type="genus" reg="Shionodiscus">Shionodiscus</tp:taxon-name-part> <tp:taxon-name-part taxon-name-part-type="species" reg="bioculatus">bioculatus</tp:taxon-name-part> <tp:taxon-name-part taxon-name-part-type="infraspecific-rank">var.</tp:taxon-name-part> <tp:taxon-name-part taxon-name-part-type="variety" reg="bioculatus">bioculatus</tp:taxon-name-part></tp:taxon-name></article-title><source>Diatom Research</source><volume>33</volume><issue>1</issue><fpage>25</fpage><lpage>37</lpage><pub-id pub-id-type="doi">10.1080/0269249X.2017.1423112</pub-id></element-citation></ref></ref-list></tp:taxon-treatment>
