# Supplementary material for: Diatoms (Bacillariophyta) of the Salish Sea, Northeast Pacific: annotated checklist and new species reports
Source: Biodivers Data J. 2026 May 15;14:e189060. doi: 10.3897/BDJ.14.e189060 (PMC13197818; doi:10.3897/BDJ.14.e189060)
Supplement: XML Treatment for Shionodiscus oestrupii [file BDJ.14.e189060-treatment34.xml]

<!DOCTYPE tp:taxon-treatment
  PUBLIC "-//TaxonX//DTD Taxonomic Treatment Publishing DTD v0 20100105//EN" "tax-treatment-NSO.dtd">
<tp:taxon-treatment xmlns:tp="http://www.plazi.org/taxpub"><tp:treatment-meta><mixed-citation publication-type="journal"><person-group><name><surname>Webber</surname><given-names>Mark</given-names></name><name><surname>Humphrey</surname><given-names>Elaine</given-names></name><name><surname>van Asselt</surname><given-names>Arjan</given-names></name><name><surname>Chang</surname><given-names>Alice</given-names></name><name><surname>Morien</surname><given-names>Evan</given-names></name><name><surname>Simon</surname><given-names>Andrew D. F.</given-names></name></person-group><article-title>Diatoms (<tp:taxon-name><tp:taxon-name-part taxon-name-part-type="phylum">Bacillariophyta</tp:taxon-name-part></tp:taxon-name>) of the Salish Sea, Northeast Pacific: annotated checklist and new species reports</article-title><source>Biodivers Data J</source><day>15</day><month>05</month><year>2026</year><volume>14</volume><pub-id pub-id-type="doi">10.3897/BDJ.14.e189060</pub-id></mixed-citation></tp:treatment-meta><tp:nomenclature><tp:taxon-name><object-id xmlns:xlink="http://www.w3.org/1999/xlink" content-type="arpha" xlink:type="simple">9BB2A47C-0E37-5E69-8DA7-D36EF84F0717</object-id><tp:taxon-name-part taxon-name-part-type="genus">Shionodiscus</tp:taxon-name-part> <tp:taxon-name-part taxon-name-part-type="species">oestrupii</tp:taxon-name-part></tp:taxon-name><tp:taxon-authority>(Ostenfeld) A.J.Alverson, S.-H.Kang &amp; E.C.Theriot</tp:taxon-authority><tp:nomenclature-citation-list><tp:nomenclature-citation><tp:taxon-name><tp:taxon-name-part taxon-name-part-type="genus" reg="Coscinosira">Coscinosira</tp:taxon-name-part> <tp:taxon-name-part taxon-name-part-type="species" reg="oestrupii">oestrupii</tp:taxon-name-part></tp:taxon-name><comment> <xref ref-type="bibr" rid="B13805548">Ostenfeld (1900)</xref>: 52—<xref ref-type="bibr" rid="B13759022">Fryxell and Hasle (1980)</xref>; <xref ref-type="bibr" rid="B13800485">Hasle and Syvertsen (1997)</xref>: 81, 82, pl. 13.</comment></tp:nomenclature-citation><tp:nomenclature-citation><tp:taxon-name><tp:taxon-name-part taxon-name-part-type="genus" reg="Shionodiscus">Shionodiscus</tp:taxon-name-part> <tp:taxon-name-part taxon-name-part-type="species" reg="oestrupii">oestrupii</tp:taxon-name-part></tp:taxon-name><comment>—<xref ref-type="bibr" rid="B13758437">Alverson et al. (2006)</xref>: 258; <xref ref-type="bibr" rid="B13805539">Wilks and Armand (2017)</xref>; <xref ref-type="bibr" rid="B13818367">Guiry and Guiry (2025)</xref>.</comment></tp:nomenclature-citation></tp:nomenclature-citation-list></tp:nomenclature><tp:treatment-sec sec-type="Description"><title>Description</title><p>Diameter 21.7–23.9 (7–60) μm, pervalvar axis half to twice the diameter. Valve face flat or slightly convex. Mantle low and rounded. Areolae usually larger in central part of valve than closer to the margin, sometimes in sublinear array. One nearly central strutted fultoportula. Rimoportulae is 3–4 areolae from central process. Areolae 9 (6–12) in 10 μm at valve centre. MFPs 3–4 in 10 µm, 0.96–1.1 (0.8–1.9) µm between MFPs.</p></tp:treatment-sec><tp:treatment-sec sec-type="Notes"><title>Notes</title><p>iNaturalist ID:142951511, 142950297 (Fig. <xref ref-type="fig" rid="F13870354">35</xref>).</p></tp:treatment-sec><tp:treatment-sec><!--Section generated to contain objects referenced in tp:taxon-treatment.--><fig-group id="F13870354" position="float" orientation="portrait"><caption><p><italic><tp:taxon-name><tp:taxon-name-part taxon-name-part-type="genus" reg="Shionodiscus">Shionodiscus</tp:taxon-name-part> <tp:taxon-name-part taxon-name-part-type="species" reg="oestrupii">oestrupii</tp:taxon-name-part></tp:taxon-name></italic>:</p></caption><fig id="F13870359" position="float" orientation="portrait"><object-id xmlns:xlink="http://www.w3.org/1999/xlink" content-type="arpha" xlink:type="simple">CBC0F746-96FA-55D9-89D6-FDE5DE251FB2</object-id><object-id xmlns:xlink="http://www.w3.org/1999/xlink" content-type="doi" xlink:type="simple">10.3897/BDJ.14.e189060.figure35a</object-id><label>Figure 35a.</label><caption><p><italic><tp:taxon-name><tp:taxon-name-part taxon-name-part-type="genus" reg="Shionodiscus">Shionodiscus</tp:taxon-name-part> <tp:taxon-name-part taxon-name-part-type="species" reg="oestrupii">oestrupii</tp:taxon-name-part></tp:taxon-name></italic>, exterior valve view. Shortest arrow is location of the central process; medium arrow is the location of the exit hole of labiate process; longest arrow is exit hole of a marginal process. SEM. Scale Bar: 2.0 µm;</p></caption><graphic xmlns:xlink="http://www.w3.org/1999/xlink" xlink:href="bdj-14-e189060-g035_a.jpg" xlink:type="simple" position="float" orientation="portrait" id="oo_1525924.jpg"><uri content-type="original_file" xlink:type="simple">https://binary.pensoft.net/fig/1525924</uri></graphic></fig><fig id="F13870360" position="float" orientation="portrait"><object-id xmlns:xlink="http://www.w3.org/1999/xlink" content-type="arpha" xlink:type="simple">579EBC31-7306-5C03-927D-0F3D94001605</object-id><object-id xmlns:xlink="http://www.w3.org/1999/xlink" content-type="doi" xlink:type="simple">10.3897/BDJ.14.e189060.figure35b</object-id><label>Figure 35b.</label><caption><p><italic><tp:taxon-name><tp:taxon-name-part taxon-name-part-type="genus" reg="Shionodiscus">Shionodiscus</tp:taxon-name-part> <tp:taxon-name-part taxon-name-part-type="species" reg="oestrupii">oestrupii</tp:taxon-name-part></tp:taxon-name></italic>. internal valve view. Small arrow shows the central fultoportula and larger arrow is the rimoportula. Note: MFPs extend internally and not externally. SEM. Scale bar: 2 µm.</p></caption><graphic xmlns:xlink="http://www.w3.org/1999/xlink" xlink:href="bdj-14-e189060-g035_b.jpg" xlink:type="simple" position="float" orientation="portrait" id="oo_1572319.jpg"><uri content-type="original_file" xlink:type="simple">https://binary.pensoft.net/fig/1572319</uri></graphic></fig></fig-group></tp:treatment-sec><ref-list><ref id="B13805548"><element-citation xmlns:xlink="http://www.w3.org/1999/xlink" publication-type="chapter" xlink:type="simple"><person-group person-group-type="author"><name name-style="western"><surname>Ostenfeld</surname><given-names>C. H.</given-names></name></person-group><year>1900</year><chapter-title>Plankton</chapter-title><person-group person-group-type="editor"><name name-style="western"><surname>Knudsen</surname><given-names>M.</given-names></name><name name-style="western"><surname>Ostenfeld</surname><given-names>C.</given-names></name></person-group><source>Iagttagelsen over overfladevandets temperatur, saltholdighed og plankton paa islandske og grønlandske skibsrouter i 1899</source><publisher-name>Bianco Lunos Kgl. Hof-Bogtrykkeri</publisher-name><publisher-loc>Copenhagen, Denmark</publisher-loc><size units="page">93</size></element-citation></ref><ref id="B13759022"><element-citation xmlns:xlink="http://www.w3.org/1999/xlink" publication-type="article" xlink:type="simple"><person-group person-group-type="author"><name name-style="western"><surname>Fryxell</surname><given-names>G. A.</given-names></name><name name-style="western"><surname>Hasle</surname><given-names>G. R.</given-names></name></person-group><year>1980</year><article-title>The marine diatom <italic><tp:taxon-name><tp:taxon-name-part taxon-name-part-type="genus" reg="Thalassiosira">Thalassiosira</tp:taxon-name-part> <tp:taxon-name-part taxon-name-part-type="species" reg="oestrupii">oestrupii</tp:taxon-name-part></tp:taxon-name></italic>: structure, taxonomy and distribution</article-title><source>American Journal of Botany</source><volume>67</volume><issue>5</issue><fpage>804</fpage><lpage>814</lpage><pub-id pub-id-type="doi">10.1002/j.1537-2197.1980.tb07709.x</pub-id></element-citation></ref><ref id="B13800485"><element-citation xmlns:xlink="http://www.w3.org/1999/xlink" publication-type="chapter" xlink:type="simple"><person-group person-group-type="author"><name name-style="western"><surname>Hasle</surname><given-names>G. R.</given-names></name><name name-style="western"><surname>Syvertsen</surname><given-names>E. E.</given-names></name></person-group><year>1997</year><chapter-title>Marine diatoms</chapter-title><person-group person-group-type="editor"><name name-style="western"><surname>Thomas</surname><given-names>C. R.</given-names></name></person-group><source>Identifying marine phytoplankton</source><publisher-name>Academic Press</publisher-name><publisher-loc>San Diego, USA</publisher-loc><size units="page">874</size><pub-id pub-id-type="doi">10.17031/1629</pub-id></element-citation></ref><ref id="B13758437"><element-citation xmlns:xlink="http://www.w3.org/1999/xlink" publication-type="article" xlink:type="simple"><person-group person-group-type="author"><name name-style="western"><surname>Alverson</surname><given-names>A. J.</given-names></name><name name-style="western"><surname>Kang</surname><given-names>S. H.</given-names></name><name name-style="western"><surname>Theriot</surname><given-names>E. C.</given-names></name></person-group><year>2006</year><article-title>Cell wall morphology and systematic importance of <italic><tp:taxon-name><tp:taxon-name-part taxon-name-part-type="genus" reg="Thalassiosira">Thalassiosira</tp:taxon-name-part> <tp:taxon-name-part taxon-name-part-type="species" reg="ritscheri">ritscheri</tp:taxon-name-part></tp:taxon-name></italic>, with a description of <italic><tp:taxon-name><tp:taxon-name-part taxon-name-part-type="genus" reg="Shionodiscus">Shionodiscus</tp:taxon-name-part></tp:taxon-name></italic> gen. nov</article-title><source>Diatom Research</source><volume>21</volume><issue>2</issue><fpage>215</fpage><lpage>262</lpage><pub-id pub-id-type="doi">10.1080/0269249X.2006.9705667</pub-id></element-citation></ref><ref id="B13805539"><element-citation xmlns:xlink="http://www.w3.org/1999/xlink" publication-type="article" xlink:type="simple"><person-group person-group-type="author"><name name-style="western"><surname>Wilks</surname><given-names>J. V.</given-names></name><name name-style="western"><surname>Armand</surname><given-names>L. K.</given-names></name></person-group><year>2017</year><article-title>Diversity and taxonomic identification of <italic><tp:taxon-name><tp:taxon-name-part taxon-name-part-type="genus" reg="Shionodiscus">Shionodiscus</tp:taxon-name-part></tp:taxon-name></italic> spp. in the Australian sector of the Subantarctic Zone</article-title><source>Diatom Research</source><volume>32</volume><issue>3</issue><fpage>295</fpage><lpage>307</lpage><pub-id pub-id-type="doi">10.1080/0269249X.2017.1365015</pub-id></element-citation></ref><ref id="B13818367"><element-citation xmlns:xlink="http://www.w3.org/1999/xlink" publication-type="website" xlink:type="simple"><person-group person-group-type="author"><name name-style="western"><surname>Guiry</surname><given-names>M. D.</given-names></name><name name-style="western"><surname>Guiry</surname><given-names>G. M.</given-names></name></person-group><article-title>AlgalBase</article-title><uri xlink:type="simple">https://www.algaebase.org</uri><date-in-citation content-type="access-date">2025-10-20T00:46:21+00:00</date-in-citation></element-citation></ref></ref-list></tp:taxon-treatment>
