# Supplementary material for: Diatoms (Bacillariophyta) of the Salish Sea, Northeast Pacific: annotated checklist and new species reports
Source: Biodivers Data J. 2026 May 15;14:e189060. doi: 10.3897/BDJ.14.e189060 (PMC13197818; doi:10.3897/BDJ.14.e189060)
Supplement: XML Treatment for Sundstroemia pungens [file BDJ.14.e189060-treatment35.xml]

<!DOCTYPE tp:taxon-treatment
  PUBLIC "-//TaxonX//DTD Taxonomic Treatment Publishing DTD v0 20100105//EN" "tax-treatment-NSO.dtd">
<tp:taxon-treatment xmlns:tp="http://www.plazi.org/taxpub"><tp:treatment-meta><mixed-citation publication-type="journal"><person-group><name><surname>Webber</surname><given-names>Mark</given-names></name><name><surname>Humphrey</surname><given-names>Elaine</given-names></name><name><surname>van Asselt</surname><given-names>Arjan</given-names></name><name><surname>Chang</surname><given-names>Alice</given-names></name><name><surname>Morien</surname><given-names>Evan</given-names></name><name><surname>Simon</surname><given-names>Andrew D. F.</given-names></name></person-group><article-title>Diatoms (<tp:taxon-name><tp:taxon-name-part taxon-name-part-type="phylum">Bacillariophyta</tp:taxon-name-part></tp:taxon-name>) of the Salish Sea, Northeast Pacific: annotated checklist and new species reports</article-title><source>Biodivers Data J</source><day>15</day><month>05</month><year>2026</year><volume>14</volume><pub-id pub-id-type="doi">10.3897/BDJ.14.e189060</pub-id></mixed-citation></tp:treatment-meta><tp:nomenclature><tp:taxon-name><object-id xmlns:xlink="http://www.w3.org/1999/xlink" content-type="arpha" xlink:type="simple">8DF4447D-A071-5363-A241-6459261C4708</object-id><tp:taxon-name-part taxon-name-part-type="genus">Sundstroemia</tp:taxon-name-part> <tp:taxon-name-part taxon-name-part-type="species">pungens</tp:taxon-name-part></tp:taxon-name><tp:taxon-authority>(A.Cleve) Medlin, Lundholm, Boonprakob &amp; Moestrup</tp:taxon-authority><tp:nomenclature-citation-list><tp:nomenclature-citation><tp:taxon-name>
                <tp:taxon-name-part taxon-name-part-type="genus" reg="Sundstroemia"/>
                <tp:taxon-name-part taxon-name-part-type="species" reg="pungens"/>
              </tp:taxon-name><comment><italic><tp:taxon-name><tp:taxon-name-part taxon-name-part-type="genus" reg="Rhizosolenia">Rhizosolenia</tp:taxon-name-part></tp:taxon-name> <tp:taxon-name><tp:taxon-name-part taxon-name-part-type="genus" reg="Sundstroemia"/><tp:taxon-name-part taxon-name-part-type="species" reg="pungens">pungens</tp:taxon-name-part></tp:taxon-name> <xref ref-type="bibr" rid="B13758756">Cleve-Euler (1937)</xref></italic>: 43, fig. 10—<xref ref-type="bibr" rid="B13800485">Hasle and Syvertsen (1997)</xref>: 157; <xref ref-type="bibr" rid="B13758533">Bérard-Therriault et al. (1987)</xref>; <xref ref-type="bibr" rid="B13758542">Bérard-Therriault et al. (1999)</xref>: 37, pl. 21g, m; <xref ref-type="bibr" rid="B13759426">Hoppenrath et al. (2009)</xref>: 63, fig. 27a–c; <xref ref-type="bibr" rid="B13804760">Yun and Lee (2011)</xref>: 142–145: fig. 1A–F.</comment></tp:nomenclature-citation><tp:nomenclature-citation><tp:taxon-name><tp:taxon-name-part taxon-name-part-type="genus" reg="Sundstroemia">Sundstroemia</tp:taxon-name-part> <tp:taxon-name-part taxon-name-part-type="species" reg="pungens">pungens</tp:taxon-name-part></tp:taxon-name><comment>—<xref ref-type="bibr" rid="B13803873">Medlin et al. (2021)</xref>: 242; <xref ref-type="bibr" rid="B13758550">Boonprakob et al. (2021)</xref>: 162–164, figs. 106–118; <xref ref-type="bibr" rid="B13818367">Guiry and Guiry (2025)</xref>.</comment></tp:nomenclature-citation></tp:nomenclature-citation-list></tp:nomenclature><tp:treatment-sec sec-type="Description"><title>Description</title><p>Cells solitary and narrow, diameter 16.0 (4–20) µm, length up to 213.2 (150–589) µm without processes, process length (85–276) μm. Valves conical. External processes long, almost straight and needle-like. Basal part of process narrow, abruptly swollen for about half its length, narrow again and gently tapering towards tip. Otarium absent. Girdle composed of segments in two dorsiventral columns. Numerous chloroplasts.</p></tp:treatment-sec><tp:treatment-sec sec-type="Diagnosis"><title>Diagnosis</title><p>Very similar in morphology to <italic><tp:taxon-name><tp:taxon-name-part taxon-name-part-type="genus" reg="Sundstroemia">Sundstroemia</tp:taxon-name-part> <tp:taxon-name-part taxon-name-part-type="species" reg="setigera">setigera</tp:taxon-name-part></tp:taxon-name></italic>. However, the narrow basal section, then a swollen zone of the process in <italic><tp:taxon-name><tp:taxon-name-part taxon-name-part-type="genus" reg="Sundstroemia">S.</tp:taxon-name-part> <tp:taxon-name-part taxon-name-part-type="species" reg="pungens">pungens</tp:taxon-name-part></tp:taxon-name></italic> (seen in LM and SEM), differentiates it from <italic><tp:taxon-name><tp:taxon-name-part taxon-name-part-type="genus" reg="Sundstroemia">S.</tp:taxon-name-part> <tp:taxon-name-part taxon-name-part-type="species" reg="setigera">setigera</tp:taxon-name-part></tp:taxon-name></italic>, which has a long and continuously shaped narrow process.</p></tp:treatment-sec><tp:treatment-sec sec-type="Notes"><title>Notes</title><p><italic><tp:taxon-name><tp:taxon-name-part taxon-name-part-type="genus" reg="Sundstroemia">Sundstroemia</tp:taxon-name-part> <tp:taxon-name-part taxon-name-part-type="species" reg="pungens">pungens</tp:taxon-name-part></tp:taxon-name></italic> is found in the plankton throughout most of the year, but more frequently observed in the Trincomali Channel and Porlier Pass in September and October. A small bloom of <italic><tp:taxon-name><tp:taxon-name-part taxon-name-part-type="genus" reg="Sundstroemia">S.</tp:taxon-name-part> <tp:taxon-name-part taxon-name-part-type="species" reg="setigera">setigera</tp:taxon-name-part></tp:taxon-name></italic> occurred at SHW on 21 July 2025. iNaturalist ID: 259931970, 315872333. Mol. data: SRS969492, SRS966492 (Fig. <xref ref-type="fig" rid="F13870370">36</xref>).</p></tp:treatment-sec><tp:treatment-sec><!--Section generated to contain objects referenced in tp:taxon-treatment.--><fig-group id="F13870370" position="float" orientation="portrait"><caption><p><italic><tp:taxon-name><tp:taxon-name-part taxon-name-part-type="genus" reg="Sundstroemia">Sundstroemia</tp:taxon-name-part> <tp:taxon-name-part taxon-name-part-type="species" reg="pungens">pungens</tp:taxon-name-part></tp:taxon-name></italic>:</p></caption><fig id="F13870375" position="float" orientation="portrait"><object-id xmlns:xlink="http://www.w3.org/1999/xlink" content-type="arpha" xlink:type="simple">BEE86232-6B84-5C13-996E-10AB0BA60DCD</object-id><object-id xmlns:xlink="http://www.w3.org/1999/xlink" content-type="doi" xlink:type="simple">10.3897/BDJ.14.e189060.figure36a</object-id><label>Figure 36a.</label><caption><p><italic><tp:taxon-name><tp:taxon-name-part taxon-name-part-type="genus" reg="Sundstroemia">Sundstroemia</tp:taxon-name-part> <tp:taxon-name-part taxon-name-part-type="species" reg="pungens">pungens</tp:taxon-name-part></tp:taxon-name></italic>, live cell, girdle view. LM. Scale bar: 50 µm;</p></caption><graphic xmlns:xlink="http://www.w3.org/1999/xlink" xlink:href="bdj-14-e189060-g036_a.jpg" xlink:type="simple" position="float" orientation="portrait" id="oo_1536271.jpg"><uri content-type="original_file" xlink:type="simple">https://binary.pensoft.net/fig/1536271</uri></graphic></fig><fig id="F13870376" position="float" orientation="portrait"><object-id xmlns:xlink="http://www.w3.org/1999/xlink" content-type="arpha" xlink:type="simple">A3208CCF-7C1B-5C78-8ED7-BF6A2088EBA6</object-id><object-id xmlns:xlink="http://www.w3.org/1999/xlink" content-type="doi" xlink:type="simple">10.3897/BDJ.14.e189060.figure36b</object-id><label>Figure 36b.</label><caption><p><italic><tp:taxon-name><tp:taxon-name-part taxon-name-part-type="genus" reg="Sundstroemia">Sundstroemia</tp:taxon-name-part> <tp:taxon-name-part taxon-name-part-type="species" reg="pungens">pungens</tp:taxon-name-part></tp:taxon-name></italic>, valve and a distinctive process abruptly swollen for about half its length. SEM. Scale bar: 20 µm.</p></caption><graphic xmlns:xlink="http://www.w3.org/1999/xlink" xlink:href="bdj-14-e189060-g036_b.jpg" xlink:type="simple" position="float" orientation="portrait" id="oo_1536272.jpg"><uri content-type="original_file" xlink:type="simple">https://binary.pensoft.net/fig/1536272</uri></graphic></fig></fig-group></tp:treatment-sec><ref-list><ref id="B13758756"><element-citation xmlns:xlink="http://www.w3.org/1999/xlink" publication-type="article" xlink:type="simple"><person-group person-group-type="author"><name name-style="western"><surname>Cleve-Euler</surname><given-names>A.</given-names></name></person-group><year>1937</year><article-title>Undersökningar över Öresund: Sundets plankton. 1. Sammansättning och fördelning</article-title><source>Lunds Universitets Arsskrift</source><volume>33</volume><issue>9</issue><fpage>1</fpage><lpage>51</lpage></element-citation></ref><ref id="B13800485"><element-citation xmlns:xlink="http://www.w3.org/1999/xlink" publication-type="chapter" xlink:type="simple"><person-group person-group-type="author"><name name-style="western"><surname>Hasle</surname><given-names>G. R.</given-names></name><name name-style="western"><surname>Syvertsen</surname><given-names>E. E.</given-names></name></person-group><year>1997</year><chapter-title>Marine diatoms</chapter-title><person-group person-group-type="editor"><name name-style="western"><surname>Thomas</surname><given-names>C. R.</given-names></name></person-group><source>Identifying marine phytoplankton</source><publisher-name>Academic Press</publisher-name><publisher-loc>San Diego, USA</publisher-loc><size units="page">874</size><pub-id pub-id-type="doi">10.17031/1629</pub-id></element-citation></ref><ref id="B13758533"><element-citation xmlns:xlink="http://www.w3.org/1999/xlink" publication-type="article" xlink:type="simple"><person-group person-group-type="author"><name name-style="western"><surname>Bérard-Therriault</surname><given-names>Louise</given-names></name><name name-style="western"><surname>Cardinal</surname><given-names>André</given-names></name><name name-style="western"><surname>Poulin</surname><given-names>Monique</given-names></name></person-group><year>1987</year><article-title>Les diatomées (<tp:taxon-name><tp:taxon-name-part taxon-name-part-type="class">Bacillariophyceae</tp:taxon-name-part></tp:taxon-name>) benthiques de substrats durs des eaux marines et saumâtres du Québec. 8. <tp:taxon-name><tp:taxon-name-part taxon-name-part-type="order">Centrales</tp:taxon-name-part></tp:taxon-name></article-title><source>Le Naturaliste Canadien</source><volume>114</volume><fpage>81</fpage><lpage>103</lpage></element-citation></ref><ref id="B13758542"><element-citation xmlns:xlink="http://www.w3.org/1999/xlink" publication-type="book" xlink:type="simple"><person-group person-group-type="author"><name name-style="western"><surname>Bérard-Therriault</surname><given-names>Louise</given-names></name><name name-style="western"><surname>Poulin</surname><given-names>Monique</given-names></name><name name-style="western"><surname>Bossé</surname><given-names>Louise</given-names></name></person-group><year>1999</year><source>Guide d'identification du phytoplancton marin de l'estuaire et du Golfe du Saint-Laurent incluant également certains protozoaires. Publication spéciale canadienne des sciences halieutiques et aquatiques 128</source><publisher-name>National Research Council Canada</publisher-name><publisher-loc>Ottawa, Canada</publisher-loc><size units="page">387</size></element-citation></ref><ref id="B13759426"><element-citation xmlns:xlink="http://www.w3.org/1999/xlink" publication-type="book" xlink:type="simple"><person-group person-group-type="author"><name name-style="western"><surname>Hoppenrath</surname><given-names>M.</given-names></name><name name-style="western"><surname>Elbrachter</surname><given-names>M.</given-names></name><name name-style="western"><surname>Drebes</surname><given-names>G.</given-names></name></person-group><year>2009</year><source>Marine phytoplankton. Selected microphytoplankton species from the North Sea around Helgoland and Sylt</source><publisher-name>Schweizerbart Science Publishers</publisher-name><publisher-loc>Stuttgart, Germany</publisher-loc><size units="page">264</size></element-citation></ref><ref id="B13804760"><element-citation xmlns:xlink="http://www.w3.org/1999/xlink" publication-type="article" xlink:type="simple"><person-group person-group-type="author"><name name-style="western"><surname>Yun</surname><given-names>S. M.</given-names></name><name name-style="western"><surname>Lee</surname><given-names>J. H.</given-names></name></person-group><year>2011</year><article-title>Morphology and distribution of some marine diatoms, family <tp:taxon-name><tp:taxon-name-part taxon-name-part-type="family">Rhizosoleniaceae</tp:taxon-name-part></tp:taxon-name>, genus <italic><tp:taxon-name><tp:taxon-name-part taxon-name-part-type="genus" reg="Proboscia">Proboscia</tp:taxon-name-part></tp:taxon-name></italic>, <italic><tp:taxon-name><tp:taxon-name-part taxon-name-part-type="genus" reg="Neocalyptrella">Neocalyptrella</tp:taxon-name-part></tp:taxon-name></italic>, <italic><tp:taxon-name><tp:taxon-name-part taxon-name-part-type="genus" reg="Pseudosolenia">Pseudosolenia</tp:taxon-name-part></tp:taxon-name></italic>, <italic><tp:taxon-name><tp:taxon-name-part taxon-name-part-type="genus" reg="Guinardia">Guinardia</tp:taxon-name-part></tp:taxon-name></italic>, and <italic><tp:taxon-name><tp:taxon-name-part taxon-name-part-type="genus" reg="Dactyliosolen">Dactyliosolen</tp:taxon-name-part></tp:taxon-name></italic> in Korean coastal waters</article-title><source>
            <tp:taxon-name>
              <tp:taxon-name-part taxon-name-part-type="above-family">Algae</tp:taxon-name-part>
            </tp:taxon-name>
          </source><volume>26</volume><issue>4</issue><fpage>299</fpage><lpage>315</lpage><pub-id pub-id-type="doi">10.4490/algae.2011.26.4.299</pub-id></element-citation></ref><ref id="B13803873"><element-citation xmlns:xlink="http://www.w3.org/1999/xlink" publication-type="article" xlink:type="simple"><person-group person-group-type="author"><name name-style="western"><surname>Medlin</surname><given-names>L. K.</given-names></name><name name-style="western"><surname>Boonprakob</surname><given-names>A.</given-names></name><name name-style="western"><surname>Lundholm</surname><given-names>N.</given-names></name><name name-style="western"><surname>Moestrup</surname><given-names>Ø.</given-names></name></person-group><year>2021</year><article-title>On the morphology and phylogeny of the diatom species <italic><tp:taxon-name><tp:taxon-name-part taxon-name-part-type="genus" reg="Rhizosolenia">Rhizosolenia</tp:taxon-name-part> <tp:taxon-name-part taxon-name-part-type="species" reg="setigera">setigera</tp:taxon-name-part></tp:taxon-name></italic>: comparison of the type material to modern cultured strains, and a taxonomic revision</article-title><source>Nova Hedwigia, Beiheft</source><volume>151</volume><fpage>223</fpage><lpage>247</lpage><pub-id pub-id-type="doi">10.1127/nova-suppl/2021/223</pub-id></element-citation></ref><ref id="B13758550"><element-citation xmlns:xlink="http://www.w3.org/1999/xlink" publication-type="article" xlink:type="simple"><person-group person-group-type="author"><name name-style="western"><surname>Boonprakob</surname><given-names>Anusara</given-names></name><name name-style="western"><surname>Lundholm</surname><given-names>Nina</given-names></name><name name-style="western"><surname>Medlin</surname><given-names>L. K.</given-names></name><name name-style="western"><surname>Moestrup</surname><given-names>Øjvind</given-names></name></person-group><year>2021</year><article-title>The morphology and phylogeny of the diatom genera <italic><tp:taxon-name><tp:taxon-name-part taxon-name-part-type="genus" reg="Rhizosolenia">Rhizosolenia</tp:taxon-name-part></tp:taxon-name></italic>, <italic><tp:taxon-name><tp:taxon-name-part taxon-name-part-type="genus" reg="Proboscia">Proboscia</tp:taxon-name-part></tp:taxon-name></italic>, <italic><tp:taxon-name><tp:taxon-name-part taxon-name-part-type="genus" reg="Pseudosolenia">Pseudosolenia</tp:taxon-name-part></tp:taxon-name></italic> and <italic><tp:taxon-name><tp:taxon-name-part taxon-name-part-type="genus" reg="Neocalyptrella">Neocalyptrella</tp:taxon-name-part></tp:taxon-name></italic> from the Gulf of Thailand and the Andaman Sea</article-title><source>Diatom Research</source><volume>36</volume><issue>3</issue><fpage>143</fpage><lpage>184</lpage><pub-id pub-id-type="doi">10.1080/0269249X.2021.1957719</pub-id></element-citation></ref><ref id="B13818367"><element-citation xmlns:xlink="http://www.w3.org/1999/xlink" publication-type="website" xlink:type="simple"><person-group person-group-type="author"><name name-style="western"><surname>Guiry</surname><given-names>M. D.</given-names></name><name name-style="western"><surname>Guiry</surname><given-names>G. M.</given-names></name></person-group><article-title>AlgalBase</article-title><uri xlink:type="simple">https://www.algaebase.org</uri><date-in-citation content-type="access-date">2025-10-20T00:46:21+00:00</date-in-citation></element-citation></ref></ref-list></tp:taxon-treatment>
