# Supplementary material for: Diatoms (Bacillariophyta) of the Salish Sea, Northeast Pacific: annotated checklist and new species reports
Source: Biodivers Data J. 2026 May 15;14:e189060. doi: 10.3897/BDJ.14.e189060 (PMC13197818; doi:10.3897/BDJ.14.e189060)
Supplement: XML Treatment for Tabellaria quadriseptata [file BDJ.14.e189060-treatment36.xml]

<!DOCTYPE tp:taxon-treatment
  PUBLIC "-//TaxonX//DTD Taxonomic Treatment Publishing DTD v0 20100105//EN" "tax-treatment-NSO.dtd">
<tp:taxon-treatment xmlns:tp="http://www.plazi.org/taxpub"><tp:treatment-meta><mixed-citation publication-type="journal"><person-group><name><surname>Webber</surname><given-names>Mark</given-names></name><name><surname>Humphrey</surname><given-names>Elaine</given-names></name><name><surname>van Asselt</surname><given-names>Arjan</given-names></name><name><surname>Chang</surname><given-names>Alice</given-names></name><name><surname>Morien</surname><given-names>Evan</given-names></name><name><surname>Simon</surname><given-names>Andrew D. F.</given-names></name></person-group><article-title>Diatoms (<tp:taxon-name><tp:taxon-name-part taxon-name-part-type="phylum">Bacillariophyta</tp:taxon-name-part></tp:taxon-name>) of the Salish Sea, Northeast Pacific: annotated checklist and new species reports</article-title><source>Biodivers Data J</source><day>15</day><month>05</month><year>2026</year><volume>14</volume><pub-id pub-id-type="doi">10.3897/BDJ.14.e189060</pub-id></mixed-citation></tp:treatment-meta><tp:nomenclature><tp:taxon-name><object-id xmlns:xlink="http://www.w3.org/1999/xlink" content-type="arpha" xlink:type="simple">AFFCEE67-40C6-577C-B7A7-D5CFDEA0B730</object-id><tp:taxon-name-part taxon-name-part-type="genus">Tabellaria</tp:taxon-name-part> <tp:taxon-name-part taxon-name-part-type="species">quadriseptata</tp:taxon-name-part></tp:taxon-name><tp:taxon-authority>B.M.Knudson</tp:taxon-authority><tp:nomenclature-citation-list><tp:nomenclature-citation><tp:taxon-name>
                <tp:taxon-name-part taxon-name-part-type="genus" reg="Tabellaria"/>
                <tp:taxon-name-part taxon-name-part-type="species" reg="quadriseptata"/>
              </tp:taxon-name><comment><italic><tp:taxon-name><tp:taxon-name-part taxon-name-part-type="genus" reg="Tabellaria">Tabellaria</tp:taxon-name-part> <tp:taxon-name-part taxon-name-part-type="species" reg="quadriseptata">quadriseptata</tp:taxon-name-part></tp:taxon-name> <xref ref-type="bibr" rid="B13821635">Knudson (1952)</xref></italic>: 436, figs. I–N—<xref ref-type="bibr" rid="B13821909">Patrick and Reimer (1966)</xref>: 105, pl. 1, fig. 3; <xref ref-type="bibr" rid="B13758967">Flower and Battarbee (1985)</xref>; <xref ref-type="bibr" rid="B13818314">Sims (1996)</xref>: pl. 284, figs. 6, 7; <xref ref-type="bibr" rid="B13801061">Plinski and Witkowski (2020)</xref>: 56, fig. 212.</comment></tp:nomenclature-citation></tp:nomenclature-citation-list></tp:nomenclature><tp:treatment-sec sec-type="Description"><title>Description</title><p>Colonies of zigzag filaments, linked together at corners by mucilage pads. Valve median and apical inflations approximately same width. Apical inflations not distinctly capitate as in <italic><tp:taxon-name><tp:taxon-name-part taxon-name-part-type="genus" reg="Tabellaria">Tabellaria</tp:taxon-name-part> <tp:taxon-name-part taxon-name-part-type="species" reg="fenestrata">fenestrata</tp:taxon-name-part></tp:taxon-name></italic>. Axial area narrow. Valves linear with parallel margins between inflated area and poles. Length 70.7 (23–130) µm, width 5.7 (6–9) µm. Septa straight and few, usually four. Single rimoportula located adjacent to axial area at edge of central inflation, at base of valve shaft or periphery of median inflation. Striae density 14 (13–20) in 10 µm. Marginal spines short, length up to 1 µm, with equal distribution.</p></tp:treatment-sec><tp:treatment-sec sec-type="Diagnosis"><title>Diagnosis</title><p>The morphometric data of the MBW specimen fit the descriptions in literature for <italic><tp:taxon-name><tp:taxon-name-part taxon-name-part-type="genus" reg="Tabellaria">T.</tp:taxon-name-part> <tp:taxon-name-part taxon-name-part-type="species" reg="quadriseptata">quadriseptata</tp:taxon-name-part></tp:taxon-name></italic>: approximately the same width for median and apical inflations (5.7 and 4.7 µm, respectively), parallel margins, location of the rimoportula and the presence of relatively equally spaced spines along the margins. However, currently there are no images of the septa, so the specimen is assigned <tp:taxon-name><tp:taxon-name-part taxon-name-part-type="genus" reg="Tabellaria">T.</tp:taxon-name-part> <tp:taxon-name-part taxon-name-part-type="uncertainty-rank">cf.</tp:taxon-name-part> <tp:taxon-name-part taxon-name-part-type="species" reg="quadriseptata">quadriseptata</tp:taxon-name-part></tp:taxon-name>.</p></tp:treatment-sec><tp:treatment-sec sec-type="Notes"><title>Notes</title><p>iNaturalist ID: 259219380 (Fig. <xref ref-type="fig" rid="F13889393">37</xref>).</p></tp:treatment-sec><tp:treatment-sec><!--Section generated to contain objects referenced in tp:taxon-treatment.--><fig-group id="F13889393" position="float" orientation="portrait"><caption><p><tp:taxon-name><tp:taxon-name-part taxon-name-part-type="genus" reg="Tabellaria">Tabellaria</tp:taxon-name-part> <tp:taxon-name-part taxon-name-part-type="uncertainty-rank">cf.</tp:taxon-name-part> <tp:taxon-name-part taxon-name-part-type="species" reg="quadriseptata">quadriseptata</tp:taxon-name-part></tp:taxon-name>:</p></caption><fig id="F13889398" position="float" orientation="portrait"><object-id xmlns:xlink="http://www.w3.org/1999/xlink" content-type="arpha" xlink:type="simple">DA454D44-FEE6-5111-A6B3-4E5A28FB8E58</object-id><object-id xmlns:xlink="http://www.w3.org/1999/xlink" content-type="doi" xlink:type="simple">10.3897/BDJ.14.e189060.figure37a</object-id><label>Figure 37a.</label><caption><p><tp:taxon-name><tp:taxon-name-part taxon-name-part-type="genus" reg="Tabellaria">Tabellaria</tp:taxon-name-part> <tp:taxon-name-part taxon-name-part-type="uncertainty-rank">cf.</tp:taxon-name-part> <tp:taxon-name-part taxon-name-part-type="species" reg="quadriseptata">quadriseptata</tp:taxon-name-part></tp:taxon-name>, external girdle and valve views. SEM. Scale bar: 5 µm;</p></caption><graphic xmlns:xlink="http://www.w3.org/1999/xlink" xlink:href="bdj-14-e189060-g037_a.jpg" xlink:type="simple" position="float" orientation="portrait" id="oo_1536277.jpg"><uri content-type="original_file" xlink:type="simple">https://binary.pensoft.net/fig/1536277</uri></graphic></fig><fig id="F13889399" position="float" orientation="portrait"><object-id xmlns:xlink="http://www.w3.org/1999/xlink" content-type="arpha" xlink:type="simple">3A5D1715-A5D5-5293-950B-0DB2D7135462</object-id><object-id xmlns:xlink="http://www.w3.org/1999/xlink" content-type="doi" xlink:type="simple">10.3897/BDJ.14.e189060.figure37b</object-id><label>Figure 37b.</label><caption><p><tp:taxon-name><tp:taxon-name-part taxon-name-part-type="genus" reg="Tabellaria">Tabellaria</tp:taxon-name-part> <tp:taxon-name-part taxon-name-part-type="uncertainty-rank">cf.</tp:taxon-name-part> <tp:taxon-name-part taxon-name-part-type="species" reg="quadriseptata">quadriseptata</tp:taxon-name-part></tp:taxon-name>, external valve view. Inflated central area, arrow shows external opening of the rimoportula. SEM. Scale bar: 1 µm;</p></caption><graphic xmlns:xlink="http://www.w3.org/1999/xlink" xlink:href="bdj-14-e189060-g037_b.jpg" xlink:type="simple" position="float" orientation="portrait" id="oo_1536278.jpg"><uri content-type="original_file" xlink:type="simple">https://binary.pensoft.net/fig/1536278</uri></graphic></fig><fig id="F13889400" position="float" orientation="portrait"><object-id xmlns:xlink="http://www.w3.org/1999/xlink" content-type="arpha" xlink:type="simple">40245A8C-F42A-5649-AA56-9AE206CA58F2</object-id><object-id xmlns:xlink="http://www.w3.org/1999/xlink" content-type="doi" xlink:type="simple">10.3897/BDJ.14.e189060.figure37c</object-id><label>Figure 37c.</label><caption><p><tp:taxon-name><tp:taxon-name-part taxon-name-part-type="genus" reg="Tabellaria">Tabellaria</tp:taxon-name-part> <tp:taxon-name-part taxon-name-part-type="uncertainty-rank">cf.</tp:taxon-name-part> <tp:taxon-name-part taxon-name-part-type="species" reg="quadriseptata">quadriseptata</tp:taxon-name-part></tp:taxon-name>, valve view, external apical pore field. SEM. Scale bar: 1 µm.</p></caption><graphic xmlns:xlink="http://www.w3.org/1999/xlink" xlink:href="bdj-14-e189060-g037_c.jpg" xlink:type="simple" position="float" orientation="portrait" id="oo_1536280.jpg"><uri content-type="original_file" xlink:type="simple">https://binary.pensoft.net/fig/1536280</uri></graphic></fig></fig-group></tp:treatment-sec><ref-list><ref id="B13821635"><element-citation xmlns:xlink="http://www.w3.org/1999/xlink" publication-type="article" xlink:type="simple"><person-group person-group-type="author"><name name-style="western"><surname>Knudson</surname><given-names>B. M.</given-names></name></person-group><year>1952</year><article-title>The diatom genus <italic><tp:taxon-name><tp:taxon-name-part taxon-name-part-type="genus" reg="Tabellaria">Tabellaria</tp:taxon-name-part></tp:taxon-name></italic></article-title><source>Annals of Botany, New Series</source><volume>16</volume><fpage>421</fpage><lpage>440</lpage><pub-id pub-id-type="doi">10.1093/oxfordjournals.aob.a083325</pub-id></element-citation></ref><ref id="B13821909"><element-citation xmlns:xlink="http://www.w3.org/1999/xlink" publication-type="book" xlink:type="simple"><person-group person-group-type="author"><name name-style="western"><surname>Patrick</surname><given-names>R.</given-names></name><name name-style="western"><surname>Reimer</surname><given-names>C.</given-names></name></person-group><year>1966</year><source>The diatoms of the United States (exclusive of Alaska and Hawaii). Volume 1: <tp:taxon-name><tp:taxon-name-part taxon-name-part-type="family">Fragilariaceae</tp:taxon-name-part></tp:taxon-name>, <tp:taxon-name><tp:taxon-name-part taxon-name-part-type="family">Eunotiaceae</tp:taxon-name-part></tp:taxon-name>, <tp:taxon-name><tp:taxon-name-part taxon-name-part-type="family">Achnanthaceae</tp:taxon-name-part></tp:taxon-name>, <tp:taxon-name><tp:taxon-name-part taxon-name-part-type="family">Naviculaceae</tp:taxon-name-part></tp:taxon-name></source><edition>Monographs of the Academy of Natural Sciences of Philadelphia 13</edition><publisher-name>Academy of Natural Sciences</publisher-name><publisher-loc>Philadelphia, Pennsylvania, USA</publisher-loc><size units="page">702</size></element-citation></ref><ref id="B13758967"><element-citation xmlns:xlink="http://www.w3.org/1999/xlink" publication-type="article" xlink:type="simple"><person-group person-group-type="author"><name name-style="western"><surname>Flower</surname><given-names>R. J.</given-names></name><name name-style="western"><surname>Battarbee</surname><given-names>R. W.</given-names></name></person-group><year>1985</year><article-title>The morphology and biostratigraphy of <italic><tp:taxon-name><tp:taxon-name-part taxon-name-part-type="genus" reg="Tabellaria">Tabellaria</tp:taxon-name-part> <tp:taxon-name-part taxon-name-part-type="species" reg="quadriseptata">quadriseptata</tp:taxon-name-part></tp:taxon-name></italic> (<tp:taxon-name><tp:taxon-name-part taxon-name-part-type="class">Bacillariophyceae</tp:taxon-name-part></tp:taxon-name>) in acid waters and lake sediments in Galloway, southwest Scotland</article-title><source>British Phycological Journal</source><volume>20</volume><issue>1</issue><fpage>69</fpage><lpage>79</lpage><pub-id pub-id-type="doi">10.1080/00071618500650081</pub-id></element-citation></ref><ref id="B13818314"><element-citation xmlns:xlink="http://www.w3.org/1999/xlink" publication-type="book" xlink:type="simple"><person-group person-group-type="editor"><name name-style="western"><surname>Sims</surname><given-names>P. A.</given-names></name></person-group><year>1996</year><source>An atlas of British diatoms. Arranged by B. Hartley based on illustrations by H.G. Barber and J.R. Carter</source><publisher-name>Biopress Ltd</publisher-name><publisher-loc>Bristol, UK</publisher-loc><size units="page">601</size></element-citation></ref><ref id="B13801061"><element-citation xmlns:xlink="http://www.w3.org/1999/xlink" publication-type="book" xlink:type="simple"><person-group person-group-type="author"><name name-style="western"><surname>Plinski</surname><given-names>M.</given-names></name><name name-style="western"><surname>Witkowski</surname><given-names>A.</given-names></name></person-group><year>2020</year><source>Diatoms from the Gulf of Gdańsk and surrounding waters (the southern Baltic Sea): a key to the identification of the species</source><publisher-name>Gdańsk University Press</publisher-name><publisher-loc>Gdańsk, Poland</publisher-loc><size units="page">442</size></element-citation></ref></ref-list></tp:taxon-treatment>
