# Supplementary material for: Diatoms (Bacillariophyta) of the Salish Sea, Northeast Pacific: annotated checklist and new species reports
Source: Biodivers Data J. 2026 May 15;14:e189060. doi: 10.3897/BDJ.14.e189060 (PMC13197818; doi:10.3897/BDJ.14.e189060)
Supplement: XML Treatment for Thalassiosira allenii [file BDJ.14.e189060-treatment37.xml]

<!DOCTYPE tp:taxon-treatment
  PUBLIC "-//TaxonX//DTD Taxonomic Treatment Publishing DTD v0 20100105//EN" "tax-treatment-NSO.dtd">
<tp:taxon-treatment xmlns:tp="http://www.plazi.org/taxpub"><tp:treatment-meta><mixed-citation publication-type="journal"><person-group><name><surname>Webber</surname><given-names>Mark</given-names></name><name><surname>Humphrey</surname><given-names>Elaine</given-names></name><name><surname>van Asselt</surname><given-names>Arjan</given-names></name><name><surname>Chang</surname><given-names>Alice</given-names></name><name><surname>Morien</surname><given-names>Evan</given-names></name><name><surname>Simon</surname><given-names>Andrew D. F.</given-names></name></person-group><article-title>Diatoms (<tp:taxon-name><tp:taxon-name-part taxon-name-part-type="phylum">Bacillariophyta</tp:taxon-name-part></tp:taxon-name>) of the Salish Sea, Northeast Pacific: annotated checklist and new species reports</article-title><source>Biodivers Data J</source><day>15</day><month>05</month><year>2026</year><volume>14</volume><pub-id pub-id-type="doi">10.3897/BDJ.14.e189060</pub-id></mixed-citation></tp:treatment-meta><tp:nomenclature><tp:taxon-name><object-id xmlns:xlink="http://www.w3.org/1999/xlink" content-type="arpha" xlink:type="simple">2432209A-EB46-55F6-9C79-ACF3DAE6549E</object-id><tp:taxon-name-part taxon-name-part-type="genus">Thalassiosira</tp:taxon-name-part> <tp:taxon-name-part taxon-name-part-type="species">allenii</tp:taxon-name-part></tp:taxon-name><tp:taxon-authority>H.Takano</tp:taxon-authority><tp:nomenclature-citation-list><tp:nomenclature-citation><tp:taxon-name><tp:taxon-name-part taxon-name-part-type="genus" reg="Thalassiosira">Thalassiosira</tp:taxon-name-part> <tp:taxon-name-part taxon-name-part-type="species" reg="allenii">allenii</tp:taxon-name-part></tp:taxon-name><comment> <xref ref-type="bibr" rid="B13800446">Takano (1965)</xref>: 4, pl. 1: figs. 9–11, pl. 2: fig. 1—<xref ref-type="bibr" rid="B13759275">Hasle (1978a)</xref>; <xref ref-type="bibr" rid="B13800485">Hasle and Syvertsen (1997)</xref>: 51, table 7, pl. 4; <xref ref-type="bibr" rid="B13759509">Jameson and Hallegraeff (2010)</xref>: 57, fig. 2.18B, C; <xref ref-type="bibr" rid="B13803923">Li et al. (2013)</xref>: 85, 86, figs. 2–5; <xref ref-type="bibr" rid="B13759377">Hernández-Becerril et al. (2015)</xref>; <xref ref-type="bibr" rid="B13800933">Park et al. (2016)</xref>; <xref ref-type="bibr" rid="B13758904">Efimova et al. (2023)</xref>.</comment></tp:nomenclature-citation></tp:nomenclature-citation-list></tp:nomenclature><tp:treatment-sec sec-type="Description"><title>Description</title><p>Valve diameter 17.2 (5–20) µm. Areolae on valve face 22–24 (18–28) in 10 µm in fasciculate pattern, with smaller areolae 30–40 in 10 µm on narrow valve mantle. Central, non-prominent, central process (fultoportula) located next to one, two or three larger areolae. Valve may be covered by minute granules (not observed). Marginal processes long and coarse, 6 (5–9) in 10 µm. External rimoportula, single and prominent, takes place of and is occasionally very slightly inside of the ring of marginal strutted process. Mantle narrow, oblique and angled, 5 (2–3) areolae wide.</p></tp:treatment-sec><tp:treatment-sec sec-type="Diagnosis"><title>Diagnosis</title><p><italic><tp:taxon-name><tp:taxon-name-part taxon-name-part-type="genus" reg="Thalassiosira">Thalassiosira</tp:taxon-name-part> <tp:taxon-name-part taxon-name-part-type="species" reg="allenii">allenii</tp:taxon-name-part></tp:taxon-name></italic> differs from <italic><tp:taxon-name><tp:taxon-name-part taxon-name-part-type="genus" reg="Thalassiosira">T.</tp:taxon-name-part> <tp:taxon-name-part taxon-name-part-type="species" reg="nordenskioeldii">nordenskioeldii</tp:taxon-name-part></tp:taxon-name></italic> in that the former has a lower mantle in girdle view, a higher areolae density on the valve face and mantle, marginal processes that are closer together and have no collars, processes that are stouter and mantle areolae that are smaller than those in <italic><tp:taxon-name><tp:taxon-name-part taxon-name-part-type="genus" reg="Thalassiosira">T.</tp:taxon-name-part> <tp:taxon-name-part taxon-name-part-type="species" reg="nordenskioeldii">nordenskioeldii</tp:taxon-name-part></tp:taxon-name></italic>.</p></tp:treatment-sec><tp:treatment-sec sec-type="Notes"><title>Notes</title><p>iNaturalist ID: 259835781 (Fig. <xref ref-type="fig" rid="F13889402">38</xref>).</p></tp:treatment-sec><tp:treatment-sec><!--Section generated to contain objects referenced in tp:taxon-treatment.--><fig-group id="F13889402" position="float" orientation="portrait"><caption><p><italic><tp:taxon-name><tp:taxon-name-part taxon-name-part-type="genus" reg="Thalassiosira">Thalassiosira</tp:taxon-name-part> <tp:taxon-name-part taxon-name-part-type="species" reg="allenii">allenii</tp:taxon-name-part></tp:taxon-name></italic>:</p></caption><fig id="F13889407" position="float" orientation="portrait"><object-id xmlns:xlink="http://www.w3.org/1999/xlink" content-type="arpha" xlink:type="simple">1AD3106C-E02F-5C7F-A416-8E6A6839ED23</object-id><object-id xmlns:xlink="http://www.w3.org/1999/xlink" content-type="doi" xlink:type="simple">10.3897/BDJ.14.e189060.figure38a</object-id><label>Figure 38a.</label><caption><p><italic><tp:taxon-name><tp:taxon-name-part taxon-name-part-type="genus" reg="Thalassiosira">Thalassiosira</tp:taxon-name-part> <tp:taxon-name-part taxon-name-part-type="species" reg="allenii">allenii</tp:taxon-name-part></tp:taxon-name></italic>, girdle and valve views. SEM. Scale bar: 10 µm;</p></caption><graphic xmlns:xlink="http://www.w3.org/1999/xlink" xlink:href="bdj-14-e189060-g038_a.jpg" xlink:type="simple" position="float" orientation="portrait" id="oo_1536281.jpg"><uri content-type="original_file" xlink:type="simple">https://binary.pensoft.net/fig/1536281</uri></graphic></fig><fig id="F13889408" position="float" orientation="portrait"><object-id xmlns:xlink="http://www.w3.org/1999/xlink" content-type="arpha" xlink:type="simple">8B3F1492-8906-55BC-956E-342A60DE0B49</object-id><object-id xmlns:xlink="http://www.w3.org/1999/xlink" content-type="doi" xlink:type="simple">10.3897/BDJ.14.e189060.figure38b</object-id><label>Figure 38b.</label><caption><p><italic><tp:taxon-name><tp:taxon-name-part taxon-name-part-type="genus" reg="Thalassiosira">Thalassiosira</tp:taxon-name-part> <tp:taxon-name-part taxon-name-part-type="species" reg="allenii">allenii</tp:taxon-name-part></tp:taxon-name></italic>, girdle view. SEM. Scale bar: 2 µm.</p></caption><graphic xmlns:xlink="http://www.w3.org/1999/xlink" xlink:href="bdj-14-e189060-g038_b.jpg" xlink:type="simple" position="float" orientation="portrait" id="oo_1536282.jpg"><uri content-type="original_file" xlink:type="simple">https://binary.pensoft.net/fig/1536282</uri></graphic></fig></fig-group></tp:treatment-sec><ref-list><ref id="B13800446"><element-citation xmlns:xlink="http://www.w3.org/1999/xlink" publication-type="article" xlink:type="simple"><person-group person-group-type="author"><name name-style="western"><surname>Takano</surname><given-names>H.</given-names></name></person-group><year>1965</year><article-title>New and rare diatoms from Japanese waters. I</article-title><source>Bulletin of the Tokai Regional Fisheries Laboratory</source><volume>42</volume><fpage>1</fpage><lpage>10</lpage></element-citation></ref><ref id="B13759275"><element-citation xmlns:xlink="http://www.w3.org/1999/xlink" publication-type="article" xlink:type="simple"><person-group person-group-type="author"><name name-style="western"><surname>Hasle</surname><given-names>G. R.</given-names></name></person-group><year>1978</year><article-title>Some <italic><tp:taxon-name><tp:taxon-name-part taxon-name-part-type="genus" reg="Thalassiosira">Thalassiosira</tp:taxon-name-part></tp:taxon-name></italic> species with one central process (<tp:taxon-name><tp:taxon-name-part taxon-name-part-type="class">Bacillariophyceae</tp:taxon-name-part></tp:taxon-name>)</article-title><source>Norwegian Journal of Botany</source><volume>25</volume><fpage>77</fpage><lpage>110</lpage></element-citation></ref><ref id="B13800485"><element-citation xmlns:xlink="http://www.w3.org/1999/xlink" publication-type="chapter" xlink:type="simple"><person-group person-group-type="author"><name name-style="western"><surname>Hasle</surname><given-names>G. R.</given-names></name><name name-style="western"><surname>Syvertsen</surname><given-names>E. E.</given-names></name></person-group><year>1997</year><chapter-title>Marine diatoms</chapter-title><person-group person-group-type="editor"><name name-style="western"><surname>Thomas</surname><given-names>C. R.</given-names></name></person-group><source>Identifying marine phytoplankton</source><publisher-name>Academic Press</publisher-name><publisher-loc>San Diego, USA</publisher-loc><size units="page">874</size><pub-id pub-id-type="doi">10.17031/1629</pub-id></element-citation></ref><ref id="B13759509"><element-citation xmlns:xlink="http://www.w3.org/1999/xlink" publication-type="chapter" xlink:type="simple"><person-group person-group-type="author"><name name-style="western"><surname>Jameson</surname><given-names>I.</given-names></name><name name-style="western"><surname>Hallegraeff</surname><given-names>G. M.</given-names></name></person-group><year>2010</year><chapter-title>Planktonic diatoms</chapter-title><person-group person-group-type="editor"><name name-style="western"><surname>Hallegraeff</surname><given-names>G. M.</given-names></name><name name-style="western"><surname>Bolch</surname><given-names>C. J.S.</given-names></name><name name-style="western"><surname>Hill</surname><given-names>D. R.A.</given-names></name><name name-style="western"><surname>Jameson</surname><given-names>I.</given-names></name><name name-style="western"><surname>LeRoi</surname><given-names>J. M.</given-names></name><name name-style="western"><surname>McMinn</surname><given-names>A.</given-names></name><name name-style="western"><surname>Murray</surname><given-names>S.</given-names></name><name name-style="western"><surname>de Salas</surname><given-names>M. F.</given-names></name><name name-style="western"><surname>Saunders</surname><given-names>K.</given-names></name></person-group><source><tp:taxon-name><tp:taxon-name-part taxon-name-part-type="above-family">Algae</tp:taxon-name-part></tp:taxon-name> of Australia. Phytoplankton of temperate coastal waters</source><publisher-name>Australian Biological Resources Study/CSIRO Publishing</publisher-name><publisher-loc>Canberra, Australia</publisher-loc><size units="page">432</size></element-citation></ref><ref id="B13803923"><element-citation xmlns:xlink="http://www.w3.org/1999/xlink" publication-type="article" xlink:type="simple"><person-group person-group-type="author"><name name-style="western"><surname>Li</surname><given-names>Y.</given-names></name><name name-style="western"><surname>Zhao</surname><given-names>Q.</given-names></name><name name-style="western"><surname>Lü</surname><given-names>S.</given-names></name></person-group><year>2013</year><article-title>The genus <italic><tp:taxon-name><tp:taxon-name-part taxon-name-part-type="genus" reg="Thalassiosira">Thalassiosira</tp:taxon-name-part></tp:taxon-name></italic> off the Guangdong coast, South China Sea</article-title><source>Botanica Marina</source><volume>56</volume><issue>1</issue><fpage>83</fpage><lpage>110</lpage><pub-id pub-id-type="doi">10.1515/bot-2011-0045</pub-id></element-citation></ref><ref id="B13759377"><element-citation xmlns:xlink="http://www.w3.org/1999/xlink" publication-type="chapter" xlink:type="simple"><person-group person-group-type="author"><name name-style="western"><surname>Hernández-Becerril</surname><given-names>D. U.</given-names></name><name name-style="western"><surname>Salazar-Paredes</surname><given-names>J.</given-names></name><name name-style="western"><surname>Barón-Campis</surname><given-names>S. A.</given-names></name></person-group><year>2015</year><chapter-title>Morphology and morphological changes of the marine planktonic diatom <italic>Thalassiosira allenii</italic> Takano (Bacillariophyta) during culture</chapter-title><person-group person-group-type="editor"><name name-style="western"><surname>Witkowski</surname><given-names>J.</given-names></name><name name-style="western"><surname>Williams</surname><given-names>D.</given-names></name><name name-style="western"><surname>Kociolek</surname><given-names>J. P.</given-names></name></person-group><source>Diatoms and the counting relevance of morphology to studies on taxonomy, systematics and biogeography</source><edition>Nova Hedwigia, Beiheft 144</edition><publisher-name>J. Cramer</publisher-name><publisher-loc>Stuttgart, Germany</publisher-loc><size units="page">228</size></element-citation></ref><ref id="B13800933"><element-citation xmlns:xlink="http://www.w3.org/1999/xlink" publication-type="article" xlink:type="simple"><person-group person-group-type="author"><name name-style="western"><surname>Park</surname><given-names>J. S.</given-names></name><name name-style="western"><surname>Jung</surname><given-names>S. W.</given-names></name><name name-style="western"><surname>Lee</surname><given-names>S. D.</given-names></name><name name-style="western"><surname>Yun</surname><given-names>S. M.</given-names></name><name name-style="western"><surname>Lee</surname><given-names>J. H.</given-names></name></person-group><year>2016</year><article-title>Species diversity of the genus <italic><tp:taxon-name><tp:taxon-name-part taxon-name-part-type="genus" reg="Thalassiosira">Thalassiosira</tp:taxon-name-part></tp:taxon-name></italic> (<tp:taxon-name><tp:taxon-name-part taxon-name-part-type="order">Thalassiosirales</tp:taxon-name-part></tp:taxon-name>, <tp:taxon-name><tp:taxon-name-part taxon-name-part-type="phylum">Bacillariophyta</tp:taxon-name-part></tp:taxon-name>) in South Korea and its biogeographical distribution in the world</article-title><source>Phycologia</source><volume>55</volume><issue>4</issue><fpage>403</fpage><lpage>423</lpage><pub-id pub-id-type="doi">10.2216/15-66.1</pub-id></element-citation></ref><ref id="B13758904"><element-citation xmlns:xlink="http://www.w3.org/1999/xlink" publication-type="article" xlink:type="simple"><person-group person-group-type="author"><name name-style="western"><surname>Efimova</surname><given-names>K. V.</given-names></name><name name-style="western"><surname>Shulgina</surname><given-names>M. A.</given-names></name><name name-style="western"><surname>Shevchenko</surname><given-names>O. G.</given-names></name></person-group><year>2023</year><article-title>Intraspecific heterogeneity, multiple allelism and morphological divergence between morphotypes of <italic><tp:taxon-name><tp:taxon-name-part taxon-name-part-type="genus" reg="Thalassiosira">Thalassiosira</tp:taxon-name-part> <tp:taxon-name-part taxon-name-part-type="species" reg="allenii">allenii</tp:taxon-name-part></tp:taxon-name></italic> (<tp:taxon-name><tp:taxon-name-part taxon-name-part-type="phylum">Bacillariophyta</tp:taxon-name-part></tp:taxon-name>) from the Sea of Japan</article-title><source>Phycologia</source><volume>62</volume><issue>4</issue><fpage>352</fpage><lpage>365</lpage><pub-id pub-id-type="doi">10.1080/00318884.2023.2231783</pub-id></element-citation></ref></ref-list></tp:taxon-treatment>
