# Supplementary material for: Diatoms (Bacillariophyta) of the Salish Sea, Northeast Pacific: annotated checklist and new species reports
Source: Biodivers Data J. 2026 May 15;14:e189060. doi: 10.3897/BDJ.14.e189060 (PMC13197818; doi:10.3897/BDJ.14.e189060)
Supplement: XML Treatment for Thalassiosira curviseriata [file BDJ.14.e189060-treatment38.xml]

<!DOCTYPE tp:taxon-treatment
  PUBLIC "-//TaxonX//DTD Taxonomic Treatment Publishing DTD v0 20100105//EN" "tax-treatment-NSO.dtd">
<tp:taxon-treatment xmlns:tp="http://www.plazi.org/taxpub"><tp:treatment-meta><mixed-citation publication-type="journal"><person-group><name><surname>Webber</surname><given-names>Mark</given-names></name><name><surname>Humphrey</surname><given-names>Elaine</given-names></name><name><surname>van Asselt</surname><given-names>Arjan</given-names></name><name><surname>Chang</surname><given-names>Alice</given-names></name><name><surname>Morien</surname><given-names>Evan</given-names></name><name><surname>Simon</surname><given-names>Andrew D. F.</given-names></name></person-group><article-title>Diatoms (<tp:taxon-name><tp:taxon-name-part taxon-name-part-type="phylum">Bacillariophyta</tp:taxon-name-part></tp:taxon-name>) of the Salish Sea, Northeast Pacific: annotated checklist and new species reports</article-title><source>Biodivers Data J</source><day>15</day><month>05</month><year>2026</year><volume>14</volume><pub-id pub-id-type="doi">10.3897/BDJ.14.e189060</pub-id></mixed-citation></tp:treatment-meta><tp:nomenclature><tp:taxon-name><object-id xmlns:xlink="http://www.w3.org/1999/xlink" content-type="arpha" xlink:type="simple">FF4993C8-C989-5AAC-8025-DC51A56C7DA7</object-id><tp:taxon-name-part taxon-name-part-type="genus">Thalassiosira</tp:taxon-name-part> <tp:taxon-name-part taxon-name-part-type="species">curviseriata</tp:taxon-name-part></tp:taxon-name><tp:taxon-authority>Takano</tp:taxon-authority><tp:nomenclature-citation-list><tp:nomenclature-citation><tp:taxon-name><tp:taxon-name-part taxon-name-part-type="genus" reg="Thalassiosira">Thalassiosira</tp:taxon-name-part> <tp:taxon-name-part taxon-name-part-type="species" reg="curviseriata">curviseriata</tp:taxon-name-part></tp:taxon-name><comment> <xref ref-type="bibr" rid="B13800464">Takano (1983)</xref>: 32—<xref ref-type="bibr" rid="B13759226">Hallegraeff (1984)</xref>; <xref ref-type="bibr" rid="B13800485">Hasle and Syvertsen (1997)</xref>; <xref ref-type="bibr" rid="B13759434">Hoppenrath et al. (2007)</xref>; <xref ref-type="bibr" rid="B13803932">Li et al. (2014)</xref>; <xref ref-type="bibr" rid="B13800933">Park et al. (2016)</xref>.</comment></tp:nomenclature-citation></tp:nomenclature-citation-list></tp:nomenclature><tp:treatment-sec sec-type="Description"><title>Description</title><p>Cells discoid, diameter 13.1 (5–14) μm. Valve face flat with central concavity. Areolae in radial rows, siliceous granules all over valve surface, occasional silicious spinules on surface. One sub-central strutted process. Central process adjacent to a more or less off-centred annulus. One marginal ring of five conspicuous winged strutted processes, two wings per process opposed into two or three branches. Marginal processes 2–3 (2–3) in 10 µm, 5.1–5.9 µm apart.</p></tp:treatment-sec><tp:treatment-sec sec-type="Notes"><title>Notes</title><p>This specimen conforms with morphometric data from <xref ref-type="bibr" rid="B13759226">Hallegraeff (1984)</xref>, <xref ref-type="bibr" rid="B13800485">Hasle and Syvertsen (1997)</xref>, <xref ref-type="bibr" rid="B13759434">Hoppenrath et al. (2007)</xref>, <xref ref-type="bibr" rid="B13803932">Li et al. (2014)</xref> and <xref ref-type="bibr" rid="B13800933">Park et al. (2016)</xref>. Mol. Data: ENA:ERS27630061. iNaturalist ID: 142613095 (Fig. <xref ref-type="fig" rid="F13889409">39</xref>).</p></tp:treatment-sec><tp:treatment-sec><!--Section generated to contain objects referenced in tp:taxon-treatment.--><fig-group id="F13889409" position="float" orientation="portrait"><caption><p><italic><tp:taxon-name><tp:taxon-name-part taxon-name-part-type="genus" reg="Thalassiosira">Thalassiosira</tp:taxon-name-part> <tp:taxon-name-part taxon-name-part-type="species" reg="curviseriata">curviseriata</tp:taxon-name-part></tp:taxon-name></italic>:</p></caption><fig id="F13889414" position="float" orientation="portrait"><object-id xmlns:xlink="http://www.w3.org/1999/xlink" content-type="arpha" xlink:type="simple">486860D3-223C-599C-8599-CA3D5C23E67F</object-id><object-id xmlns:xlink="http://www.w3.org/1999/xlink" content-type="doi" xlink:type="simple">10.3897/BDJ.14.e189060.figure39a</object-id><label>Figure 39a.</label><caption><p><italic><tp:taxon-name><tp:taxon-name-part taxon-name-part-type="genus" reg="Thalassiosira">Thalassiosira</tp:taxon-name-part> <tp:taxon-name-part taxon-name-part-type="species" reg="curviseriata">curviseriata</tp:taxon-name-part></tp:taxon-name></italic>, external valve view. Smallest arrow indicates the external rimoportula, mid-size arrow shows the central process and the largest arrow indicates a winged marginal process (MSP). SEM. Scale bar: 1 µm;</p></caption><graphic xmlns:xlink="http://www.w3.org/1999/xlink" xlink:href="bdj-14-e189060-g039_a.jpg" xlink:type="simple" position="float" orientation="portrait" id="oo_1536284.jpg"><uri content-type="original_file" xlink:type="simple">https://binary.pensoft.net/fig/1536284</uri></graphic></fig><fig id="F13889415" position="float" orientation="portrait"><object-id xmlns:xlink="http://www.w3.org/1999/xlink" content-type="arpha" xlink:type="simple">2F7D817A-27BE-5A86-A486-73C42E0A5B5E</object-id><object-id xmlns:xlink="http://www.w3.org/1999/xlink" content-type="doi" xlink:type="simple">10.3897/BDJ.14.e189060.figure39b</object-id><label>Figure 39b.</label><caption><p><italic><tp:taxon-name><tp:taxon-name-part taxon-name-part-type="genus" reg="Thalassiosira">Thalassiosira</tp:taxon-name-part> <tp:taxon-name-part taxon-name-part-type="species" reg="curviseriata">curviseriata</tp:taxon-name-part></tp:taxon-name></italic>, external valve view of the distinctive winged MSP. SEM. Scale bar: 400 nm;</p></caption><graphic xmlns:xlink="http://www.w3.org/1999/xlink" xlink:href="bdj-14-e189060-g039_b.jpg" xlink:type="simple" position="float" orientation="portrait" id="oo_1536287.jpg"><uri content-type="original_file" xlink:type="simple">https://binary.pensoft.net/fig/1536287</uri></graphic></fig><fig id="F13889416" position="float" orientation="portrait"><object-id xmlns:xlink="http://www.w3.org/1999/xlink" content-type="arpha" xlink:type="simple">3D54BE7E-6D85-5900-A4BC-04F6E841A035</object-id><object-id xmlns:xlink="http://www.w3.org/1999/xlink" content-type="doi" xlink:type="simple">10.3897/BDJ.14.e189060.figure39c</object-id><label>Figure 39c.</label><caption><p><italic><tp:taxon-name><tp:taxon-name-part taxon-name-part-type="genus" reg="Thalassiosira">Thalassiosira</tp:taxon-name-part> <tp:taxon-name-part taxon-name-part-type="species" reg="curviseriata">curviseriata</tp:taxon-name-part></tp:taxon-name></italic>, external valve view, image of a winged MSP next to the external rimoportula, oblique angle. SEM. Scale bar: 1 µm;</p></caption><graphic xmlns:xlink="http://www.w3.org/1999/xlink" xlink:href="bdj-14-e189060-g039_c.jpg" xlink:type="simple" position="float" orientation="portrait" id="oo_1536288.jpg"><uri content-type="original_file" xlink:type="simple">https://binary.pensoft.net/fig/1536288</uri></graphic></fig><fig id="F13889417" position="float" orientation="portrait"><object-id xmlns:xlink="http://www.w3.org/1999/xlink" content-type="arpha" xlink:type="simple">FFCAE349-6CF7-5DE0-83B4-33ABA34C9D46</object-id><object-id xmlns:xlink="http://www.w3.org/1999/xlink" content-type="doi" xlink:type="simple">10.3897/BDJ.14.e189060.figure39d</object-id><label>Figure 39d.</label><caption><p><italic><tp:taxon-name><tp:taxon-name-part taxon-name-part-type="genus" reg="Thalassiosira">Thalassiosira</tp:taxon-name-part> <tp:taxon-name-part taxon-name-part-type="species" reg="curviseriata">curviseriata</tp:taxon-name-part></tp:taxon-name></italic>, external valve view, image of central process (1), annulus (2) and (3) long spinules. SEM. Scale bar: 400 nm.</p></caption><graphic xmlns:xlink="http://www.w3.org/1999/xlink" xlink:href="bdj-14-e189060-g039_d.jpg" xlink:type="simple" position="float" orientation="portrait" id="oo_1536289.jpg"><uri content-type="original_file" xlink:type="simple">https://binary.pensoft.net/fig/1536289</uri></graphic></fig></fig-group></tp:treatment-sec><ref-list><ref id="B13800464"><element-citation xmlns:xlink="http://www.w3.org/1999/xlink" publication-type="article" xlink:type="simple"><person-group person-group-type="author"><name name-style="western"><surname>Takano</surname><given-names>H.</given-names></name></person-group><year>1983</year><article-title>New and rare diatoms from Japanese marine waters. IX. A new <italic><tp:taxon-name><tp:taxon-name-part taxon-name-part-type="genus" reg="Rhaphoneis">Rhaphoneis</tp:taxon-name-part></tp:taxon-name></italic> emitting mucilaginous threads</article-title><source>Bulletin of the Tokai Regional Fisheries Laboratory</source><volume>109</volume><fpage>27</fpage><lpage>39</lpage></element-citation></ref><ref id="B13759226"><element-citation xmlns:xlink="http://www.w3.org/1999/xlink" publication-type="article" xlink:type="simple"><person-group person-group-type="author"><name name-style="western"><surname>Hallegraeff</surname><given-names>G. M.</given-names></name></person-group><year>1984</year><article-title>Species of the diatom genus <italic><tp:taxon-name><tp:taxon-name-part taxon-name-part-type="genus" reg="Thalassiosira">Thalassiosira</tp:taxon-name-part></tp:taxon-name></italic> in Australian waters</article-title><source>Botanica Marina</source><volume>27</volume><fpage>495</fpage><lpage>514</lpage><pub-id pub-id-type="doi">10.1515/botm.1984.27.11.495</pub-id></element-citation></ref><ref id="B13800485"><element-citation xmlns:xlink="http://www.w3.org/1999/xlink" publication-type="chapter" xlink:type="simple"><person-group person-group-type="author"><name name-style="western"><surname>Hasle</surname><given-names>G. R.</given-names></name><name name-style="western"><surname>Syvertsen</surname><given-names>E. E.</given-names></name></person-group><year>1997</year><chapter-title>Marine diatoms</chapter-title><person-group person-group-type="editor"><name name-style="western"><surname>Thomas</surname><given-names>C. R.</given-names></name></person-group><source>Identifying marine phytoplankton</source><publisher-name>Academic Press</publisher-name><publisher-loc>San Diego, USA</publisher-loc><size units="page">874</size><pub-id pub-id-type="doi">10.17031/1629</pub-id></element-citation></ref><ref id="B13759434"><element-citation xmlns:xlink="http://www.w3.org/1999/xlink" publication-type="article" xlink:type="simple"><person-group person-group-type="author"><name name-style="western"><surname>Hoppenrath</surname><given-names>M.</given-names></name><name name-style="western"><surname>Beszteri</surname><given-names>B.</given-names></name><name name-style="western"><surname>Drebes</surname><given-names>G.</given-names></name><name name-style="western"><surname>Halliger</surname><given-names>H.</given-names></name><name name-style="western"><surname>Van Beusekom</surname><given-names>J. E. E.</given-names></name><name name-style="western"><surname>Janisch</surname><given-names>S.</given-names></name><name name-style="western"><surname>Wiltshire</surname><given-names>K. H.</given-names></name></person-group><year>2007</year><article-title><italic><tp:taxon-name><tp:taxon-name-part taxon-name-part-type="genus" reg="Thalassiosira">Thalassiosira</tp:taxon-name-part></tp:taxon-name></italic> species (<tp:taxon-name><tp:taxon-name-part taxon-name-part-type="class">Bacillariophyceae</tp:taxon-name-part></tp:taxon-name>, <tp:taxon-name><tp:taxon-name-part taxon-name-part-type="order">Thalassiosirales</tp:taxon-name-part></tp:taxon-name>) in the North Sea at Helgoland (German Bight) and Sylt (North Frisian Wadden Sea)—a first approach to assessing diversity</article-title><source>European Journal of Phycology</source><volume>42</volume><issue>3</issue><fpage>271</fpage><lpage>288</lpage><pub-id pub-id-type="doi">10.1080/09670260701352288</pub-id></element-citation></ref><ref id="B13803932"><element-citation xmlns:xlink="http://www.w3.org/1999/xlink" publication-type="article" xlink:type="simple"><person-group person-group-type="author"><name name-style="western"><surname>Li</surname><given-names>Y.</given-names></name><name name-style="western"><surname>Zhao</surname><given-names>Q. L.</given-names></name><name name-style="western"><surname>Lü</surname><given-names>S. H.</given-names></name></person-group><year>2014</year><article-title>Taxonomy and species diversity of the diatom genus <italic><tp:taxon-name><tp:taxon-name-part taxon-name-part-type="genus" reg="Thalassiosira">Thalassiosira</tp:taxon-name-part></tp:taxon-name></italic> (<tp:taxon-name><tp:taxon-name-part taxon-name-part-type="class">Bacillariophyceae</tp:taxon-name-part></tp:taxon-name>) in Zhejiang coastal waters, the East China Sea</article-title><source>Nova Hedwigia</source><volume>99</volume><issue>3-4</issue><fpage>373</fpage><lpage>402</lpage><pub-id pub-id-type="doi">10.1127/0029-5035/2014/0170</pub-id></element-citation></ref><ref id="B13800933"><element-citation xmlns:xlink="http://www.w3.org/1999/xlink" publication-type="article" xlink:type="simple"><person-group person-group-type="author"><name name-style="western"><surname>Park</surname><given-names>J. S.</given-names></name><name name-style="western"><surname>Jung</surname><given-names>S. W.</given-names></name><name name-style="western"><surname>Lee</surname><given-names>S. D.</given-names></name><name name-style="western"><surname>Yun</surname><given-names>S. M.</given-names></name><name name-style="western"><surname>Lee</surname><given-names>J. H.</given-names></name></person-group><year>2016</year><article-title>Species diversity of the genus <italic><tp:taxon-name><tp:taxon-name-part taxon-name-part-type="genus" reg="Thalassiosira">Thalassiosira</tp:taxon-name-part></tp:taxon-name></italic> (<tp:taxon-name><tp:taxon-name-part taxon-name-part-type="order">Thalassiosirales</tp:taxon-name-part></tp:taxon-name>, <tp:taxon-name><tp:taxon-name-part taxon-name-part-type="phylum">Bacillariophyta</tp:taxon-name-part></tp:taxon-name>) in South Korea and its biogeographical distribution in the world</article-title><source>Phycologia</source><volume>55</volume><issue>4</issue><fpage>403</fpage><lpage>423</lpage><pub-id pub-id-type="doi">10.2216/15-66.1</pub-id></element-citation></ref></ref-list></tp:taxon-treatment>
