# Supplementary material for: Diatoms (Bacillariophyta) of the Salish Sea, Northeast Pacific: annotated checklist and new species reports
Source: Biodivers Data J. 2026 May 15;14:e189060. doi: 10.3897/BDJ.14.e189060 (PMC13197818; doi:10.3897/BDJ.14.e189060)
Supplement: XML Treatment for Thalassiosira minima [file BDJ.14.e189060-treatment39.xml]

<!DOCTYPE tp:taxon-treatment
  PUBLIC "-//TaxonX//DTD Taxonomic Treatment Publishing DTD v0 20100105//EN" "tax-treatment-NSO.dtd">
<tp:taxon-treatment xmlns:tp="http://www.plazi.org/taxpub"><tp:treatment-meta><mixed-citation publication-type="journal"><person-group><name><surname>Webber</surname><given-names>Mark</given-names></name><name><surname>Humphrey</surname><given-names>Elaine</given-names></name><name><surname>van Asselt</surname><given-names>Arjan</given-names></name><name><surname>Chang</surname><given-names>Alice</given-names></name><name><surname>Morien</surname><given-names>Evan</given-names></name><name><surname>Simon</surname><given-names>Andrew D. F.</given-names></name></person-group><article-title>Diatoms (<tp:taxon-name><tp:taxon-name-part taxon-name-part-type="phylum">Bacillariophyta</tp:taxon-name-part></tp:taxon-name>) of the Salish Sea, Northeast Pacific: annotated checklist and new species reports</article-title><source>Biodivers Data J</source><day>15</day><month>05</month><year>2026</year><volume>14</volume><pub-id pub-id-type="doi">10.3897/BDJ.14.e189060</pub-id></mixed-citation></tp:treatment-meta><tp:nomenclature><tp:taxon-name><object-id xmlns:xlink="http://www.w3.org/1999/xlink" content-type="arpha" xlink:type="simple">85BEAD0A-0153-5BC2-81C4-D819A6535824</object-id><tp:taxon-name-part taxon-name-part-type="genus">Thalassiosira</tp:taxon-name-part> <tp:taxon-name-part taxon-name-part-type="species">minima</tp:taxon-name-part></tp:taxon-name><tp:taxon-authority>Gaarder</tp:taxon-authority><tp:nomenclature-citation-list><tp:nomenclature-citation><tp:taxon-name><tp:taxon-name-part taxon-name-part-type="genus" reg="Thalassiosira">Thalassiosira</tp:taxon-name-part> <tp:taxon-name-part taxon-name-part-type="species" reg="minima">minima</tp:taxon-name-part></tp:taxon-name><comment> <xref ref-type="bibr" rid="B13759040">Gaarder (1951)</xref>: 31, fig. 18—<xref ref-type="bibr" rid="B13759293">Hasle (1980)</xref>: 167, figs. 1–17; <xref ref-type="bibr" rid="B13822161">Rivera Ramírez (1981)</xref>: 90–94, pl. 36–38; figs. 226–245; <xref ref-type="bibr" rid="B13759253">Harris et al. (1995)</xref>: 119, table 1, fig. 14; <xref ref-type="bibr" rid="B13800485">Hasle and Syvertsen (1997)</xref>: 65, table 9; <xref ref-type="bibr" rid="B13758542">Bérard-Therriault et al. (1999)</xref>: 25, 26, pl. 11g–f; <xref ref-type="bibr" rid="B13803932">Li et al. (2014)</xref>: 388, figs. 50–54.</comment></tp:nomenclature-citation></tp:nomenclature-citation-list></tp:nomenclature><tp:treatment-sec sec-type="Description"><title>Description</title><p>Valve diameter 9.9 (5–15) μm. Valve face flat and slightly depressed in the centre; mantle low and bevelled. Two central processes. Areolae arranged in radial or fasciculate rows and decrease slightly in size (increase in density) from 28 (22–40) in 10 μm near centre to 32 (30–50) in 10 μm towards valve margin. Normally two (2) fultoportulae, seldom one or three, present near valve centre and always surrounded by several larger areolae. MFPs, 4 (4–5) in 10 μm, each bearing external tube and keeping one areola inside from a small siliceous granule. One marginal rimoportula, with long external tube, included in MFPs.</p></tp:treatment-sec><tp:treatment-sec sec-type="Notes"><title>Notes</title><p>iNaturalist ID: 259931970 (Fig. <xref ref-type="fig" rid="F13889418">40</xref>).</p></tp:treatment-sec><tp:treatment-sec><!--Section generated to contain objects referenced in tp:taxon-treatment.--><fig id="F13889418" position="float" orientation="portrait"><object-id xmlns:xlink="http://www.w3.org/1999/xlink" content-type="arpha" xlink:type="simple">F44C2CF4-163F-5C34-B888-AF7FBE208444</object-id><label>Figure 40.</label><caption><p><italic><tp:taxon-name><tp:taxon-name-part taxon-name-part-type="genus" reg="Thalassiosira">Thalassiosira</tp:taxon-name-part> <tp:taxon-name-part taxon-name-part-type="species" reg="minima">minima</tp:taxon-name-part></tp:taxon-name></italic>, external valve view. Arrow indicates location of the rimoportulae. SEM. Scale bar: 1 µm.</p></caption><graphic xmlns:xlink="http://www.w3.org/1999/xlink" xlink:href="bdj-14-e189060-g040.jpg" position="float" id="oo_1536314.jpg" orientation="portrait" xlink:type="simple"><uri content-type="original_file" xlink:type="simple">https://binary.pensoft.net/fig/1536314</uri></graphic></fig></tp:treatment-sec><ref-list><ref id="B13759040"><element-citation xmlns:xlink="http://www.w3.org/1999/xlink" publication-type="article" xlink:type="simple"><person-group person-group-type="author"><name name-style="western"><surname>Gaarder</surname><given-names>K. R.</given-names></name></person-group><year>1951</year><article-title><tp:taxon-name><tp:taxon-name-part taxon-name-part-type="class">Bacillariophyceae</tp:taxon-name-part></tp:taxon-name> from the “Michael Sars” North Atlantic deep-sea expedition 1910</article-title><source>Report on the scientific results of the “Michael Sars” North Atlantic deep-sea expedition 1910</source><volume>2</volume><issue>2</issue><fpage>1</fpage><lpage>36</lpage></element-citation></ref><ref id="B13759293"><element-citation xmlns:xlink="http://www.w3.org/1999/xlink" publication-type="article" xlink:type="simple"><person-group person-group-type="author"><name name-style="western"><surname>Hasle</surname><given-names>G. R.</given-names></name></person-group><year>1980</year><article-title>Examination of <italic><tp:taxon-name><tp:taxon-name-part taxon-name-part-type="genus" reg="Thalassiosira">Thalassiosira</tp:taxon-name-part></tp:taxon-name></italic> type material: <italic><tp:taxon-name><tp:taxon-name-part taxon-name-part-type="genus" reg="Thalassiosira">T.</tp:taxon-name-part> <tp:taxon-name-part taxon-name-part-type="species" reg="minima">minima</tp:taxon-name-part></tp:taxon-name></italic> and <italic><tp:taxon-name><tp:taxon-name-part taxon-name-part-type="genus" reg="Thalassiosira">T.</tp:taxon-name-part> <tp:taxon-name-part taxon-name-part-type="species" reg="delicatula">delicatula</tp:taxon-name-part></tp:taxon-name></italic> (<tp:taxon-name><tp:taxon-name-part taxon-name-part-type="class">Bacillariophyceae</tp:taxon-name-part></tp:taxon-name>)</article-title><source>Norwegian Journal of Botany</source><volume>27</volume><fpage>167</fpage><lpage>173</lpage></element-citation></ref><ref id="B13822161"><element-citation xmlns:xlink="http://www.w3.org/1999/xlink" publication-type="book" xlink:type="simple"><person-group person-group-type="author"><name name-style="western"><surname>Rivera Ramírez</surname><given-names>P.</given-names></name></person-group><year>1981</year><source>Beiträge zur Taxonomie und Verbreitung der Gattung <italic><tp:taxon-name><tp:taxon-name-part taxon-name-part-type="genus" reg="Thalassiosira">Thalassiosira</tp:taxon-name-part></tp:taxon-name></italic> Cleve (<tp:taxon-name><tp:taxon-name-part taxon-name-part-type="class">Bacillariophyceae</tp:taxon-name-part></tp:taxon-name>) in den Küstengewässern Chiles</source><edition>Bibliotheca Phycologica 56</edition><publisher-name>J. Cramer</publisher-name><publisher-loc>Vaduz, Liechtenstein</publisher-loc><size units="page">222</size></element-citation></ref><ref id="B13759253"><element-citation xmlns:xlink="http://www.w3.org/1999/xlink" publication-type="article" xlink:type="simple"><person-group person-group-type="author"><name name-style="western"><surname>Harris</surname><given-names>A. S. D.</given-names></name><name name-style="western"><surname>Medlin</surname><given-names>L. K.</given-names></name><name name-style="western"><surname>Lewis</surname><given-names>J.</given-names></name><name name-style="western"><surname>Jones</surname><given-names>K. J.</given-names></name></person-group><year>1995</year><article-title><italic><tp:taxon-name><tp:taxon-name-part taxon-name-part-type="genus" reg="Thalassiosira">Thalassiosira</tp:taxon-name-part></tp:taxon-name></italic> species (<tp:taxon-name><tp:taxon-name-part taxon-name-part-type="class">Bacillariophyceae</tp:taxon-name-part></tp:taxon-name>) from a Scottish sea-loch</article-title><source>European Journal of Phycology</source><volume>30</volume><issue>2</issue><fpage>117</fpage><lpage>131</lpage><pub-id pub-id-type="doi">10.1080/09670269500650881</pub-id></element-citation></ref><ref id="B13800485"><element-citation xmlns:xlink="http://www.w3.org/1999/xlink" publication-type="chapter" xlink:type="simple"><person-group person-group-type="author"><name name-style="western"><surname>Hasle</surname><given-names>G. R.</given-names></name><name name-style="western"><surname>Syvertsen</surname><given-names>E. E.</given-names></name></person-group><year>1997</year><chapter-title>Marine diatoms</chapter-title><person-group person-group-type="editor"><name name-style="western"><surname>Thomas</surname><given-names>C. R.</given-names></name></person-group><source>Identifying marine phytoplankton</source><publisher-name>Academic Press</publisher-name><publisher-loc>San Diego, USA</publisher-loc><size units="page">874</size><pub-id pub-id-type="doi">10.17031/1629</pub-id></element-citation></ref><ref id="B13758542"><element-citation xmlns:xlink="http://www.w3.org/1999/xlink" publication-type="book" xlink:type="simple"><person-group person-group-type="author"><name name-style="western"><surname>Bérard-Therriault</surname><given-names>Louise</given-names></name><name name-style="western"><surname>Poulin</surname><given-names>Monique</given-names></name><name name-style="western"><surname>Bossé</surname><given-names>Louise</given-names></name></person-group><year>1999</year><source>Guide d'identification du phytoplancton marin de l'estuaire et du Golfe du Saint-Laurent incluant également certains protozoaires. Publication spéciale canadienne des sciences halieutiques et aquatiques 128</source><publisher-name>National Research Council Canada</publisher-name><publisher-loc>Ottawa, Canada</publisher-loc><size units="page">387</size></element-citation></ref><ref id="B13803932"><element-citation xmlns:xlink="http://www.w3.org/1999/xlink" publication-type="article" xlink:type="simple"><person-group person-group-type="author"><name name-style="western"><surname>Li</surname><given-names>Y.</given-names></name><name name-style="western"><surname>Zhao</surname><given-names>Q. L.</given-names></name><name name-style="western"><surname>Lü</surname><given-names>S. H.</given-names></name></person-group><year>2014</year><article-title>Taxonomy and species diversity of the diatom genus <italic><tp:taxon-name><tp:taxon-name-part taxon-name-part-type="genus" reg="Thalassiosira">Thalassiosira</tp:taxon-name-part></tp:taxon-name></italic> (<tp:taxon-name><tp:taxon-name-part taxon-name-part-type="class">Bacillariophyceae</tp:taxon-name-part></tp:taxon-name>) in Zhejiang coastal waters, the East China Sea</article-title><source>Nova Hedwigia</source><volume>99</volume><issue>3-4</issue><fpage>373</fpage><lpage>402</lpage><pub-id pub-id-type="doi">10.1127/0029-5035/2014/0170</pub-id></element-citation></ref></ref-list></tp:taxon-treatment>
