# Supplementary material for: Diatoms (Bacillariophyta) of the Salish Sea, Northeast Pacific: annotated checklist and new species reports
Source: Biodivers Data J. 2026 May 15;14:e189060. doi: 10.3897/BDJ.14.e189060 (PMC13197818; doi:10.3897/BDJ.14.e189060)
Supplement: XML Treatment for Thalassiosira oceanica [file BDJ.14.e189060-treatment40.xml]

<!DOCTYPE tp:taxon-treatment
  PUBLIC "-//TaxonX//DTD Taxonomic Treatment Publishing DTD v0 20100105//EN" "tax-treatment-NSO.dtd">
<tp:taxon-treatment xmlns:tp="http://www.plazi.org/taxpub"><tp:treatment-meta><mixed-citation publication-type="journal"><person-group><name><surname>Webber</surname><given-names>Mark</given-names></name><name><surname>Humphrey</surname><given-names>Elaine</given-names></name><name><surname>van Asselt</surname><given-names>Arjan</given-names></name><name><surname>Chang</surname><given-names>Alice</given-names></name><name><surname>Morien</surname><given-names>Evan</given-names></name><name><surname>Simon</surname><given-names>Andrew D. F.</given-names></name></person-group><article-title>Diatoms (<tp:taxon-name><tp:taxon-name-part taxon-name-part-type="phylum">Bacillariophyta</tp:taxon-name-part></tp:taxon-name>) of the Salish Sea, Northeast Pacific: annotated checklist and new species reports</article-title><source>Biodivers Data J</source><day>15</day><month>05</month><year>2026</year><volume>14</volume><pub-id pub-id-type="doi">10.3897/BDJ.14.e189060</pub-id></mixed-citation></tp:treatment-meta><tp:nomenclature><tp:taxon-name><object-id xmlns:xlink="http://www.w3.org/1999/xlink" content-type="arpha" xlink:type="simple">5E8C2416-F10D-5E20-8B81-13B607DFAC40</object-id><tp:taxon-name-part taxon-name-part-type="genus">Thalassiosira</tp:taxon-name-part> <tp:taxon-name-part taxon-name-part-type="species">oceanica</tp:taxon-name-part></tp:taxon-name><tp:taxon-authority>Hasle</tp:taxon-authority><tp:nomenclature-citation-list><tp:nomenclature-citation><tp:taxon-name><tp:taxon-name-part taxon-name-part-type="genus" reg="Thalassiosira">Thalassiosira</tp:taxon-name-part> <tp:taxon-name-part taxon-name-part-type="species" reg="oceanica">oceanica</tp:taxon-name-part></tp:taxon-name><comment> <xref ref-type="bibr" rid="B13759302">Hasle (1983)</xref>: 220, table 1, figs. 1–18—<xref ref-type="bibr" rid="B13759253">Harris et al. (1995)</xref>: 121, figs. 8, 26; <xref ref-type="bibr" rid="B13800485">Hasle and Syvertsen (1997)</xref>: 56, 57, table 7; <xref ref-type="bibr" rid="B13758542">Bérard-Therriault et al. (1999)</xref>: 26, pl. 11d; <xref ref-type="bibr" rid="B13759434">Hoppenrath et al. (2007)</xref>: 59, fig. 24a; <xref ref-type="bibr" rid="B13803932">Li et al. (2014)</xref>: 390, fig. 62.</comment></tp:nomenclature-citation></tp:nomenclature-citation-list></tp:nomenclature><tp:treatment-sec sec-type="Description"><title>Description</title><p>Cells rectangular in girdle view, pervalvar axis slightly shorter than cell diameter 6.8–7.3 (3.0–12.0) µm. Valve has fine ornamentation of silicious radial ribs and poroidal areolation, 50–60 (40–60) areolae in 10 µm. Valve has undulating marginal ridge. One central strutted process, located slightly sub-central. Single marginal ring of 4–6 (3–8) relatively widely spaced strutted processes in 10 µm without external tubes, 2 µm apart. One labiate process close to one marginal strutted process. Valve rim has ribs.</p></tp:treatment-sec><tp:treatment-sec sec-type="Notes"><title>Notes</title><p>The morphometric data of this specimen fit the description in literature and is supported by molecular data. iNaturalist ID: 259589003. Mol. data: SRS968559, SRS964086, SRS966570, SRS1690317, SRS966764, SRS969492, SRS968562, SRS966566, SRS968542, SRS966614, SRS967659, SRS968132, SRS964211, SRS966901 (Fig. <xref ref-type="fig" rid="F13889424">41</xref>).</p></tp:treatment-sec><tp:treatment-sec><!--Section generated to contain objects referenced in tp:taxon-treatment.--><fig id="F13889424" position="float" orientation="portrait"><object-id xmlns:xlink="http://www.w3.org/1999/xlink" content-type="arpha" xlink:type="simple">0959AA07-1CC2-5D0A-8D30-DEA9D98C4903</object-id><label>Figure 41.</label><caption><p><italic><tp:taxon-name><tp:taxon-name-part taxon-name-part-type="genus" reg="Thalassiosira">Thalassiosira</tp:taxon-name-part> <tp:taxon-name-part taxon-name-part-type="species" reg="oceanica">oceanica</tp:taxon-name-part></tp:taxon-name></italic>, external valve view. Arrow shows location of rimoportula adjacent to an external marginal process. SEM. Scale bar: 1 µm.</p></caption><graphic xmlns:xlink="http://www.w3.org/1999/xlink" xlink:href="bdj-14-e189060-g041.jpg" position="float" id="oo_1589600.jpg" orientation="portrait" xlink:type="simple"><uri content-type="original_file" xlink:type="simple">https://binary.pensoft.net/fig/1589600</uri></graphic></fig></tp:treatment-sec><ref-list><ref id="B13759302"><element-citation xmlns:xlink="http://www.w3.org/1999/xlink" publication-type="article" xlink:type="simple"><person-group person-group-type="author"><name name-style="western"><surname>Hasle</surname><given-names>G. R.</given-names></name></person-group><year>1983</year><article-title>The marine, planktonic diatoms <italic><tp:taxon-name><tp:taxon-name-part taxon-name-part-type="genus" reg="Thalassiosira">Thalassiosira</tp:taxon-name-part> <tp:taxon-name-part taxon-name-part-type="species" reg="oceanica">oceanica</tp:taxon-name-part></tp:taxon-name></italic> sp. nov. and <italic><tp:taxon-name><tp:taxon-name-part taxon-name-part-type="genus" reg="Thalassiosira">T.</tp:taxon-name-part> <tp:taxon-name-part taxon-name-part-type="species" reg="partheneia">partheneia</tp:taxon-name-part></tp:taxon-name></italic></article-title><source>Journal of Phycology</source><volume>19</volume><issue>2</issue><fpage>220</fpage><lpage>229</lpage><pub-id pub-id-type="doi">10.1111/j.0022-3646.1983.00220.x</pub-id></element-citation></ref><ref id="B13759253"><element-citation xmlns:xlink="http://www.w3.org/1999/xlink" publication-type="article" xlink:type="simple"><person-group person-group-type="author"><name name-style="western"><surname>Harris</surname><given-names>A. S. D.</given-names></name><name name-style="western"><surname>Medlin</surname><given-names>L. K.</given-names></name><name name-style="western"><surname>Lewis</surname><given-names>J.</given-names></name><name name-style="western"><surname>Jones</surname><given-names>K. J.</given-names></name></person-group><year>1995</year><article-title><italic><tp:taxon-name><tp:taxon-name-part taxon-name-part-type="genus" reg="Thalassiosira">Thalassiosira</tp:taxon-name-part></tp:taxon-name></italic> species (<tp:taxon-name><tp:taxon-name-part taxon-name-part-type="class">Bacillariophyceae</tp:taxon-name-part></tp:taxon-name>) from a Scottish sea-loch</article-title><source>European Journal of Phycology</source><volume>30</volume><issue>2</issue><fpage>117</fpage><lpage>131</lpage><pub-id pub-id-type="doi">10.1080/09670269500650881</pub-id></element-citation></ref><ref id="B13800485"><element-citation xmlns:xlink="http://www.w3.org/1999/xlink" publication-type="chapter" xlink:type="simple"><person-group person-group-type="author"><name name-style="western"><surname>Hasle</surname><given-names>G. R.</given-names></name><name name-style="western"><surname>Syvertsen</surname><given-names>E. E.</given-names></name></person-group><year>1997</year><chapter-title>Marine diatoms</chapter-title><person-group person-group-type="editor"><name name-style="western"><surname>Thomas</surname><given-names>C. R.</given-names></name></person-group><source>Identifying marine phytoplankton</source><publisher-name>Academic Press</publisher-name><publisher-loc>San Diego, USA</publisher-loc><size units="page">874</size><pub-id pub-id-type="doi">10.17031/1629</pub-id></element-citation></ref><ref id="B13758542"><element-citation xmlns:xlink="http://www.w3.org/1999/xlink" publication-type="book" xlink:type="simple"><person-group person-group-type="author"><name name-style="western"><surname>Bérard-Therriault</surname><given-names>Louise</given-names></name><name name-style="western"><surname>Poulin</surname><given-names>Monique</given-names></name><name name-style="western"><surname>Bossé</surname><given-names>Louise</given-names></name></person-group><year>1999</year><source>Guide d'identification du phytoplancton marin de l'estuaire et du Golfe du Saint-Laurent incluant également certains protozoaires. Publication spéciale canadienne des sciences halieutiques et aquatiques 128</source><publisher-name>National Research Council Canada</publisher-name><publisher-loc>Ottawa, Canada</publisher-loc><size units="page">387</size></element-citation></ref><ref id="B13759434"><element-citation xmlns:xlink="http://www.w3.org/1999/xlink" publication-type="article" xlink:type="simple"><person-group person-group-type="author"><name name-style="western"><surname>Hoppenrath</surname><given-names>M.</given-names></name><name name-style="western"><surname>Beszteri</surname><given-names>B.</given-names></name><name name-style="western"><surname>Drebes</surname><given-names>G.</given-names></name><name name-style="western"><surname>Halliger</surname><given-names>H.</given-names></name><name name-style="western"><surname>Van Beusekom</surname><given-names>J. E. E.</given-names></name><name name-style="western"><surname>Janisch</surname><given-names>S.</given-names></name><name name-style="western"><surname>Wiltshire</surname><given-names>K. H.</given-names></name></person-group><year>2007</year><article-title><italic><tp:taxon-name><tp:taxon-name-part taxon-name-part-type="genus" reg="Thalassiosira">Thalassiosira</tp:taxon-name-part></tp:taxon-name></italic> species (<tp:taxon-name><tp:taxon-name-part taxon-name-part-type="class">Bacillariophyceae</tp:taxon-name-part></tp:taxon-name>, <tp:taxon-name><tp:taxon-name-part taxon-name-part-type="order">Thalassiosirales</tp:taxon-name-part></tp:taxon-name>) in the North Sea at Helgoland (German Bight) and Sylt (North Frisian Wadden Sea)—a first approach to assessing diversity</article-title><source>European Journal of Phycology</source><volume>42</volume><issue>3</issue><fpage>271</fpage><lpage>288</lpage><pub-id pub-id-type="doi">10.1080/09670260701352288</pub-id></element-citation></ref><ref id="B13803932"><element-citation xmlns:xlink="http://www.w3.org/1999/xlink" publication-type="article" xlink:type="simple"><person-group person-group-type="author"><name name-style="western"><surname>Li</surname><given-names>Y.</given-names></name><name name-style="western"><surname>Zhao</surname><given-names>Q. L.</given-names></name><name name-style="western"><surname>Lü</surname><given-names>S. H.</given-names></name></person-group><year>2014</year><article-title>Taxonomy and species diversity of the diatom genus <italic><tp:taxon-name><tp:taxon-name-part taxon-name-part-type="genus" reg="Thalassiosira">Thalassiosira</tp:taxon-name-part></tp:taxon-name></italic> (<tp:taxon-name><tp:taxon-name-part taxon-name-part-type="class">Bacillariophyceae</tp:taxon-name-part></tp:taxon-name>) in Zhejiang coastal waters, the East China Sea</article-title><source>Nova Hedwigia</source><volume>99</volume><issue>3-4</issue><fpage>373</fpage><lpage>402</lpage><pub-id pub-id-type="doi">10.1127/0029-5035/2014/0170</pub-id></element-citation></ref></ref-list></tp:taxon-treatment>
