# Supplementary material for: Diatoms (Bacillariophyta) of the Salish Sea, Northeast Pacific: annotated checklist and new species reports
Source: Biodivers Data J. 2026 May 15;14:e189060. doi: 10.3897/BDJ.14.e189060 (PMC13197818; doi:10.3897/BDJ.14.e189060)
Supplement: XML Treatment for Thalassiosira visurgis [file BDJ.14.e189060-treatment41.xml]

<!DOCTYPE tp:taxon-treatment
  PUBLIC "-//TaxonX//DTD Taxonomic Treatment Publishing DTD v0 20100105//EN" "tax-treatment-NSO.dtd">
<tp:taxon-treatment xmlns:tp="http://www.plazi.org/taxpub"><tp:treatment-meta><mixed-citation publication-type="journal"><person-group><name><surname>Webber</surname><given-names>Mark</given-names></name><name><surname>Humphrey</surname><given-names>Elaine</given-names></name><name><surname>van Asselt</surname><given-names>Arjan</given-names></name><name><surname>Chang</surname><given-names>Alice</given-names></name><name><surname>Morien</surname><given-names>Evan</given-names></name><name><surname>Simon</surname><given-names>Andrew D. F.</given-names></name></person-group><article-title>Diatoms (<tp:taxon-name><tp:taxon-name-part taxon-name-part-type="phylum">Bacillariophyta</tp:taxon-name-part></tp:taxon-name>) of the Salish Sea, Northeast Pacific: annotated checklist and new species reports</article-title><source>Biodivers Data J</source><day>15</day><month>05</month><year>2026</year><volume>14</volume><pub-id pub-id-type="doi">10.3897/BDJ.14.e189060</pub-id></mixed-citation></tp:treatment-meta><tp:nomenclature><tp:taxon-name><object-id xmlns:xlink="http://www.w3.org/1999/xlink" content-type="arpha" xlink:type="simple">833F9301-AAA5-50D3-B745-5FECC8B23873</object-id><tp:taxon-name-part taxon-name-part-type="genus">Thalassiosira</tp:taxon-name-part> <tp:taxon-name-part taxon-name-part-type="species">visurgis</tp:taxon-name-part></tp:taxon-name><tp:taxon-authority>Hustedt</tp:taxon-authority><tp:nomenclature-citation-list><tp:nomenclature-citation><tp:taxon-name>
                <tp:taxon-name-part taxon-name-part-type="genus" reg="Thalassiosira"/>
                <tp:taxon-name-part taxon-name-part-type="species" reg="visurgis"/>
              </tp:taxon-name><comment><italic><tp:taxon-name><tp:taxon-name-part taxon-name-part-type="genus" reg="Thalassiosira">Thalassiosira</tp:taxon-name-part> <tp:taxon-name-part taxon-name-part-type="species" reg="visurgis">visurgis</tp:taxon-name-part></tp:taxon-name> <xref ref-type="bibr" rid="B13821532">Hustedt (1957)</xref></italic>: 207, pl. 1: figs 1-4—<xref ref-type="bibr" rid="B13805504">Simonsen (1987)</xref>: 439, pl. 657, figs. 1–9; <xref ref-type="bibr" rid="B13759284">Hasle (1978b)</xref>: 263, 264, figs. 1–4; <xref ref-type="bibr" rid="B13805530">Mahood et al. (1986)</xref>: 138, figs. 56–61, 95, 96; <xref ref-type="bibr" rid="B13758393">Aké-Castillo et al. (1999)</xref>: 497, figs. 45, 46; <xref ref-type="bibr" rid="B13803923">Li et al. (2013)</xref>: 104, 105, figs. 126–128.</comment></tp:nomenclature-citation></tp:nomenclature-citation-list></tp:nomenclature><tp:treatment-sec sec-type="Description"><title>Description</title><p>Valve face flat, concave or convex; diameter 14.0 (12.5–18.0) μm. Areolae arranged in linear or eccentric lines, 10 (12–15) in 10 μm on valve face, 28–32 (17–20) in 10 μm on mantle. One fultoportula present in centre close to large areola. Valve margin characterised by ring of disorganised fultoportulae, 4–5 (4–10) in 10 µm and distinctly short and dentate external tubes. Two rimoportulae with external tubes having variable length and smooth openings, separated 120°–180° apart, located on opposite sides and slightly inside ring of marginal fultoportulae, with each rimoportula taking the place of a fultoportula. Valve mantle ornamented with ribbed rim. Fine silicious granules on valve extend to margin.</p></tp:treatment-sec><tp:treatment-sec sec-type="Diagnosis"><title>Diagnosis</title><p>Some variability in morphological characters exists within specimens identified as <italic><tp:taxon-name><tp:taxon-name-part taxon-name-part-type="genus" reg="Thalassiosira">T.</tp:taxon-name-part> <tp:taxon-name-part taxon-name-part-type="species" reg="visurgis">visurgis</tp:taxon-name-part></tp:taxon-name></italic> in literature. The number and position of MFSs in the Galiano Island specimen are similar to those described by <xref ref-type="bibr" rid="B13759284">Hasle (1978b)</xref> and <xref ref-type="bibr" rid="B13803923">Li et al. (2013)</xref>, but dissimilar to those observed in <xref ref-type="bibr" rid="B13805530">Mahood et al. (1986)</xref>. The MHMPP specimen has both a pronounced ribbed margin and two slightly larger external tubes (indicated by arrows in Fig. <xref ref-type="fig" rid="F13889426">42</xref>) that are presumably rimoportulae with smooth openings, as they are in the correct position, but that are shorter than described in literature, with the exception of fig. 3a in <xref ref-type="bibr" rid="B13759284">Hasle (1978b)</xref>. The major difference between the MHMPP specimen and literature describing <italic><tp:taxon-name><tp:taxon-name-part taxon-name-part-type="genus" reg="Thalassiosira">T.</tp:taxon-name-part> <tp:taxon-name-part taxon-name-part-type="species" reg="visurgis">visurgis</tp:taxon-name-part></tp:taxon-name></italic> is the organisation of the marginal processes. If we compare <italic><tp:taxon-name><tp:taxon-name-part taxon-name-part-type="genus" reg="Thalassiosira">T.</tp:taxon-name-part> <tp:taxon-name-part taxon-name-part-type="species" reg="visurgis">visurgis</tp:taxon-name-part></tp:taxon-name></italic>, as described in <xref ref-type="bibr" rid="B13759284">Hasle (1978b)</xref>, <xref ref-type="bibr" rid="B13805530">Mahood et al. (1986)</xref> and <xref ref-type="bibr" rid="B13803923">Li et al. (2013)</xref>, with <italic><tp:taxon-name><tp:taxon-name-part taxon-name-part-type="genus" reg="Thalassiosira">T.</tp:taxon-name-part> <tp:taxon-name-part taxon-name-part-type="species" reg="elsayedii">elsayedii</tp:taxon-name-part></tp:taxon-name></italic> (<xref ref-type="bibr" rid="B14134858">Fryxell 1975</xref>), the latter species has the following characteristics: 1) areolae appear smaller, but are similar in density, at 9–11 in 10 µm; 2) external processes have spines; 3) the number of striations (ribbed margin) are more numerous and 4) <xref ref-type="bibr" rid="B14134858">Fryxell (1975)</xref> makes no mention of granulation on the valve surface, nor do granules appear in her images. Thus, <italic><tp:taxon-name><tp:taxon-name-part taxon-name-part-type="genus" reg="Thalassiosira">T.</tp:taxon-name-part> <tp:taxon-name-part taxon-name-part-type="species" reg="elsayedii">elsayedii</tp:taxon-name-part></tp:taxon-name></italic> is similar to <italic><tp:taxon-name><tp:taxon-name-part taxon-name-part-type="genus" reg="Thalassiosira">T.</tp:taxon-name-part> <tp:taxon-name-part taxon-name-part-type="species" reg="visurgis">visurgis</tp:taxon-name-part></tp:taxon-name></italic> in having two labiate processes on opposite sides of the valve, but is dissimilar in four other characteristics. The MHMPP specimen is unlikely to be <italic><tp:taxon-name><tp:taxon-name-part taxon-name-part-type="genus" reg="Thalassiosira">T.</tp:taxon-name-part> <tp:taxon-name-part taxon-name-part-type="species" reg="baltica">baltica</tp:taxon-name-part></tp:taxon-name></italic>, which has 2–9 central strutted processes. However, the marginal process patterning in <italic><tp:taxon-name><tp:taxon-name-part taxon-name-part-type="genus" reg="Thalassiosira">T.</tp:taxon-name-part> <tp:taxon-name-part taxon-name-part-type="species" reg="baltica">baltica</tp:taxon-name-part></tp:taxon-name></italic> is clearly in two rows, which is somewhat similar to the MHMPP specimen. Until we study more material, we will consider the MHMPP specimen to be <tp:taxon-name><tp:taxon-name-part taxon-name-part-type="genus" reg="Thalassiosira">T.</tp:taxon-name-part> <tp:taxon-name-part taxon-name-part-type="uncertainty-rank">cf.</tp:taxon-name-part> <tp:taxon-name-part taxon-name-part-type="species" reg="visurgis">visurgis</tp:taxon-name-part></tp:taxon-name>, as it fits most closely with descriptions in literature.</p></tp:treatment-sec><tp:treatment-sec sec-type="Notes"><title>Notes</title><p>iNaturalist ID: 260003450 (Fig. <xref ref-type="fig" rid="F13889426">42</xref>).</p></tp:treatment-sec><tp:treatment-sec><!--Section generated to contain objects referenced in tp:taxon-treatment.--><fig id="F13889426" position="float" orientation="portrait"><object-id xmlns:xlink="http://www.w3.org/1999/xlink" content-type="arpha" xlink:type="simple">3F2B42CF-8181-561D-BBC3-703A7A257401</object-id><label>Figure 42.</label><caption><p><tp:taxon-name><tp:taxon-name-part taxon-name-part-type="genus" reg="Thalassiosira">Thalassiosira</tp:taxon-name-part> <tp:taxon-name-part taxon-name-part-type="uncertainty-rank">cf.</tp:taxon-name-part> <tp:taxon-name-part taxon-name-part-type="species" reg="visurgis">visurgis</tp:taxon-name-part></tp:taxon-name>, external valve view, arrows indicate the locations of the two rimoportula. SEM. Scale bar: 2 µm.</p></caption><graphic xmlns:xlink="http://www.w3.org/1999/xlink" xlink:href="bdj-14-e189060-g042.jpg" position="float" id="oo_1536537.jpg" orientation="portrait" xlink:type="simple"><uri content-type="original_file" xlink:type="simple">https://binary.pensoft.net/fig/1536537</uri></graphic></fig></tp:treatment-sec><ref-list><ref id="B13821532"><element-citation xmlns:xlink="http://www.w3.org/1999/xlink" publication-type="article" xlink:type="simple"><person-group person-group-type="author"><name name-style="western"><surname>Hustedt</surname><given-names>F.</given-names></name></person-group><year>1957</year><article-title>Die Diatomeenflora des Flußsystems der Weser im Gebiet der Hansestadt Bremen. Denkschrift über den heutigen ökologischen Zustand der Wasserstraßen im bremischen Staatsgebiet auf Grund der Kieselalgen-Flora mit Beziehung auf die Abwasserverhältnisse</article-title><source>Abhandlungen der Naturwissenschaftlichen Verein zu Bremen</source><volume>34</volume><issue>3</issue><fpage>181</fpage><lpage>440</lpage></element-citation></ref><ref id="B13805504"><element-citation xmlns:xlink="http://www.w3.org/1999/xlink" publication-type="other" xlink:type="simple"><person-group person-group-type="author"><name name-style="western"><surname>Simonsen</surname><given-names>R.</given-names></name></person-group><year>1987</year><article-title>Atlas and catalogue of the diatom types of Friedrich Hustedt. Volume 1: Catalogue of Hustedt’s diatom types. Volume 2: Atlas of Hustedt’s diatom types, pls. 1–395. Volume 3: Atlas of Hustedt’s diatom types, pls. 396–772</article-title><publisher-name>J. Cramer, Berlin–Stuttgart, Germany, 1,741 pp</publisher-name></element-citation></ref><ref id="B13759284"><element-citation xmlns:xlink="http://www.w3.org/1999/xlink" publication-type="article" xlink:type="simple"><person-group person-group-type="author"><name name-style="western"><surname>Hasle</surname><given-names>G. R.</given-names></name></person-group><year>1978</year><article-title>Some freshwater and brackish water species of the diatom genus <italic><tp:taxon-name><tp:taxon-name-part taxon-name-part-type="genus" reg="Thalassiosira">Thalassiosira</tp:taxon-name-part></tp:taxon-name></italic> Cleve</article-title><source>Phycologia</source><volume>17</volume><issue>3</issue><fpage>263</fpage><lpage>292</lpage><pub-id pub-id-type="doi">10.2216/i0031-8884-17-3-263.1</pub-id></element-citation></ref><ref id="B13805530"><element-citation xmlns:xlink="http://www.w3.org/1999/xlink" publication-type="article" xlink:type="simple"><person-group person-group-type="author"><name name-style="western"><surname>Mahood</surname><given-names>A. D.</given-names></name><name name-style="western"><surname>Fryxell</surname><given-names>G. A.</given-names></name><name name-style="western"><surname>Mcmillan</surname><given-names>M.</given-names></name></person-group><year>1986</year><article-title>The diatom genus <italic><tp:taxon-name><tp:taxon-name-part taxon-name-part-type="genus" reg="Thalassiosira">Thalassiosira</tp:taxon-name-part></tp:taxon-name></italic>: species from the San Francisco Bay system</article-title><source>Proceedings of the California Academy of Sciences</source><volume>44</volume><issue>8</issue><fpage>127</fpage><lpage>156</lpage></element-citation></ref><ref id="B13758393"><element-citation xmlns:xlink="http://www.w3.org/1999/xlink" publication-type="article" xlink:type="simple"><person-group person-group-type="author"><name name-style="western"><surname>Aké-Castillo</surname><given-names>J. A.</given-names></name><name name-style="western"><surname>Hernández-Becerril</surname><given-names>D. U.</given-names></name><name name-style="western"><surname>Meave del Castillo</surname><given-names>M. E.</given-names></name></person-group><year>1999</year><article-title>Species of the genus <italic><tp:taxon-name><tp:taxon-name-part taxon-name-part-type="genus" reg="Thalassiosira">Thalassiosira</tp:taxon-name-part></tp:taxon-name></italic> (<tp:taxon-name><tp:taxon-name-part taxon-name-part-type="class">Bacillariophyceae</tp:taxon-name-part></tp:taxon-name>) from the Gulf of Tehuantepec, Mexico</article-title><source>Botanica Marina</source><volume>42</volume><issue>6</issue><fpage>487</fpage><lpage>503</lpage><pub-id pub-id-type="doi">10.1515/BOT.1999.056</pub-id></element-citation></ref><ref id="B13803923"><element-citation xmlns:xlink="http://www.w3.org/1999/xlink" publication-type="article" xlink:type="simple"><person-group person-group-type="author"><name name-style="western"><surname>Li</surname><given-names>Y.</given-names></name><name name-style="western"><surname>Zhao</surname><given-names>Q.</given-names></name><name name-style="western"><surname>Lü</surname><given-names>S.</given-names></name></person-group><year>2013</year><article-title>The genus <italic><tp:taxon-name><tp:taxon-name-part taxon-name-part-type="genus" reg="Thalassiosira">Thalassiosira</tp:taxon-name-part></tp:taxon-name></italic> off the Guangdong coast, South China Sea</article-title><source>Botanica Marina</source><volume>56</volume><issue>1</issue><fpage>83</fpage><lpage>110</lpage><pub-id pub-id-type="doi">10.1515/bot-2011-0045</pub-id></element-citation></ref><ref id="B14134858"><element-citation xmlns:xlink="http://www.w3.org/1999/xlink" publication-type="article" xlink:type="simple"><person-group person-group-type="author"><name name-style="western"><surname>Fryxell</surname><given-names>G. A.</given-names></name></person-group><year>1975</year><article-title>Three new species of <italic><tp:taxon-name><tp:taxon-name-part taxon-name-part-type="genus" reg="Thalassiosira">Thalassiosira</tp:taxon-name-part></tp:taxon-name></italic>, with observations on the occluded process, a newly observed structure of diatom valves.</article-title><source>Beihefte Nova Hedwigia</source><volume>53</volume><fpage>57</fpage><lpage>82</lpage></element-citation></ref></ref-list></tp:taxon-treatment>
