# Supplementary material for: Diatoms (Bacillariophyta) of the Salish Sea, Northeast Pacific: annotated checklist and new species reports
Source: Biodivers Data J. 2026 May 15;14:e189060. doi: 10.3897/BDJ.14.e189060 (PMC13197818; doi:10.3897/BDJ.14.e189060)
Supplement: XML Treatment for Trigonium quinquelobatum [file BDJ.14.e189060-treatment42.xml]

<!DOCTYPE tp:taxon-treatment
  PUBLIC "-//TaxonX//DTD Taxonomic Treatment Publishing DTD v0 20100105//EN" "tax-treatment-NSO.dtd">
<tp:taxon-treatment xmlns:tp="http://www.plazi.org/taxpub"><tp:treatment-meta><mixed-citation publication-type="journal"><person-group><name><surname>Webber</surname><given-names>Mark</given-names></name><name><surname>Humphrey</surname><given-names>Elaine</given-names></name><name><surname>van Asselt</surname><given-names>Arjan</given-names></name><name><surname>Chang</surname><given-names>Alice</given-names></name><name><surname>Morien</surname><given-names>Evan</given-names></name><name><surname>Simon</surname><given-names>Andrew D. F.</given-names></name></person-group><article-title>Diatoms (<tp:taxon-name><tp:taxon-name-part taxon-name-part-type="phylum">Bacillariophyta</tp:taxon-name-part></tp:taxon-name>) of the Salish Sea, Northeast Pacific: annotated checklist and new species reports</article-title><source>Biodivers Data J</source><day>15</day><month>05</month><year>2026</year><volume>14</volume><pub-id pub-id-type="doi">10.3897/BDJ.14.e189060</pub-id></mixed-citation></tp:treatment-meta><tp:nomenclature><tp:taxon-name><object-id xmlns:xlink="http://www.w3.org/1999/xlink" content-type="arpha" xlink:type="simple">95DDA7D0-838A-5218-A4CA-5CD97C32DDE6</object-id><tp:taxon-name-part taxon-name-part-type="genus">Trigonium</tp:taxon-name-part> <tp:taxon-name-part taxon-name-part-type="species">quinquelobatum</tp:taxon-name-part></tp:taxon-name><tp:taxon-authority>(Greville) A.Mann</tp:taxon-authority><tp:nomenclature-citation-list><tp:nomenclature-citation><tp:taxon-name><tp:taxon-name-part taxon-name-part-type="genus" reg="Triceratium">Triceratium</tp:taxon-name-part> <tp:taxon-name-part taxon-name-part-type="species" reg="quinquelobatum">quinquelobatum</tp:taxon-name-part></tp:taxon-name><comment> <xref ref-type="bibr" rid="B13759132">Greville (1866)</xref>: 83, pl. IX, fig. 21—<xref ref-type="bibr" rid="B13818467">Tempère and Peragallo (1908)</xref>: pl. 104, fig. 2; <xref ref-type="bibr" rid="B13804867">Mann (1925)</xref>: 171; <xref ref-type="bibr" rid="B13821506">Hustedt (1930b)</xref>: 820, fig. 482.</comment></tp:nomenclature-citation><tp:nomenclature-citation><tp:taxon-name><tp:taxon-name-part taxon-name-part-type="genus" reg="Trigonium">Trigonium</tp:taxon-name-part> <tp:taxon-name-part taxon-name-part-type="species" reg="quinquelobatum">quinquelobatum</tp:taxon-name-part></tp:taxon-name><comment>—<xref ref-type="bibr" rid="B13804867">Mann (1925)</xref>: 171.</comment></tp:nomenclature-citation><tp:nomenclature-citation><tp:taxon-name><tp:taxon-name-part taxon-name-part-type="genus" reg="Trigonium">Trigonium</tp:taxon-name-part> <tp:taxon-name-part taxon-name-part-type="species" reg="arcticum">arcticum</tp:taxon-name-part> <tp:taxon-name-part taxon-name-part-type="infraspecific-rank">var.</tp:taxon-name-part> <tp:taxon-name-part taxon-name-part-type="variety" reg="quinquelobatum">quinquelobatum</tp:taxon-name-part></tp:taxon-name><comment> (Greville) <xref ref-type="bibr" rid="B13758863">Desikachary and Ranjitha (1986)</xref>: 7, pl. 68, fig. 4; <xref ref-type="bibr" rid="B13818367">Guiry and Guiry (2025)</xref>.</comment></tp:nomenclature-citation></tp:nomenclature-citation-list></tp:nomenclature><tp:treatment-sec sec-type="Description"><title>Description</title><p>Valve pentagonal in outline and thickly silicified. Length between adjacent and slightly non-equidistant corners 96.7–118.6 (61) µm. Convex sides. Areolae coarsely polygonal, many hexagonal, arranged in radiating and decussating rows, 2–6 (2–6) in 10 µm in mid-valve and finer approaching corners. Areolae 4–6 in 10 µm approaching pseudocelli immediately transition to tri- to bi-lobed pores 12–13 in 10 µm, then 16–19 in 10 µm into the slightly elevated pseudocelli. Some lines of areolae discontinuous from margin. Areolae flattened and occluded by a silica layer (vela), usually 2.3–5 µm wide, with distinct papilla in middle of many areola (only observed with LM) and ring of 5–13 (average 9) small, round pores formed by attachment spokes (rotae). Central sub-circular areola surrounded by rosette of 7–9 slightly smaller areolae, often elliptically-elongated. Externally, exit holes of rimoportulae round and inconspicuous, with 12–17 small protuberances scattered in centre of valve face. Internally, rimoportulae equally small and stalkless with tiny slits, occasionally with multiple openings. Unraised pores scattered across external and internal surfaces, round to oval, connected to loculate chambers. Narrow septum of valve wall occurs at each corner. Mantle deep, steep and vertical. Girdle deep with closed bands containing transverse rows of seven areolae in 10 µm. Silica nodules and short spines occur along edge of valvocopula.</p></tp:treatment-sec><tp:treatment-sec sec-type="Diagnosis"><title>Diagnosis</title><p>The genera <italic><tp:taxon-name><tp:taxon-name-part taxon-name-part-type="genus" reg="Trigonium">Trigonium</tp:taxon-name-part></tp:taxon-name></italic> and <italic><tp:taxon-name><tp:taxon-name-part taxon-name-part-type="genus" reg="Triceratium">Triceratium</tp:taxon-name-part></tp:taxon-name></italic> are in desperate need of revision. AlgaeBase (<xref ref-type="bibr" rid="B13818367">Guiry and Guiry 2025</xref>) lists occurrences of <italic><tp:taxon-name><tp:taxon-name-part taxon-name-part-type="genus" reg="Trigonium">Trigonium</tp:taxon-name-part> <tp:taxon-name-part taxon-name-part-type="species" reg="quinquelobatum">quinquelobatum</tp:taxon-name-part></tp:taxon-name></italic> from the Philippines (<xref ref-type="bibr" rid="B13804867">Mann 1925</xref>), Colombia (<xref ref-type="bibr" rid="B13818475">Lozano-Duque et al. 2010</xref>) and Korea (<xref ref-type="bibr" rid="B13801159">Lee et al. 1995</xref>). The original description is a fossil from a deposit in Spain (<xref ref-type="bibr" rid="B13759132">Greville (1866)</xref>: 83, pl. IX: fig. 21) that conforms well with our pentagonal specimens found in Porlier Pass. AlgaeBase notes a report from Cuba (<xref ref-type="bibr" rid="B13758976">Foged (1984)</xref>; no mention of <italic><tp:taxon-name><tp:taxon-name-part taxon-name-part-type="genus" reg="Thalassiosira">T.</tp:taxon-name-part> <tp:taxon-name-part taxon-name-part-type="species" reg="quinquelobatum">quinquelobatum</tp:taxon-name-part></tp:taxon-name></italic>, yet a different genus, <italic><tp:taxon-name><tp:taxon-name-part taxon-name-part-type="genus" reg="Triceratium">Triceratium</tp:taxon-name-part> <tp:taxon-name-part taxon-name-part-type="species" reg="pentacrinus">pentacrinus</tp:taxon-name-part></tp:taxon-name></italic>, is illustrated in pl. 23, figs. 3, 4). The genus <italic><tp:taxon-name><tp:taxon-name-part taxon-name-part-type="genus" reg="Trigonium">Trigonium</tp:taxon-name-part></tp:taxon-name></italic> is readily separated from <italic><tp:taxon-name><tp:taxon-name-part taxon-name-part-type="genus" reg="Triceratium">Triceratium</tp:taxon-name-part></tp:taxon-name></italic>, as the former has pseudocelli and the latter has true ocelli that have a distinctive silica ring around the pore field (<xref ref-type="bibr" rid="B13758464">Ashworth et al. 2013</xref>). <italic><tp:taxon-name><tp:taxon-name-part taxon-name-part-type="genus" reg="Triceratium">Triceratium</tp:taxon-name-part> <tp:taxon-name-part taxon-name-part-type="species" reg="formosum">formosum</tp:taxon-name-part></tp:taxon-name></italic> Brightwell (<xref ref-type="bibr" rid="B13758596">Brightwell (1856)</xref>: 274, pl. 17, fig. 8) is not a <italic><tp:taxon-name><tp:taxon-name-part taxon-name-part-type="genus" reg="Triceratium">Triceratium</tp:taxon-name-part></tp:taxon-name></italic>, since it lacks true ocelli and is quadrangular in outline. <tp:taxon-name><tp:taxon-name-part taxon-name-part-type="genus" reg="Triceratium">Triceratium</tp:taxon-name-part> <tp:taxon-name-part taxon-name-part-type="species" reg="formosum">formosum</tp:taxon-name-part> <tp:taxon-name-part taxon-name-part-type="infraspecific-rank">f.</tp:taxon-name-part> <tp:taxon-name-part taxon-name-part-type="form" reg="quinquelobata">quinquelobata</tp:taxon-name-part></tp:taxon-name> (<xref ref-type="bibr" rid="B13821506">Hustedt (1930b)</xref>: 819, 820, fig. 482), as Hustedt notes, is likely synonymous with the above-described <italic><tp:taxon-name><tp:taxon-name-part taxon-name-part-type="genus" reg="Thalassiosira">T.</tp:taxon-name-part> <tp:taxon-name-part taxon-name-part-type="species" reg="quinquelobatum">quinquelobatum</tp:taxon-name-part></tp:taxon-name></italic> (<xref ref-type="bibr" rid="B13759132">Greville 1866</xref>). Unlike in the triangular- and quadrangular-shaped <tp:taxon-name><tp:taxon-name-part taxon-name-part-type="genus" reg="Trigonium">Trigonium</tp:taxon-name-part> <tp:taxon-name-part taxon-name-part-type="species" reg="arcticum">arcticum</tp:taxon-name-part> <tp:taxon-name-part taxon-name-part-type="authority">and</tp:taxon-name-part> <tp:taxon-name-part taxon-name-part-type="infraspecific-rank">var.</tp:taxon-name-part> <tp:taxon-name-part taxon-name-part-type="variety" reg="quadratum">quadratum</tp:taxon-name-part></tp:taxon-name> found in Salish Sea waters, <italic><tp:taxon-name><tp:taxon-name-part taxon-name-part-type="genus" reg="Thalassiosira">T.</tp:taxon-name-part> <tp:taxon-name-part taxon-name-part-type="species" reg="quinquelobatum">quinquelobatum</tp:taxon-name-part></tp:taxon-name></italic> has a distinctive papilla (seen with LM), possibly due to the size and shape of the foramina in the centre of most areolae, a characteristic noted by <xref ref-type="bibr" rid="B13804867">Mann (1925)</xref>, who designated the pentagonal form as a separate species. Additionally, <italic><tp:taxon-name><tp:taxon-name-part taxon-name-part-type="genus" reg="Thalassiosira">T.</tp:taxon-name-part> <tp:taxon-name-part taxon-name-part-type="species" reg="quinquelobatum">quinquelobatum</tp:taxon-name-part></tp:taxon-name></italic> has a central areola surrounded by 7–9 slightly smaller areolae, giving the appearance of a spiral rosette. No silica granules were observed around the areolae, as is commonly found on <tp:taxon-name><tp:taxon-name-part taxon-name-part-type="genus" reg="Trigonium">Trigonium</tp:taxon-name-part> <tp:taxon-name-part taxon-name-part-type="species" reg="arcticum">arcticum</tp:taxon-name-part> <tp:taxon-name-part taxon-name-part-type="authority">and</tp:taxon-name-part> <tp:taxon-name-part taxon-name-part-type="infraspecific-rank">var.</tp:taxon-name-part> <tp:taxon-name-part taxon-name-part-type="variety" reg="quadratum">quadratum</tp:taxon-name-part></tp:taxon-name>.</p></tp:treatment-sec><tp:treatment-sec sec-type="Notes"><title>Notes</title><p><italic><tp:taxon-name><tp:taxon-name-part taxon-name-part-type="genus" reg="Trigonium">Trigonium</tp:taxon-name-part> <tp:taxon-name-part taxon-name-part-type="species" reg="quinquelobatum">quinquelobatum</tp:taxon-name-part></tp:taxon-name></italic> is rare in Salish Sea waters, so far found only once on a leafy red alga at depth in Porlier Pass, near Dionisio Point, Galiano Island. iNaturalist ID: 259931970, 300280287 (Fig. <xref ref-type="fig" rid="F13889428">43</xref> and Fig. <xref ref-type="fig" rid="F13889437">44</xref>).</p></tp:treatment-sec><tp:treatment-sec><!--Section generated to contain objects referenced in tp:taxon-treatment.--><fig-group id="F13889428" position="float" orientation="portrait"><caption><p><italic><tp:taxon-name><tp:taxon-name-part taxon-name-part-type="genus" reg="Trigonium">Trigonium</tp:taxon-name-part> <tp:taxon-name-part taxon-name-part-type="species" reg="quinquelobatum">quinquelobatum</tp:taxon-name-part></tp:taxon-name></italic>:</p></caption><fig id="F13889433" position="float" orientation="portrait"><object-id xmlns:xlink="http://www.w3.org/1999/xlink" content-type="arpha" xlink:type="simple">5494DF1F-8B41-5915-9FF3-E3178CB79DE3</object-id><object-id xmlns:xlink="http://www.w3.org/1999/xlink" content-type="doi" xlink:type="simple">10.3897/BDJ.14.e189060.figure43a</object-id><label>Figure 43a.</label><caption><p><italic><tp:taxon-name><tp:taxon-name-part taxon-name-part-type="genus" reg="Trigonium">Trigonium</tp:taxon-name-part> <tp:taxon-name-part taxon-name-part-type="species" reg="quinquelobatum">quinquelobatum</tp:taxon-name-part></tp:taxon-name></italic>, live cell, valve view. LM. Scale bar: 20 µm;</p></caption><graphic xmlns:xlink="http://www.w3.org/1999/xlink" xlink:href="bdj-14-e189060-g043_a.jpg" xlink:type="simple" position="float" orientation="portrait" id="oo_1536307.jpg"><uri content-type="original_file" xlink:type="simple">https://binary.pensoft.net/fig/1536307</uri></graphic></fig><fig id="F13889434" position="float" orientation="portrait"><object-id xmlns:xlink="http://www.w3.org/1999/xlink" content-type="arpha" xlink:type="simple">9C52840D-9FFC-5732-860B-73BFCE4754B2</object-id><object-id xmlns:xlink="http://www.w3.org/1999/xlink" content-type="doi" xlink:type="simple">10.3897/BDJ.14.e189060.figure43b</object-id><label>Figure 43b.</label><caption><p><italic><tp:taxon-name><tp:taxon-name-part taxon-name-part-type="genus" reg="Trigonium">Trigonium</tp:taxon-name-part> <tp:taxon-name-part taxon-name-part-type="species" reg="quinquelobatum">quinquelobatum</tp:taxon-name-part></tp:taxon-name></italic>, external valve, cleaned cell, with distinctive central areolae rosette. Stack of five images in polarised light. LM. Scale bar: 10 µm;</p></caption><graphic xmlns:xlink="http://www.w3.org/1999/xlink" xlink:href="bdj-14-e189060-g043_b.jpg" xlink:type="simple" position="float" orientation="portrait" id="oo_1536308.jpg"><uri content-type="original_file" xlink:type="simple">https://binary.pensoft.net/fig/1536308</uri></graphic></fig><fig id="F13889435" position="float" orientation="portrait"><object-id xmlns:xlink="http://www.w3.org/1999/xlink" content-type="arpha" xlink:type="simple">C330BFF8-4C8F-5183-957F-9834521948F4</object-id><object-id xmlns:xlink="http://www.w3.org/1999/xlink" content-type="doi" xlink:type="simple">10.3897/BDJ.14.e189060.figure43c</object-id><label>Figure 43c.</label><caption><p><italic><tp:taxon-name><tp:taxon-name-part taxon-name-part-type="genus" reg="Trigonium">Trigonium</tp:taxon-name-part> <tp:taxon-name-part taxon-name-part-type="species" reg="quinquelobatum">quinquelobatum</tp:taxon-name-part></tp:taxon-name></italic>, external valve view. SEM. Scale bar: 20 µm;</p></caption><graphic xmlns:xlink="http://www.w3.org/1999/xlink" xlink:href="bdj-14-e189060-g043_c.jpg" xlink:type="simple" position="float" orientation="portrait" id="oo_1536309.jpg"><uri content-type="original_file" xlink:type="simple">https://binary.pensoft.net/fig/1536309</uri></graphic></fig><fig id="F13889436" position="float" orientation="portrait"><object-id xmlns:xlink="http://www.w3.org/1999/xlink" content-type="arpha" xlink:type="simple">675651A8-0801-5A7D-B49A-C987E3CD39A1</object-id><object-id xmlns:xlink="http://www.w3.org/1999/xlink" content-type="doi" xlink:type="simple">10.3897/BDJ.14.e189060.figure43d</object-id><label>Figure 43d.</label><caption><p><italic><tp:taxon-name><tp:taxon-name-part taxon-name-part-type="genus" reg="Trigonium">Trigonium</tp:taxon-name-part> <tp:taxon-name-part taxon-name-part-type="species" reg="quinquelobatum">quinquelobatum</tp:taxon-name-part></tp:taxon-name></italic>, internal valve view. SEM. Scale bar: 10 µm.</p></caption><graphic xmlns:xlink="http://www.w3.org/1999/xlink" xlink:href="bdj-14-e189060-g043_d.jpg" xlink:type="simple" position="float" orientation="portrait" id="oo_1536310.jpg"><uri content-type="original_file" xlink:type="simple">https://binary.pensoft.net/fig/1536310</uri></graphic></fig></fig-group><fig-group id="F13889437" position="float" orientation="portrait"><caption><p><italic><tp:taxon-name><tp:taxon-name-part taxon-name-part-type="genus" reg="Trigonium">Trigonium</tp:taxon-name-part> <tp:taxon-name-part taxon-name-part-type="species" reg="quinquelobatum">quinquelobatum</tp:taxon-name-part></tp:taxon-name></italic>:</p></caption><fig id="F13889442" position="float" orientation="portrait"><object-id xmlns:xlink="http://www.w3.org/1999/xlink" content-type="arpha" xlink:type="simple">7D8E5EFB-67AC-5CDA-9F0A-17343900C1C4</object-id><object-id xmlns:xlink="http://www.w3.org/1999/xlink" content-type="doi" xlink:type="simple">10.3897/BDJ.14.e189060.figure44a</object-id><label>Figure 44a.</label><caption><p><italic><tp:taxon-name><tp:taxon-name-part taxon-name-part-type="genus" reg="Trigonium">Trigonium</tp:taxon-name-part> <tp:taxon-name-part taxon-name-part-type="species" reg="quinquelobatum">quinquelobatum</tp:taxon-name-part></tp:taxon-name></italic>, external valve and girdle views. Large pseudocellus and girdle bands of an intact cell, partial cleaning. SEM. Scale bar: 15 µm;</p></caption><graphic xmlns:xlink="http://www.w3.org/1999/xlink" xlink:href="bdj-14-e189060-g044_a.jpg" xlink:type="simple" position="float" orientation="portrait" id="oo_1536311.jpg"><uri content-type="original_file" xlink:type="simple">https://binary.pensoft.net/fig/1536311</uri></graphic></fig><fig id="F13889443" position="float" orientation="portrait"><object-id xmlns:xlink="http://www.w3.org/1999/xlink" content-type="arpha" xlink:type="simple">2A3DECEB-F12A-5117-824C-AA997ED3C950</object-id><object-id xmlns:xlink="http://www.w3.org/1999/xlink" content-type="doi" xlink:type="simple">10.3897/BDJ.14.e189060.figure44b</object-id><label>Figure 44b.</label><caption><p><italic><tp:taxon-name><tp:taxon-name-part taxon-name-part-type="genus" reg="Trigonium">Trigonium</tp:taxon-name-part> <tp:taxon-name-part taxon-name-part-type="species" reg="quinquelobatum">quinquelobatum</tp:taxon-name-part></tp:taxon-name></italic>, internal valve, small arrow indicates the central areolae, larger arrow shows one of the stalkless rimoportulae. SEM. Scale bar: 1 µm;</p></caption><graphic xmlns:xlink="http://www.w3.org/1999/xlink" xlink:href="bdj-14-e189060-g044_b.jpg" xlink:type="simple" position="float" orientation="portrait" id="oo_1536312.jpg"><uri content-type="original_file" xlink:type="simple">https://binary.pensoft.net/fig/1536312</uri></graphic></fig><fig id="F13889444" position="float" orientation="portrait"><object-id xmlns:xlink="http://www.w3.org/1999/xlink" content-type="arpha" xlink:type="simple">14606908-57DE-5A75-9A91-A9640675BF1D</object-id><object-id xmlns:xlink="http://www.w3.org/1999/xlink" content-type="doi" xlink:type="simple">10.3897/BDJ.14.e189060.figure44c</object-id><label>Figure 44c.</label><caption><p><italic><tp:taxon-name><tp:taxon-name-part taxon-name-part-type="genus" reg="Trigonium">Trigonium</tp:taxon-name-part> <tp:taxon-name-part taxon-name-part-type="species" reg="quinquelobatum">quinquelobatum</tp:taxon-name-part></tp:taxon-name></italic>, cross-section of the valve showing the cribra and loculate chambers of a semi-cleaned frustule. SEM. Scale bar: 1 µm.</p></caption><graphic xmlns:xlink="http://www.w3.org/1999/xlink" xlink:href="bdj-14-e189060-g044_c.jpg" xlink:type="simple" position="float" orientation="portrait" id="oo_1536313.jpg"><uri content-type="original_file" xlink:type="simple">https://binary.pensoft.net/fig/1536313</uri></graphic></fig></fig-group></tp:treatment-sec><ref-list><ref id="B13759132"><element-citation xmlns:xlink="http://www.w3.org/1999/xlink" publication-type="article" xlink:type="simple"><person-group person-group-type="author"><name name-style="western"><surname>Greville</surname><given-names>R. K.</given-names></name></person-group><year>1866</year><article-title>Descriptions of new and rare diatoms. Series XX</article-title><source>Transactions of the Microscopical Society, New Series</source><volume>14</volume><issue>1</issue><fpage>77</fpage><lpage>86</lpage><pub-id pub-id-type="doi">10.1111/j.1365-2818.1866.tb05074.x</pub-id></element-citation></ref><ref id="B13818467"><element-citation xmlns:xlink="http://www.w3.org/1999/xlink" publication-type="book" xlink:type="simple"><person-group person-group-type="author"><name name-style="western"><surname>Tempère</surname><given-names>J.</given-names></name><name name-style="western"><surname>Peragallo</surname><given-names>H.</given-names></name></person-group><year>1908</year><source>Diatomées du monde entier</source><edition>2nd edition</edition><volume>fascicles 2-7</volume><publisher-name>Arcachon</publisher-name><publisher-loc>Gironde, France</publisher-loc><size units="page">480</size></element-citation></ref><ref id="B13804867"><element-citation xmlns:xlink="http://www.w3.org/1999/xlink" publication-type="article" xlink:type="simple"><person-group person-group-type="author"><name name-style="western"><surname>Mann</surname><given-names>A.</given-names></name></person-group><year>1925</year><article-title>Marine diatoms of the Philippine Islands</article-title><source>Bulletin of the United States National Museum</source><volume>100</volume><issue>6, part 1</issue><fpage>1</fpage><lpage>182</lpage></element-citation></ref><ref id="B13821506"><element-citation xmlns:xlink="http://www.w3.org/1999/xlink" publication-type="chapter" xlink:type="simple"><person-group person-group-type="author"><name name-style="western"><surname>Hustedt</surname><given-names>F.</given-names></name></person-group><year>1930</year><chapter-title>Die Kieselalgen Deutschlands, Österreichs und der Schweiz unter Berücksichtigung der übrigen Länder Europas sowie der angrenzenden Meeresgebiete VII (1)</chapter-title><person-group person-group-type="editor"><name name-style="western"><surname>Anonymous</surname></name></person-group><source>Rabenhorst’s Kryptogamen Flora Deutschland, Österreich und der Schweiz</source><publisher-name>Akademische Verlagsgesellschaft m.b.h.</publisher-name><publisher-loc>Leipzig, Germany</publisher-loc><size units="page">920</size></element-citation></ref><ref id="B13758863"><element-citation xmlns:xlink="http://www.w3.org/1999/xlink" publication-type="chapter" xlink:type="simple"><person-group person-group-type="author"><name name-style="western"><surname>Desikachary</surname><given-names>T. V.</given-names></name><name name-style="western"><surname>Ranjitha</surname><given-names>D. K. A.</given-names></name></person-group><year>1986</year><chapter-title>Marine fossil diatoms from India and Indian Ocean region</chapter-title><person-group person-group-type="editor"><name name-style="western"><surname>Desikachary</surname><given-names>T. V.</given-names></name></person-group><source>Atlas of diatoms</source><volume>Fascicle 1</volume><publisher-name>Madras Science Foundation</publisher-name><publisher-loc>Madras, India</publisher-loc><size units="page">8</size></element-citation></ref><ref id="B13818367"><element-citation xmlns:xlink="http://www.w3.org/1999/xlink" publication-type="website" xlink:type="simple"><person-group person-group-type="author"><name name-style="western"><surname>Guiry</surname><given-names>M. D.</given-names></name><name name-style="western"><surname>Guiry</surname><given-names>G. M.</given-names></name></person-group><article-title>AlgalBase</article-title><uri xlink:type="simple">https://www.algaebase.org</uri><date-in-citation content-type="access-date">2025-10-20T00:46:21+00:00</date-in-citation></element-citation></ref><ref id="B13818475"><element-citation xmlns:xlink="http://www.w3.org/1999/xlink" publication-type="article" xlink:type="simple"><person-group person-group-type="author"><name name-style="western"><surname>Lozano-Duque</surname><given-names>Y.</given-names></name><name name-style="western"><surname>Vidal</surname><given-names>L. A.</given-names></name><name name-style="western"><surname>Navas</surname><given-names>S. GR.</given-names></name></person-group><year>2010</year><article-title>Check-list of diatoms (<tp:taxon-name><tp:taxon-name-part taxon-name-part-type="phylum">Bacillariophyta</tp:taxon-name-part></tp:taxon-name>) reported from the Colombian Caribbean Sea</article-title><source>Boletín de Investigaciones Marinas y Costeras</source><volume>39</volume><issue>1</issue><fpage>83</fpage><lpage>116</lpage><pub-id pub-id-type="doi">10.25268/bimc.invemar.2010.39.1.144</pub-id></element-citation></ref><ref id="B13801159"><element-citation xmlns:xlink="http://www.w3.org/1999/xlink" publication-type="article" xlink:type="simple"><person-group person-group-type="author"><name name-style="western"><surname>Lee</surname><given-names>K.</given-names></name><name name-style="western"><surname>Choi</surname><given-names>J. K.</given-names></name><name name-style="western"><surname>Lee</surname><given-names>J. H.</given-names></name></person-group><year>1995</year><article-title>Taxonomic studies on diatoms in Korea. II</article-title><source>Check-list. <tp:taxon-name><tp:taxon-name-part taxon-name-part-type="above-family">Algae</tp:taxon-name-part></tp:taxon-name>, the Korean Journal of Phycology</source><volume>10</volume><issue>supplement</issue><fpage>13</fpage><lpage>89</lpage></element-citation></ref><ref id="B13758976"><element-citation xmlns:xlink="http://www.w3.org/1999/xlink" publication-type="book" xlink:type="simple"><person-group person-group-type="author"><name name-style="western"><surname>Foged</surname><given-names>N.</given-names></name></person-group><year>1984</year><source>Freshwater and littoral diatoms from Cuba</source><edition>Bibliotheca Diatomologica 5</edition><publisher-name>J. Cramer</publisher-name><publisher-loc>Vaduz, Liechtenstein</publisher-loc><size units="page">243</size></element-citation></ref><ref id="B13758464"><element-citation xmlns:xlink="http://www.w3.org/1999/xlink" publication-type="article" xlink:type="simple"><person-group person-group-type="author"><name name-style="western"><surname>Ashworth</surname><given-names>M. P.</given-names></name><name name-style="western"><surname>Nakov</surname><given-names>Teofil</given-names></name><name name-style="western"><surname>Theriot</surname><given-names>E. C.</given-names></name></person-group><year>2013</year><article-title>Revisiting Ross and Sims (1971); toward a molecular phylogeny of the <tp:taxon-name><tp:taxon-name-part taxon-name-part-type="family">Biddulphiaceae</tp:taxon-name-part></tp:taxon-name> and <tp:taxon-name><tp:taxon-name-part taxon-name-part-type="family">Eupodiscaceae</tp:taxon-name-part></tp:taxon-name> (<tp:taxon-name><tp:taxon-name-part taxon-name-part-type="class">Bacillariophyceae</tp:taxon-name-part></tp:taxon-name>)</article-title><source>Journal of Phycology</source><volume>49</volume><issue>6</issue><fpage>1207</fpage><lpage>1222</lpage><pub-id pub-id-type="doi">10.1111/jpy.12131</pub-id></element-citation></ref><ref id="B13758596"><element-citation xmlns:xlink="http://www.w3.org/1999/xlink" publication-type="article" xlink:type="simple"><person-group person-group-type="author"><name name-style="western"><surname>Brightwell</surname><given-names>Thomas</given-names></name></person-group><year>1856</year><article-title>Further observations on the genus <italic><tp:taxon-name><tp:taxon-name-part taxon-name-part-type="genus" reg="Triceratium">Triceratium</tp:taxon-name-part></tp:taxon-name></italic>, with descriptions and figures of new species</article-title><source>Quarterly Journal of Microscopical Science</source><volume>4</volume><fpage>272</fpage><lpage>276</lpage></element-citation></ref></ref-list></tp:taxon-treatment>
