# Supplementary material for: Diatoms (Bacillariophyta) of the Salish Sea, Northeast Pacific: annotated checklist and new species reports
Source: Biodivers Data J. 2026 May 15;14:e189060. doi: 10.3897/BDJ.14.e189060 (PMC13197818; doi:10.3897/BDJ.14.e189060)
Supplement: Supplementary material 2 — Diatoms (Bacillariophyta) of the Salish Sea, Northeast Pacific (1866–2026): Annotated Checklist [file bdj-14-e189060-s002.csv]

scientificName	scientificNameAuthorship	freshwaterMarine	phylum	class	subclass	order	family	recordCount	literature	morphology	molecular	synonyms	notes	new
Bacillaria paxillifera	(O.F.Müller) T.Marsson	B	Bacillariophyta	Bacillariophyceae	Bacillariophycidae	Bacillariales	Bacillariaceae	17	Literature: Bailey & MacKay (1916), Buchanan (1966), Clemens (1933), Gran & Angst (1931), Horner et al. (2005), McQuoid & Hobson (1997), McQuoid & Hobson (2001), Phifer (1932), Roelofs (1983), Sancetta & Calvert (1988), Shim (1976)	Morphology: MBA (37AT-41-153), WL: iNat (192871056)	Molecular (amplicon): EBI (ENA:ERS2393309), IMERSS (ENA:ERS27630061)	Syn: Bacillaria paxillifer (O.F.Müll.) Hendey, Nitzschia paradoxa Gmelin, Nitzschia paradoxa Grunow, Vibrio paxillifer O.F.Müller
Bacillaria socialis	(W.Gregory) Ralfs	M	Bacillariophyta	Bacillariophyceae	Bacillariophycidae	Bacillariales	Bacillariaceae	5	Literature: Bailey & MacKay (1916), Roelofs (1983), Shim (1976), Tempère & Peragallo (1908)	Morphology: WL: iNat (193066116) Voucher (WL-LM-36)		Syn: Nitzschia socialis W.Gregory
Bacillaria socialis var. baltica	(Grunow) De Toni	M	Bacillariophyta	Bacillariophyceae	Bacillariophycidae	Bacillariales	Bacillariaceae	2	Literature: Bailey & MacKay (1916)	Morphology: WL: iNat (332753303) Voucher (WL-SEM-11-2)		Syn: Nitzschia socialis var. baltica Grunow
Cylindrotheca closterium	(Ehrenberg) Reimann & J.C.Lewin	M	Bacillariophyta	Bacillariophyceae	Bacillariophycidae	Bacillariales	Bacillariaceae	264	Literature: Buchanan (1966), Chester et al. (1979), Clemens (1933), Forbes & Waters (1993), Gran & Angst (1931), Hobson (1983), Hobson & McQuoid (2001), Horner et al. (2005), Phifer (1932), Shim (1976), Stockner & Cliff (1975), Stockner & Cliff (1976), Waters et al. (1992)	Morphology: Hakai (Hakai_phyto_QU39_2021-07-27_5m_12), MBA (195VJ-5-177), WL: iNat (191409248) Voucher (WL-SEM-23)	Molecular (amplicon): EBI (ENA:SRS2340158), IMERSS (ENA:ERS21395346)	Syn: Ceratoneis closterium Ehrenberg (as ‘Closterium’), Nitzschia closterium (Ehrenberg) W.Smith
Cylindrotheca fusiformis	Reimann & J.C.Lewin	M	Bacillariophyta	Bacillariophyceae	Bacillariophycidae	Bacillariales	Bacillariaceae	2	Literature: Forbes & Waters (1993), Waters et al. (1992)
Fragilariopsis cylindriformis	(Hasle) Hasle	M	Bacillariophyta	Bacillariophyceae	Bacillariophycidae	Bacillariales	Bacillariaceae	1	Literature: Waters et al. (1992)			Syn: Nitzschia cylindriformis Hasle
Fragilariopsis cylindrus	(Grunow ex Cleve) Helmcke & Krieger	M	Bacillariophyta	Bacillariophyceae	Bacillariophycidae	Bacillariales	Bacillariaceae	2	Literature: Rao & Lewin (1976), Roelofs (1983)			Syn: Fragilaria cylindrus Grunow ex Cleve
Fragilariopsis doliolus	(Wallich) Medlin & P.A.Sims	M	Bacillariophyta	Bacillariophyceae	Bacillariophycidae	Bacillariales	Bacillariaceae	1	Literature: McQuoid & Hobson (2001)			Syn: Synedra doliolus Wallich
Fragilariopsis oceanica	(Cleve) Hasle	M	Bacillariophyta	Bacillariophyceae	Bacillariophycidae	Bacillariales	Bacillariaceae	2		Morphology: UBC (A084355), WL: iNat (5197620)		Syn: Fragilaria oceanica Cleve
Hantzschia amphioxys var. major	Grunow	F	Bacillariophyta	Bacillariophyceae	Bacillariophycidae	Bacillariales	Bacillariaceae	1	Literature: Tempère & Peragallo (1908)
Hantzschia elongata	(Hantzsch) Grunow	FM	Bacillariophyta	Bacillariophyceae	Bacillariophycidae	Bacillariales	Bacillariaceae	1	Literature: Tempère & Peragallo (1908)			Syn: Hantzschia amphioxys var. elongata Grunow
Hantzschia virgata	(Roper) Grunow	M	Bacillariophyta	Bacillariophyceae	Bacillariophycidae	Bacillariales	Bacillariaceae	2	Literature: Tempère & Peragallo (1908)	Morphology: M (186421 / 460878 / E 4344)
Hantzschia virgata var. gracilis	Hustedt	M	Bacillariophyta	Bacillariophyceae	Bacillariophycidae	Bacillariales	Bacillariaceae	1	Literature: Shim (1976)
Homoeocladia angularis	(W.Smith) Kuntze	M	Bacillariophyta	Bacillariophyceae	Bacillariophycidae	Bacillariales	Bacillariaceae	5	Literature: Bailey & MacKay (1916), Clemens (1933), Lord (1866), Roelofs (1983), Shim (1976)			Syn: Nitzschia angularis W.Smith
Homoeocladia cf. nanodissipata	(Chunlian Li & Witkowski) Lobban & Ashworth	M	Bacillariophyta	Bacillariophyceae	Bacillariophycidae	Bacillariales	Bacillariaceae	13			Molecular (amplicon): IMERSS (ENA:ERS27214058)
Homoeocladia cf. volvendirostrata	(Ashworth, Dᶏbek & Witkowski) Lobban & Ashworth	M	Bacillariophyta	Bacillariophyceae	Bacillariophycidae	Bacillariales	Bacillariaceae	2			Molecular (amplicon): IMERSS (ENA:ERS21395352)
Homoeocladia distans	(W.Gregory) Kuntze	M	Bacillariophyta	Bacillariophyceae	Bacillariophycidae	Bacillariales	Bacillariaceae	1	Literature: Rao & Lewin (1976)			Syn: Nitzschia distans W.Gregory
Homoeocladia spathulatoides	Lobban, C.S. & Ashworth, M.P.	M	Bacillariophyta	Bacillariophyceae	Bacillariophycidae	Bacillariales	Bacillariaceae	1		Morphology: WL: iNat (193640716) Voucher (WL-SEM-66)		Syn: Nitzschia spathulata Brébisson ex W.Smith		[NR]
Neodenticula seminae	(Simonsen & T.Kanaya) Akiba & Yanagisawa	M	Bacillariophyta	Bacillariophyceae	Bacillariophycidae	Bacillariales	Bacillariaceae	6	Literature: Shim (1976)	Morphology: MBA (195VJ-5-1568)		Syn: Denticula seminae Simonsen & T.Kanaya
Nitzschia bicapitata	Cleve	M	Bacillariophyta	Bacillariophyceae	Bacillariophycidae	Bacillariales	Bacillariaceae	2	Literature: Forbes & Waters (1993), Waters et al. (1992)
Nitzschia bilobata	W.Smith	M	Bacillariophyta	Bacillariophyceae	Bacillariophycidae	Bacillariales	Bacillariaceae	7	Literature: Buchanan (1966), Roelofs (1983), Stockner & Cliff (1975), Stockner & Cliff (1976), Tempère & Peragallo (1908), Tynni (1986), Waters et al. (1992)
Nitzschia bilobata var. minor	Grunow	M	Bacillariophyta	Bacillariophyceae	Bacillariophycidae	Bacillariales	Bacillariaceae	1	Literature: Tempère & Peragallo (1908)
Nitzschia brevirostris	Hustedt	M	Bacillariophyta	Bacillariophyceae	Bacillariophycidae	Bacillariales	Bacillariaceae	1	Literature: Roelofs (1983)
Nitzschia cf. adhaerens	Mucko & Bosak	M	Bacillariophyta	Bacillariophyceae	Bacillariophycidae	Bacillariales	Bacillariaceae	9			Molecular (amplicon): IMERSS (ENA:ERS27217975)
Nitzschia cf. aequorea	Hustedt	M	Bacillariophyta	Bacillariophyceae	Bacillariophycidae	Bacillariales	Bacillariaceae	26			Molecular (amplicon): IMERSS (ENA:ERS21395352)
Nitzschia cf. dissipata	(Kützing) Rabenhorst	F	Bacillariophyta	Bacillariophyceae	Bacillariophycidae	Bacillariales	Bacillariaceae	45			Molecular (amplicon): IMERSS (ENA:ERS21395352)
Nitzschia cf. inconspicua	Grunow	F	Bacillariophyta	Bacillariophyceae	Bacillariophycidae	Bacillariales	Bacillariaceae	1			Molecular (amplicon): IMERSS (ENA:ERS21395365)
Nitzschia cf. ligowskii	Witkowski, Lange-Bertalot, Kociolek & Brzezinska	M	Bacillariophyta	Bacillariophyceae	Bacillariophycidae	Bacillariales	Bacillariaceae	18			Molecular (amplicon): IMERSS (ENA:ERS21395346)
Nitzschia cf. majuscula	Grunow	M	Bacillariophyta	Bacillariophyceae	Bacillariophycidae	Bacillariales	Bacillariaceae	1	Literature: Roelofs (1983)
Nitzschia cf. supralitorea	Lange-Bertalot	F	Bacillariophyta	Bacillariophyceae	Bacillariophycidae	Bacillariales	Bacillariaceae	5			Molecular (amplicon): IMERSS (ENA:ERS21395345)
Nitzschia droebakensis	Hasle	M	Bacillariophyta	Bacillariophyceae	Bacillariophycidae	Bacillariales	Bacillariaceae	1	Literature: Waters et al. (1992)
Nitzschia dubiiformis	Hustedt	M	Bacillariophyta	Bacillariophyceae	Bacillariophycidae	Bacillariales	Bacillariaceae	9			Molecular (amplicon): IMERSS (ENA:ERS27217975)
Nitzschia filiformis	(W.Smith) Van Heurck	B	Bacillariophyta	Bacillariophyceae	Bacillariophycidae	Bacillariales	Bacillariaceae	1	Literature: Clemens (1933)			Syn: Homoeocladia filiformis W.Smith
Nitzschia frustulum	(Kützing) Grunow	FM	Bacillariophyta	Bacillariophyceae	Bacillariophycidae	Bacillariales	Bacillariaceae	1	Literature: Lobban (1985)
Nitzschia habirshawii	Febiger ex Cleve & Möller	M	Bacillariophyta	Bacillariophyceae	Bacillariophycidae	Bacillariales	Bacillariaceae	1	Literature: Tempère & Peragallo (1908)			Syn: Nitzschia sigma var. habirshawii (Febiger ex Cleve & Möller ) Grunow
Nitzschia hybrida	Grunow	M	Bacillariophyta	Bacillariophyceae	Bacillariophycidae	Bacillariales	Bacillariaceae	1	Literature: Bailey & MacKay (1916)
Nitzschia impressa	Hustedt	F	Bacillariophyta	Bacillariophyceae	Bacillariophycidae	Bacillariales	Bacillariaceae	1	Literature: Waters et al. (1992)
Nitzschia incurva	Grunow	M	Bacillariophyta	Bacillariophyceae	Bacillariophycidae	Bacillariales	Bacillariaceae	1	Literature: Tynni (1986)
Nitzschia insignis	W.Gregory	M	Bacillariophyta	Bacillariophyceae	Bacillariophycidae	Bacillariales	Bacillariaceae	3	Literature: Bailey & MacKay (1916), Clemens (1933), Shim (1976)
Nitzschia interruptestriata	Simonsen	M	Bacillariophyta	Bacillariophyceae	Bacillariophycidae	Bacillariales	Bacillariaceae	1	Literature: Shim (1976)
Nitzschia linearis	W.Smith	FM	Bacillariophyta	Bacillariophyceae	Bacillariophycidae	Bacillariales	Bacillariaceae	1	Literature: Tempère & Peragallo (1908)
Nitzschia longa	Grunow	M	Bacillariophyta	Bacillariophyceae	Bacillariophycidae	Bacillariales	Bacillariaceae	1	Literature: Bailey & MacKay (1916)
Nitzschia longissima	(Brébisson ex Kützing) Grunow	M	Bacillariophyta	Bacillariophyceae	Bacillariophycidae	Bacillariales	Bacillariaceae	13	Literature: Bailey & MacKay (1916), Buchanan (1966), Chester et al. (1979), Clemens (1933), Forbes & Waters (1993), Gran & Angst (1931), Lobban (1985), Phifer (1932), Roelofs (1983), Shim (1976), Stockner & Cliff (1976), Waters et al. (1992)	Morphology: WL: iNat (193648814) Voucher (WL-LM-31)		Syn: Nitzschiella longissima (Brébisson ex Kützing) Rabenhorst
Nitzschia medioconstricta	Hustedt	M	Bacillariophyta	Bacillariophyceae	Bacillariophycidae	Bacillariales	Bacillariaceae	9			Molecular (amplicon): IMERSS (ENA:ERS21395352)
Nitzschia microcephala	Grunow	F	Bacillariophyta	Bacillariophyceae	Bacillariophycidae	Bacillariales	Bacillariaceae	1	Literature: Roelofs (1983)
Nitzschia mitchelliana	Greenleaf	M	Bacillariophyta	Bacillariophyceae	Bacillariophycidae	Bacillariales	Bacillariaceae	1	Literature: Buchanan (1966)
Nitzschia norvegica	Hasle	M	Bacillariophyta	Bacillariophyceae	Bacillariophycidae	Bacillariales	Bacillariaceae	1	Literature: Waters et al. (1992)
Nitzschia obtusa	W.Smith	F	Bacillariophyta	Bacillariophyceae	Bacillariophycidae	Bacillariales	Bacillariaceae	1	Literature: Buchanan (1966)
Nitzschia pacifica	Cupp	M	Bacillariophyta	Bacillariophyceae	Bacillariophycidae	Bacillariales	Bacillariaceae	2	Literature: Buchanan (1966), Roelofs (1983)
Nitzschia palea	(Kützing) W.Smith	F	Bacillariophyta	Bacillariophyceae	Bacillariophycidae	Bacillariales	Bacillariaceae	1	Literature: Rao & Lewin (1976)		Molecular (amplicon): IMERSS (ENA:ERS27217975)
Nitzschia paleaeformis	Hustedt	F	Bacillariophyta	Bacillariophyceae	Bacillariophycidae	Bacillariales	Bacillariaceae	1			Molecular (amplicon): IMERSS (ENA:ERS21395359)
Nitzschia panduriformis var. minor	Grunow	F	Bacillariophyta	Bacillariophyceae	Bacillariophycidae	Bacillariales	Bacillariaceae	1	Literature: Bailey & MacKay (1916)				Notes: material referable to Nitzschia panduriformis var. minor Grunow, which has no valid combination in Psammodictyon panduriforme
Nitzschia perindistincta	Cholnoky	M	Bacillariophyta	Bacillariophyceae	Bacillariophycidae	Bacillariales	Bacillariaceae	27	Literature: Lobban (1985)		Molecular (amplicon): IMERSS (ENA:ERS27214058)	Syn: Nitzschia fontifuga Cholnoky
Nitzschia pusilla	Grunow	F	Bacillariophyta	Bacillariophyceae	Bacillariophycidae	Bacillariales	Bacillariaceae	1	Literature: Rao & Lewin (1976)		Molecular (amplicon): IMERSS (ENA:ERS27630061)	Syn: Nitzschia kuetzingiana Hilse (as 'kützingiana')
Nitzschia reversa	W.Smith	B	Bacillariophyta	Bacillariophyceae	Bacillariophycidae	Bacillariales	Bacillariaceae	2	Literature: Bailey & MacKay (1916)	Morphology: WL: iNat (50303688)		Syn: Nitzschia longissima var. reversa Grunow
Nitzschia scalpelliformis	Grunow	F	Bacillariophyta	Bacillariophyceae	Bacillariophycidae	Bacillariales	Bacillariaceae	1	Literature: Tynni (1986)			Syn: Nitzschia obtusa var. scalpelliformis (Grunow) Grunow
Nitzschia sicula	(Castracane) Hustedt	M	Bacillariophyta	Bacillariophyceae	Bacillariophycidae	Bacillariales	Bacillariaceae	1	Literature: Bailey & MacKay (1916)			Syn: Pseudo-nitzschia migrans Cleve.
Nitzschia sigma	(Kützing) W.Smith	B	Bacillariophyta	Bacillariophyceae	Bacillariophycidae	Bacillariales	Bacillariaceae	5	Literature: Bailey & MacKay (1916), Lord (1866), Roelofs (1983), Tempère & Peragallo (1908), Tynni (1986)
Nitzschia sigma var. rigida	Grunow ex Van Heurck	M	Bacillariophyta	Bacillariophyceae	Bacillariophycidae	Bacillariales	Bacillariaceae	2	Literature: Bailey & MacKay (1916), Tempère & Peragallo (1908)			Syn: Nitzschia rigida (Kützing) H.Peragallo & M.Peragallo
Nitzschia socialis var. massiliensis	Grunow	M	Bacillariophyta	Bacillariophyceae	Bacillariophycidae	Bacillariales	Bacillariaceae	1	Literature: Bailey & MacKay (1916)
Nitzschia traheaformis	Chunlian Li, Witkowski & Yu	M	Bacillariophyta	Bacillariophyceae	Bacillariophycidae	Bacillariales	Bacillariaceae	2			Molecular (amplicon): IMERSS (ENA:ERS27630061)
Nitzschia tubicola	Grunow	M	Bacillariophyta	Bacillariophyceae	Bacillariophycidae	Bacillariales	Bacillariaceae	1	Literature: Lobban (1985)
Nitzschia vermicularis	(Kützing) Hantzsch	FM	Bacillariophyta	Bacillariophyceae	Bacillariophycidae	Bacillariales	Bacillariaceae	4	Literature: Bailey & MacKay (1916), Buchanan (1966), Roelofs (1983), Shim (1976)
Psammodictyon constrictum	(W.Gregory) D.G.Mann	M	Bacillariophyta	Bacillariophyceae	Bacillariophycidae	Bacillariales	Bacillariaceae	2	Literature: Bailey & MacKay (1916), Clemens (1933)			Syn: Nitzschia constricta (W.Gregory) Grunow, nom. illeg.
Psammodictyon panduriforme	(W.Gregory) D.G.Mann	M	Bacillariophyta	Bacillariophyceae	Bacillariophycidae	Bacillariales	Bacillariaceae	2	Literature: Clemens (1933), Shim (1976)			Syn: Nitzschia panduriformis W.Gregory
Psammodictyon panduriforme var. continuum	(Grunow) Snoeijis	M	Bacillariophyta	Bacillariophyceae	Bacillariophycidae	Bacillariales	Bacillariaceae	1	Literature: Bailey & MacKay (1916)			Syn: Nitzschia panduriformis var. continua Grunow
Psammodictyon panduriforme var. delicatulum	(Grunow) M.Poulin	M	Bacillariophyta	Bacillariophyceae	Bacillariophycidae	Bacillariales	Bacillariaceae	1	Literature: Bailey & MacKay (1916)			Syn: Nitzschia panduriformis var. delicatula Grunow
Pseudo-nitzschia americana	(Hasle) G.A.Fryxell	M	Bacillariophyta	Bacillariophyceae	Bacillariophycidae	Bacillariales	Bacillariaceae	3	Literature: Forbes & Waters (1993), Waters et al. (1992)		Molecular (amplicon): EBI (ENA:HM007522)	Syn: Nitzschia americana Hasle
Pseudo-nitzschia delicatissima	(Cleve) Heiden	M	Bacillariophyta	Bacillariophyceae	Bacillariophycidae	Bacillariales	Bacillariaceae	16	Literature: Buchanan (1966), Clemens (1933), Forbes & Waters (1993), Gran & Angst (1931), Hobson (1983), Hobson & McQuoid (2001), Hollibaugh et al. (1980), Phifer (1932), Roelofs (1983), Shim (1976), Waters et al. (1992)	Morphology: MBA (160AT-5-10623)	Molecular (amplicon): EBI (ENA:HM007523)	Syn: Nitzschia actydrophila Hasle, Nitzschia delicatissima Cleve
Pseudo-nitzschia granii var. curvata	(Grunow) H.Peragallo & M.Peragallo	M	Bacillariophyta	Bacillariophyceae	Bacillariophycidae	Bacillariales	Bacillariaceae	1	Literature: Forbes & Waters (1993)
Pseudo-nitzschia linea	Lundholm, Hasle & G.A.Fryxell	M	Bacillariophyta	Bacillariophyceae	Bacillariophycidae	Bacillariales	Bacillariaceae	9			Molecular (amplicon): IMERSS (ENA:ERS27217975)
Pseudo-nitzschia lineola	(Cleve) Hasle	M	Bacillariophyta	Bacillariophyceae	Bacillariophycidae	Bacillariales	Bacillariaceae	2	Literature: Forbes & Waters (1993), Waters et al. (1992)			Syn: Nitzschia lineola Cleve
Pseudo-nitzschia multiseries	(Hasle) Hasle	M	Bacillariophyta	Bacillariophyceae	Bacillariophycidae	Bacillariales	Bacillariaceae	19	Literature: Hobson & McQuoid (2001)		Molecular (amplicon): EBI (ENA:HM007506)
Pseudo-nitzschia obtusa	(Hasle) Hasle & Lundholm	M	Bacillariophyta	Bacillariophyceae	Bacillariophycidae	Bacillariales	Bacillariaceae	1	Literature: Waters et al. (1992)			Syn: Nitzschia seriata f. obtusa Hasle
Pseudo-nitzschia pseudodelicatissima	(Hasle) Hasle	M	Bacillariophyta	Bacillariophyceae	Bacillariophycidae	Bacillariales	Bacillariaceae	3	Literature: Forbes & Waters (1993), Horner et al. (2005), Shim (1976)			Syn: Nitzschia delicatula Hasle, nom. illeg.
Pseudo-nitzschia pungens	(Grunow ex Cleve) G.R.Hasle	M	Bacillariophyta	Bacillariophyceae	Bacillariophycidae	Bacillariales	Bacillariaceae	107	Literature: Buchanan (1966), Chester et al. (1979), Forbes & Waters (1993), Hollibaugh et al. (1980), Horner et al. (2005), Roelofs (1983), Sancetta & Calvert (1988), Shim (1976), Waters et al. (1992)		Molecular (amplicon): EBI (ENA:HM007433)	Syn: Nitzschia pungens Grunow ex Cleve
Pseudo-nitzschia seriata	(Cleve) H.Peragallo	M	Bacillariophyta	Bacillariophyceae	Bacillariophycidae	Bacillariales	Bacillariaceae	27	Literature: Bailey & MacKay (1916), Buchanan (1966), Chester et al. (1979), Clemens (1933), Forbes & Waters (1993), Gran & Angst (1931), Johnson (1931), Phifer (1932), Shim (1976), Stockner & Cliff (1975), Stockner & Cliff (1976), Waters et al. (1992)	Morphology: MBA (268AT-5-10624)	Molecular (amplicon): EBI (ENA:HM007521)	Syn: Nitzschia seriata Cleve
Pseudo-nitzschia subcurvata	(Hasle) G.A.Fryxell	M	Bacillariophyta	Bacillariophyceae	Bacillariophycidae	Bacillariales	Bacillariaceae	1	Literature: Waters et al. (1992)			Syn: Nitzschia subcurvata G.R.Hasle
Pseudo-nitzschia subfraudulenta	(Hasle) Hasle	M	Bacillariophyta	Bacillariophyceae	Bacillariophycidae	Bacillariales	Bacillariaceae	1	Literature: Forbes & Waters (1993)			Syn: Nitzschia subfraudulenta Hasle; Forbes & Waters (1992)	Notes: reports may refer to N. fraudulenta Cleve
Pseudo-nitzschia subpacifica	(Hasle) Hasle	M	Bacillariophyta	Bacillariophyceae	Bacillariophycidae	Bacillariales	Bacillariaceae	1	Literature: Forbes & Waters (1993)			Syn: Nitzschia subpacifica Hasle
Tryblionella acuminata	W.Smith	M	Bacillariophyta	Bacillariophyceae	Bacillariophycidae	Bacillariales	Bacillariaceae	4	Literature: Buchanan (1966), Roelofs (1983), Tempère & Peragallo (1908), Tynni (1986)			Syn: Nitzschia acuminata (W.Smith) Grunow
Tryblionella angustata	W.Smith	F	Bacillariophyta	Bacillariophyceae	Bacillariophycidae	Bacillariales	Bacillariaceae	1	Literature: Bailey & MacKay (1916)			Syn: Nitzschia angustata (W.Smith) Grunow
Tryblionella coarctata	(Grunow) D.G.Mann	M	Bacillariophyta	Bacillariophyceae	Bacillariophycidae	Bacillariales	Bacillariaceae	3	Literature: Bailey & MacKay (1916), Shim (1976), Tynni (1986)			Syn: Nitzschia punctata var. coarctata (Grunow) Hustedt
Tryblionella gaoana	Witkowski & Chunlian Li	M	Bacillariophyta	Bacillariophyceae	Bacillariophycidae	Bacillariales	Bacillariaceae	4			Molecular (amplicon): IMERSS (ENA:ERS21395345)
Tryblionella granulata	(Grunow) D.G.Mann	M	Bacillariophyta	Bacillariophyceae	Bacillariophycidae	Bacillariales	Bacillariaceae	1	Literature: Roelofs (1983)			Syn: Nitzschia granulata Grunow
Tryblionella hantzschiana	Grunow	FMB	Bacillariophyta	Bacillariophyceae	Bacillariophycidae	Bacillariales	Bacillariaceae	3	Literature: Bailey & MacKay (1916), Roelofs (1983), Tynni (1986)			Syn: Nitzschia tryblionella Hantzsch
Tryblionella hungarica	(Grunow) Frenguelli	M	Bacillariophyta	Bacillariophyceae	Bacillariophycidae	Bacillariales	Bacillariaceae	1	Literature: Tynni (1986)			Syn: Nitzschia hungarica Grunow
Tryblionella marginulata	(Grunow) D.G.Mann	M	Bacillariophyta	Bacillariophyceae	Bacillariophycidae	Bacillariales	Bacillariaceae	1	Literature: Roelofs (1983)			Syn: Nitzschia marginulata Grunow
Tryblionella plana	(W.Smith) Pelletan	M	Bacillariophyta	Bacillariophyceae	Bacillariophycidae	Bacillariales	Bacillariaceae	1	Literature: Tempère & Peragallo (1908)			Syn: Nitzschia plana W.Smith
Tryblionella punctata	W.Smith	FM	Bacillariophyta	Bacillariophyceae	Bacillariophycidae	Bacillariales	Bacillariaceae	2	Literature: Clemens (1933), Roelofs (1983)			Syn: Nitzschia punctata (W.Smith) Grunow
Tryblionella victoriae	Grunow	M	Bacillariophyta	Bacillariophyceae	Bacillariophycidae	Bacillariales	Bacillariaceae	1	Literature: Tempère & Peragallo (1908)			Syn: Nitzschia tryblionella var. victoriae (Grunow) Grunow
Achnantheiopsis fragilarioides	(J.B.Petersen) Lange-Bertalot	F	Bacillariophyta	Bacillariophyceae	Bacillariophycidae	Cocconeidales	Achnanthidiaceae	1	Literature: Roelofs (1983)			Syn: Achnanthes fragilarioides J.B.Petersen
Achnanthidium affine	(Grunow) Czarnecki	F	Bacillariophyta	Bacillariophyceae	Bacillariophycidae	Cocconeidales	Achnanthidiaceae	1	Literature: Roelofs (1983)			Syn: Achnanthes affinis Grunow
Achnanthidium exile	(Kützing) Heiberg	F	Bacillariophyta	Bacillariophyceae	Bacillariophycidae	Cocconeidales	Achnanthidiaceae	1	Literature: Bailey & MacKay (1916)			Syn: Achnanthes exilis Kützing
Achnanthidium lineare	W.Smith	F	Bacillariophyta	Bacillariophyceae	Bacillariophycidae	Cocconeidales	Achnanthidiaceae	1	Literature: Roelofs (1983)			Syn: Achnanthes linearis (W.Smith) Grunow
Achnanthidium minutissimum	(Kützing) Czarnecki	F	Bacillariophyta	Bacillariophyceae	Bacillariophycidae	Cocconeidales	Achnanthidiaceae	2	Literature: Bailey & MacKay (1916), Roelofs (1983)			Syn: Achnanthes minutissima Kützing
Achnanthidium trinode	Ralfs	F	Bacillariophyta	Bacillariophyceae	Bacillariophycidae	Cocconeidales	Achnanthidiaceae	1	Literature: Tempère & Peragallo (1908)			Syn: Navicula trinodis W.Smith, nom. illeg.
Gololobovia obliqua	(W.Gregory) Kulikovskiy, Glushchenko & Kociolek	F	Bacillariophyta	Bacillariophyceae	Bacillariophycidae	Cocconeidales	Achnanthidiaceae	1	Literature: Rao & Lewin (1976)			Syn: Achnanthes obliqua (W.Gregory) Hustedt
Karayevia sp.	Round & Bukhtiyarova ex Round	F	Bacillariophyta	Bacillariophyceae	Bacillariophycidae	Cocconeidales	Achnanthidiaceae	7			Molecular (amplicon): IMERSS (ENA:ERS21395345)
Lemnicola sp.	Round & Basson	F	Bacillariophyta	Bacillariophyceae	Bacillariophycidae	Cocconeidales	Achnanthidiaceae	2			Molecular (amplicon): IMERSS (ENA:ERS21395352)
Planothidium capitatum	(O.Müller) Van de Vijver, Kopalová, C.E.Wetzel & Ector	F	Bacillariophyta	Bacillariophyceae	Bacillariophycidae	Cocconeidales	Achnanthidiaceae	1	Literature: Rao & Lewin (1976)			Syn: Achnanthes lanceolata f. capitata (O.F.Müller) Hustedt
Planothidium diplopunctatum	(Simonsen) Witkowski & Lange-Bertalot	F	Bacillariophyta	Bacillariophyceae	Bacillariophycidae	Cocconeidales	Achnanthidiaceae	1	Literature: Rao & Lewin (1976)			Syn: Achnanthes diplopunctata Simonsen
Planothidium dubium	(Grunow) Round & Bukhtiyarova	F	Bacillariophyta	Bacillariophyceae	Bacillariophycidae	Cocconeidales	Achnanthidiaceae	1	Literature: Roelofs (1983)			Syn: Achnanthes lanceolata var. dubia Grunow
Planothidium hauckianum	(Grunow) Bukhtiyarova	F	Bacillariophyta	Bacillariophyceae	Bacillariophycidae	Cocconeidales	Achnanthidiaceae	3	Literature: Rao & Lewin (1976), Roelofs (1983), Tynni (1986)			Syn: Achnanthes hauckiana Grunow
Planothidium hauckianum var. rostratum	(P.Schulz ex Hustedt) Bukhtiyarova	F	Bacillariophyta	Bacillariophyceae	Bacillariophycidae	Cocconeidales	Achnanthidiaceae	1	Literature: Tynni (1986)			Syn: Achnanthes hauckiana var. rostrata P.Schulz ex Hustedt
Planothidium haynaldii	(Schaarschmidt) Lange-Bertalot	F	Bacillariophyta	Bacillariophyceae	Bacillariophycidae	Cocconeidales	Achnanthidiaceae	1	Literature: Tempère & Peragallo (1908)			Syn: Achnanthes lanceolata var. haynaldii (Schaarschmidt) Cleve
Planothidium lanceolatum	(Brébisson ex Kützing) Lange-Bertalot	F	Bacillariophyta	Bacillariophyceae	Bacillariophycidae	Cocconeidales	Achnanthidiaceae	4	Literature: Bailey & MacKay (1916), Roelofs (1983), Shim (1976)	Morphology: WL: iNat (262740438)		Syn: Achnanthes lanceolata (Brébisson ex Kützing) Grunow, Achnanthidium lanceolatum Brébisson ex Kützing
Psammothidium kryophilum	(J.B.Petersen) E.Reichardt	F	Bacillariophyta	Bacillariophyceae	Bacillariophycidae	Cocconeidales	Achnanthidiaceae	1	Literature: Roelofs (1983)			Syn: Achnanthes kryophila J.B.Petersen
Psammothidium subsalsum	(J.B.Petersen) Kulikowskiy, Witkowski & Pliński	B	Bacillariophyta	Bacillariophyceae	Bacillariophycidae	Cocconeidales	Achnanthidiaceae	1	Literature: Roelofs (1983)			Syn: Achnanthes subsalsoides Hustedt
Amphicocconeis disculoides	(Hustedt) Stefano & Marino	M	Bacillariophyta	Bacillariophyceae	Bacillariophycidae	Cocconeidales	Cocconeidaceae	3	Literature: Roelofs (1983), Shim (1976), Tynni (1986)			Syn: Cocconeis disculoides Hustedt
Campyloneis grevillei	(W.Smith) Grunow & Eulenstein	M	Bacillariophyta	Bacillariophyceae	Bacillariophycidae	Cocconeidales	Cocconeidaceae	2	Literature: Bailey & MacKay (1916), Clemens (1933)			Syn: Campyloneis grevillei var. argus (Grunow) Cleve
Cocconeis antiqua	Tempère & Brun	M	Bacillariophyta	Bacillariophyceae	Bacillariophycidae	Cocconeidales	Cocconeidaceae	1	Literature: Tempère & Peragallo (1908)
Cocconeis britannica	Naegeli ex Kützing	M	Bacillariophyta	Bacillariophyceae	Bacillariophycidae	Cocconeidales	Cocconeidaceae	1	Literature: Tempère & Peragallo (1908)
Cocconeis californica	Grunow	M	Bacillariophyta	Bacillariophyceae	Bacillariophycidae	Cocconeidales	Cocconeidaceae	2	Literature: Rao & Lewin (1976), Tynni (1986)
Cocconeis clandestina	A.W.F.Schmidt	M	Bacillariophyta	Bacillariophyceae	Bacillariophycidae	Cocconeidales	Cocconeidaceae	3	Literature: Roelofs (1983), Shim (1976), Tynni (1986)
Cocconeis costata	W.Gregory	M	Bacillariophyta	Bacillariophyceae	Bacillariophycidae	Cocconeidales	Cocconeidaceae	9	Literature: Bailey & MacKay (1916), Clemens (1933), McQuoid & Hobson (1997), Rao & Lewin (1976), Roelofs (1983), Shim (1976), Tempère & Peragallo (1908)	Morphology: M (184750 / 462231 / E 5573), WL: iNat (259737079)
Cocconeis costata var. hexagona	Grunow	M	Bacillariophyta	Bacillariophyceae	Bacillariophycidae	Cocconeidales	Cocconeidaceae	3		Morphology: WL: iNat (259362490) Voucher (WL-LM-24)				[NR]
Cocconeis decipiens	Cleve	M	Bacillariophyta	Bacillariophyceae	Bacillariophycidae	Cocconeidales	Cocconeidaceae	2	Literature: McQuoid & Hobson (2001), Shim (1976)
Cocconeis diaphana	W.Smith	M	Bacillariophyta	Bacillariophyceae	Bacillariophycidae	Cocconeidales	Cocconeidaceae	1	Literature: Lord (1866)
Cocconeis dirupta	W.Gregory	M	Bacillariophyta	Bacillariophyceae	Bacillariophycidae	Cocconeidales	Cocconeidaceae	7	Literature: Bailey & MacKay (1916), Clemens (1933), Lord (1866), Shim (1976)	Morphology: M (184750 / 462232 / E 5574), WL: iNat (263109390)		Syn: Cocconeis dirupta Meunier
Cocconeis dirupta var. flexella	(Janisch & Rabenhorst) Grunow	M	Bacillariophyta	Bacillariophyceae	Bacillariophycidae	Cocconeidales	Cocconeidaceae	2	Literature: Bailey & MacKay (1916), Tempère & Peragallo (1908)
Cocconeis disculus	(Schumann) Cleve	F	Bacillariophyta	Bacillariophyceae	Bacillariophycidae	Cocconeidales	Cocconeidaceae	2	Literature: Rao & Lewin (1976), Shim (1976)
Cocconeis distans	W.Gregory	FM	Bacillariophyta	Bacillariophyceae	Bacillariophycidae	Cocconeidales	Cocconeidaceae	4	Literature: Bailey & MacKay (1916), Clemens (1933), Lord (1866), Rao & Lewin (1976)			Syn: Cocconeis granulifera Greville
Cocconeis euglypta	Ehrenberg	F	Bacillariophyta	Bacillariophyceae	Bacillariophycidae	Cocconeidales	Cocconeidaceae	2	Literature: Rao & Lewin (1976), Roelofs (1983)			Syn: Cocconeis placentula var. euglypta (Ehrenberg) Cleve
Cocconeis fasciolata	(Ehrenberg) N.E.Brown	M	Bacillariophyta	Bacillariophyceae	Bacillariophycidae	Cocconeidales	Cocconeidaceae	3	Literature: Rao & Lewin (1976)	Morphology: WL: iNat (259733821) Voucher (WL-LM-28)		Syn: Cocconeis costata var. pacifica (Grunow) Cleve
Cocconeis fluviatilis	J.H.Wallace	F	Bacillariophyta	Bacillariophyceae	Bacillariophycidae	Cocconeidales	Cocconeidaceae	1	Literature: Roelofs (1983)
Cocconeis grata	A.W.F.Schmidt ex Romero & Riaux-Gobin	M	Bacillariophyta	Bacillariophyceae	Bacillariophycidae	Cocconeidales	Cocconeidaceae	2	Literature: Bailey & MacKay (1916), Clemens (1933)
Cocconeis heteroidea var. curvirotunda	(Tempère & J.-J.Brun) Cleve	M	Bacillariophyta	Bacillariophyceae	Bacillariophycidae	Cocconeidales	Cocconeidaceae	1	Literature: Bailey & MacKay (1916)			Syn: Cocconeis curvirotunda Tempère & Brun
Cocconeis interrupta	Grunow	M	Bacillariophyta	Bacillariophyceae	Bacillariophycidae	Cocconeidales	Cocconeidaceae	2	Literature: Bailey & MacKay (1916), Clemens (1933)
Cocconeis kerguelensis	P.Petit	M	Bacillariophyta	Bacillariophyceae	Bacillariophycidae	Cocconeidales	Cocconeidaceae	1		Morphology: WL: iNat (259379467) Voucher (WL-LM-26)				[NR]
Cocconeis lineata	Ehrenberg	M	Bacillariophyta	Bacillariophyceae	Bacillariophycidae	Cocconeidales	Cocconeidaceae	2	Literature: Clemens (1933), Tempère & Peragallo (1908)			Syn: Cocconeis placentula var. lineata (Ehrenberg) Van Heurck
Cocconeis maxima	(Grunow) H.Peragallo & M.Peragallo	FM	Bacillariophyta	Bacillariophyceae	Bacillariophycidae	Cocconeidales	Cocconeidaceae	2	Literature: Rao & Lewin (1976), Tempère & Peragallo (1908)
Cocconeis molesta	Kützing	M	Bacillariophyta	Bacillariophyceae	Bacillariophycidae	Cocconeidales	Cocconeidaceae	1	Literature: Clemens (1933)
Cocconeis molesta var. amygdalina	(Brébisson ex Van Heurck) Cleve	F	Bacillariophyta	Bacillariophyceae	Bacillariophycidae	Cocconeidales	Cocconeidaceae	1	Literature: Bailey & MacKay (1916)
Cocconeis notata	P.Petit	FM	Bacillariophyta	Bacillariophyceae	Bacillariophycidae	Cocconeidales	Cocconeidaceae	1		Morphology: WL: iNat (259450952) Voucher (WL-LM-20)				[NR]
Cocconeis ornata	W.Gregory	M	Bacillariophyta	Bacillariophyceae	Bacillariophycidae	Cocconeidales	Cocconeidaceae	1	Literature: Shim (1976)
Cocconeis pediculus	Ehrenberg	F	Bacillariophyta	Bacillariophyceae	Bacillariophycidae	Cocconeidales	Cocconeidaceae	1	Literature: Bailey & MacKay (1916)
Cocconeis pellucida	Grunow	M	Bacillariophyta	Bacillariophyceae	Bacillariophycidae	Cocconeidales	Cocconeidaceae	7	Literature: Rao & Lewin (1976), Roelofs (1983), Shim (1976), Tempère & Peragallo (1908), Tynni (1986)	Morphology: M (184750 / 462229 / E 5571)
Cocconeis pinnata	W.Gregory ex Greville	FM	Bacillariophyta	Bacillariophyceae	Bacillariophycidae	Cocconeidales	Cocconeidaceae	3	Literature: Bailey & MacKay (1916), Clemens (1933)	Morphology: WL: iNat (264547415)
Cocconeis placentula	Ehrenberg	F	Bacillariophyta	Bacillariophyceae	Bacillariophycidae	Cocconeidales	Cocconeidaceae	8	Literature: Lord (1866), Rao & Lewin (1976), Roelofs (1983), Tempère & Peragallo (1908)	Morphology: BRU (ABRU00000062), MSC (MSC0182075), MU (000179518), NY (02113174)
Cocconeis placentula var. klinoraphis	Geitler	M	Bacillariophyta	Bacillariophyceae	Bacillariophycidae	Cocconeidales	Cocconeidaceae	1	Literature: Shim (1976)
Cocconeis pseudomarginata	W.Gregory	M	Bacillariophyta	Bacillariophyceae	Bacillariophycidae	Cocconeidales	Cocconeidaceae	5	Literature: Bailey & MacKay (1916), Clemens (1933), Lord (1866), Roelofs (1983), Shim (1976)				Notes: orth. corr. ‘Cononeis pseudomarginata’
Cocconeis pseudomarginata var. intermedia	Grunow	M	Bacillariophyta	Bacillariophyceae	Bacillariophycidae	Cocconeidales	Cocconeidaceae	1		Morphology: WL: iNat (259455426) Voucher (WL-SEM-77)				[NR]
Cocconeis riparia	J.-J.Brun	M	Bacillariophyta	Bacillariophyceae	Bacillariophycidae	Cocconeidales	Cocconeidaceae	1	Literature: Bailey & MacKay (1916)			Syn: Cocconeis scutellum var. riparia (Brun in Schmidt et al.) Peragallo & Peragallo
Cocconeis scutellum	Ehrenberg	M	Bacillariophyta	Bacillariophyceae	Bacillariophycidae	Cocconeidales	Cocconeidaceae	11	Literature: Bailey & MacKay (1916), Clemens (1933), Lord (1866), McQuoid & Hobson (1997), Rao & Lewin (1976), Roelofs (1983), Shim (1976), Tempère & Peragallo (1908), Tynni (1986)	Morphology: iNat (214411213), M (184750 / 462230 / E 5572)		Syn: Cocconeis scutellum var. baldjikiana (Grunow) Cleve
Cocconeis scutellum var. adjuncta	A.W.F.Schmidt	M	Bacillariophyta	Bacillariophyceae	Bacillariophycidae	Cocconeidales	Cocconeidaceae	1	Literature: Bailey & MacKay (1916)
Cocconeis scutellum var. morrisii	(W.Smith ex Greville) H.Peragalllo & M.Peragallo	M	Bacillariophyta	Bacillariophyceae	Bacillariophycidae	Cocconeidales	Cocconeidaceae	2	Literature: Bailey & MacKay (1916), Tynni (1986)			Syn: Cocconeis morrisii W.Smith ex Greville, Cocconeis scutellum var. baldjikiana (Grunow) Cleve
Cocconeis scutellum var. parva	(Grunow) Cleve	FM	Bacillariophyta	Bacillariophyceae	Bacillariophycidae	Cocconeidales	Cocconeidaceae	3	Literature: Bailey & MacKay (1916), Shim (1976), Waters et al. (1992)
Cocconeis scutellum var. posidoniae	M.De Stefano, D.Marino & L.Mazzella	M	Bacillariophyta	Bacillariophyceae	Bacillariophycidae	Cocconeidales	Cocconeidaceae	1		Morphology: WL: iNat (259478500) Voucher (WL-LM-37)				[NR]
Cocconeis sigmoradians	Tempère & Brun	M	Bacillariophyta	Bacillariophyceae	Bacillariophycidae	Cocconeidales	Cocconeidaceae	1	Literature: Tempère & Peragallo (1908)
Cocconeis stauroneiformis	H.Okuno	M	Bacillariophyta	Bacillariophyceae	Bacillariophycidae	Cocconeidales	Cocconeidaceae	9	Literature: Bailey & MacKay (1916)	Morphology: WL: iNat (259496100) Voucher (WL-SEM-67)	Molecular (amplicon): IMERSS (ENA:ERS21395345)	Syn: Cocconeis scutellum var. stauroneiformis Grunow, nom. illeg.
Cocconeis sublittoralis	Hendey	FM	Bacillariophyta	Bacillariophyceae	Bacillariophycidae	Cocconeidales	Cocconeidaceae	1	Literature: Roelofs (1983)
Cocconeis versicolor	Brun	M	Bacillariophyta	Bacillariophyceae	Bacillariophycidae	Cocconeidales	Cocconeidaceae	1	Literature: Tempère & Peragallo (1908)
Adlafia minuscula	(Grunow) Lange-Bertalot	F	Bacillariophyta	Bacillariophyceae	Bacillariophycidae	Cymbellales	Anomoeoneidaceae	1	Literature: Bailey & MacKay (1916)			Syn: Navicula minuscula Grunow
Anomoeoneis costata	(Kützing) Hustedt	B	Bacillariophyta	Bacillariophyceae	Bacillariophycidae	Cymbellales	Anomoeoneidaceae	1	Literature: Tempère & Peragallo (1908)			Syn: Navicula bohemica Ehrenberg
Staurophora amphioxys	(W.Gregory) D.G.Mann	B	Bacillariophyta	Bacillariophyceae	Bacillariophycidae	Cymbellales	Anomoeoneidaceae	3	Literature: Bailey & MacKay (1916), Rao & Lewin (1976), Tempère & Peragallo (1908)			Syn: Stauroneis amphioxys W.Gregory, Stauroneis gregoryi Ralfs
Staurophora dubitabilis	(Hustedt) Clavero & Hernández-Mariné	B	Bacillariophyta	Bacillariophyceae	Bacillariophycidae	Cymbellales	Anomoeoneidaceae	1	Literature: Rao & Lewin (1976)			Syn: Stauroneis dubitabilis Hustedt
Staurophora elata	(Hustedt ex Simonsen) D.G.Mann	B	Bacillariophyta	Bacillariophyceae	Bacillariophycidae	Cymbellales	Anomoeoneidaceae	1	Literature: Rao & Lewin (1976)			Syn: Stauroneis elata Hustedt ex Simonsen
Staurophora salina	(W.Smith) Mereschkowsky	B	Bacillariophyta	Bacillariophyceae	Bacillariophycidae	Cymbellales	Anomoeoneidaceae	1	Literature: Tempère & Peragallo (1908)
Staurophora wislouchii	(Poretzsky & Anisimova) D.G.Mann	B	Bacillariophyta	Bacillariophyceae	Bacillariophycidae	Cymbellales	Anomoeoneidaceae	1	Literature: Rao & Lewin (1976)			Syn: Stauroneis wislouchii V.S.Poretzky & Anisimova
Cymbella angusta	(Gregory) Gusliakov, nom. illeg.	FM	Bacillariophyta	Bacillariophyceae	Bacillariophycidae	Cymbellales	Cymbellaceae	3	Literature: Bailey & MacKay (1916), Clemens (1933), Rao & Lewin (1976)			Syn: Amphora angusta W.Gregory
Cymbella aspera	(Ehrenberg) Cleve	F	Bacillariophyta	Bacillariophyceae	Bacillariophycidae	Cymbellales	Cymbellaceae	3	Literature: Bailey & MacKay (1916), Shim (1976), Tempère & Peragallo (1908)			Syn: Cymbella gastroides (Kützing) Brébisson & Godey
Cymbella cistula	(Ehrenberg) O.Kirchner	F	Bacillariophyta	Bacillariophyceae	Bacillariophycidae	Cymbellales	Cymbellaceae	2	Literature: Shim (1976), Tempère & Peragallo (1908)
Cymbella lanceolata	C.Agardh	F	Bacillariophyta	Bacillariophyceae	Bacillariophycidae	Cymbellales	Cymbellaceae	3	Literature: Bailey & MacKay (1916), Rao & Lewin (1976), Roelofs (1983)			Syn: Navicula lanceolata (C.Agardh) Kützing, nom. illeg.
Cymbella mexicana	(Ehrenberg) Cleve	F	Bacillariophyta	Bacillariophyceae	Bacillariophycidae	Cymbellales	Cymbellaceae	2	Literature: Roelofs (1983), Tempère & Peragallo (1908)
Cymbella producta	M.Peragallo	F	Bacillariophyta	Bacillariophyceae	Bacillariophycidae	Cymbellales	Cymbellaceae	1	Literature: Tempère & Peragallo (1908)
Cymbopleura anglica	(Lagerstedt) Krammer	F	Bacillariophyta	Bacillariophyceae	Bacillariophycidae	Cymbellales	Cymbellaceae	1	Literature: Tempère & Peragallo (1908)			Syn: Cymbella anglica Lagerstedt
Cymbopleura cuspidata	(Kützing) Krammer	F	Bacillariophyta	Bacillariophyceae	Bacillariophycidae	Cymbellales	Cymbellaceae	1	Literature: Tempère & Peragallo (1908)
Cymbopleura heteropleura	(Ehrenberg) Z.X.Shi	F	Bacillariophyta	Bacillariophyceae	Bacillariophycidae	Cymbellales	Cymbellaceae	1	Literature: Tempère & Peragallo (1908)			Syn: Cymbella heteropleura (Ehrenberg) Kützing
Cymbopleura inaequalis	(Ehrenberg) Krammer	F	Bacillariophyta	Bacillariophyceae	Bacillariophycidae	Cymbellales	Cymbellaceae	1	Literature: Tempère & Peragallo (1908)			Syn: Cymbella ehrenbergii Kützing
Didymosphenia geminata	(Lyngbye) Mart.Schmidt	F	Bacillariophyta	Bacillariophyceae	Bacillariophycidae	Cymbellales	Cymbellaceae	2		Morphology: WL: iNat (318331778) Voucher (WL-LM-46)				[NR]
Encyonopsis microcephala	(Grunow) Krammer	F	Bacillariophyta	Bacillariophyceae	Bacillariophycidae	Cymbellales	Cymbellaceae	1	Literature: Roelofs (1983)			Syn: Cymbella microcephala Grunow
Placoneis elginensis	(W.Gregory) E.J.Cox	F	Bacillariophyta	Bacillariophyceae	Bacillariophycidae	Cymbellales	Cymbellaceae	1	Literature: Tempère & Peragallo (1908)
Encyonema cespitosum	Kützing	F	Bacillariophyta	Bacillariophyceae	Bacillariophycidae	Cymbellales	Gomphonemataceae	1	Literature: Tempère & Peragallo (1908)
Encyonema gibbum	(Bailey) Krammer	F	Bacillariophyta	Bacillariophyceae	Bacillariophycidae	Cymbellales	Gomphonemataceae	1	Literature: Tempère & Peragallo (1908)			Syn: Cymbella gibba Bailey
Encyonema gracile	Rabenhorst	F	Bacillariophyta	Bacillariophyceae	Bacillariophycidae	Cymbellales	Gomphonemataceae	1	Literature: Bailey & MacKay (1916)
Encyonema minutum	(Hilse) D.G.Mann	F	Bacillariophyta	Bacillariophyceae	Bacillariophycidae	Cymbellales	Gomphonemataceae	1	Literature: Roelofs (1983)			Syn: Cymbella minuta Hilse
Encyonema silesiacum	(Bleisch) D.G.Mann	F	Bacillariophyta	Bacillariophyceae	Bacillariophycidae	Cymbellales	Gomphonemataceae	1	Literature: Roelofs (1983)			Syn: Cymbella minuta var. silesiaca (Bleisch) Reimer
Encyonema ventricosum	(C.Agardh) Grunow	F	Bacillariophyta	Bacillariophyceae	Bacillariophycidae	Cymbellales	Gomphonemataceae	1	Literature: Tempère & Peragallo (1908)
Gomphadelpha herculeana	(Ehrenb.) R.Jahn & N.Abarca	F	Bacillariophyta	Bacillariophyceae	Bacillariophycidae	Cymbellales	Gomphonemataceae	1	Literature: Tempère & Peragallo (1908)			Syn: Gomphonema herculeanum Ehrenberg
Gomphadelpha herculeana var. robusta	(Grunow) R.Jahn & N.Abarca	F	Bacillariophyta	Bacillariophyceae	Bacillariophycidae	Cymbellales	Gomphonemataceae	1	Literature: Tempère & Peragallo (1908)			Syn: Gomphonema herculeanum var. robustum Grunow
Gomphonema acuminatum	Ehrenberg	F	Bacillariophyta	Bacillariophyceae	Bacillariophycidae	Cymbellales	Gomphonemataceae	3	Literature: Roelofs (1983), Tempère & Peragallo (1908)	Morphology: WL: iNat (9291305)
Gomphonema capitatum	Ehrenberg	F	Bacillariophyta	Bacillariophyceae	Bacillariophycidae	Cymbellales	Gomphonemataceae	1	Literature: Tempère & Peragallo (1908)			Syn: Gomphonema constrictum var. capitatum (Ehrenberg) Grunow
Gomphonema constrictum	Ehrenberg	F	Bacillariophyta	Bacillariophyceae	Bacillariophycidae	Cymbellales	Gomphonemataceae	2	Literature: Roelofs (1983), Tempère & Peragallo (1908)
Gomphonema intricatum	Kützing	F	Bacillariophyta	Bacillariophyceae	Bacillariophycidae	Cymbellales	Gomphonemataceae	1	Literature: Bailey & MacKay (1916)
Gomphonema longiceps f. suecicum	(Grunow) Hustedt	F	Bacillariophyta	Bacillariophyceae	Bacillariophycidae	Cymbellales	Gomphonemataceae	1	Literature: Tempère & Peragallo (1908)			Syn: Gomphonema montanum var. suecicum Grunow (as ‘suecica’)
Gomphonema subcapitatum	(Grunow) E.Reichardt & Levkov	F	Bacillariophyta	Bacillariophyceae	Bacillariophycidae	Cymbellales	Gomphonemataceae	1	Literature: Tempère & Peragallo (1908)			Syn: Gomphonema constrictum var. subcapitatum Grunow
Gomphonema subclavatum	(Grunow) Grunow	F	Bacillariophyta	Bacillariophyceae	Bacillariophycidae	Cymbellales	Gomphonemataceae	1	Literature: Bailey & MacKay (1916)
Gomphonema ventricosum	W.Gregory	F	Bacillariophyta	Bacillariophyceae	Bacillariophycidae	Cymbellales	Gomphonemataceae	1	Literature: Tempère & Peragallo (1908)
Chelonicola sp.	Majewska, De Stefano & Van de Vijver	M	Bacillariophyta	Bacillariophyceae	Bacillariophycidae	Cymbellales	Rhoicospheniaceae	1			Molecular (amplicon): IMERSS (ENA:ERS27630062)
Gomphonemopsis exigua	(Kützing) Medlin	M	Bacillariophyta	Bacillariophyceae	Bacillariophycidae	Cymbellales	Rhoicospheniaceae	2	Literature: Bailey & MacKay (1916)	Morphology: WL: iNat (189517016)		Syn: Gomphonema exiguum Kützing
Gomphonemopsis pseudexigua	Medlin	M	Bacillariophyta	Bacillariophyceae	Bacillariophycidae	Cymbellales	Rhoicospheniaceae	14		Morphology: WL: iNat (189577227) Voucher (WL-SEM-118)	Molecular (amplicon): IMERSS (ENA:ERS27214058)			[NR]
Gomphoseptatum aestuarii	(Cleve) Medlin	M	Bacillariophyta	Bacillariophyceae	Bacillariophycidae	Cymbellales	Rhoicospheniaceae	1		Morphology: WL: iNat (258910079) Voucher (WL-SEM-103)				[NR]
Gomphoseptatum pseudoseptatum	(Giffen) Witkowski, Lange-Bertalot & Metzeltin	M	Bacillariophyta	Bacillariophyceae	Bacillariophycidae	Cymbellales	Rhoicospheniaceae	1		Morphology: WL: iNat (258910629) Voucher (WL-SEM-107)				[NR]
Rhoicosphenia abbreviata	(C.Agardh) Lange-Bertalot	M	Bacillariophyta	Bacillariophyceae	Bacillariophycidae	Cymbellales	Rhoicospheniaceae	8	Literature: Bailey & MacKay (1916), Chester et al. (1979), McQuoid & Hobson (1997), McQuoid & Hobson (2001), Rao & Lewin (1976), Roelofs (1983), Shim (1976), Tempère & Peragallo (1908)			Syn: Rhoicosphenia curvata (Kützing) Grunow
Rhoicosphenia genuflexa	(Kützing) Medlin	M	Bacillariophyta	Bacillariophyceae	Bacillariophycidae	Cymbellales	Rhoicospheniaceae	1	Literature: Bailey & MacKay (1916)			Syn: Rhoikoneis genuflexa (Ktz.) Grun.	Notes: Bailey & MacKay (1916) report Rhoiconeis genuflexa (Ktz.) Grun. ≠ Rhoicosphenia genuflexa (assumed to be a typo)
Rhoicosphenia marina	(Kützing) M.Schmidt	M	Bacillariophyta	Bacillariophyceae	Bacillariophycidae	Cymbellales	Rhoicospheniaceae	5	Literature: Clemens (1933), Lord (1866), Tempère & Peragallo (1908)	Morphology: WL: iNat (257505645) Voucher (WL-SEM-43)		Syn: Gomphonema marinum (Kützing) W.Smith, Rhoicosphenia curvata var. marina (Kützing) Grunow
Lyrella abrupta	(W.Gregory) D.G.Mann	M	Bacillariophyta	Bacillariophyceae	Bacillariophycidae	Lyrellales	Lyrellaceae	2	Literature: Bailey & MacKay (1916), Clemens (1933)			Syn: Navicula abrupta (W.Gregory) Donkin
Lyrella californica	(Greville) D.G.Mann	M	Bacillariophyta	Bacillariophyceae	Bacillariophycidae	Lyrellales	Lyrellaceae	1	Literature: Tempère & Peragallo (1908)
Lyrella clavata	(W.Gregory) D.G.Mann	M	Bacillariophyta	Bacillariophyceae	Bacillariophycidae	Lyrellales	Lyrellaceae	3	Literature: Bailey & MacKay (1916), Tempère & Peragallo (1908)	Morphology: WL: iNat (263508735)		Syn: Navicula clavata W.Gregory
Lyrella clavata var. caribaea	(Cleve) Siqueiros Beltrones	M	Bacillariophyta	Bacillariophyceae	Bacillariophycidae	Lyrellales	Lyrellaceae	1	Literature: Bailey & MacKay (1916)			Syn: Navicula clavala var. caribaea
Lyrella david-mannii	Witkowski, Lange-Bertalot & Metzeltin	M	Bacillariophyta	Bacillariophyceae	Bacillariophycidae	Lyrellales	Lyrellaceae	1	Literature: Tempère & Peragallo (1908)			Syn: Navicula lyra var. elliptica A.W.F.Schmidt
Lyrella dilatata	(A.W.F.Schmidt) E.Nevrova, Witkowski, M.Kulikovskiy & Lange-Bertalot	M	Bacillariophyta	Bacillariophyceae	Bacillariophycidae	Lyrellales	Lyrellaceae	1	Literature: Tempère & Peragallo (1908)			Syn: Navicula lyra var. dilatata A.W.F.Schmidt
Lyrella hennedyi	(W.Smith) Stickle & D.G.Mann	M	Bacillariophyta	Bacillariophyceae	Bacillariophycidae	Lyrellales	Lyrellaceae	2	Literature: Bailey & MacKay (1916), Shim (1976)			Syn: Navicula hennedyi W.Smith (as ‘Hennedyi' by Bailey & MacKay, 1916)
Lyrella lyra	(Ehrenberg) Karayeva	M	Bacillariophyta	Bacillariophyceae	Bacillariophycidae	Lyrellales	Lyrellaceae	5	Literature: Bailey & MacKay (1916), Clemens (1933), Rao & Lewin (1976), Shim (1976), Tempère & Peragallo (1908)			Syn: Navicula lyra Ehrenberg
Lyrella spectabilis	(W.Gregory) D.G.Mann	M	Bacillariophyta	Bacillariophyceae	Bacillariophycidae	Lyrellales	Lyrellaceae	1	Literature: Tempère & Peragallo (1908)			Syn: Navicula spectabilis W.Gregory
Petroneis glacialis	(Cleve) Witkowski, Lange-Bertalot & Metzeltin	M	Bacillariophyta	Bacillariophyceae	Bacillariophycidae	Lyrellales	Lyrellaceae	1	Literature: Shim (1976)			Syn: Navicula glacialis (Cleve) Cleve
Petroneis granulata	D.G.Mann, nom. illeg.	M	Bacillariophyta	Bacillariophyceae	Bacillariophycidae	Lyrellales	Lyrellaceae	4	Literature: Rao & Lewin (1976), Tempère & Peragallo (1908), Tynni (1986)	Morphology: WL: iNat (189466966)		Syn: Navicula granulata Bailey, nom. illeg.
Petroneis humerosa	(Brébisson ex W.Smith) Stickle & D.G.Mann	M	Bacillariophyta	Bacillariophyceae	Bacillariophycidae	Lyrellales	Lyrellaceae	5	Literature: Bailey & MacKay (1916), Clemens (1933), Tempère & Peragallo (1908)		Molecular (amplicon): IMERSS (ENA:ERS21395352)	Syn: Navicula humerosa Brébisson ex W.Smith
Petroneis latissima	(W.Gregory) A.J.Stickle & D.G.Mann	M	Bacillariophyta	Bacillariophyceae	Bacillariophycidae	Lyrellales	Lyrellaceae	2	Literature: Shim (1976), Tynni (1986)			Syn: Navicula latissima W.Gregory
Achnanthes adnata	Bory	FM	Bacillariophyta	Bacillariophyceae	Bacillariophycidae	Mastogloiales	Achnanthaceae	7	Literature: Bailey & MacKay (1916), Clemens (1933), Lord (1866), Roelofs (1983), Tynni (1986)	Morphology: WL: iNat (192066595) Voucher (WL-SEM-33)		Syn: Achnanthes brevipes C.Agardh, nom. illeg.
Achnanthes armillaris	(O.F.Müller) Guiry	M	Bacillariophyta	Bacillariophyceae	Bacillariophycidae	Mastogloiales	Achnanthaceae	11	Literature: Bailey & MacKay (1916), Buchanan (1966), Clemens (1933), Rao & Lewin (1976), Roelofs (1983), Shim (1976), Stockner & Cliff (1976), Tempère & Peragallo (1908), Waters et al. (1992)	Morphology: WL: iNat (191996286) Voucher (WL-LM-33)		Syn: Achnanthes longipes Agardh
Achnanthes brevipes var. intermedia	(Kützing) Cleve	B	Bacillariophyta	Bacillariophyceae	Bacillariophycidae	Mastogloiales	Achnanthaceae	3	Literature: Clemens (1933)	Morphology: WL: iNat (192250763) Voucher (WL-LM-32)		Syn: Achnanthes subsessilis Kützing; Achnanthes brevipes H.Peragallo & M.Peragallo conserved against A. adnata Bory
Achnanthes brevipes var. minor	H.Peragallo	M	Bacillariophyta	Bacillariophyceae	Bacillariophycidae	Mastogloiales	Achnanthaceae	1	Literature: Bailey & MacKay (1916)				Notes: Achnanthes brevipes H.Peragallo & M.Peragallo conserved against A. adnata Bory
Achnanthes cf. subconstricta	(F.Meister) K.Toyoda	M	Bacillariophyta	Bacillariophyceae	Bacillariophycidae	Mastogloiales	Achnanthaceae	1		Morphology: WL: iNat (50191595)
Achnanthes groenlandica	(Cleve) Grunow	FM	Bacillariophyta	Bacillariophyceae	Bacillariophycidae	Mastogloiales	Achnanthaceae	2	Literature: Rao & Lewin (1976), Tynni (1986)
Achnanthes groenlandica var. meridiana	Giffen	M	Bacillariophyta	Bacillariophyceae	Bacillariophycidae	Mastogloiales	Achnanthaceae	2		Morphology: WL: iNat (323108312) Voucher (WL-SEM-108)				[NR]
Achnanthes lemmermannii	Hustedt	F	Bacillariophyta	Bacillariophyceae	Bacillariophycidae	Mastogloiales	Achnanthaceae	1	Literature: Roelofs (1983)
Achnanthes parvula	Kützing	FM	Bacillariophyta	Bacillariophyceae	Bacillariophycidae	Mastogloiales	Achnanthaceae	2	Literature: Bailey & MacKay (1916), Clemens (1933)
Platessa conspicua	(Ant.Mayer) Lange-Bertalot	F	Bacillariophyta	Bacillariophyceae	Bacillariophycidae	Mastogloiales	Achnanthaceae	1	Literature: Roelofs (1983)			Syn: Achnanthes conspicua Ant.Mayer
Mastogloia exigua	F.W.Lewis	M	Bacillariophyta	Bacillariophyceae	Bacillariophycidae	Mastogloiales	Mastogloiaceae	3	Literature: Bailey & MacKay (1916), Roelofs (1983)	Morphology: WL: iNat (324981051)
Mastogloia ovata	Grunow	M	Bacillariophyta	Bacillariophyceae	Bacillariophycidae	Mastogloiales	Mastogloiaceae	1	Literature: Shim (1976)
Mastogloia splendida	(Gregory) H.Pergallo	M	Bacillariophyta	Bacillariophyceae	Bacillariophycidae	Mastogloiales	Mastogloiaceae	1	Literature: Lord (1866)			Syn: Cocconeis splendida W.Gregory
Astartiella stroemii	(Hustedt) Bukhtiyarova	M	Bacillariophyta	Bacillariophyceae	Bacillariophycidae	Mastogloiales	Stauroneidaceae	1	Literature: Rao & Lewin (1976)			Syn: Achnanthes stroemii Hustedt (as ‘strömi')
Craticula ambigua	(Ehrenberg) D.G.Mann	F	Bacillariophyta	Bacillariophyceae	Bacillariophycidae	Mastogloiales	Stauroneidaceae	1	Literature: Clemens (1933)			Syn: Navicula ambigua Ehrenberg
Prestauroneis cf. integra	(W.Smith) Bruder	F	Bacillariophyta	Bacillariophyceae	Bacillariophycidae	Mastogloiales	Stauroneidaceae	18			Molecular (amplicon): IMERSS (ENA:ERS21395352)
Prestauroneis crucicula	(W.Smith) Genkal & Yarushina	M	Bacillariophyta	Bacillariophyceae	Bacillariophycidae	Mastogloiales	Stauroneidaceae	1	Literature: Rao & Lewin (1976)			Syn: Navicula crucicula (W.Smith) Donkin (as unrecognized ‘Navicula crucicula f. rostrata Tarnavschi’)
Stauroneis acuta	W.Smith	F	Bacillariophyta	Bacillariophyceae	Bacillariophycidae	Mastogloiales	Stauroneidaceae	1	Literature: Tempère & Peragallo (1908)
Stauroneis gracilis	Ehrenberg	F	Bacillariophyta	Bacillariophyceae	Bacillariophycidae	Mastogloiales	Stauroneidaceae	1	Literature: Tempère & Peragallo (1908)
Stauroneis phoenicenteron	(Nitzsch) Ehrenberg	F	Bacillariophyta	Bacillariophyceae	Bacillariophycidae	Mastogloiales	Stauroneidaceae	2	Literature: Tempère & Peragallo (1908), Tynni (1986)
Stauroneis pteroidea	Ehrenberg	F	Bacillariophyta	Bacillariophyceae	Bacillariophycidae	Mastogloiales	Stauroneidaceae	1	Literature: Tempère & Peragallo (1908)
Frustulia amphipleuroides	(Grunow) A.Cleve	FM	Bacillariophyta	Bacillariophyceae	Bacillariophycidae	Naviculales	Amphipleuraceae	1	Literature: Tempère & Peragallo (1908)
Frustulia rhomboides	(Ehrenberg) De Toni	F	Bacillariophyta	Bacillariophyceae	Bacillariophycidae	Naviculales	Amphipleuraceae	4	Literature: Bailey & MacKay (1916), Buchanan (1966), Shim (1976), Tempère & Peragallo (1908)			Syn: Navicula rhomboides Ehrenberg
Berkeleya rutilans	(Trentepohl ex Roth) Grunow	M	Bacillariophyta	Bacillariophyceae	Bacillariophycidae	Naviculales	Berkeleyaceae	46	Literature: Lobban (1985), Rao & Lewin (1976)	Morphology: NHA (NHA-655680), UBC (A034671), UC (UC1057045), WL: iNat (255780844) Voucher (WL-SEM-18)	Molecular (amplicon): IMERSS (ENA:ERS27639099)	Syn: Amphipleura rutilans (Trentepohl ex Roth) Cleve
Parlibellus berkeleyi	(Kützing) E.J.Cox	M	Bacillariophyta	Bacillariophyceae	Bacillariophycidae	Naviculales	Berkeleyaceae	20	Literature: Lobban (1985)	Morphology: UBC (A032617)		Syn: Navicula pseudocomoides Hendey
Parlibellus delognei	(Van Heurck) E.J.Cox	M	Bacillariophyta	Bacillariophyceae	Bacillariophycidae	Naviculales	Berkeleyaceae	12	Literature: Lobban (1985)	Morphology: UBC (A033418), WL: iNat (256407711) Voucher (WL-SEM-15)	Molecular (amplicon): IMERSS (ENA:ERS27630061)	Syn: Navicula delognei Van Heurck
Parlibellus delognei f. ellipticus	(Lobban) E.J.Cox	M	Bacillariophyta	Bacillariophyceae	Bacillariophycidae	Naviculales	Berkeleyaceae	73		Morphology: WL: iNat (256411671) Voucher (WL-LM-29)	Molecular (amplicon): EBI (ENA:JX905787), IMERSS (ENA:ERS21395346)	Syn: Parlibellus delognei f. elliptica (Lobban) E.J.Cox		[NR]
Parlibellus hamulifer	(Grunow) E.J.Cox	M	Bacillariophyta	Bacillariophyceae	Bacillariophycidae	Naviculales	Berkeleyaceae	2	Literature: Rao & Lewin (1976)	Morphology: WL: iNat (257182702)		Syn: Navicula hamulifera Grunow
Parlibellus rhombicus	(W.Gregory) E.J.Cox	M	Bacillariophyta	Bacillariophyceae	Bacillariophycidae	Naviculales	Berkeleyaceae	6	Literature: Bailey & MacKay (1916), Clemens (1933), Lord (1866), Rao & Lewin (1976), Tempère & Peragallo (1908), Tynni (1986)			Syn: Navicula rhombica W.Gregory
Brachysira microcephala	(Grunow) Compère	F	Bacillariophyta	Bacillariophyceae	Bacillariophycidae	Naviculales	Brachysiraceae	1	Literature: Roelofs (1983)			Syn: Navicula microcephala Grunow
Luticola cohnii	(Hilse) D.G.Mann	M	Bacillariophyta	Bacillariophyceae	Bacillariophycidae	Naviculales	Diadesmidaceae	1	Literature: Tynni (1986)			Syn: Navicula mutica var. cohnii (Hilse) Grunow
Diploneis advena	(A.W.F.Schmidt) Cleve	M	Bacillariophyta	Bacillariophyceae	Bacillariophycidae	Naviculales	Diploneidaceae	2	Literature: Bailey & MacKay (1916), Clemens (1933)			Syn: Navicula advena A.W.F.Schmidt
Diploneis bombus	(Ehrenberg) Ehrenberg	M	Bacillariophyta	Bacillariophyceae	Bacillariophycidae	Naviculales	Diploneidaceae	4	Literature: Bailey & MacKay (1916), Clemens (1933), Lord (1866), Tempère & Peragallo (1908)			Syn: Navicula bombus (Ehrenberg) Kützing, Navicula didyma A.W.F.Schmidt
Diploneis cf. petersenii	Hustedt	F	Bacillariophyta	Bacillariophyceae	Bacillariophycidae	Naviculales	Diploneidaceae	1	Literature: Roelofs (1983)
Diploneis constricta	Cleve	M	Bacillariophyta	Bacillariophyceae	Bacillariophycidae	Naviculales	Diploneidaceae	1	Literature: Bailey & MacKay (1916)			Syn: Navicula constricta Grunow, nom. illeg.
Diploneis crabro	(Ehrenberg) Ehrenberg	M	Bacillariophyta	Bacillariophyceae	Bacillariophycidae	Naviculales	Diploneidaceae	4	Literature: Clemens (1933), Lord (1866), Roelofs (1983)	Morphology: WL: iNat (262752077)		Syn: Navicula crabro (Ehrenberg) Kützing
Diploneis crabro var. minuta	Cleve	M	Bacillariophyta	Bacillariophyceae	Bacillariophycidae	Naviculales	Diploneidaceae	1	Literature: Bailey & MacKay (1916)			Syn: Navicula multicostata var. minuta (Cleve) H.Perag. & Perag.
Diploneis didymus	(Ehrenberg) Ehrenberg	FM	Bacillariophyta	Bacillariophyceae	Bacillariophycidae	Naviculales	Diploneidaceae	1	Literature: Tempère & Peragallo (1908)				Notes: orth. corr. ‘Diploneis didyma’
Diploneis elliptica	(Kützing) Cleve	FM	Bacillariophyta	Bacillariophyceae	Bacillariophycidae	Naviculales	Diploneidaceae	2	Literature: Bailey & MacKay (1916), Tempère & Peragallo (1908)			Syn: Navicula elliptica Kützing
Diploneis elliptica var. magnapunctata	Fontell	F	Bacillariophyta	Bacillariophyceae	Bacillariophycidae	Naviculales	Diploneidaceae	1	Literature: Tynni (1986)
Diploneis exemta	(A.W.F.Schmidt) Cleve	F	Bacillariophyta	Bacillariophyceae	Bacillariophycidae	Naviculales	Diploneidaceae	1		Morphology: WL: iNat (266785298) Voucher (WL-SEM-92)				[NR]
Diploneis finnica	(Ehrenberg) Cleve	F	Bacillariophyta	Bacillariophyceae	Bacillariophycidae	Naviculales	Diploneidaceae	1	Literature: Tempère & Peragallo (1908)			Syn: Navicula antinitescens M.Peragallo
Diploneis interrupta	Cleve	M	Bacillariophyta	Bacillariophyceae	Bacillariophycidae	Naviculales	Diploneidaceae	3	Literature: Rao & Lewin (1976), Tempère & Peragallo (1908), Tynni (1986)
Diploneis lineata	(Donkin) Cleve	M	Bacillariophyta	Bacillariophyceae	Bacillariophycidae	Naviculales	Diploneidaceae	1	Literature: Shim (1976)
Diploneis mereschkowskyi	Lange-Bertalot, Fuhrmann & Werum	F	Bacillariophyta	Bacillariophyceae	Bacillariophycidae	Naviculales	Diploneidaceae	1	Literature: Tynni (1986)			Syn: Diploneis smithii var. rhombica Mereschkowsky
Diploneis smithii	(Brébisson) Cleve	FM	Bacillariophyta	Bacillariophyceae	Bacillariophycidae	Naviculales	Diploneidaceae	6	Literature: Bailey & MacKay (1916), Clemens (1933), Lord (1866), Roelofs (1983), Tempère & Peragallo (1908), Tynni (1986)		Molecular (amplicon): IMERSS (ENA:ERS21395345)	Syn: Navicula smithii Brébisson
Diploneis smithii var. scutellum	(O'Meara) F.W.Mills	M	Bacillariophyta	Bacillariophyceae	Bacillariophycidae	Naviculales	Diploneidaceae	1	Literature: Bailey & MacKay (1916)			Syn: Navicula smithii var. scutellum (O'Meara) Van Heurck
Diploneis splendida	Cleve	M	Bacillariophyta	Bacillariophyceae	Bacillariophycidae	Naviculales	Diploneidaceae	2	Literature: Bailey & MacKay (1916), Clemens (1933)			Syn: Navicula splendida W.Gregory, nom. illeg.
Diploneis suborbicularis	(W.Gregory) Cleve	M	Bacillariophyta	Bacillariophyceae	Bacillariophycidae	Naviculales	Diploneidaceae	2	Literature: Bailey & MacKay (1916), Clemens (1933)			Syn: Navicula suborbicularis (W.Gregory) Donkin
Diploneis subovalis	Cleve	FM	Bacillariophyta	Bacillariophyceae	Bacillariophycidae	Naviculales	Diploneidaceae	2	Literature: Rao & Lewin (1976), Tynni (1986)
Diploneis vacillans	(A.W.F.Schmidt) Cleve	M	Bacillariophyta	Bacillariophyceae	Bacillariophycidae	Naviculales	Diploneidaceae	2	Literature: Bailey & MacKay (1916), Clemens (1933)			Syn: Navicula vacillans A.W.F.Schmidt
Diploneis vacillans var. delicatula	Cleve	M	Bacillariophyta	Bacillariophyceae	Bacillariophycidae	Naviculales	Diploneidaceae	1	Literature: Bailey & MacKay (1916)				Notes: reported as unrecognized variety ‘N. v. delicatula Cleve’
Diploneis vacillans var. minuta	Grunow	M	Bacillariophyta	Bacillariophyceae	Bacillariophycidae	Naviculales	Diploneidaceae	1	Literature: Bailey & MacKay (1916)				Notes: reported as unrecognized variety ‘N. v. minuta Grun.’
Diploneis vetula	(A.W.F.Schmidt) Cleve	M	Bacillariophyta	Bacillariophyceae	Bacillariophycidae	Naviculales	Diploneidaceae	1	Literature: Shim (1976)
Metascolioneis tumida	(Brébisson ex Kützing) Blanco & Wetzel	B	Bacillariophyta	Bacillariophyceae	Bacillariophycidae	Naviculales	Metascolioneidaceae	2	Literature: Bailey & MacKay (1916), Tempère & Peragallo (1908)			Syn: Scoliopleura tumida (Brébisson ex Kützing) Rabenhorst
Austariella jamalinensis	(Cleve) Witkowski, Lange-Bertalot & Metzeltin	M	Bacillariophyta	Bacillariophyceae	Bacillariophycidae	Naviculales	Naviculaceae	1	Literature: Rao & Lewin (1976)			Syn: Navicula jamalinensis Cleve
Caloneis alpestris	(Grunow) Cleve	F	Bacillariophyta	Bacillariophyceae	Bacillariophycidae	Naviculales	Naviculaceae	1	Literature: Roelofs (1983)
Caloneis brevis	(W.Gregory) Cleve	M	Bacillariophyta	Bacillariophyceae	Bacillariophycidae	Naviculales	Naviculaceae	4	Literature: Bailey & MacKay (1916), Clemens (1933), Rao & Lewin (1976), Tempère & Peragallo (1908)			Syn: Navicula brevis W.Gregory
Caloneis brevis var. elliptica	(Van Heurck) F.W.Mills	M	Bacillariophyta	Bacillariophyceae	Bacillariophycidae	Naviculales	Naviculaceae	2	Literature: Bailey & MacKay (1916), Tempère & Peragallo (1908)			Syn: Navicula brevis var. elliptica Van Heurck
Caloneis brevis var. vexans	(Grunow) Cleve	M	Bacillariophyta	Bacillariophyceae	Bacillariophycidae	Naviculales	Naviculaceae	1	Literature: Shim (1976)
Caloneis latiuscula	(Kützing) Cleve	F	Bacillariophyta	Bacillariophyceae	Bacillariophycidae	Naviculales	Naviculaceae	1	Literature: Shim (1976)
Caloneis liber	(W.Smith) Cleve	M	Bacillariophyta	Bacillariophyceae	Bacillariophycidae	Naviculales	Naviculaceae	4	Literature: Bailey & MacKay (1916), Clemens (1933), Tempère & Peragallo (1908)	Morphology: WL: iNat (254372216) Voucher (WL-LM-14)		Syn: Navicula liber W.Smith
Caloneis limosa	(Kützing) R.M.Patrick	F	Bacillariophyta	Bacillariophyceae	Bacillariophycidae	Naviculales	Naviculaceae	1	Literature: Tempère & Peragallo (1908)			Syn: Navicula limosa Kützing
Caloneis westii	(W.Smith) Hendey	M	Bacillariophyta	Bacillariophyceae	Bacillariophycidae	Naviculales	Naviculaceae	4	Literature: Bailey & MacKay (1916), Clemens (1933), Tempère & Peragallo (1908), Tynni (1986)			Syn: Navicula formosa W.Gregory
Gyrosigma acuminatum	(Kützing) Rabenhorst	FB	Bacillariophyta	Bacillariophyceae	Bacillariophycidae	Naviculales	Naviculaceae	15	Literature: Buchanan (1966), Roelofs (1983)		Molecular (amplicon): IMERSS (ENA:ERS27214058)	Syn: Gyrosigma spenceri (Bailey ex Quekett) Griffith & Henfrey
Gyrosigma arcuatum	(Donkin) Sterrenburg	F	Bacillariophyta	Bacillariophyceae	Bacillariophycidae	Naviculales	Naviculaceae	3		Morphology: WL: iNat (254241262) Voucher (WL-SEM-116)				[NR]
Gyrosigma attenuatum	(Kützing) Rabenhorst	F	Bacillariophyta	Bacillariophyceae	Bacillariophycidae	Naviculales	Naviculaceae	1	Literature: Clemens (1933)			Syn: Gyrosigma hippocampus Hassall, nom. illeg. (as ‘hippocampa’)
Gyrosigma balticum	(Ehrenberg) Rabenhorst	M	Bacillariophyta	Bacillariophyceae	Bacillariophycidae	Naviculales	Naviculaceae	3	Literature: Clemens (1933), Shim (1976), Tempère & Peragallo (1908)
Gyrosigma californicum	(Grunow) G.Reid	M	Bacillariophyta	Bacillariophyceae	Bacillariophycidae	Naviculales	Naviculaceae	1	Literature: Bailey & MacKay (1916)			Syn: Pleurosigma balticum var. californicum Grunow
Gyrosigma fasciola	(Ehrenberg) J.W.Griffith & Henfrey	M	Bacillariophyta	Bacillariophyceae	Bacillariophycidae	Naviculales	Naviculaceae	8	Literature: Bailey & MacKay (1916), Buchanan (1966), Gran & Angst (1931), Lord (1866), Phifer (1932), Rao & Lewin (1976), Roelofs (1983), Waters et al. (1992)			Syn: Ceratoneis fasciola Ehrenberg, Pleurosigma fasciola (Ehrenberg) W.Smith
Gyrosigma fasciola var. sulcatum	(Grunow) Cleve	M	Bacillariophyta	Bacillariophyceae	Bacillariophycidae	Naviculales	Naviculaceae	2	Literature: Clemens (1933), Shim (1976)
Gyrosigma fasciola var. tenuirostris	(Grunow) Cleve	M	Bacillariophyta	Bacillariophyceae	Bacillariophycidae	Naviculales	Naviculaceae	2	Literature: Roelofs (1983), Shim (1976)			Syn: Pleurosigma tenuirostris Grunow (as 'Pleurosigma [fasciola var.?] tenuirostris')
Gyrosigma limosum	Sterrenburg & Underwood	M	Bacillariophyta	Bacillariophyceae	Bacillariophycidae	Naviculales	Naviculaceae	1			Molecular (amplicon): EBI (ENA:SRS2340122)
Gyrosigma scalproides	(Rabenhorst) Cleve	F	Bacillariophyta	Bacillariophyceae	Bacillariophycidae	Naviculales	Naviculaceae	1	Literature: Shim (1976)
Gyrosigma strigilis	(W.Smith) J.W.Griffin & Henfrey	M	Bacillariophyta	Bacillariophyceae	Bacillariophycidae	Naviculales	Naviculaceae	3	Literature: Roelofs (1983), Shim (1976), Waters et al. (1992)
Haslea cf. avium	(M.E.Tiffany, Herwig & Sterrenburg) Yuhang Li & Kuidong Xi	F	Bacillariophyta	Bacillariophyceae	Bacillariophycidae	Naviculales	Naviculaceae	32			Molecular (amplicon): IMERSS (ENA:ERS21395352)
Haslea cf. howeana	(Hagelstein) Giffen	M	Bacillariophyta	Bacillariophyceae	Bacillariophycidae	Naviculales	Naviculaceae	56			Molecular (amplicon): IMERSS (ENA:ERS21395352)
Haslea cf. stundlii	(Hustedt) Blanco, Borrego-Ramos & Olenici	M	Bacillariophyta	Bacillariophyceae	Bacillariophycidae	Naviculales	Naviculaceae	46			Molecular (amplicon): IMERSS (ENA:ERS21395352)
Haslea crucigera	(W.Smith) Simonsen	M	Bacillariophyta	Bacillariophyceae	Bacillariophycidae	Naviculales	Naviculaceae	39	Literature: Lobban (1985)	Morphology: M (184908 / 463130 / E 6388), WL: iNat (257302461) Voucher (WL-LM-27)	Molecular (amplicon): EBI (ENA:ERS2393374), IMERSS (ENA:ERS21395346)	Syn: Navicula crucigera W.Sm.
Haslea gigantea	(Hustedt) Simonsen	M	Bacillariophyta	Bacillariophyceae	Bacillariophycidae	Naviculales	Naviculaceae	1	Literature: Shim (1976)
Haslea pseudostrearia	Massé, Rincé & E.J.Cox	M	Bacillariophyta	Bacillariophyceae	Bacillariophycidae	Naviculales	Naviculaceae	13			Molecular (amplicon): IMERSS (ENA:ERS27214058)
Haslea spicula	(Hickie) Bukhtiyarova	M	Bacillariophyta	Bacillariophyceae	Bacillariophycidae	Naviculales	Naviculaceae	1	Literature: Buchanan (1966)			Syn: Stauroneis spicula Hickie
Haslea wawrikae	(Husedt) Simonsen	M	Bacillariophyta	Bacillariophyceae	Bacillariophycidae	Naviculales	Naviculaceae	1	Literature: Shim (1976)
Hippodonta hungarica	(Grunow) Lange-Bertalot, Metzeltin & Witkowski	F	Bacillariophyta	Bacillariophyceae	Bacillariophycidae	Naviculales	Naviculaceae	1	Literature: Tempère & Peragallo (1908)
Membraneis challengeri	(Grunow) Paddock	M	Bacillariophyta	Bacillariophyceae	Bacillariophycidae	Naviculales	Naviculaceae	16	Literature: Chester et al. (1979), Clemens (1933), Johnson (1931), Shim (1976)	Morphology: Hakai (Hakai_phyto_QU39_2017-10-11_1m_17), WL: iNat (4856515)		Syn: Navicula challengeri Grunow	Notes: reports of Tropidoneis antarctica var. polyplasta Gran & Angst (variety not confirmed) by Shim (1976) and Chester et al. (1979) most likely refer to Membraneis challengeri, a diatom we observe frequently
Navicula abunda	Hustedt	M	Bacillariophyta	Bacillariophyceae	Bacillariophycidae	Naviculales	Naviculaceae	1	Literature: Rao & Lewin (1976)
Navicula agnita	Hustedt	M	Bacillariophyta	Bacillariophyceae	Bacillariophycidae	Naviculales	Naviculaceae	1	Literature: Rao & Lewin (1976)
Navicula ammophila	Grunow	FM	Bacillariophyta	Bacillariophyceae	Bacillariophycidae	Naviculales	Naviculaceae	1	Literature: Bailey & MacKay (1916)
Navicula apiculata	Brébisson	FM	Bacillariophyta	Bacillariophyceae	Bacillariophycidae	Naviculales	Naviculaceae	2	Literature: Bailey & MacKay (1916), Clemens (1933)
Navicula arenaria	Donkin	B	Bacillariophyta	Bacillariophyceae	Bacillariophycidae	Naviculales	Naviculaceae	23	Literature: Waters et al. (1992)		Molecular (amplicon): IMERSS (ENA:ERS27217975)
Navicula arenicola	Grunow	M	Bacillariophyta	Bacillariophyceae	Bacillariophycidae	Naviculales	Naviculaceae	1	Literature: Bailey & MacKay (1916)
Navicula aurora	Sovereign	F	Bacillariophyta	Bacillariophyceae	Bacillariophycidae	Naviculales	Naviculaceae	1	Literature: Tempère & Peragallo (1908)			Syn: Navicula peregrina var. truncata M.Peragallo
Navicula avenacea	(Rabenhorst) Brébisson ex Grunow	F	Bacillariophyta	Bacillariophyceae	Bacillariophycidae	Naviculales	Naviculaceae	1	Literature: Bailey & MacKay (1916)			Syn: Navicula viridula var. avenacea (Brébisson) Van Heurck
Navicula bottnica	Grunow	B	Bacillariophyta	Bacillariophyceae	Bacillariophycidae	Naviculales	Naviculaceae	9	Literature: Bailey & MacKay (1916)	Morphology: BRU (ABRU00000299), MSC (MSC0183585), MU (000179642), NY (02114395)		Syn: Schizonema smithii C.Agardh
Navicula brunelii	Poulin, Hudon & A.Cardinal	FM	Bacillariophyta	Bacillariophyceae	Bacillariophycidae	Naviculales	Naviculaceae	13			Molecular (amplicon): IMERSS (ENA:ERS27214058)
Navicula cancellata	Donkin	M	Bacillariophyta	Bacillariophyceae	Bacillariophycidae	Naviculales	Naviculaceae	4	Literature: Bailey & MacKay (1916), Clemens (1933), Rao & Lewin (1976), Tempère & Peragallo (1908)
Navicula cf. agatkae	Witkowski, Lange-Bertalot & Metzeltin	M	Bacillariophyta	Bacillariophyceae	Bacillariophycidae	Naviculales	Naviculaceae	14			Molecular (amplicon): IMERSS (ENA:ERS21395359)
Navicula cf. annexa	Hustedt	F	Bacillariophyta	Bacillariophyceae	Bacillariophycidae	Naviculales	Naviculaceae	1	Literature: Roelofs (1983)
Navicula cf. criophiliforma	Witkowski, Riaux-Gobin & Daniszewska-Kowalczyk	M	Bacillariophyta	Bacillariophyceae	Bacillariophycidae	Naviculales	Naviculaceae	8			Molecular (amplicon): IMERSS (ENA:ERS21395345)
Navicula cf. flagellifera	Hustedt	M	Bacillariophyta	Bacillariophyceae	Bacillariophycidae	Naviculales	Naviculaceae	40			Molecular (amplicon): IMERSS (ENA:ERS21395356)
Navicula cf. septentrionalis	Cleve	M	Bacillariophyta	Bacillariophyceae	Bacillariophycidae	Naviculales	Naviculaceae	1		Morphology: WL: iNat (4874617)
Navicula cincta	(Ehrenberg) Ralfs	FM	Bacillariophyta	Bacillariophyceae	Bacillariophycidae	Naviculales	Naviculaceae	1	Literature: Bailey & MacKay (1916)
Navicula cluthensis f. rostrata	(Simonsen) Hustedt	M	Bacillariophyta	Bacillariophyceae	Bacillariophycidae	Naviculales	Naviculaceae	1	Literature: Rao & Lewin (1976)
Navicula concordia	Riaux-Gobin & Witkowski	M	Bacillariophyta	Bacillariophyceae	Bacillariophycidae	Naviculales	Naviculaceae	28			Molecular (amplicon): IMERSS (ENA:ERS27630061)
Navicula crucifera	Grunow	M	Bacillariophyta	Bacillariophyceae	Bacillariophycidae	Naviculales	Naviculaceae	1	Literature: Rao & Lewin (1976)
Navicula cryptocephala	Kützing	M	Bacillariophyta	Bacillariophyceae	Bacillariophycidae	Naviculales	Naviculaceae	4	Literature: Bailey & MacKay (1916), Buchanan (1966), Rao & Lewin (1976), Tempère & Peragallo (1908)
Navicula delicatissima	Hustedt ex Simonsen	F	Bacillariophyta	Bacillariophyceae	Bacillariophycidae	Naviculales	Naviculaceae	1	Literature: Chester et al. (1979)
Navicula digitoradiata	(W.Gregory) Ralfs	M	Bacillariophyta	Bacillariophyceae	Bacillariophycidae	Naviculales	Naviculaceae	5	Literature: Buchanan (1966), Rao & Lewin (1976), Roelofs (1983), Tempère & Peragallo (1908), Tynni (1986)
Navicula digitoradiata var. cyprinus	(Ehrenberg) Van Heurck	F	Bacillariophyta	Bacillariophyceae	Bacillariophycidae	Naviculales	Naviculaceae	3	Literature: Bailey & MacKay (1916), Clemens (1933), Tempère & Peragallo (1908)
Navicula directa	(W.Smith) Brébisson	M	Bacillariophyta	Bacillariophyceae	Bacillariophycidae	Naviculales	Naviculaceae	7	Literature: Bailey & MacKay (1916), Chester et al. (1979), Clemens (1933), Rao & Lewin (1976), Shim (1976), Tempère & Peragallo (1908), Tynni (1986)
Navicula distans	(W.Smith) Brébisson	M	Bacillariophyta	Bacillariophyceae	Bacillariophycidae	Naviculales	Naviculaceae	5	Literature: Chester et al. (1979), Clemens (1933), Gran & Angst (1931), McQuoid & Hobson (1997), McQuoid & Hobson (2001)
Navicula diversistriata	Hustedt	M	Bacillariophyta	Bacillariophyceae	Bacillariophycidae	Naviculales	Naviculaceae	2	Literature: Rao & Lewin (1976), Roelofs (1983)
Navicula flanatica	Grunow	B	Bacillariophyta	Bacillariophyceae	Bacillariophycidae	Naviculales	Naviculaceae	2	Literature: Bailey & MacKay (1916), Rao & Lewin (1976)
Navicula gregaria	Donkin	FMB	Bacillariophyta	Bacillariophyceae	Bacillariophycidae	Naviculales	Naviculaceae	2			Molecular (amplicon): IMERSS (ENA:ERS27630061)
Navicula heufleri	Grunow	B	Bacillariophyta	Bacillariophyceae	Bacillariophycidae	Naviculales	Naviculaceae	1	Literature: Bailey & MacKay (1916)
Navicula incus	Grunow	M	Bacillariophyta	Bacillariophyceae	Bacillariophycidae	Naviculales	Naviculaceae	1	Literature: Bailey & MacKay (1916)			Syn: Navicula directa var. incus (Grunow) Cleve
Navicula kuetzingiana	H.L.Smith	F	Bacillariophyta	Bacillariophyceae	Bacillariophycidae	Naviculales	Naviculaceae	1	Literature: Clemens (1933)
Navicula longa	(W.Gregory) Ralfs	M	Bacillariophyta	Bacillariophyceae	Bacillariophycidae	Naviculales	Naviculaceae	2	Literature: Rao & Lewin (1976), Tempère & Peragallo (1908)
Navicula ludloviana	A.W.F.Schmidt	F	Bacillariophyta	Bacillariophyceae	Bacillariophycidae	Naviculales	Naviculaceae	1	Literature: Tempère & Peragallo (1908)
Navicula menisculus	Schumann	FM	Bacillariophyta	Bacillariophyceae	Bacillariophycidae	Naviculales	Naviculaceae	1	Literature: Rao & Lewin (1976)				Notes: reported as unrecognized ‘Navicula menisculus var. schumanni Cleve-Euler’
Navicula meniscus	Schumann	M	Bacillariophyta	Bacillariophyceae	Bacillariophycidae	Naviculales	Naviculaceae	1	Literature: Bailey & MacKay (1916)			Syn: Navicula peregrina var. meniscus (Schumann) Grunow
Navicula mollis	(W.Smith) Cleve	M	Bacillariophyta	Bacillariophyceae	Bacillariophycidae	Naviculales	Naviculaceae	2	Literature: Bailey & MacKay (1916), Clemens (1933)				Notes: orth. corr. ‘Navicula molle Smith’
Navicula northumbrica	Donkin	M	Bacillariophyta	Bacillariophyceae	Bacillariophycidae	Naviculales	Naviculaceae	2	Literature: Bailey & MacKay (1916), Clemens (1933)
Navicula palpebralis	Brébisson ex W.Smith	M	Bacillariophyta	Bacillariophyceae	Bacillariophycidae	Naviculales	Naviculaceae	4	Literature: Clemens (1933), Roelofs (1983), Shim (1976), Tynni (1986)
Navicula palpebralis var. semiplena	(Greville) Cleve	M	Bacillariophyta	Bacillariophyceae	Bacillariophycidae	Naviculales	Naviculaceae	1	Literature: Bailey & MacKay (1916)
Navicula pennata	A.W.F.Schmidt	M	Bacillariophyta	Bacillariophyceae	Bacillariophycidae	Naviculales	Naviculaceae	2	Literature: Bailey & MacKay (1916), Tempère & Peragallo (1908)
Navicula peregrina	(Ehrenberg) Kützing	B	Bacillariophyta	Bacillariophyceae	Bacillariophycidae	Naviculales	Naviculaceae	1	Literature: Tynni (1986)
Navicula perminuta	Grunow	FM	Bacillariophyta	Bacillariophyceae	Bacillariophycidae	Naviculales	Naviculaceae	133	Literature: Tynni (1986)		Molecular (amplicon): IMERSS (ENA:ERS21395352)	Syn: Navicula diserta Hustedt
Navicula phyllepta	Kützing	FM	Bacillariophyta	Bacillariophyceae	Bacillariophycidae	Naviculales	Naviculaceae	1	Literature: Bailey & MacKay (1916)			Syn: Navicula lanceolata var. phyllepta (Kützing) van Heurck
Navicula radiosa	Kützing	F	Bacillariophyta	Bacillariophyceae	Bacillariophycidae	Naviculales	Naviculaceae	1	Literature: Tempère & Peragallo (1908)
Navicula ramosissima f. amplior	(Kützing) Cleve	F	Bacillariophyta	Bacillariophyceae	Bacillariophycidae	Naviculales	Naviculaceae	1	Literature: Bailey & MacKay (1916)
Navicula reinhardtii	(Grunow) Grunow	F	Bacillariophyta	Bacillariophyceae	Bacillariophycidae	Naviculales	Naviculaceae	1	Literature: Tempère & Peragallo (1908)
Navicula rhynchocephala	Kützing	M	Bacillariophyta	Bacillariophyceae	Bacillariophycidae	Naviculales	Naviculaceae	3	Literature: Buchanan (1966), Roelofs (1983), Shim (1976)
Navicula rhynchocephala var. elongata	Grunow	F	Bacillariophyta	Bacillariophyceae	Bacillariophycidae	Naviculales	Naviculaceae	1	Literature: Rao & Lewin (1976)
Navicula rostellata	Kützing	FM	Bacillariophyta	Bacillariophyceae	Bacillariophycidae	Naviculales	Naviculaceae	4	Literature: Bailey & MacKay (1916), Rao & Lewin (1976), Roelofs (1983), Tempère & Peragallo (1908)			Syn: Navicula viridula var. rostellata (Kützing) Cleve;	Notes: reported as unknown variety ‘N. rostellata var. major’ by Roelofs (1983)
Navicula rusticensis	Lobban	M	Bacillariophyta	Bacillariophyceae	Bacillariophycidae	Naviculales	Naviculaceae	2		Morphology: UBC (A032507)
Navicula salinarum	Grunow	B	Bacillariophyta	Bacillariophyceae	Bacillariophycidae	Naviculales	Naviculaceae	3	Literature: Rao & Lewin (1976), Shim (1976), Tynni (1986)		Molecular (amplicon): IMERSS (ENA:ERS21395345)
Navicula salinicola	Hustedt	FMB	Bacillariophyta	Bacillariophyceae	Bacillariophycidae	Naviculales	Naviculaceae	14	Literature: Tynni (1986)		Molecular (amplicon): IMERSS (ENA:ERS27214058)
Navicula scabriuscula	(Cleve & Grove) Mereschkowsky	M	Bacillariophyta	Bacillariophyceae	Bacillariophycidae	Naviculales	Naviculaceae	1	Literature: Bailey & MacKay (1916)			Syn: Amphora scabriuscula Cleve & Grove
Navicula spuria	Cleve	M	Bacillariophyta	Bacillariophyceae	Bacillariophycidae	Naviculales	Naviculaceae	1	Literature: Bailey & MacKay (1916)
Navicula subinflatoides	Hustedt	M	Bacillariophyta	Bacillariophyceae	Bacillariophycidae	Naviculales	Naviculaceae	1	Literature: Rao & Lewin (1976)
Navicula triplex	VanLandingham	M	Bacillariophyta	Bacillariophyceae	Bacillariophycidae	Naviculales	Naviculaceae	1	Literature: Clemens (1933)			Syn: Navicula hendeyi D.M.Williams, nom. illeg.
Navicula tripunctata	(O.F.Müller) Bory	F	Bacillariophyta	Bacillariophyceae	Bacillariophycidae	Naviculales	Naviculaceae	3	Literature: Bailey & MacKay (1916), Rao & Lewin (1976), Tynni (1986)			Syn: Navicula gracilis Ehrenberg, Navicula neglecta (Thwaites) Petit, nom. illeg.
Navicula viridula	(Kützing) Ehrenberg	F	Bacillariophyta	Bacillariophyceae	Bacillariophycidae	Naviculales	Naviculaceae	1	Literature: Shim (1976)
Placogeia kriegeri	(Krasske) Bukhtiyarova	F	Bacillariophyta	Bacillariophyceae	Bacillariophycidae	Naviculales	Naviculaceae	1	Literature: Rao & Lewin (1976)			Syn: Navicula kriegeri Krasske
Placogeia similis	(Krasske) Bukhtiyarova	F	Bacillariophyta	Bacillariophyceae	Bacillariophycidae	Naviculales	Naviculaceae	1	Literature: Rao & Lewin (1976)			Syn: Navicula similis Krasske
Pseudogomphonema kamtschaticum	(Grunow) Medlin	M	Bacillariophyta	Bacillariophyceae	Bacillariophycidae	Naviculales	Naviculaceae	4	Literature: Rao & Lewin (1976)	Morphology: M (186371 / 460200 / E 3726), WL: iNat (189379380)	Molecular (amplicon): IMERSS (ENA:ERS27217975)	Syn: Gomphonema kamtschaticum Grunow
Seminavis macilenta	(W.Gregory) D.B.Danielidis & D.G.Mann	FM	Bacillariophyta	Bacillariophyceae	Bacillariophycidae	Naviculales	Naviculaceae	3	Literature: Bailey & MacKay (1916), Clemens (1933), Rao & Lewin (1976)			Syn: Amphora macilenta W.Gregory
Seminavis robusta	D.B.Danielidis & D.G.Mann	M	Bacillariophyta	Bacillariophyceae	Bacillariophycidae	Naviculales	Naviculaceae	99		Morphology: WL: iNat (263684273) Voucher (WL-LM-44)	Molecular (amplicon): IMERSS (ENA:ERS21395352)			[NR]
Seminavis ventricosa	(W.Gregory) M.Garcia-Baptista	M	Bacillariophyta	Bacillariophyceae	Bacillariophycidae	Naviculales	Naviculaceae	2	Literature: Lord (1866), Tempère & Peragallo (1908)			Syn: Amphora angusta var. ventricosa (W.Gregory) Cleve, Amphora ventricosa W.Gregory
Trachyneis aspera	(Ehrenberg) Cleve	M	Bacillariophyta	Bacillariophyceae	Bacillariophycidae	Naviculales	Naviculaceae	11	Literature: Bailey & MacKay (1916), Clemens (1933), Lord (1866), Rao & Lewin (1976), Roelofs (1983), Shim (1976), Tempère & Peragallo (1908), Tynni (1986)	Morphology: WL: iNat (190443004) Voucher (WL-LM-39)		Syn: Stauroneis pulchella W.Smith, Trachyneis aspera var. pulchella (W.Smith) Cleve
Trachyneis cf. clepsydra	(Donkin) Cleve	M	Bacillariophyta	Bacillariophyceae	Bacillariophycidae	Naviculales	Naviculaceae	1	Literature: Bailey & MacKay (1916)
Trachyneis intermedium	(Grunow ex A.W.F.Schmidt) L.W.Bailey	M	Bacillariophyta	Bacillariophyceae	Bacillariophycidae	Naviculales	Naviculaceae	1	Literature: Tempère & Peragallo (1908)			Syn: Trachyneis aspera var. intermedia (Grunow ex A.W.F.Schmidt) Cleve
Trachyneis vulgaris	(Cleve) Bailey	M	Bacillariophyta	Bacillariophyceae	Bacillariophycidae	Naviculales	Naviculaceae	1	Literature: Bailey & MacKay (1916)			Syn: Trachyneis aspera var. vulgaris Cleve
Neidium affine var. amphirhynchus	(Grunow) H.Peragallo & M.Peragallo	F	Bacillariophyta	Bacillariophyceae	Bacillariophycidae	Naviculales	Neidiaceae	1	Literature: Tempère & Peragallo (1908)			Syn: Navicula amphirhynchus Ehrenberg
Neidium ampliatum	(Ehrenberg) Krammer	F	Bacillariophyta	Bacillariophyceae	Bacillariophycidae	Naviculales	Neidiaceae	1	Literature: Tempère & Peragallo (1908)			Syn: Navicula iridis var. ampliata (Ehrenberg) Dippel
Neidium bisulcatum var. subundulatum	(Grunow) Reimer	F	Bacillariophyta	Bacillariophyceae	Bacillariophycidae	Naviculales	Neidiaceae	1	Literature: Roelofs (1983)
Neidium dilatatum	(Ehrenberg) Cleve	F	Bacillariophyta	Bacillariophyceae	Bacillariophycidae	Naviculales	Neidiaceae	1	Literature: Tempère & Peragallo (1908)			Syn: Navicula dilatata Ehrenberg
Neidium hitchcockii	(Ehrenberg) Cleve	F	Bacillariophyta	Bacillariophyceae	Bacillariophycidae	Naviculales	Neidiaceae	1	Literature: Tempère & Peragallo (1908)			Syn: Navicula hitchcockii Ehrenberg
Pinnularia alpina	W.Smith	F	Bacillariophyta	Bacillariophyceae	Bacillariophycidae	Naviculales	Pinnulariaceae	1	Literature: Tempère & Peragallo (1908)			Syn: Navicula alpina (W.Smith) Grunow
Pinnularia apiculata	Gregory	F	Bacillariophyta	Bacillariophyceae	Bacillariophycidae	Naviculales	Pinnulariaceae	1	Literature: Bailey & MacKay (1916)			Syn: Navicula cancellata var. apiculata (Gregory) Peragallo & Peragallo
Pinnularia biceps	W.Gregory	F	Bacillariophyta	Bacillariophyceae	Bacillariophycidae	Naviculales	Pinnulariaceae	1	Literature: Roelofs (1983)
Pinnularia cruciformis	(Donkin) Cleve	F	Bacillariophyta	Bacillariophyceae	Bacillariophycidae	Naviculales	Pinnulariaceae	3	Literature: Rao & Lewin (1976), Roelofs (1983), Tempère & Peragallo (1908)
Pinnularia gentilis	(Donkin) Cleve	F	Bacillariophyta	Bacillariophyceae	Bacillariophycidae	Naviculales	Pinnulariaceae	1	Literature: Tempère & Peragallo (1908)			Syn: Navicula gentilis Donkin
Pinnularia gigas	Ehrenberg	F	Bacillariophyta	Bacillariophyceae	Bacillariophycidae	Naviculales	Pinnulariaceae	1	Literature: Tempère & Peragallo (1908)			Syn: Navicula gigas (Ehrenberg) Kützing
Pinnularia legumen	Ehrenberg	F	Bacillariophyta	Bacillariophyceae	Bacillariophycidae	Naviculales	Pinnulariaceae	1	Literature: Shim (1976)
Pinnularia major	(Kützing) Rabenhorst	F	Bacillariophyta	Bacillariophyceae	Bacillariophycidae	Naviculales	Pinnulariaceae	1	Literature: Tempère & Peragallo (1908)
Pinnularia microstauron	(Ehrenberg) Cleve	F	Bacillariophyta	Bacillariophyceae	Bacillariophycidae	Naviculales	Pinnulariaceae	2	Literature: Roelofs (1983), Tynni (1986)
Pinnularia nobilis	(Ehrenberg) Ehrenberg	F	Bacillariophyta	Bacillariophyceae	Bacillariophycidae	Naviculales	Pinnulariaceae	1	Literature: Tempère & Peragallo (1908)
Pinnularia peragalloi	Kulikovskiy, Lange-Bertalot & Metzeltin	F	Bacillariophyta	Bacillariophyceae	Bacillariophycidae	Naviculales	Pinnulariaceae	1	Literature: Tempère & Peragallo (1908)			Syn: Navicula divergens var. bacillaris M.Peragallo
Pinnularia quadratarea var. stuxbergii	(Grunow) H.Peragallo & M.Peragallo (AlgaeBase: (Cleve) Cleve)	F	Bacillariophyta	Bacillariophyceae	Bacillariophycidae	Naviculales	Pinnulariaceae	1	Literature: Tempère & Peragallo (1908)			Syn: Navicula stuxbergii Cleve (as 'Stuxbergii')
Pinnularia transversa	(Cleve) Ant.Mayer	F	Bacillariophyta	Bacillariophyceae	Bacillariophycidae	Naviculales	Pinnulariaceae	2	Literature: Shim (1976), Tempère & Peragallo (1908)
Pinnularia viridis	(Nitzsch) Ehrenberg	F	Bacillariophyta	Bacillariophyceae	Bacillariophycidae	Naviculales	Pinnulariaceae	1	Literature: Tempère & Peragallo (1908)			Syn: Navicula viridis (Nitzsch) Ehrenberg
Meuniera membranacea	(Cleve) P.C.Silva	M	Bacillariophyta	Bacillariophyceae	Bacillariophycidae	Naviculales	Plagiotropidaceae	1	Literature: Buchanan (1966)			Syn: Stauroneis membranacea (Cleve) Hustedt
Plagiotropis lepidoptera	(W.Gregory) Kuntze	M	Bacillariophyta	Bacillariophyceae	Bacillariophycidae	Naviculales	Plagiotropidaceae	5	Literature: Bailey & MacKay (1916), Clemens (1933), Shim (1976), Tempère & Peragallo (1908)	Morphology: WL: iNat (50272686)		Syn: Amphiprora lepidoptera W.Gregory, Tropidoneis lepidoptera (W.Gregory) Cleve
Plagiotropis lepidoptera var. proboscidea	(Grunow) H.Peragallo & M.Peragallo	M	Bacillariophyta	Bacillariophyceae	Bacillariophycidae	Naviculales	Plagiotropidaceae	1	Literature: Tempère & Peragallo (1908)			Syn: Tropidoneis lepidoptera var. proboscidea Cleve
Plagiotropis vitrea	(W.Smith) Grunow	M	Bacillariophyta	Bacillariophyceae	Bacillariophycidae	Naviculales	Plagiotropidaceae	2	Literature: Rao & Lewin (1976)	Morphology: M (186195 / 458883 / E 2521)		Syn: Tropidoneis vitrea (W.Smith) Cleve
Pleurosigma acutum	Norman ex Ralfs	M	Bacillariophyta	Bacillariophyceae	Bacillariophycidae	Naviculales	Pleurosigmataceae	2	Literature: Forbes & Waters (1993), Shim (1976)
Pleurosigma aestuarii	(Brébisson ex Kützing) W.Smith	M	Bacillariophyta	Bacillariophyceae	Bacillariophycidae	Naviculales	Pleurosigmataceae	1	Literature: Tempère & Peragallo (1908)
Pleurosigma affine	Grunow	M	Bacillariophyta	Bacillariophyceae	Bacillariophycidae	Naviculales	Pleurosigmataceae	1	Literature: Tempère & Peragallo (1908)
Pleurosigma angulatum	(J.T.Quekett) W.Smith	M	Bacillariophyta	Bacillariophyceae	Bacillariophycidae	Naviculales	Pleurosigmataceae	2	Literature: Clemens (1933), Shim (1976)
Pleurosigma decorum	W.Smith	M	Bacillariophyta	Bacillariophyceae	Bacillariophycidae	Naviculales	Pleurosigmataceae	4	Literature: Clemens (1933), Tempère & Peragallo (1908)	Morphology: WL: iNat (198948244) Voucher (WL-LM-17)
Pleurosigma delicatulum	W.Smith	M	Bacillariophyta	Bacillariophyceae	Bacillariophycidae	Naviculales	Pleurosigmataceae	2	Literature: Bailey & MacKay (1916), Clemens (1933)			Syn: Pleurosigma angulatum var. delicatulum (W.Smith) van Heurck
Pleurosigma elongatum	W.Smith	M	Bacillariophyta	Bacillariophyceae	Bacillariophycidae	Naviculales	Pleurosigmataceae	4	Literature: Buchanan (1966), Shim (1976), Stockner & Cliff (1975), Waters et al. (1992)
Pleurosigma formosum	W.Smith	M	Bacillariophyta	Bacillariophyceae	Bacillariophycidae	Naviculales	Pleurosigmataceae	5	Literature: Clemens (1933), Gran & Angst (1931), Johnson (1931), Lord (1866), Shim (1976)
Pleurosigma formosum var. longissimum	Grunow	M	Bacillariophyta	Bacillariophyceae	Bacillariophycidae	Naviculales	Pleurosigmataceae	2	Literature: Shim (1976), Tempère & Peragallo (1908)
Pleurosigma inflatum	Shadbolt	M	Bacillariophyta	Bacillariophyceae	Bacillariophycidae	Naviculales	Pleurosigmataceae	1	Literature: Lord (1866)			Syn: Pleurosigma naviculaceum Brébisson
Pleurosigma intermedium	W.Smith	M	Bacillariophyta	Bacillariophyceae	Bacillariophycidae	Naviculales	Pleurosigmataceae	16	Literature: Bailey & MacKay (1916), Clemens (1933), Lord (1866), Shim (1976), Tempère & Peragallo (1908)	Morphology: WL: iNat (198983502) Voucher (WL-LM-37)	Molecular (amplicon): EBI (ENA:ERS2393374), IMERSS (ENA:ERS21395345)	Syn: Pleurosigma nubecula W.Smith
Pleurosigma longum	Cleve	M	Bacillariophyta	Bacillariophyceae	Bacillariophycidae	Naviculales	Pleurosigmataceae	3	Literature: Roelofs (1983), Shim (1976), Tempère & Peragallo (1908)
Pleurosigma longum var. lanceolatum	H. Peragallo & M. Peragallo	M	Bacillariophyta	Bacillariophyceae	Bacillariophycidae	Naviculales	Pleurosigmataceae	2	Literature: Bailey & MacKay (1916), Clemens (1933)
Pleurosigma nicobaricum	Grunow	M	Bacillariophyta	Bacillariophyceae	Bacillariophycidae	Naviculales	Pleurosigmataceae	1	Literature: Buchanan (1966)
Pleurosigma normanii	Ralfs	M	Bacillariophyta	Bacillariophyceae	Bacillariophycidae	Naviculales	Pleurosigmataceae	4	Literature: Buchanan (1966), Shim (1976)	Morphology: WL: iNat (4873106)
Pleurosigma rigidum	W.Smith	M	Bacillariophyta	Bacillariophyceae	Bacillariophycidae	Naviculales	Pleurosigmataceae	2	Literature: Bailey & MacKay (1916), Clemens (1933)
Pleurosigma speciosum	W.Smith	M	Bacillariophyta	Bacillariophyceae	Bacillariophycidae	Naviculales	Pleurosigmataceae	1	Literature: Lord (1866)
Pleurosigma strigosum	W.Smith	M	Bacillariophyta	Bacillariophyceae	Bacillariophycidae	Naviculales	Pleurosigmataceae	4	Literature: Bailey & MacKay (1916), Clemens (1933), Rao & Lewin (1976), Tempère & Peragallo (1908)
Rhoicosigma arcticum	Cleve	M	Bacillariophyta	Bacillariophyceae	Bacillariophycidae	Naviculales	Pleurosigmataceae	1	Literature: Rao & Lewin (1976)			Syn: Gyrosigma arcticum (Cleve) Cleve
Rhoicosigma compactum	(Greville) Grunow	M	Bacillariophyta	Bacillariophyceae	Bacillariophycidae	Naviculales	Pleurosigmataceae	1	Literature: Buchanan (1966)
Proschkinia complanatoides	(Hustedt ex Simonsen) D.G.Mann	M	Bacillariophyta	Bacillariophyceae	Bacillariophycidae	Naviculales	Proschkiniaceae	1	Literature: Shim (1976)			Syn: Navicula complanatoides Hustedt ex Simonsen
Proschkinia complanatula	(Hustedt ex Simonsen) D.G.Mann	M	Bacillariophyta	Bacillariophyceae	Bacillariophycidae	Naviculales	Proschkiniaceae	1		Morphology: WL: iNat (188679253) Voucher (WL-SEM-105)	Molecular (amplicon): IMERSS (ENA:ERS21395345)			[NR]
Biremis ambigua	(Cleve) D.G.Mann	FM	Bacillariophyta	Bacillariophyceae	Bacillariophycidae	Naviculales	Scoliotropidaceae	1	Literature: Rao & Lewin (1976)			Syn: Pinnularia ambigua Cleve
Scoliotropis latestriata	(Brébisson ex Kützing) Cleve	M	Bacillariophyta	Bacillariophyceae	Bacillariophycidae	Naviculales	Scoliotropidaceae	1	Literature: Tempère & Peragallo (1908)
Fallacia aequorea	(Hustedt) D.G.Mann	M	Bacillariophyta	Bacillariophyceae	Bacillariophycidae	Naviculales	Sellaphoraceae	1	Literature: Rao & Lewin (1976)			Syn: Navicula aequorea Hustedt
Fallacia cf. hodgeana	(R.M.Patrick & Freese) Y.H.Li & H.Suzuki	M	Bacillariophyta	Bacillariophyceae	Bacillariophycidae	Naviculales	Sellaphoraceae	2			Molecular (amplicon): IMERSS (ENA:ERS27630061)
Fallacia floriniae	(M.Møller) Witkowski	M	Bacillariophyta	Bacillariophyceae	Bacillariophycidae	Naviculales	Sellaphoraceae	4	Literature: Roelofs (1983), Tynni (1986)	Morphology: WL: iNat (297936805)		Syn: Navicula pseudony Hustedt
Fallacia forcipata	(Greville) Stickle & D.G.Mann	M	Bacillariophyta	Bacillariophyceae	Bacillariophycidae	Naviculales	Sellaphoraceae	2	Literature: Clemens (1933), Roelofs (1983)			Syn: Navicula forcipata Greville
Fallacia forcipata var. densistriata	(A.W.F.Schmidt) Gogorev	M	Bacillariophyta	Bacillariophyceae	Bacillariophycidae	Naviculales	Sellaphoraceae	1	Literature: Rao & Lewin (1976)
Fallacia insociabilis	(Krasske) D.G.Mann	F	Bacillariophyta	Bacillariophyceae	Bacillariophycidae	Naviculales	Sellaphoraceae	1	Literature: Rao & Lewin (1976)			Syn: Navicula insociabilis Krasske
Fallacia litoricola	(Hustedt) D.G.Mann	M	Bacillariophyta	Bacillariophyceae	Bacillariophycidae	Naviculales	Sellaphoraceae	3	Literature: Rao & Lewin (1976)		Molecular (amplicon): IMERSS (ENA:ERS21395352)	Syn: Navicula litoricola Hustedt
Fallacia nummularia	(Greville) D.G.Mann	M	Bacillariophyta	Bacillariophyceae	Bacillariophycidae	Naviculales	Sellaphoraceae	1	Literature: Bailey & MacKay (1916)			Syn: Navicula forcipata var. nummularia (Greville) Cleve
Sellaphora pseudobacillum	(Grunow) Lange-Bertalot & Metzeltin	F	Bacillariophyta	Bacillariophyceae	Bacillariophycidae	Naviculales	Sellaphoraceae	1	Literature: Tempère & Peragallo (1908)
Sellaphora pupula	(Kützing) Mereschkovsky	FM	Bacillariophyta	Bacillariophyceae	Bacillariophycidae	Naviculales	Sellaphoraceae	2	Literature: Roelofs (1983), Tempère & Peragallo (1908)			Syn: Navicula pupula Kützing
Sellaphora pupula f. capitata	(Skvortzov & K.I.Meyer) Poulin	F	Bacillariophyta	Bacillariophyceae	Bacillariophycidae	Naviculales	Sellaphoraceae	1	Literature: Roelofs (1983)			Syn: Navicula pupula var. capitata Skvortzov & K.I.Meyer
Fogedia finmarchica	(Cleve & Grunow) Witkowski, Metzeltin & Lange-Bertalot	M	Bacillariophyta	Bacillariophyceae	Bacillariophycidae	Naviculales	incertae sedis	1	Literature: Rao & Lewin (1976)			Syn: Navicula finmarchica (Cleve & Grunow) Cleve (as ‘finnmarchica’)
Fogedia krammeri	Witkowski, Lange-Bertalot, Kociolek & M.Kulikovskiy	M	Bacillariophyta	Bacillariophyceae	Bacillariophycidae	Naviculales	incertae sedis	2		Morphology: WL: iNat (323689358) Voucher (WL-LM-43)				[NR]
Kobayasiella subtilissima	(Cleve) Lange-Bertalot	F	Bacillariophyta	Bacillariophyceae	Bacillariophycidae	Naviculales	incertae sedis	1	Literature: Roelofs (1983)			Syn: Navicula subtilissima Cleve
Epithemia adnata	(Kützing) Brébisson	F	Bacillariophyta	Bacillariophyceae	Bacillariophycidae	Rhopalodiales	Rhopalodiaceae	2	Literature: Bailey & MacKay (1916), Tempère & Peragallo (1908)			Syn: Epithemia zebra (Ehrenberg) Kützing (as ‘zaebra')
Epithemia argus	(Ehrenberg) Kützing	F	Bacillariophyta	Bacillariophyceae	Bacillariophycidae	Rhopalodiales	Rhopalodiaceae	1	Literature: Buchanan (1966)
Epithemia hyndmanii	W.Smith	F	Bacillariophyta	Bacillariophyceae	Bacillariophycidae	Rhopalodiales	Rhopalodiaceae	1	Literature: Tempère & Peragallo (1908)
Epithemia sorex	Kützing	F	Bacillariophyta	Bacillariophyceae	Bacillariophycidae	Rhopalodiales	Rhopalodiaceae	1	Literature: Tempère & Peragallo (1908)
Epithemia turgida	(Ehrenberg) Kützing	FB	Bacillariophyta	Bacillariophyceae	Bacillariophycidae	Rhopalodiales	Rhopalodiaceae	4	Literature: Roelofs (1983), Shim (1976), Tempère & Peragallo (1908), Tynni (1986)
Epithemia turgida var. granulata	(Ehrenberg) Brun	F	Bacillariophyta	Bacillariophyceae	Bacillariophycidae	Rhopalodiales	Rhopalodiaceae	1	Literature: Tempère & Peragallo (1908)
Epithemia turgida var. westermannii	(Ehrenberg) Grunow	F	Bacillariophyta	Bacillariophyceae	Bacillariophycidae	Rhopalodiales	Rhopalodiaceae	1	Literature: Tempère & Peragallo (1908)				Notes: orth. corr. ‘Epithemia Westermannii’
Rhopalodia gibba	(Ehrenberg) O.Müller	F	Bacillariophyta	Bacillariophyceae	Bacillariophycidae	Rhopalodiales	Rhopalodiaceae	2	Literature: Shim (1976), Tempère & Peragallo (1908)			Syn: Epithemia gibba (Ehrenberg) Kützing
Rhopalodia gibba var. ventricosa	(Kützing) H.Peragallo & M.Peragallo	FM	Bacillariophyta	Bacillariophyceae	Bacillariophycidae	Rhopalodiales	Rhopalodiaceae	1	Literature: Tynni (1986)			Syn: Epithemia ventricosa Kützing
Rhopalodia gibberula	(Ehrenberg) O.Müller	FM	Bacillariophyta	Bacillariophyceae	Bacillariophycidae	Rhopalodiales	Rhopalodiaceae	1	Literature: Tynni (1986)			Syn: Epithemia gibberula (Ehrenberg) Kützing
Rhopalodia musculus	(Kützing) O.Müller	B	Bacillariophyta	Bacillariophyceae	Bacillariophycidae	Rhopalodiales	Rhopalodiaceae	2	Literature: Bailey & MacKay (1916), Roelofs (1983)			Syn: Epithemia musculus Kützing
Entomoneis alata	(Ehrenberg) Ehrenberg	M	Bacillariophyta	Bacillariophyceae	Bacillariophycidae	Surirellales	Entomoneidaceae	4	Literature: Bailey & MacKay (1916), Clemens (1933), Tempère & Peragallo (1908), Tynni (1986)			Syn: Amphiprora alata (Ehrenberg) Kützing	Notes: reported as Amphiprora alata var. intermedia Cleve (unverified) by Guiry & Guiry, 2025
Entomoneis alata f. minor	Ehrenberg	M	Bacillariophyta	Bacillariophyceae	Bacillariophycidae	Surirellales	Entomoneidaceae	1	Literature: Tempère & Peragallo (1908)			Syn: Amphiprora alata f. minor Tempère & Peragallo, nom. inval., nomen nudum
Entomoneis gigantea	(Grunow) Nizamuddin	M	Bacillariophyta	Bacillariophyceae	Bacillariophycidae	Surirellales	Entomoneidaceae	1	Literature: Buchanan (1966)			Syn: Amphiprora gigantea Grunow
Entomoneis ornata	(Bailey) Reimer	M	Bacillariophyta	Bacillariophyceae	Bacillariophycidae	Surirellales	Entomoneidaceae	1	Literature: Tempère & Peragallo (1908)			Syn: Amphiprora ornata Bailey
Entomoneis paludosa	(W.Smith) Reimer	FM	Bacillariophyta	Bacillariophyceae	Bacillariophycidae	Surirellales	Entomoneidaceae	2	Literature: Tynni (1986), Waters et al. (1992)			Syn: Amphiprora paludosa W.Smith
Campylodiscus bicostatus	W.Smith ex Roper	M	Bacillariophyta	Bacillariophyceae	Bacillariophycidae	Surirellales	Surirellaceae	1		Morphology: WL: iNat (189680990) Voucher (WL-LM-42)				[NR]
Campylodiscus costatus	W.Smith	F	Bacillariophyta	Bacillariophyceae	Bacillariophycidae	Surirellales	Surirellaceae	1	Literature: Tempère & Peragallo (1908)
Campylodiscus ecclesianus	Greville	M	Bacillariophyta	Bacillariophyceae	Bacillariophycidae	Surirellales	Surirellaceae	1	Literature: Tempère & Peragallo (1908)
Campylodiscus fastuosus	Ehrenberg	M	Bacillariophyta	Bacillariophyceae	Bacillariophycidae	Surirellales	Surirellaceae	2	Literature: Bailey & MacKay (1916), Lord (1866)			Syn: Campylodiscus parvulus W.Smith (as ‘C. parrulus’), Surirella fastuosa (Ehrenberg) Ehrenberg
Campylodiscus latus	Shadboldt	M	Bacillariophyta	Bacillariophyceae	Bacillariophycidae	Surirellales	Surirellaceae	1	Literature: Shim (1976)
Campylodiscus neofastuosus	Ruck & Nakov	M	Bacillariophyta	Bacillariophyceae	Bacillariophycidae	Surirellales	Surirellaceae	3	Literature: Buchanan (1966), Clemens (1933)	Morphology: WL: iNat (255455760) Voucher (WL-LM-19)		Syn: Surirella fastuosa (Ehrenberg) Ehrenberg
Campylodiscus thuretii	Brébisson	M	Bacillariophyta	Bacillariophyceae	Bacillariophycidae	Surirellales	Surirellaceae	3	Literature: Bailey & MacKay (1916), Clemens (1933), Shim (1976)
Coronia limbata	(Brébisson) Ruck & Guiry	F	Bacillariophyta	Bacillariophyceae	Bacillariophycidae	Surirellales	Surirellaceae	1	Literature: Shim (1976)			Syn: Campylodiscus limbatus Brébisson
Iconella bifrons	(Ehrenberg) Ruck & Nakov	F	Bacillariophyta	Bacillariophyceae	Bacillariophycidae	Surirellales	Surirellaceae	1	Literature: Tempère & Peragallo (1908)			Syn: Surirella bifrons (Ehrenberg) Ehrenberg (as 'Surirella (Suriraya) bifrons')
Iconella biseriata	(Ehrenberg) Ruck & Yakov	F	Bacillariophyta	Bacillariophyceae	Bacillariophycidae	Surirellales	Surirellaceae	1	Literature: Tempère & Peragallo (1908)			Syn: Surirella biseriata Brébisson (as 'Surirella (Suriraya) biseriata')
Iconella elegans	(Ehrenberg) Bukhtiyarova	F	Bacillariophyta	Bacillariophyceae	Bacillariophycidae	Surirellales	Surirellaceae	1	Literature: Tynni (1986)			Syn: Surirella elegans Ehrenberg
Iconella linearis	(W.Smith) Ruck & Nakov	F	Bacillariophyta	Bacillariophyceae	Bacillariophycidae	Surirellales	Surirellaceae	1	Literature: Tempère & Peragallo (1908)			Syn: Surirella linearis W.Smith
Iconella nervosa	(A.W.F.Schmidt) C.Cocquyt & R.Jahn	F	Bacillariophyta	Bacillariophyceae	Bacillariophycidae	Surirellales	Surirellaceae	1	Literature: Tempère & Peragallo (1908)			Syn: Surirella tenera var. nervosa A.W.F.Schmidt
Iconella rectangulata	Ruck & Nakov	F	Bacillariophyta	Bacillariophyceae	Bacillariophycidae	Surirellales	Surirellaceae	1	Literature: Lord (1866)			Syn: Campylodiscus striatus Ehrenberg ex Kützing
Iconella robusta	(Ehrenberg) Ruck & Nakov	F	Bacillariophyta	Bacillariophyceae	Bacillariophycidae	Surirellales	Surirellaceae	2	Literature: Shim (1976), Tempère & Peragallo (1908)			Syn: Navicula robusta Ehrenberg (as 'Navicula (Surirella) robusta’)
Iconella splendida	(Ehrenberg) Ruck & Nakov	F	Bacillariophyta	Bacillariophyceae	Bacillariophycidae	Surirellales	Surirellaceae	2	Literature: Buchanan (1966), Tempère & Peragallo (1908)
Iconella tenera	(W.Gregory) Ruck & Nakov	FM	Bacillariophyta	Bacillariophyceae	Bacillariophycidae	Surirellales	Surirellaceae	1	Literature: Tempère & Peragallo (1908)			Syn: Surirella tenera W.Gregory (as 'Surirella tenera?')
Petrodictyon gemma	(Ehrenberg) D.G.Mann	M	Bacillariophyta	Bacillariophyceae	Bacillariophycidae	Surirellales	Surirellaceae	2	Literature: Lord (1866), Tempère & Peragallo (1908)			Syn: Surirella gemma (Ehrenberg) Kützing
Stenopterobia intermedia	(F.W.Lewis) Van Heurck ex Hanna	F	Bacillariophyta	Bacillariophyceae	Bacillariophycidae	Surirellales	Surirellaceae	2	Literature: Roelofs (1983), Shim (1976)			Syn: Surirella intermedia F.W.Lewis
Surirella arabica	Grunow	FM	Bacillariophyta	Bacillariophyceae	Bacillariophycidae	Surirellales	Surirellaceae	1		Morphology: M (186983 / 461903 / E 5276)
Surirella crumena	Brébisson ex Kützing	M	Bacillariophyta	Bacillariophyceae	Bacillariophycidae	Surirellales	Surirellaceae	1	Literature: Tynni (1986)			Syn: Surirella ovata var. crumena (Brébisson ex Kützing) Van Heurck
Surirella frickei	Hustedt	M	Bacillariophyta	Bacillariophyceae	Bacillariophycidae	Surirellales	Surirellaceae	1		Morphology: M (186631 / 461556 / E 4960)
Surirella hybrida	Grunow	M	Bacillariophyta	Bacillariophyceae	Bacillariophycidae	Surirellales	Surirellaceae	1	Literature: Tempère & Peragallo (1908)
Surirella japonica	A.W.F.Schmidt	M	Bacillariophyta	Bacillariophyceae	Bacillariophycidae	Surirellales	Surirellaceae	2	Literature: Bailey & MacKay (1916), Clemens (1933)
Surirella kittonii	A.W.F.Schmidt	F	Bacillariophyta	Bacillariophyceae	Bacillariophycidae	Surirellales	Surirellaceae	1	Literature: Tempère & Peragallo (1908)
Surirella kittonii var. asperula	(Grunow) H.Peragallo & M.Peragallo	F	Bacillariophyta	Bacillariophyceae	Bacillariophycidae	Surirellales	Surirellaceae	1	Literature: Tempère & Peragallo (1908)
Surirella lata	W.Smith	M	Bacillariophyta	Bacillariophyceae	Bacillariophycidae	Surirellales	Surirellaceae	2	Literature: Bailey & MacKay (1916), Clemens (1933)
Surirella librile	(Ehrenberg) Ehrenberg	F	Bacillariophyta	Bacillariophyceae	Bacillariophycidae	Surirellales	Surirellaceae	1	Literature: Tempère & Peragallo (1908)			Syn: Cymatopleura solea (Brébisson) W.Smith
Surirella microlibrile	Van de Vijver, Pottiez & Jüttner	F	Bacillariophyta	Bacillariophyceae	Bacillariophycidae	Surirellales	Surirellaceae	1	Literature: Tempère & Peragallo (1908)			Syn: Cymatopleura apiculata W.Smith
Surirella recedens	A.W.F.Schmidt	M	Bacillariophyta	Bacillariophyceae	Bacillariophycidae	Surirellales	Surirellaceae	1	Literature: Roelofs (1983)			Syn: Surirella fastuosa var. recedens (A.W.F.Schmidt) Cleve
Surirella regina	Janisch	M	Bacillariophyta	Bacillariophyceae	Bacillariophycidae	Surirellales	Surirellaceae	1	Literature: Tempère & Peragallo (1908)
Surirella striatula	Turpin	M	Bacillariophyta	Bacillariophyceae	Bacillariophycidae	Surirellales	Surirellaceae	1	Literature: Tynni (1986)
Amphora abludens	Simonsen	M	Bacillariophyta	Bacillariophyceae	Bacillariophycidae	Thalassiophysales	Catenulaceae	1	Literature: Rao & Lewin (1976)
Amphora acuta	W.Gregory	M	Bacillariophyta	Bacillariophyceae	Bacillariophycidae	Thalassiophysales	Catenulaceae	1	Literature: Tempère & Peragallo (1908)
Amphora arcuata	A.W.F.Schmidt	M	Bacillariophyta	Bacillariophyceae	Bacillariophycidae	Thalassiophysales	Catenulaceae	1	Literature: Tempère & Peragallo (1908)
Amphora arcus	W.Gregory	M	Bacillariophyta	Bacillariophyceae	Bacillariophycidae	Thalassiophysales	Catenulaceae	1	Literature: Clemens (1933)
Amphora arenaria	Donkin	M	Bacillariophyta	Bacillariophyceae	Bacillariophycidae	Thalassiophysales	Catenulaceae	1	Literature: Tempère & Peragallo (1908)
Amphora arenicola	Grunow ex Cleve	M	Bacillariophyta	Bacillariophyceae	Bacillariophycidae	Thalassiophysales	Catenulaceae	2	Literature: Bailey & MacKay (1916), Clemens (1933)
Amphora binodis	W.Gregory	M	Bacillariophyta	Bacillariophyceae	Bacillariophycidae	Thalassiophysales	Catenulaceae	2	Literature: Bailey & MacKay (1916), Clemens (1933)			Syn: Amphora binodis var. bigibba (Grunow) H.Peragallo & M.Peragallo
Amphora cf. vixvisibilis	Chunlian Li & Witkowski	M	Bacillariophyta	Bacillariophyceae	Bacillariophycidae	Thalassiophysales	Catenulaceae	13			Molecular (amplicon): IMERSS (ENA:ERS27214058)
Amphora cingulata	Cleve	M	Bacillariophyta	Bacillariophyceae	Bacillariophycidae	Thalassiophysales	Catenulaceae	1	Literature: Tempère & Peragallo (1908)
Amphora costata var. inflata	(Grunow) H.Peragallo & M.Peragallo	FM	Bacillariophyta	Bacillariophyceae	Bacillariophycidae	Thalassiophysales	Catenulaceae	1	Literature: Tempère & Peragallo (1908)
Amphora dubia	W.Gregory	M	Bacillariophyta	Bacillariophyceae	Bacillariophycidae	Thalassiophysales	Catenulaceae	2	Literature: Bailey & MacKay (1916), Clemens (1933)
Amphora graeffeana	Hendey	M	Bacillariophyta	Bacillariophyceae	Bacillariophycidae	Thalassiophysales	Catenulaceae	1	Literature: Shim (1976)			Syn: Amphora graeffei Cleve, nom. illeg. (as 'graeffii')
Amphora helenensis	Giffen	M	Bacillariophyta	Bacillariophyceae	Bacillariophycidae	Thalassiophysales	Catenulaceae	26			Molecular (amplicon): IMERSS (ENA:ERS27214058)
Amphora laevis	W.Gregory	M	Bacillariophyta	Bacillariophyceae	Bacillariophycidae	Thalassiophysales	Catenulaceae	1	Literature: Rao & Lewin (1976)
Amphora laevissima	W.Gregory	M	Bacillariophyta	Bacillariophyceae	Bacillariophycidae	Thalassiophysales	Catenulaceae	1	Literature: Rao & Lewin (1976)			Syn: Amphora laevis var. laevissima (W.Gregory) Cleve
Amphora lanceolata	Ehrenberg	M	Bacillariophyta	Bacillariophyceae	Bacillariophycidae	Thalassiophysales	Catenulaceae	1	Literature: Shim (1976)
Amphora latecingulata	(Grunow) H.Peragallo in Tempère & Peragallo	M	Bacillariophyta	Bacillariophyceae	Bacillariophycidae	Thalassiophysales	Catenulaceae	1	Literature: Tempère & Peragallo (1908)
Amphora libyca var. baltica	(Brander) A.Cleve	M	Bacillariophyta	Bacillariophyceae	Bacillariophycidae	Thalassiophysales	Catenulaceae	1	Literature: Rao & Lewin (1976)
Amphora lineolata	(Ehrenberg) Ehrenberg	M	Bacillariophyta	Bacillariophyceae	Bacillariophycidae	Thalassiophysales	Catenulaceae	1	Literature: Rao & Lewin (1976)
Amphora marina	W.Smith	M	Bacillariophyta	Bacillariophyceae	Bacillariophycidae	Thalassiophysales	Catenulaceae	1	Literature: Bailey & MacKay (1916)
Amphora mexicana	A.W.F.Schmidt	F	Bacillariophyta	Bacillariophyceae	Bacillariophycidae	Thalassiophysales	Catenulaceae	2	Literature: Rao & Lewin (1976)
Amphora obtusa	W.Gregory	M	Bacillariophyta	Bacillariophyceae	Bacillariophycidae	Thalassiophysales	Catenulaceae	1	Literature: Tempère & Peragallo (1908)
Amphora ocellata var. bistriata	(Grunow) H.Peragallo & M.Peragallo	M	Bacillariophyta	Bacillariophyceae	Bacillariophycidae	Thalassiophysales	Catenulaceae	1	Literature: Tempère & Peragallo (1908)			Syn: Amphora bistriata H.Peragallo & M.Peragallo, nom. illeg.
Amphora ovalis	(Kützing) Kützing	FM	Bacillariophyta	Bacillariophyceae	Bacillariophycidae	Thalassiophysales	Catenulaceae	7	Literature: Bailey & MacKay (1916), Clemens (1933), Lord (1866), McQuoid & Hobson (1997), McQuoid & Hobson (2001), Roelofs (1983), Tempère & Peragallo (1908)			Syn: Amphora ovalis (Kützing) Kützing
Amphora proteus	W.Gregory	M	Bacillariophyta	Bacillariophyceae	Bacillariophycidae	Thalassiophysales	Catenulaceae	5	Literature: Bailey & MacKay (1916), Roelofs (1983), Tynni (1986)	Morphology: M (186994 / 461908 / E 5280), NHMUK (Diatom BM Adams TS.630)			Notes: orth. corr. ‘Amphora prateus’
Amphora proteus var. oculata	H.Peragallo & M.Peragallo	M	Bacillariophyta	Bacillariophyceae	Bacillariophycidae	Thalassiophysales	Catenulaceae	2	Literature: Rao & Lewin (1976), Tempère & Peragallo (1908)
Amphora pusio	Cleve	M	Bacillariophyta	Bacillariophyceae	Bacillariophycidae	Thalassiophysales	Catenulaceae	2	Literature: Clemens (1933), Shim (1976)
Amphora pusio var. parvula	(Flögel) H.Peragallo & M.Peragallo	M	Bacillariophyta	Bacillariophyceae	Bacillariophycidae	Thalassiophysales	Catenulaceae	1	Literature: Bailey & MacKay (1916)
Amphora truncata	W.Gregory	M	Bacillariophyta	Bacillariophyceae	Bacillariophycidae	Thalassiophysales	Catenulaceae	1	Literature: Tynni (1986)
Halamphora acutiuscula	(Kützing) Levkov	M	Bacillariophyta	Bacillariophyceae	Bacillariophycidae	Thalassiophysales	Catenulaceae	2	Literature: Clemens (1933), Rao & Lewin (1976)			Syn: Amphora acutiuscula Kützing
Halamphora clara	(A.W.F.Schmidt) Levkov	M	Bacillariophyta	Bacillariophyceae	Bacillariophycidae	Thalassiophysales	Catenulaceae	1	Literature: Bailey & MacKay (1916)			Syn: Amphora clara A.W.F.Schmidt
Halamphora coffeiformis	(C.Agardh) Mereschkowsky	B	Bacillariophyta	Bacillariophyceae	Bacillariophycidae	Thalassiophysales	Catenulaceae	3	Literature: Bailey & MacKay (1916), Rao & Lewin (1976)	Morphology: WL: iNat (4874695)		Syn: Amphora coffeiformis (C.Agardh) Kützing, Amphora salina W.Smith
Halamphora costata	(W.Smith) Levkov	M	Bacillariophyta	Bacillariophyceae	Bacillariophycidae	Thalassiophysales	Catenulaceae	1	Literature: Bailey & MacKay (1916)
Halamphora cymbifera	(W.Gregory) Levkov	M	Bacillariophyta	Bacillariophyceae	Bacillariophycidae	Thalassiophysales	Catenulaceae	2	Literature: Clemens (1933), Rao & Lewin (1976)			Syn: Amphora cymbifera W.Gregory
Halamphora eunotia	(Cleve) Levkov	B	Bacillariophyta	Bacillariophyceae	Bacillariophycidae	Thalassiophysales	Catenulaceae	3	Literature: Bailey & MacKay (1916), Clemens (1933), Roelofs (1983)			Syn: Amphora eunotia Cleve
Halamphora exigua	(W.Gregory) Levkov	M	Bacillariophyta	Bacillariophyceae	Bacillariophycidae	Thalassiophysales	Catenulaceae	2	Literature: Bailey & MacKay (1916), Shim (1976)			Syn: Amphora exigua W.Gregory
Halamphora granulata	(Gregory) Levkov	M	Bacillariophyta	Bacillariophyceae	Bacillariophycidae	Thalassiophysales	Catenulaceae	1	Literature: Roelofs (1983)			Syn: Amphora granulata W.Gregory
Halamphora holsatica	(Hustedt) Levkov	B	Bacillariophyta	Bacillariophyceae	Bacillariophycidae	Thalassiophysales	Catenulaceae	1	Literature: Rao & Lewin (1976)			Syn: Amphora holsatica Hustedt
Halamphora hyalina	(Kützing) Rimet & R.Jahn	M	Bacillariophyta	Bacillariophyceae	Bacillariophycidae	Thalassiophysales	Catenulaceae	1	Literature: Bailey & MacKay (1916)			Syn: Amphora hyalina Kützing
Halamphora nagumoi	J.G.Stepanek, Mayama & Kociolek	B	Bacillariophyta	Bacillariophyceae	Bacillariophycidae	Thalassiophysales	Catenulaceae	3			Molecular (amplicon): IMERSS (ENA:ERS21395345)
Halamphora turgida	(W.Gregory) Levkov	B	Bacillariophyta	Bacillariophyceae	Bacillariophycidae	Thalassiophysales	Catenulaceae	2	Literature: Bailey & MacKay (1916), Clemens (1933)			Syn: Amphora turgida W.Gregory
Tetramphora sulcata	(Brébisson) Stepanek & Kociolek	M	Bacillariophyta	Bacillariophyceae	Bacillariophycidae	Thalassiophysales	Catenulaceae	13			Molecular (amplicon): IMERSS (ENA:ERS27214058)
Actinella punctata	F.W.Lewis	F	Bacillariophyta	Bacillariophyceae	Eunotiophycidae	Eunotiales	Eunotiaceae	1	Literature: Buchanan (1966)
Eunophora berggrenii	(Cleve) D.G.Mann, M.A.Harper & Levkov	F	Bacillariophyta	Bacillariophyceae	Eunotiophycidae	Eunotiales	Eunotiaceae	1	Literature: Tynni (1986)			Syn: Amphora berggrenii Cleve
Eunotia arcus	Ehrenberg	F	Bacillariophyta	Bacillariophyceae	Eunotiophycidae	Eunotiales	Eunotiaceae	1	Literature: Roelofs (1983)
Eunotia bidens	Ehrenberg	F	Bacillariophyta	Bacillariophyceae	Eunotiophycidae	Eunotiales	Eunotiaceae	1	Literature: Tempère & Peragallo (1908)			Syn: Eunotia praerupta var. bidens (Ehrenberg) Grunow
Eunotia exigua	(Brébisson ex Kützing) Rabenhorst	F	Bacillariophyta	Bacillariophyceae	Eunotiophycidae	Eunotiales	Eunotiaceae	1	Literature: Roelofs (1983)
Eunotia major	(W.Smith) Rabenhorst	F	Bacillariophyta	Bacillariophyceae	Eunotiophycidae	Eunotiales	Eunotiaceae	1	Literature: Rao & Lewin (1976)			Syn: Eunotia monodon var. major (W.Smith) Hustedt (as ‘maior')
Eunotia minor	(Kützing) Grunow	F	Bacillariophyta	Bacillariophyceae	Eunotiophycidae	Eunotiales	Eunotiaceae	1	Literature: Roelofs (1983)
Eunotia monodon	Ehrenberg	F	Bacillariophyta	Bacillariophyceae	Eunotiophycidae	Eunotiales	Eunotiaceae	1	Literature: Tempère & Peragallo (1908)
Eunotia sudetica	O.Müller	F	Bacillariophyta	Bacillariophyceae	Eunotiophycidae	Eunotiales	Eunotiaceae	2	Literature: Roelofs (1983), Tempère & Peragallo (1908)
Actinoneis lorenziana	(Grunow) Mereschkowsky	F	Bacillariophyta	Bacillariophyceae	incertae sedis	incertae sedis	incertae sedis	1	Literature: Bailey & MacKay (1916)			Syn: Achnanthes lorenziana (Grunow) Cleve
Ambo balticus	(Simonsen) Witkowski, Lange-Bertalot & Ashworth	F	Bacillariophyta	Bacillariophyceae	incertae sedis	incertae sedis	incertae sedis	1	Literature: Rao & Lewin (1976)			Syn: Anaulus balticus Simonsen
Drepanotheca bivittata	(Grunow & Pantoscek) Schrader	M	Bacillariophyta	Bacillariophyceae	incertae sedis	incertae sedis	incertae sedis	2	Literature: Bailey & MacKay (1916), Clemens (1933)			Syn: Eunotogramma bivittata Grunow & Pantocsek (as ‘bivittatum’)
Libellus grevillei	(C.Agardh) Cleve	M	Bacillariophyta	Bacillariophyceae	incertae sedis	incertae sedis	incertae sedis	2	Literature: Bailey & MacKay (1916)	Morphology: FLAS (FLAS A766)		Syn: Navicula grevillei (Agardh) Heiberg
Endictya oceanica	Ehrenberg	M	Bacillariophyta	Coscinodiscophyceae	Archaegladiopsophycidae	Stephanopyxales	Endictyaceae	1	Literature: Tempère & Peragallo (1908)
Eupyxidicula turris	(Greville) S.Blanco & C.E.Wetzel	M	Bacillariophyta	Coscinodiscophyceae	Archaegladiopsophycidae	Stephanopyxales	Stephanopyxidaceae	139	Literature: Buchanan (1966), Forbes & Waters (1993), Hobson & McQuoid (2001), McQuoid & Hobson (1997), McQuoid & Hobson (2001), Sancetta & Calvert (1988)	Morphology: Hakai (Hakai_phyto_QU39_2016-05-30_1m_12), WL: iNat (4848947)	Molecular (amplicon): EBI (ENA:SRS1690290)	Syn: Stephanopyxis turris (Greville) Ralfs
Stephanopyxis nipponica	Gran & Yendo	M	Bacillariophyta	Coscinodiscophyceae	Archaegladiopsophycidae	Stephanopyxales	Stephanopyxidaceae	16	Literature: Buchanan (1966), Chester et al. (1979), Clemens (1933), Forbes & Waters (1993), Gran & Angst (1931), Horner et al. (2005), Légaré (1957), Phifer (1932), Shim (1976), Waters et al. (1992)	Morphology: Hakai (Hakai_phyto_QU39_2020-03-18_5m_14), WL: iNat (45809431)
Stephanopyxis palmeriana	(Greville) Grunow	M	Bacillariophyta	Coscinodiscophyceae	Archaegladiopsophycidae	Stephanopyxales	Stephanopyxidaceae	3	Literature: Clemens (1933), Gran & Angst (1931), Phifer (1932)			Syn: Creswellia palmeriana Greville
Synedrosphenia fulgens	(Greville) Lobban & Ashworth	M	Bacillariophyta	Coscinodiscophyceae	Biddulphiophycidae	Ardissoneales	Ardissoneaceae	1	Literature: Buchanan (1966)			Syn: Synedra fulgens (Greville) W.Smith
Toxarium undulatum	Bailey	M	Bacillariophyta	Coscinodiscophyceae	Biddulphiophycidae	Toxariales	Toxariaceae	2	Literature: Bailey & MacKay (1916), Clemens (1933)			Syn: Synedra undulata (Bailey) W.Smith
Auliscus sculptus	(W.Smith) Brightwell	M	Bacillariophyta	Coscinodiscophyceae	Biddulphiophycidae	Triceratiales	Triceratiaceae	5	Literature: Bailey & MacKay (1916), Clemens (1933), Lord (1866), Rao & Lewin (1976)	Morphology: WL: iNat (263023692)		Syn: Auliscus caelatus J.W.Bailey
Triceratium montereyi	T.Brightwell	M	Bacillariophyta	Coscinodiscophyceae	Biddulphiophycidae	Triceratiales	Triceratiaceae	2	Literature: Lord (1866), Tempère & Peragallo (1908)
Bacteriastrum delicatulum	Cleve	M	Bacillariophyta	Coscinodiscophyceae	Chaetocerotophycidae	Chaetocerotales	Chaetocerotaceae	6	Literature: Chester et al. (1979), Clemens (1933), Gran & Angst (1931), Légaré (1957), Phifer (1932), Shim (1976)
Bacteriastrum hyalinum	Lauder	M	Bacillariophyta	Coscinodiscophyceae	Chaetocerotophycidae	Chaetocerotales	Chaetocerotaceae	1		Morphology: WL: iNat (315424735) Voucher (WL-LM-51)				[NR]
Chaetoceros affinis	Lauder	M	Bacillariophyta	Coscinodiscophyceae	Chaetocerotophycidae	Chaetocerotales	Chaetocerotaceae	17	Literature: Buchanan (1966), Clemens (1933), Forbes & Waters (1993), Gran & Angst (1931), Haigh, Taylor & Sutherland (1992), Légaré (1957), McQuoid & Hobson (1997), Phifer (1932), Roelofs (1983), Sancetta & Calvert (1988), Shim (1976)	Morphology: WL: iNat (4876445)	Molecular (amplicon): EBI (ENA:SRS2340124)
Chaetoceros anastomosans	Grunow	M	Bacillariophyta	Coscinodiscophyceae	Chaetocerotophycidae	Chaetocerotales	Chaetocerotaceae	1	Literature: Gran & Angst (1931)
Chaetoceros atlanticus	Cleve	M	Bacillariophyta	Coscinodiscophyceae	Chaetocerotophycidae	Chaetocerotales	Chaetocerotaceae	2	Literature: Clemens (1933), Gran & Angst (1931)
Chaetoceros borealis	Bailey	M	Bacillariophyta	Coscinodiscophyceae	Chaetocerotophycidae	Chaetocerotales	Chaetocerotaceae	2	Literature: Bailey & MacKay (1916), Clemens (1933)			Syn: Chaetoceros boreale Bailey
Chaetoceros brevis	F.Schütt	M	Bacillariophyta	Coscinodiscophyceae	Chaetocerotophycidae	Chaetocerotales	Chaetocerotaceae	13	Literature: Chester et al. (1979), Légaré (1957), Shim (1976)		Molecular (amplicon): EBI (ENA:SRS2340146)
Chaetoceros ceratosporus	Ostenfeld	M	Bacillariophyta	Coscinodiscophyceae	Chaetocerotophycidae	Chaetocerotales	Chaetocerotaceae	37	Literature: Buchanan (1966), Shim (1976)	Morphology: Hakai (Hakai_phyto_QU39_2017-11-16_1m_1)
Chaetoceros cinctus	Gran	M	Bacillariophyta	Coscinodiscophyceae	Chaetocerotophycidae	Chaetocerotales	Chaetocerotaceae	89	Literature: Bailey & MacKay (1916), Clemens (1933), Gran & Angst (1931), Gucluer & Gross (1964), Hobson & McQuoid (2001), Shim (1976), Waters et al. (1992)	Morphology: Hakai (Hakai_phyto_QU39_2017-05-17_1m_2)		Syn: Chaetoceros crucifer Gran	Notes: Gran and Angst (1931, p. 485) “consider C. crucifer as the Pacific representative of C. cinctus Gran”; C. crucifer H. H. Gran is a non-verified species (Guriy and Guriy 2025); placed under C. cinctus Gran for this historic record.
Chaetoceros compressus	Lauder	M	Bacillariophyta	Coscinodiscophyceae	Chaetocerotophycidae	Chaetocerotales	Chaetocerotaceae	31	Literature: Buchanan (1966), Chester et al. (1979), Clemens (1933), Forbes & Waters (1993), Gran & Angst (1931), Gucluer & Gross (1964), Haigh, Taylor & Sutherland (1992), Harrison et al. (1991), Hobson & McQuoid (2001), McQuoid & Hobson (1997), McQuoid & Hobson (2001), Shim (1976), Sutherland et al. (2023), Waters et al. (1992)	Morphology: Hakai (Hakai_phyto_QU39_2021-06-28_5m_5)
Chaetoceros concavicornis	Mangin	M	Bacillariophyta	Coscinodiscophyceae	Chaetocerotophycidae	Chaetocerotales	Chaetocerotaceae	34	Literature: Buchanan (1966), Chester et al. (1979), Clemens (1933), Forbes & Waters (1993), Gran & Angst (1931), Hobson (1983), Johnson (1931), Légaré (1957), McQuoid & Hobson (1997), Phifer (1932), Sancetta & Calvert (1988), Shim (1976), Sutherland et al. (2023)	Morphology: Hakai (Hakai_phyto_QU39_2017-07-17_1m_1), IOC.UNESCO (HAEDAT:CA-37:CA-09-004:causative:8177), WL: iNat (4876451)
Chaetoceros constrictus	Gran	M	Bacillariophyta	Coscinodiscophyceae	Chaetocerotophycidae	Chaetocerotales	Chaetocerotaceae	5	Literature: Buchanan (1966), Chester et al. (1979), Haigh, Taylor & Sutherland (1992), Légaré (1957), Shim (1976)
Chaetoceros contortus	F.Schütt	M	Bacillariophyta	Coscinodiscophyceae	Chaetocerotophycidae	Chaetocerotales	Chaetocerotaceae	32	Literature: Horner et al. (2005)		Molecular (amplicon): IMERSS (ENA:ERS27217975)
Chaetoceros convolutus	Castracane	M	Bacillariophyta	Coscinodiscophyceae	Chaetocerotophycidae	Chaetocerotales	Chaetocerotaceae	86	Literature: Buchanan (1966), Chester et al. (1979), Clemens (1933), Forbes & Waters (1993), Gran & Angst (1931), Harrison et al. (1991), Horner et al. (2005), Johnson (1931), Kennedy & LeBrasseur (1977), Légaré (1957), McQuoid & Hobson (1997), Phifer (1932), Shim (1976)	Morphology: Hakai (Hakai_phyto_QU39_2018-10-04_1m_2), IOC.UNESCO (HAEDAT:CA-37:CA-17-010:causative:9352)		Syn: Chaetoceros brightwellii Gran
Chaetoceros costatus	Pavillard	M	Bacillariophyta	Coscinodiscophyceae	Chaetocerotophycidae	Chaetocerotales	Chaetocerotaceae	2	Literature: McQuoid & Hobson (1997), McQuoid & Hobson (2001)
Chaetoceros crinitus	F.Schütt	M	Bacillariophyta	Coscinodiscophyceae	Chaetocerotophycidae	Chaetocerotales	Chaetocerotaceae	1	Literature: Clemens (1933)
Chaetoceros criophilus	Castracane	M	Bacillariophyta	Coscinodiscophyceae	Chaetocerotophycidae	Chaetocerotales	Chaetocerotaceae	1	Literature: Bailey & MacKay (1916)				Notes: orth. corr. ‘Chaetoceros cryophyllum Castracane’
Chaetoceros curvisetus	Cleve	M	Bacillariophyta	Coscinodiscophyceae	Chaetocerotophycidae	Chaetocerotales	Chaetocerotaceae	4	Literature: Haigh, Taylor & Sutherland (1992), Hobson & McQuoid (2001), Légaré (1957)	Morphology: WL: iNat (4876455)
Chaetoceros danicus	Cleve	M	Bacillariophyta	Coscinodiscophyceae	Chaetocerotophycidae	Chaetocerotales	Chaetocerotaceae	55	Literature: Buchanan (1966), Chester et al. (1979), Clemens (1933), Gran & Angst (1931), Hobson & McQuoid (2001), Horner et al. (2005), Phifer (1932), Shim (1976), Waters et al. (1992)	Morphology: Hakai (Hakai_phyto_QU39_2020-09-01_5m_6)
Chaetoceros debilis	Cleve	M	Bacillariophyta	Coscinodiscophyceae	Chaetocerotophycidae	Chaetocerotales	Chaetocerotaceae	181	Literature: Buchanan (1966), Chester et al. (1979), Clemens (1933), Forbes & Waters (1993), Gran & Angst (1931), Gucluer & Gross (1964), Haigh, Taylor & Sutherland (1992), Hobson (1983), Hobson & McQuoid (2001), Horner et al. (2005), Johnson (1931), Légaré (1957), McQuoid & Hobson (1997), McQuoid & Hobson (2001), Parsons et al. (1967), Phifer (1932), Roelofs (1983), Sancetta & Calvert (1988), Shi…	Morphology: Hakai (Hakai_phyto_QU39_2018-10-04_1m_3)	Molecular (amplicon): EBI (ENA:SRS962342), IMERSS (ENA:ERS27217975)
Chaetoceros decipiens	Cleve	M	Bacillariophyta	Coscinodiscophyceae	Chaetocerotophycidae	Chaetocerotales	Chaetocerotaceae	53	Literature: Bailey & MacKay (1916), Buchanan (1966), Chester et al. (1979), Clemens (1933), Gran & Angst (1931), Hobson & McQuoid (2001), Horner et al. (2005), Johnson (1931), Légaré (1957), Phifer (1932), Shim (1976), Waters et al. (1992)	Morphology: Hakai (Hakai_phyto_QU39_2020-09-01_5m_8), WL: iNat (4876188)	Molecular (amplicon): EBI (ENA:SRS966792)
Chaetoceros densus	(Cleve) Cleve	M	Bacillariophyta	Coscinodiscophyceae	Chaetocerotophycidae	Chaetocerotales	Chaetocerotaceae	2	Literature: Clemens (1933), Sancetta & Calvert (1988)
Chaetoceros diadema	(Ehrenberg) Gran	M	Bacillariophyta	Coscinodiscophyceae	Chaetocerotophycidae	Chaetocerotales	Chaetocerotaceae	65	Literature: Bailey & MacKay (1916), Buchanan (1966), Clemens (1933), Forbes & Waters (1993), Gran & Angst (1931), Hobson & McQuoid (2001), Horner et al. (2005), McQuoid & Hobson (1997), McQuoid & Hobson (2001), Phifer (1932), Roelofs (1983), Sancetta & Calvert (1988), Shim (1976), Tempère & Peragallo (1908), Waters et al. (1992)	Morphology: Hakai (Hakai_phyto_QU39_2020-09-01_5m_9), WL: iNat (263078068)	Molecular (amplicon): IMERSS (ENA:ERS27217975)	Syn: Syndendrium diadema Ehrenberg
Chaetoceros dichaeta	Ehrenberg	M	Bacillariophyta	Coscinodiscophyceae	Chaetocerotophycidae	Chaetocerotales	Chaetocerotaceae	2	Literature: Bailey & MacKay (1916), Clemens (1933)
Chaetoceros didymus	Ehrenberg	M	Bacillariophyta	Coscinodiscophyceae	Chaetocerotophycidae	Chaetocerotales	Chaetocerotaceae	51	Literature: Bailey & MacKay (1916), Buchanan (1966), Chester et al. (1979), Clemens (1933), Gran & Angst (1931), Gucluer & Gross (1964), Hobson (1983), Hobson & McQuoid (2001), Horner et al. (2005), Légaré (1957), McQuoid & Hobson (1997), McQuoid & Hobson (2001), Phifer (1932), Powys (1987), Roelofs (1983), Sancetta & Calvert (1988), Shim (1976), Sutherland et al. (2023), Waters et al. (1992)	Morphology: Hakai (Hakai_phyto_QU39_2020-05-14_5m_3), WL: iNat (4849241)
Chaetoceros difficilis	Cleve	M	Bacillariophyta	Coscinodiscophyceae	Chaetocerotophycidae	Chaetocerotales	Chaetocerotaceae	3	Literature: Hobson (1983), Shim (1976), Waters et al. (1992)
Chaetoceros eibenii	Grunow	M	Bacillariophyta	Coscinodiscophyceae	Chaetocerotophycidae	Chaetocerotales	Chaetocerotaceae	3	Literature: Clemens (1933), Gran & Angst (1931), Phifer (1932)
Chaetoceros externus	Gran	M	Bacillariophyta	Coscinodiscophyceae	Chaetocerotophycidae	Chaetocerotales	Chaetocerotaceae	1	Literature: Clemens (1933)
Chaetoceros filiformis	Meunier	M	Bacillariophyta	Coscinodiscophyceae	Chaetocerotophycidae	Chaetocerotales	Chaetocerotaceae	1	Literature: Forbes & Waters (1993)
Chaetoceros furcillatus	Bailey	M	Bacillariophyta	Coscinodiscophyceae	Chaetocerotophycidae	Chaetocerotales	Chaetocerotaceae	1	Literature: Sancetta & Calvert (1988)
Chaetoceros gracilis	Pantocsek	M	Bacillariophyta	Coscinodiscophyceae	Chaetocerotophycidae	Chaetocerotales	Chaetocerotaceae	6	Literature: Buchanan (1966), Chester et al. (1979), Hobson (1983), Phifer (1932), Roelofs (1983), Sutherland et al. (2023)
Chaetoceros incurvus	Bailey	M	Bacillariophyta	Coscinodiscophyceae	Chaetocerotophycidae	Chaetocerotales	Chaetocerotaceae	1	Literature: Lord (1866)				Notes: orth. corr. ‘Chaetoceros incurvum’
Chaetoceros ingolfianus	Ostenfeld	M	Bacillariophyta	Coscinodiscophyceae	Chaetocerotophycidae	Chaetocerotales	Chaetocerotaceae	1	Literature: Shim (1976)
Chaetoceros laciniosus	F. Schütt	M	Bacillariophyta	Coscinodiscophyceae	Chaetocerotophycidae	Chaetocerotales	Chaetocerotaceae	90	Literature: Chester et al. (1979), Clemens (1933), Forbes & Waters (1993), Gran & Angst (1931), Hobson & McQuoid (2001), Horner et al. (2005), Légaré (1957), McQuoid & Hobson (1997), Phifer (1932), Shim (1976), Sutherland et al. (2023), Waters et al. (1992)	Morphology: Hakai (Hakai_phyto_QU39_2018-10-04_1m_4), WL: iNat (4876214)
Chaetoceros lauderi	Ralfs ex Lauder	M	Bacillariophyta	Coscinodiscophyceae	Chaetocerotophycidae	Chaetocerotales	Chaetocerotaceae	4	Literature: Buchanan (1966), McQuoid & Hobson (1997), Roelofs (1983), Waters et al. (1992)
Chaetoceros lorenzianus	Grunow	M	Bacillariophyta	Coscinodiscophyceae	Chaetocerotophycidae	Chaetocerotales	Chaetocerotaceae	15	Literature: Buchanan (1966), Chester et al. (1979), Clemens (1933), Forbes & Waters (1993), Gran & Angst (1931), Gucluer & Gross (1964), Hobson & McQuoid (2001), Légaré (1957), McQuoid & Hobson (1997), McQuoid & Hobson (2001), Phifer (1932), Roelofs (1983), Sancetta & Calvert (1988), Shim (1976)	Morphology: WL: iNat (263082372)
Chaetoceros mitra	(Bailey) Cleve	M	Bacillariophyta	Coscinodiscophyceae	Chaetocerotophycidae	Chaetocerotales	Chaetocerotaceae	2	Literature: Hobson & McQuoid (2001)	Morphology: Hakai (Hakai_phyto_QU39_2018-07-31_1m_5)
Chaetoceros neogracilis	VanLandingham	M	Bacillariophyta	Coscinodiscophyceae	Chaetocerotophycidae	Chaetocerotales	Chaetocerotaceae	2	Literature: Clemens (1933), Gran & Angst (1931)			Syn: Chaetoceros gracilis F.Schütt, nom. illeg.
Chaetoceros pavillardii	J.Ikari	M	Bacillariophyta	Coscinodiscophyceae	Chaetocerotophycidae	Chaetocerotales	Chaetocerotaceae	1	Literature: Sancetta & Calvert (1988)
Chaetoceros pelagicus	Cleve	M	Bacillariophyta	Coscinodiscophyceae	Chaetocerotophycidae	Chaetocerotales	Chaetocerotaceae	2	Literature: Buchanan (1966), Forbes & Waters (1993)
Chaetoceros peruvianus	Brightwell	M	Bacillariophyta	Coscinodiscophyceae	Chaetocerotophycidae	Chaetocerotales	Chaetocerotaceae	2	Literature: Bailey & MacKay (1916)	Morphology: WL: iNat (141899549) Voucher (WL-LM-2)
Chaetoceros protuberans	Lauder	M	Bacillariophyta	Coscinodiscophyceae	Chaetocerotophycidae	Chaetocerotales	Chaetocerotaceae	1	Literature: Buchanan (1966)			Syn: Chaetoceros didymus var. protuberans (H.S.Lauder) Gran & K.Yendo
Chaetoceros pseudocrinitus	Ostenfeld	M	Bacillariophyta	Coscinodiscophyceae	Chaetocerotophycidae	Chaetocerotales	Chaetocerotaceae	5	Literature: Clemens (1933), Forbes & Waters (1993), Gran & Angst (1931), Phifer (1932), Shim (1976)			Syn: Chaetoceros ingolfianus Ostenfeld (as 'Chaetoceras ingolfianum’), Chaetoceros pseudocrinitus Ostenfeld
Chaetoceros pseudocurvisetus	Mangin	M	Bacillariophyta	Coscinodiscophyceae	Chaetocerotophycidae	Chaetocerotales	Chaetocerotaceae	1	Literature: McQuoid & Hobson (1997)
Chaetoceros radicans	F. Schütt	M	Bacillariophyta	Coscinodiscophyceae	Chaetocerotophycidae	Chaetocerotales	Chaetocerotaceae	63	Literature: Buchanan (1966), Chester et al. (1979), Clemens (1933), Forbes & Waters (1993), Gran & Angst (1931), Gucluer & Gross (1964), Haigh, Taylor & Sutherland (1992), Hobson & McQuoid (2001), Horner et al. (2005), Légaré (1957), McQuoid & Hobson (1997), McQuoid & Hobson (2001), Phifer (1932), Powys (1987), Roelofs (1983), Sancetta & Calvert (1988), Shim (1976), Sutherland et al. (2023), Wate…	Morphology: Hakai (Hakai_phyto_QU39_2017-05-17_1m_4), WL: iNat (4876457)	Molecular (amplicon): EBI (ENA:SRS2340158)	Syn: Chaetoceros scolopendra Cleve
Chaetoceros rostratus	Ralfs	M	Bacillariophyta	Coscinodiscophyceae	Chaetocerotophycidae	Chaetocerotales	Chaetocerotaceae	1	Literature: Forbes & Waters (1993)
Chaetoceros saltans	Cleve	M	Bacillariophyta	Coscinodiscophyceae	Chaetocerotophycidae	Chaetocerotales	Chaetocerotaceae	2	Literature: Bailey & MacKay (1916), Clemens (1933)
Chaetoceros secundus	Cleve	M	Bacillariophyta	Coscinodiscophyceae	Chaetocerotophycidae	Chaetocerotales	Chaetocerotaceae	3	Literature: Chester et al. (1979), Clemens (1933), Gran & Angst (1931)
Chaetoceros seiracanthus	Gran	M	Bacillariophyta	Coscinodiscophyceae	Chaetocerotophycidae	Chaetocerotales	Chaetocerotaceae	69	Literature: Clemens (1933), Gran & Angst (1931), Gucluer & Gross (1964), McQuoid & Hobson (1997), McQuoid & Hobson (2001), Roelofs (1983)	Morphology: Hakai (Hakai_phyto_QU39_2017-10-11_1m_11)
Chaetoceros similis	Cleve	M	Bacillariophyta	Coscinodiscophyceae	Chaetocerotophycidae	Chaetocerotales	Chaetocerotaceae	67	Literature: Chester et al. (1979), Clemens (1933), Forbes & Waters (1993), Gran & Angst (1931), Hobson & McQuoid (2001), Horner et al. (2005), Légaré (1957), McQuoid & Hobson (1997), Phifer (1932), Waters et al. (1992)	Morphology: Hakai (Hakai_phyto_QU39_2018-05-15_1m_9)	Molecular (amplicon): IMERSS (ENA:ERS27217975)
Chaetoceros simplex	Ostenfeld	M	Bacillariophyta	Coscinodiscophyceae	Chaetocerotophycidae	Chaetocerotales	Chaetocerotaceae	19	Literature: Forbes & Waters (1993), Hobson & McQuoid (2001), Shim (1976)	Morphology: Hakai (Hakai_phyto_QU39_2018-05-15_1m_10)
Chaetoceros socialis	H.S. Lauder	M	Bacillariophyta	Coscinodiscophyceae	Chaetocerotophycidae	Chaetocerotales	Chaetocerotaceae	80	Literature: Bailey & MacKay (1916), Buchanan (1966), Chester et al. (1979), Clemens (1933), Forbes & Waters (1993), Gran & Angst (1931), Hobson & McQuoid (2001), Horner et al. (2005), Parsons et al. (1967), Shim (1976), Sutherland et al. (2023), Waters et al. (1992)	Morphology: Hakai (Hakai_phyto_QU39_2021-07-27_5m_10), WL: iNat (4876466)		Syn: Chaetoceros radians F.Schütt, Chaetoceros socialis Lauder	Notes: orth. corr. Chaetoceros sociale Lauder
Chaetoceros subsecundus	(Grunow ex Van Heurck) Hustedt	M	Bacillariophyta	Coscinodiscophyceae	Chaetocerotophycidae	Chaetocerotales	Chaetocerotaceae	2	Literature: Chester et al. (1979), Gucluer & Gross (1964)
Chaetoceros subtilis	Cleve	M	Bacillariophyta	Coscinodiscophyceae	Chaetocerotophycidae	Chaetocerotales	Chaetocerotaceae	30	Literature: Bailey & MacKay (1916), Buchanan (1966), Clemens (1933), Forbes & Waters (1993), Hobson & McQuoid (2001), Horner et al. (2005), Shim (1976), Sutherland et al. (2023)	Morphology: Hakai (Hakai_phyto_QU39_2021-07-27_5m_11)
Chaetoceros tenuissimus	Meunier	M	Bacillariophyta	Coscinodiscophyceae	Chaetocerotophycidae	Chaetocerotales	Chaetocerotaceae	77	Literature: Hobson & McQuoid (2001)	Morphology: Hakai (Hakai_phyto_QU39_2016-04-28_1m_31)
Chaetoceros teres	Cleve	M	Bacillariophyta	Coscinodiscophyceae	Chaetocerotophycidae	Chaetocerotales	Chaetocerotaceae	7	Literature: Buchanan (1966), Chester et al. (1979), Clemens (1933), Gran & Angst (1931), Horner et al. (2005), Légaré (1957), Phifer (1932)
Chaetoceros tetrastichon	Cleve	M	Bacillariophyta	Coscinodiscophyceae	Chaetocerotophycidae	Chaetocerotales	Chaetocerotaceae	1	Literature: Shim (1976)
Chaetoceros tortissimus	Gran	M	Bacillariophyta	Coscinodiscophyceae	Chaetocerotophycidae	Chaetocerotales	Chaetocerotaceae	2	Literature: Chester et al. (1979), Waters et al. (1992)
Chaetoceros vanheurckii	Gran	M	Bacillariophyta	Coscinodiscophyceae	Chaetocerotophycidae	Chaetocerotales	Chaetocerotaceae	11	Literature: Clemens (1933), Gran & Angst (1931), Horner et al. (2005), Légaré (1957), McQuoid & Hobson (1997), McQuoid & Hobson (2001), Phifer (1932), Roelofs (1983), Sancetta & Calvert (1988), Shim (1976), Waters et al. (1992)				Notes: Waters et al. (1992) indicate that their identification of C. vanheurckii might be C. constrictum
Chaetoceros vistulae	Apstein	M	Bacillariophyta	Coscinodiscophyceae	Chaetocerotophycidae	Chaetocerotales	Chaetocerotaceae	3	Literature: Buchanan (1966), Chester et al. (1979), Forbes & Waters (1993)
Chaetoceros wighamii	Brightwell	F	Bacillariophyta	Coscinodiscophyceae	Chaetocerotophycidae	Chaetocerotales	Chaetocerotaceae	1	Literature: Forbes & Waters (1993)
Chaetoceros willei	Gran	M	Bacillariophyta	Coscinodiscophyceae	Chaetocerotophycidae	Chaetocerotales	Chaetocerotaceae	3	Literature: Buchanan (1966), Forbes & Waters (1993), Shim (1976)
Leptocylindrus danicus	Cleve	M	Bacillariophyta	Coscinodiscophyceae	Chaetocerotophycidae	Chaetocerotales	Leptocylindraceae	148	Literature: Buchanan (1966), Chester et al. (1979), Clemens (1933), Forbes & Waters (1993), Gran & Angst (1931), Haigh, Taylor & Sutherland (1992), Hobson (1983), Hobson & McQuoid (2001), Horner et al. (2005), Légaré (1957), Phifer (1932), Roelofs (1983), Shim (1976), Stockner & Cliff (1975), Stockner & Cliff (1976), Waters et al. (1992)	Morphology: Hakai (Hakai_phyto_QU39_2016-04-28_1m_33), WL: iNat (193126365) Voucher (WL-SEM-24)	Molecular (amplicon): EBI (ENA:SRS969435), IMERSS (ENA:ERS27217975)
Leptocylindrus minimus	Gran	M	Bacillariophyta	Coscinodiscophyceae	Chaetocerotophycidae	Chaetocerotales	Leptocylindraceae	26	Literature: Buchanan (1966), Chester et al. (1979), Clemens (1933), Forbes & Waters (1993), Gran & Angst (1931), Horner et al. (2005), Phifer (1932), Shim (1976), Waters et al. (1992)	Morphology: WL: iNat (50302063)	Molecular (amplicon): EBI (ENA:SRS1690237)
Tenuicylindrus belgicus	(Meunier) D.Nanjappa & A.Zingone	M	Bacillariophyta	Coscinodiscophyceae	Chaetocerotophycidae	Chaetocerotales	Leptocylindraceae	28			Molecular (amplicon): EBI (ENA:SRS2340124), IMERSS (ENA:ERS27217975)
Cerataulina bicornis	(Ehrenberg) Hasle	M	Bacillariophyta	Coscinodiscophyceae	Chaetocerotophycidae	Hemiaulales	Hemiaulaceae	49		Morphology: Hakai (Hakai_phyto_QU39_2018-10-04_1m_1)		Syn: Syringidium bicorne Ehrenberg
Cerataulina pelagica	(Cleve) Hendey	M	Bacillariophyta	Coscinodiscophyceae	Chaetocerotophycidae	Hemiaulales	Hemiaulaceae	76	Literature: Buchanan (1966), Chester et al. (1979), Clemens (1933), Forbes & Waters (1993), Gran & Angst (1931), Horner et al. (2005), Phifer (1932), Shim (1976), Stockner & Cliff (1975), Stockner & Cliff (1976), Stockner & Cliff (1979), Waters et al. (1992)	Morphology: Hakai (Hakai_phyto_QU39_2021-03-26_5m_48), WL: iNat (9290781)	Molecular (amplicon): IMERSS (ENA:ERS27217975)	Syn: Cerataulina bergonii Ostenfeld
Eucampia groenlandica	Cleve	M	Bacillariophyta	Coscinodiscophyceae	Chaetocerotophycidae	Hemiaulales	Hemiaulaceae	30		Morphology: Hakai (Hakai_phyto_QU39_2021-06-28_5m_58)
Eucampia zodiacus	Ehrenberg	M	Bacillariophyta	Coscinodiscophyceae	Chaetocerotophycidae	Hemiaulales	Hemiaulaceae	70	Literature: Bailey & MacKay (1916), Buchanan (1966), Chester et al. (1979), Clemens (1933), Forbes & Waters (1993), Hobson & McQuoid (2001), Johnson (1931), Légaré (1957), Phifer (1932), Sancetta & Calvert (1988), Shim (1976), Stockner & Cliff (1975), Stockner & Cliff (1976), Waters et al. (1992)	Morphology: Hakai (Hakai_phyto_QU39_2021-07-27_5m_15), WL: iNat (4848935)			Notes: orth. corr. ‘Ethmodiscus zodiacus’
Hemiaulus chinensis	Greville	M	Bacillariophyta	Coscinodiscophyceae	Chaetocerotophycidae	Hemiaulales	Hemiaulaceae	4	Literature: Shim (1976)	Morphology: WL: iNat (201768692)	Molecular (amplicon): EBI (ENA:SRS966615)	Syn: Hemiaulus sinensis Greville
Hemiaulus hauckii	Grunow ex Van Heurck	M	Bacillariophyta	Coscinodiscophyceae	Chaetocerotophycidae	Hemiaulales	Hemiaulaceae	2		Morphology: Hakai (Hakai_phyto_QU39_2019-09-04_5m_37)
Arachnoidiscus ehrenbergii	Bailey	M	Bacillariophyta	Coscinodiscophyceae	Coscinodiscophycidae	Arachnoidiscales	Arachnoidiscaceae	8	Literature: Bailey & MacKay (1916), Clemens (1933), Gran & Angst (1931), Lord (1866), Shim (1976)	Morphology: M (184750 / 462228 / E 5570), WL: iNat (248975017) Voucher (WL-SEM-5)
Arachnoidiscus indicus	Ehrenberg	M	Bacillariophyta	Coscinodiscophyceae	Coscinodiscophycidae	Arachnoidiscales	Arachnoidiscaceae	1	Literature: Tempère & Peragallo (1908)
Asterolampra marylandica	Ehrenberg	M	Bacillariophyta	Coscinodiscophyceae	Coscinodiscophycidae	Asterolamprales	Asterolampraceae	1	Literature: Buchanan (1966)
Asteromphalus arachne	(Brébisson) Ralfs	M	Bacillariophyta	Coscinodiscophyceae	Coscinodiscophycidae	Asterolamprales	Asterolampraceae	1	Literature: Bailey & MacKay (1916)
Asteromphalus heptactis	(Brébisson) Ralfs	M	Bacillariophyta	Coscinodiscophyceae	Coscinodiscophycidae	Asterolamprales	Asterolampraceae	12	Literature: Chester et al. (1979), Clemens (1933), Gran & Angst (1931), McQuoid & Hobson (1997), McQuoid & Hobson (2001), Phifer (1932), Sancetta & Calvert (1988), Shim (1976)	Morphology: WL: iNat (49975207) Voucher (WL-LM-15)
Liriogramma cf. sarcophagus	(Wallich) D.Z.Lan	M	Bacillariophyta	Coscinodiscophyceae	Coscinodiscophycidae	Asterolamprales	Asterolampraceae	1	Literature: Waters et al. (1992)
Aulacoseira ambigua	(Grunow) Simonsen	F	Bacillariophyta	Coscinodiscophyceae	Coscinodiscophycidae	Aulacoseirales	Aulacoseiraceae	1	Literature: Roelofs (1983)			Syn: Melosira ambigua (Grunow) O.F.Müller
Aulacoseira crenulata	(Ehrenberg) Thwaites	F	Bacillariophyta	Coscinodiscophyceae	Coscinodiscophycidae	Aulacoseirales	Aulacoseiraceae	1	Literature: Tempère & Peragallo (1908)			Syn: Melosira crenulata (Ehrenberg) Kützing
Aulacoseira distans	(Ehrenberg) Simonsen	F	Bacillariophyta	Coscinodiscophyceae	Coscinodiscophycidae	Aulacoseirales	Aulacoseiraceae	1	Literature: Roelofs (1983)			Syn: Melosira distans (Ehrenberg) Kützing
Aulacoseira granulata	(Ehrenberg) Simonsen	F	Bacillariophyta	Coscinodiscophyceae	Coscinodiscophycidae	Aulacoseirales	Aulacoseiraceae	1	Literature: Roelofs (1983)			Syn: Melosira granulata (Ehrenberg) Ralfs
Aulacoseira granulata var. angustissima	(O.Müller) Simonsen	F	Bacillariophyta	Coscinodiscophyceae	Coscinodiscophycidae	Aulacoseirales	Aulacoseiraceae	1	Literature: Shim (1976)			Syn: Melosira granulata var. angustissima O.Müller
Aulacoseira islandica	(O.Müller) Simonsen	F	Bacillariophyta	Coscinodiscophyceae	Coscinodiscophycidae	Aulacoseirales	Aulacoseiraceae	2	Literature: Roelofs (1983), Shim (1976)			Syn: Melosira islandica O.Müller
Aulacoseira islandica ssp. helvetica	(O.Müller) Simonsen	F	Bacillariophyta	Coscinodiscophyceae	Coscinodiscophycidae	Aulacoseirales	Aulacoseiraceae	1	Literature: Shim (1976)			Syn: Melosira islandica subsp. helvetica O.Müller
Aulacoseira italica	(Ehrenberg) Simonsen	F	Bacillariophyta	Coscinodiscophyceae	Coscinodiscophycidae	Aulacoseirales	Aulacoseiraceae	2	Literature: Roelofs (1983), Shim (1976)			Syn: Melosira italica (Ehrenberg) Kützing
Aulacoseira subarctica	(O.Müller) E.Y.Haworth	F	Bacillariophyta	Coscinodiscophyceae	Coscinodiscophycidae	Aulacoseirales	Aulacoseiraceae	2	Literature: Shim (1976)	Morphology: WL: iNat (262735091)		Syn: Melosira italica subsp. subarctica O.Müller
Attheya longicornis	R.M.Crawford & C.Gardner	M	Bacillariophyta	Coscinodiscophyceae	Coscinodiscophycidae	Biddulphiales	Attheyaceae	1		Morphology: WL: iNat (263094504) Voucher (WL-SEM-113)				[NR]
Attheya septentrionalis	(Østrup) R.M.Crawford	M	Bacillariophyta	Coscinodiscophyceae	Coscinodiscophycidae	Biddulphiales	Attheyaceae	5	Literature: Buchanan (1966), Forbes & Waters (1993), Sutherland et al. (2023), Waters et al. (1992)		Molecular (amplicon): EBI (ENA:JN162768)	Syn: Chaetoceros septentrionalis Østrup
Biddulphia biddulphiana	(J.E. Smith) Boyer	M	Bacillariophyta	Coscinodiscophyceae	Coscinodiscophycidae	Biddulphiales	Biddulphiaceae	3	Literature: Clemens (1933), Shim (1976)	Morphology: WL: iNat (4876149)		Syn: Biddulphia pulchella S.F.Gray, nom. illeg.
Isthmia enervis	Ehrenberg	M	Bacillariophyta	Coscinodiscophyceae	Coscinodiscophycidae	Biddulphiales	Biddulphiaceae	1		Morphology: WL: iNat (204882487) Voucher (WL-SEM-6)				[NR]
Isthmia nervosa	Kützing	M	Bacillariophyta	Coscinodiscophyceae	Coscinodiscophycidae	Biddulphiales	Biddulphiaceae	9	Literature: Clemens (1933), Lord (1866), Shim (1976), Tempère & Peragallo (1908)	Morphology: WL: iNat (196127525) Voucher (WL-LM-12)
Leudugeria janischii	(Grunow) Tempère ex Van Heurck	M	Bacillariophyta	Coscinodiscophyceae	Coscinodiscophycidae	Biddulphiales	Biddulphiaceae	1	Literature: Bailey & MacKay (1916)			Syn: Euodia janischii Grunow
Neobrightwellia alternans	(Bailey) M.P.Ashworth & P.A.Sims	M	Bacillariophyta	Coscinodiscophyceae	Coscinodiscophycidae	Biddulphiales	Biddulphiaceae	4	Literature: Bailey & MacKay (1916), Rao & Lewin (1976), Tempère & Peragallo (1908), Tynni (1986)			Syn: Biddulphia alternans (Bailey) Van Heurck, Triceratium alternans Bailey, Trigonium alternans (Bailey) A. Mann
Corethron hystrix	Hensen	M	Bacillariophyta	Coscinodiscophyceae	Coscinodiscophycidae	Corethrales	Corethraceae	16	Literature: Bailey & MacKay (1916), Chester et al. (1979), Clemens (1933), Gran & Angst (1931), Horner et al. (2005), Légaré (1957), Phifer (1932), Stockner & Cliff (1975), Stockner & Cliff (1976)	Morphology: MBA (265AT-1-10681), WL: iNat (49988677)
Corethron pennatum	(Grunow) Ostenfeld	M	Bacillariophyta	Coscinodiscophyceae	Coscinodiscophycidae	Corethrales	Corethraceae	87	Literature: Forbes & Waters (1993), Haigh, Taylor & Sutherland (1992), Shim (1976)	Morphology: Hakai (Hakai_phyto_QU39_2021-12-14_5m_1)		Syn: Corethron criophilum Castracane
Aulacodiscus kittonii	Arnott ex Ralfs	M	Bacillariophyta	Coscinodiscophyceae	Coscinodiscophycidae	Coscinodiscales	Aulacodiscaceae	2	Literature: Shim (1976)	Morphology: WL: iNat (264541292)
Aulacodiscus oregonus	Harvey & Bailey	M	Bacillariophyta	Coscinodiscophyceae	Coscinodiscophycidae	Coscinodiscales	Aulacodiscaceae	17	Literature: Bailey & MacKay (1916), Clemens (1933), Gran & Angst (1931), Tempère & Peragallo (1908)		Molecular (amplicon): IMERSS (ENA:ERS27214058)
Coscinodiscus apiculatus	Ehrenberg	M	Bacillariophyta	Coscinodiscophyceae	Coscinodiscophycidae	Coscinodiscales	Coscinodiscaceae	1	Literature: Waters et al. (1992)
Coscinodiscus argus	Ehrenberg	M	Bacillariophyta	Coscinodiscophyceae	Coscinodiscophycidae	Coscinodiscales	Coscinodiscaceae	1	Literature: Rao & Lewin (1976)
Coscinodiscus asteromphalus	Ehrenberg	M	Bacillariophyta	Coscinodiscophyceae	Coscinodiscophycidae	Coscinodiscales	Coscinodiscaceae	8	Literature: Bailey & MacKay (1916), Chester et al. (1979), Peck & Harrington (1897), Shim (1976), Tempère & Peragallo (1908), Tynni (1986), Waters et al. (1992)	Morphology: WL: iNat (257886598)
Coscinodiscus asteromphalus var. hybridus	Grunow	M	Bacillariophyta	Coscinodiscophyceae	Coscinodiscophycidae	Coscinodiscales	Coscinodiscaceae	1	Literature: Tempère & Peragallo (1908)				Notes: orth. corr. ‘Coscinodiscus asteromphalus var. hybrida’
Coscinodiscus centralis	Ehrenberg	M	Bacillariophyta	Coscinodiscophyceae	Coscinodiscophycidae	Coscinodiscales	Coscinodiscaceae	5	Literature: Bailey & MacKay (1916), Buchanan (1966), Chester et al. (1979), Horner et al. (2005), Johnson (1931)
Coscinodiscus centralis var. pacifica	Gran & Angst	M	Bacillariophyta	Coscinodiscophyceae	Coscinodiscophycidae	Coscinodiscales	Coscinodiscaceae	6	Literature: Chester et al. (1979), Clemens (1933), Gran & Angst (1931), Phifer (1932), Roelofs (1983), Shim (1976)
Coscinodiscus concinnus	W.Smith	M	Bacillariophyta	Coscinodiscophyceae	Coscinodiscophycidae	Coscinodiscales	Coscinodiscaceae	9	Literature: Bailey & MacKay (1916), Buchanan (1966), Chester et al. (1979), Clemens (1933), Gran & Angst (1931), Gucluer & Gross (1964), McQuoid & Hobson (1997), Phifer (1932)	Morphology: MBA (92AT-5-165)
Coscinodiscus curvatulus	Grunow	M	Bacillariophyta	Coscinodiscophyceae	Coscinodiscophycidae	Coscinodiscales	Coscinodiscaceae	12	Literature: Bailey & MacKay (1916), Buchanan (1966), Chester et al. (1979), Clemens (1933), Gran & Angst (1931), Gucluer & Gross (1964), McQuoid & Hobson (1997), Phifer (1932), Rao & Lewin (1976), Roelofs (1983), Shim (1976)	Morphology: WL: iNat (294137955)
Coscinodiscus curvatulus var. minor	(Ehrenberg) Grunow	M	Bacillariophyta	Coscinodiscophyceae	Coscinodiscophycidae	Coscinodiscales	Coscinodiscaceae	1	Literature: Roelofs (1983)
Coscinodiscus debilis	Grove	M	Bacillariophyta	Coscinodiscophyceae	Coscinodiscophycidae	Coscinodiscales	Coscinodiscaceae	1	Literature: Bailey & MacKay (1916)
Coscinodiscus divisus	Grunow	M	Bacillariophyta	Coscinodiscophyceae	Coscinodiscophycidae	Coscinodiscales	Coscinodiscaceae	3	Literature: Bailey & MacKay (1916), Clemens (1933), Rao & Lewin (1976)
Coscinodiscus gigas	Ehrenberg	M	Bacillariophyta	Coscinodiscophyceae	Coscinodiscophycidae	Coscinodiscales	Coscinodiscaceae	4	Literature: McQuoid & Hobson (1997), McQuoid & Hobson (2001), Sancetta & Calvert (1988), Shim (1976)
Coscinodiscus granii	L.F. Gough	M	Bacillariophyta	Coscinodiscophyceae	Coscinodiscophycidae	Coscinodiscales	Coscinodiscaceae	34	Literature: Buchanan (1966), Chester et al. (1979), Clemens (1933), Forbes & Waters (1993), Gucluer & Gross (1964), Hobson & McQuoid (2001), McQuoid & Hobson (1997), McQuoid & Hobson (2001), Phifer (1932), Shim (1976)	Morphology: WL: iNat (9290897)	Molecular (amplicon): EBI (ENA:SRS966881), IMERSS (ENA:ERS27217975); Molecular (Sanger): IMERSS (MW-18S-I11)
Coscinodiscus griseus	Greville	M	Bacillariophyta	Coscinodiscophyceae	Coscinodiscophycidae	Coscinodiscales	Coscinodiscaceae	1	Literature: Bailey & MacKay (1916)
Coscinodiscus marginatolineatus	A.W.F.Schmidt	M	Bacillariophyta	Coscinodiscophyceae	Coscinodiscophycidae	Coscinodiscales	Coscinodiscaceae	1	Literature: Shim (1976)
Coscinodiscus marginatus	Ehrenberg	M	Bacillariophyta	Coscinodiscophyceae	Coscinodiscophycidae	Coscinodiscales	Coscinodiscaceae	5	Literature: Chester et al. (1979), Clemens (1933), Roelofs (1983), Shim (1976)	Morphology: WL: iNat (225592076) Voucher (WL-LM-9)
Coscinodiscus obscurus	A.W.F.Schmidt	M	Bacillariophyta	Coscinodiscophyceae	Coscinodiscophycidae	Coscinodiscales	Coscinodiscaceae	2	Literature: Roelofs (1983), Shim (1976)
Coscinodiscus oculus-iridis	(Ehrenberg) Ehrenberg	M	Bacillariophyta	Coscinodiscophyceae	Coscinodiscophycidae	Coscinodiscales	Coscinodiscaceae	6	Literature: Bailey & MacKay (1916), Chester et al. (1979), Peck & Harrington (1897), Roelofs (1983), Tempère & Peragallo (1908), Waters et al. (1992)				Notes: orth. corr. ‘Coxinodiscus ovulus iridis’
Coscinodiscus patera	Castracane	M	Bacillariophyta	Coscinodiscophyceae	Coscinodiscophycidae	Coscinodiscales	Coscinodiscaceae	1	Literature: Bailey & MacKay (1916)
Coscinodiscus pavillardii	Forti	M	Bacillariophyta	Coscinodiscophyceae	Coscinodiscophycidae	Coscinodiscales	Coscinodiscaceae	1	Literature: Roelofs (1983)			Syn: Coscinodiscus perforatus var. pavillardii (Forti) Hustedt (as 'pavillardi')
Coscinodiscus perforatus	Ehrenberg	M	Bacillariophyta	Coscinodiscophyceae	Coscinodiscophycidae	Coscinodiscales	Coscinodiscaceae	4	Literature: Clemens (1933), Roelofs (1983), Shim (1976), Tynni (1986)
Coscinodiscus radiatus	Ehrenberg	M	Bacillariophyta	Coscinodiscophyceae	Coscinodiscophycidae	Coscinodiscales	Coscinodiscaceae	48	Literature: Bailey & MacKay (1916), Buchanan (1966), Chester et al. (1979), Clemens (1933), Lord (1866), McQuoid & Hobson (1997), McQuoid & Hobson (2001), Rao & Lewin (1976), Roelofs (1983), Sancetta & Calvert (1988), Shim (1976), Tynni (1986), Waters et al. (1992)	Morphology: WL: iNat (40702227)	Molecular (amplicon): EBI (ENA:FJ864276), IMERSS (ENA:ERS27217975)		Notes: orth. corr. ‘Coxinodiscus radiatus’
Coscinodiscus radiosus	Grunow	M	Bacillariophyta	Coscinodiscophyceae	Coscinodiscophycidae	Coscinodiscales	Coscinodiscaceae	1	Literature: Bailey & MacKay (1916)
Coscinodiscus rothii	(Ehrenberg) Grunow	M	Bacillariophyta	Coscinodiscophyceae	Coscinodiscophycidae	Coscinodiscales	Coscinodiscaceae	4	Literature: Bailey & MacKay (1916), Clemens (1933), Rao & Lewin (1976), Shim (1976)
Coscinodiscus subbulliens	Jørgensen	M	Bacillariophyta	Coscinodiscophyceae	Coscinodiscophycidae	Coscinodiscales	Coscinodiscaceae	1	Literature: Clemens (1933)
Coscinodiscus sublineatus	Grunow	M	Bacillariophyta	Coscinodiscophyceae	Coscinodiscophycidae	Coscinodiscales	Coscinodiscaceae	1	Literature: Rao & Lewin (1976)
Coscinodiscus subtilis	Ehrenberg	M	Bacillariophyta	Coscinodiscophyceae	Coscinodiscophycidae	Coscinodiscales	Coscinodiscaceae	2	Literature: Bailey & MacKay (1916), Lord (1866)				Notes: orth. corr. ‘Coxinodiscus subtilis’
Coscinodiscus wailesii	Gran & Angst	M	Bacillariophyta	Coscinodiscophyceae	Coscinodiscophycidae	Coscinodiscales	Coscinodiscaceae	16	Literature: Buchanan (1966), Chester et al. (1979), Clemens (1933), Gran & Angst (1931), Horner et al. (2005), Johnson (1931), Légaré (1957), Phifer (1932), Roelofs (1983), Shim (1976)	Morphology: MBA (154AT-5-976), WL: iNat (44884072)
Actinoptychus adriaticus	Grunow	M	Bacillariophyta	Coscinodiscophyceae	Coscinodiscophycidae	Coscinodiscales	Heliopeltaceae	1	Literature: Buchanan (1966)
Actinoptychus adriaticus var. pumila	Grunow	M	Bacillariophyta	Coscinodiscophyceae	Coscinodiscophycidae	Coscinodiscales	Heliopeltaceae	1		Morphology: WL: iNat (185626241) Voucher (WL-SEM-90)				[NR]
Actinoptychus areolatus	(Ehrenberg) A.W.F.Schmidt	M	Bacillariophyta	Coscinodiscophyceae	Coscinodiscophycidae	Coscinodiscales	Heliopeltaceae	1	Literature: Tempère & Peragallo (1908)
Actinoptychus maculatus	A.W.F.Schmidt	F	Bacillariophyta	Coscinodiscophyceae	Coscinodiscophycidae	Coscinodiscales	Heliopeltaceae	1	Literature: Shim (1976)
Actinoptychus senarius	(Ehrenberg) Ehrenberg	M	Bacillariophyta	Coscinodiscophyceae	Coscinodiscophycidae	Coscinodiscales	Heliopeltaceae	26	Literature: Bailey & MacKay (1916), Buchanan (1966), Chester et al. (1979), Clemens (1933), Gran & Angst (1931), Gucluer & Gross (1964), Horner et al. (2005), Lord (1866), McQuoid & Hobson (1997), McQuoid & Hobson (2001), Phifer (1932), Rao & Lewin (1976), Roelofs (1983), Shim (1976), Tempère & Peragallo (1908), Tynni (1986)	Morphology: NHMUK (Diatom BM Adams TS.629), WL: iNat (5197612) Voucher (WL-LM-15)	Molecular (amplicon): EBI (ENA:SRS966986)	Syn: Actinoptychus undulatus A.Schmidt
Actinoptychus splendens	(Shadbolt) Ralfs	M	Bacillariophyta	Coscinodiscophyceae	Coscinodiscophycidae	Coscinodiscales	Heliopeltaceae	11	Literature: Buchanan (1966), Chester et al. (1979), Clemens (1933), Gran & Angst (1931), McQuoid & Hobson (1997), McQuoid & Hobson (2001), Roelofs (1983), Sancetta & Calvert (1988), Shim (1976)	Morphology: WL: iNat (187951430) Voucher (WL-LM-8)		Syn: Actinosphaenia splendens Shadbolt
Actinoptychus vulgaris	Schumann	M	Bacillariophyta	Coscinodiscophyceae	Coscinodiscophycidae	Coscinodiscales	Heliopeltaceae	2	Literature: Tempère & Peragallo (1908)
Actinocyclus curvatulus	Janisch	M	Bacillariophyta	Coscinodiscophyceae	Coscinodiscophycidae	Coscinodiscales	Hemidiscaceae	3	Literature: McQuoid & Hobson (2001), Sancetta & Calvert (1988), Tempère & Peragallo (1908)
Actinocyclus kuetzingii	(A.W.F.Schmidt) Simonsen	M	Bacillariophyta	Coscinodiscophyceae	Coscinodiscophycidae	Coscinodiscales	Hemidiscaceae	4	Literature: Bailey & MacKay (1916), Clemens (1933), Rao & Lewin (1976), Shim (1976)			Syn: Coscinodiscus kuetzingii A.W.F.Schmidt (as ‘kützingii’)
Actinocyclus nebulosus	M.Peragallo	M	Bacillariophyta	Coscinodiscophyceae	Coscinodiscophycidae	Coscinodiscales	Hemidiscaceae	1	Literature: Tempère & Peragallo (1908)
Actinocyclus normanii	(W.Gregory ex Greville) Hustedt	M	Bacillariophyta	Coscinodiscophyceae	Coscinodiscophycidae	Coscinodiscales	Hemidiscaceae	1	Literature: Shim (1976)			Syn: Coscinodiscus normanii W.Gregory ex Greville
Actinocyclus octonarius	Ehrenberg	M	Bacillariophyta	Coscinodiscophyceae	Coscinodiscophycidae	Coscinodiscales	Hemidiscaceae	3	Literature: Clemens (1933), Gran & Angst (1931)	Morphology: WL: iNat (141130114) Voucher (WL-LM-2)		Syn: Actinocyclus ehrenbergii Ralfs
Actinocyclus octonarius var. tenellus	(Brébisson) Hendey	M	Bacillariophyta	Coscinodiscophyceae	Coscinodiscophycidae	Coscinodiscales	Hemidiscaceae	2	Literature: Tempère & Peragallo (1908)	Morphology: WL: iNat (325528270)		Syn: Actinocyclus tenellus Brébisson
Actinocyclus subtilis	(W.Gregory) Ralfs	M	Bacillariophyta	Coscinodiscophyceae	Coscinodiscophycidae	Coscinodiscales	Hemidiscaceae	4	Literature: Bailey & MacKay (1916), Clemens (1933), Lord (1866), Roelofs (1983)
Amphipentas pentacrinus	Ehrenberg	M	Bacillariophyta	Coscinodiscophyceae	Coscinodiscophycidae	Eupodiscales	Eupodiscaceae	1	Literature: Rao & Lewin (1976)			Syn: Triceratium pentacrinus (Ehrenberg) Wallich;	Notes: Rao & Lewin (1976) report the unrecognized Triceratium pentacrinus (Ehrenberg) Wallich f. quadratum Hustedt
Cerataulus granulatus	P.A.Sims & D.M.Williams	M	Bacillariophyta	Coscinodiscophyceae	Coscinodiscophycidae	Eupodiscales	Eupodiscaceae	3	Literature: Bailey & MacKay (1916), Clemens (1933), Tempère & Peragallo (1908)			Syn: Biddulphia granulata Roper, nom. illeg.
Pleurosira laevis	(Ehrenberg) Compère	M	Bacillariophyta	Coscinodiscophyceae	Coscinodiscophycidae	Eupodiscales	Eupodiscaceae	6	Literature: Clemens (1933), Gran & Angst (1931), Johnson (1931), Légaré (1957), Lord (1866), Phifer (1932)			Syn: Biddulphia laevis Ehrenberg
Zygoceros rhombus	Ehrenberg	M	Bacillariophyta	Coscinodiscophyceae	Coscinodiscophycidae	Eupodiscales	Eupodiscaceae	2	Literature: Clemens (1933)	Morphology: MBA (230VJ-5-161)		Syn: Biddulphia rhombus (Ehrenberg) W.Smith
Amphitetras antediluviana	Ehrenberg	M	Bacillariophyta	Coscinodiscophyceae	Coscinodiscophycidae	Eupodiscales	Odontellaceae	4	Literature: Bailey & MacKay (1916), Lord (1866), Shim (1976), Tempère & Peragallo (1908)			Syn: Biddulphia antediluviana (Ehrenberg) Van Heurck, Triceratium antediluvianum (Ehrenberg) Grunow
Hobaniella longicruris	(Greville) P.A.Sims & D.M.Williams	M	Bacillariophyta	Coscinodiscophyceae	Coscinodiscophycidae	Eupodiscales	Odontellaceae	67	Literature: Buchanan (1966), Chester et al. (1979), Clemens (1933), Forbes & Waters (1993), Gran & Angst (1931), Horner et al. (2005), Johnson (1931), Légaré (1957), McQuoid & Hobson (1997), McQuoid & Hobson (2001), Phifer (1932), Roelofs (1983), Shim (1976), Stockner & Cliff (1976), Tempère & Peragallo (1908)	Morphology: Hakai (Hakai_phyto_QU39_2021-05-19_5m_10), WL: iNat (203785347) Voucher (WL-LM-35)	Molecular (amplicon): EBI (ENA:SRS966872), IMERSS (ENA:ERS27217975)	Syn: Biddulphia longicuris Greville, Biddulphia longicruris var. hyalina (J.L.B.Schröder) Cupp, Odontella longicruris (Greville) M.A.Hoban
Odontella aurita	(Lyngbye) C.Agardh	M	Bacillariophyta	Coscinodiscophyceae	Coscinodiscophycidae	Eupodiscales	Odontellaceae	78	Literature: Bailey & MacKay (1916), Buchanan (1966), Chester et al. (1979), Clemens (1933), Gran & Angst (1931), Gucluer & Gross (1964), Horner et al. (2005), Johnson (1931), Légaré (1957), Lord (1866), McQuoid & Hobson (1997), McQuoid & Hobson (2001), Phifer (1932), Roelofs (1983), Sancetta & Calvert (1988), Shim (1976), Tempère & Peragallo (1908), Tynni (1986), Waters et al. (1992)	Morphology: MBA (268AT-1-157), WL: iNat (203562311) Voucher (WL-LM-33)	Molecular (amplicon): EBI (ENA:SRS966853), IMERSS (ENA:ERS21395352)	Syn: Biddulphia aurita (Lyngbye) Brébisson	Notes: since Lord (1866), a very commonly reported diatom that has undergone numerous names and redefinitions to the early 1990’s
Odontella edwardsii	(Febiger ex Grunow) Grunow	M	Bacillariophyta	Coscinodiscophyceae	Coscinodiscophycidae	Eupodiscales	Odontellaceae	1	Literature: Tempère & Peragallo (1908)			Syn: Biddulphia edwardsii Febiger ex Grunow
Odontella litigiosa	(Van Heurck) Hoban	M	Bacillariophyta	Coscinodiscophyceae	Coscinodiscophycidae	Eupodiscales	Odontellaceae	2	Literature: Bailey & MacKay (1916), Clemens (1933)			Syn: Biddulphia polymorpha (Montagne) Wolle, Cerataulus polymorphus (Montagne) Van Heurck
Odontella obtusa	Kützing	M	Bacillariophyta	Coscinodiscophyceae	Coscinodiscophycidae	Eupodiscales	Odontellaceae	7	Literature: Bailey & MacKay (1916), Buchanan (1966), Clemens (1933), Rao & Lewin (1976), Shim (1976), Tempère & Peragallo (1908)	Morphology: WL: iNat (203564017) Voucher (WL-SEM-47)		Syn: Biddulphia aurita var. obtusa (Kützing) Denys, Biddulphia obtusa (Kützing) Ralfs, Biddulphia roperiana Greville,
Odontella turgida	(Ehrenberg) Kützing	M	Bacillariophyta	Coscinodiscophyceae	Coscinodiscophycidae	Eupodiscales	Odontellaceae	4	Literature: Bailey & MacKay (1916), Clemens (1933), Tempère & Peragallo (1908), Tynni (1986)			Syn: Biddulphia turgida W. Smith, Cerataulus turgidus (Ehrenberg) Ehrenberg, Denticella turgida Ehrenberg
Pseudictyota dubia	(Brightwell) P.A.Sims & D.M.Williams	M	Bacillariophyta	Coscinodiscophyceae	Coscinodiscophycidae	Eupodiscales	Odontellaceae	1	Literature: Shim (1976)			Syn: Biddulphia dubia (Brightwell) Cleve
Trieres mobiliensis	(J.W.Bailey) Ashworth & E.C.Theriot	M	Bacillariophyta	Coscinodiscophyceae	Coscinodiscophycidae	Eupodiscales	Parodontellaceae	2	Literature: Clemens (1933), Gran & Angst (1931)
Bellerochea malleus	(Brightwell) Van Heurck	M	Bacillariophyta	Coscinodiscophyceae	Coscinodiscophycidae	Lithodesmiales	Bellerocheaceae	1	Literature: Chester et al. (1979)
Ditylum brightwellii	(T. West) Grunow	M	Bacillariophyta	Coscinodiscophyceae	Coscinodiscophycidae	Lithodesmiales	Lithodesmiaceae	227	Literature: Bailey & MacKay (1916), Buchanan (1966), Chester et al. (1979), Clemens (1933), Forbes & Waters (1993), Gran & Angst (1931), Gucluer & Gross (1964), Haigh, Taylor & Sutherland (1992), Hobson & McQuoid (2001), Horner et al. (2005), Johnson (1931), Légaré (1957), McQuoid & Hobson (1997), McQuoid & Hobson (2001), Phifer (1932), Roelofs (1983), Sancetta & Calvert (1988), Shim (1976), Stoc…	Morphology: Hakai (Hakai_phyto_QU39_2021-07-27_5m_14), MBA (253AT-5-168), WL: iNat (37701200) Voucher (WL-SEM-4)	Molecular (amplicon): EBI (ENA:SRS1690262), IMERSS (MW-18S-I5); Molecular (Sanger): IMERSS (MW-18S-I5)
Lithodesmium undulatum	Ehrenberg	M	Bacillariophyta	Coscinodiscophyceae	Coscinodiscophycidae	Lithodesmiales	Lithodesmiaceae	5	Literature: Bailey & MacKay (1916), Clemens (1933), Gran & Angst (1931), Shim (1976), Waters et al. (1992)			Syn: Triceratium undulatum Brightwell
Tropidoneis maxima	(W.Gregory) Cleve	M	Bacillariophyta	Coscinodiscophyceae	Coscinodiscophycidae	Lithodesmiales	Lithodesmiaceae	1	Literature: Bailey & MacKay (1916)			Syn: Amphiprora maxima W.Gregory
Stellarima microtrias	(Ehrenberg) G.R.Hasle & P.A.Sims	M	Bacillariophyta	Coscinodiscophyceae	Coscinodiscophycidae	Stellarimales	Stellarimaceae	6			Molecular (amplicon): EBI (ENA:SRS2340126)
Stellarima stellaris	(Roper) G.R.Hasle & P.A.Sims	M	Bacillariophyta	Coscinodiscophyceae	Coscinodiscophycidae	Stellarimales	Stellarimaceae	6	Literature: Bailey & MacKay (1916), Chester et al. (1979), Phifer (1932), Roelofs (1983), Sancetta & Calvert (1988), Shim (1976)			Syn: Coscinodiscus stellaris Roper
Trigonium arcticum	(Brightwell) Cleve	M	Bacillariophyta	Coscinodiscophyceae	Coscinodiscophycidae	Stellarimales	Trigoniaceae	10	Literature: Bailey & MacKay (1916), Clemens (1933), Gran & Angst (1931), Shim (1976), Tempère & Peragallo (1908)	Morphology: WL: iNat (50128873) Voucher (WL-SEM-1)		Syn: Biddulphia arctica (Brightwell) Boyer, Triceratium arcticum Brightwell
Trigonium arcticum var. quadratum	(Grunow ex Tempère & H.Paragallo) Desikachary & Desikachary	M	Bacillariophyta	Coscinodiscophyceae	Coscinodiscophycidae	Stellarimales	Trigoniaceae	1	Literature: Tempère & Peragallo (1908)			Syn: Triceratium arcticum f. quadratum Grunow ex Tempère & H.Paragallo (as ‘quadrata')
Trigonium quinquelobatum	(Greville) A.Mann	M	Bacillariophyta	Coscinodiscophyceae	Coscinodiscophycidae	Stellarimales	Trigoniaceae	2		Morphology: WL: iNat (300280287) Voucher (WL-LM-47)		Syn: Triceratium quinquelobatum Greville, Trigonium arcticum var. quinquelobatum (Greville) Desikachary & Ranjitha		[NR]
Arcocellulus cornucervis	Hasle, Stosch & Syvertsen	M	Bacillariophyta	Coscinodiscophyceae	Cymatosirophycidae	Cymatosirales	Cymatosiraceae	2			Molecular (amplicon): IMERSS (ENA:ERS27630061)
Campylosira cymbelliformis	(A.W.F.Schmidt) Grunow ex Van Heurck	M	Bacillariophyta	Coscinodiscophyceae	Cymatosirophycidae	Cymatosirales	Cymatosiraceae	1	Literature: Roelofs (1983)
Extubocellulus spinifer	(Hargreaves & Guillard) Hasle, Stosch & Syvertsen	M	Bacillariophyta	Coscinodiscophyceae	Cymatosirophycidae	Cymatosirales	Cymatosiraceae	3		Morphology: WL: iNat (311561542) Voucher (WL-SEM-93)	Molecular (amplicon): IMERSS (ENA:ERS21395345)			[NR]
Leyanella arenaria	G.R.Hasle, H.A.von Stosch & E.E.Syvertsen	M	Bacillariophyta	Coscinodiscophyceae	Cymatosirophycidae	Cymatosirales	Cymatosiraceae	2	Literature: Forbes & Waters (1993), Waters et al. (1992)
Plagiogrammopsis vanheurckii	(Grunow) Hasle, Stosch & Syvertsen	M	Bacillariophyta	Coscinodiscophyceae	Cymatosirophycidae	Cymatosirales	Cymatosiraceae	3	Literature: McQuoid & Hobson (1997), McQuoid & Hobson (2001), Shim (1976)			Syn: Plagiogramma vanheurckii Grunow
Hyalodiscus laevis	Ehrenberg	M	Bacillariophyta	Coscinodiscophyceae	Melosirophycidae	Melosirales	Hyalodiscaceae	4	Literature: Bailey & MacKay (1916), Lord (1866), Tempère & Peragallo (1908)	Morphology: M (184908 / 463128 / E 6386)
Hyalodiscus scoticus	(Kützing) Grunow	M	Bacillariophyta	Coscinodiscophyceae	Melosirophycidae	Melosirales	Hyalodiscaceae	10	Literature: Tempère & Peragallo (1908)	Morphology: WL: iNat (144093594) Voucher (WL-LM-39)		Syn: Hyalodiscus subtilis Bailey
Hyalodiscus whitneyi	Ehrenberg	M	Bacillariophyta	Coscinodiscophyceae	Melosirophycidae	Melosirales	Hyalodiscaceae	1	Literature: Bailey & MacKay (1916)
Podosira hormoides	(Montagne) Kützing	M	Bacillariophyta	Coscinodiscophyceae	Melosirophycidae	Melosirales	Hyalodiscaceae	2	Literature: Lord (1866), Tempère & Peragallo (1908)
Podosira maxima	(Kützing) Grunow	M	Bacillariophyta	Coscinodiscophyceae	Melosirophycidae	Melosirales	Hyalodiscaceae	1	Literature: Tempère & Peragallo (1908)
Podosira stelligera	(Bailey) A.Mann	M	Bacillariophyta	Coscinodiscophyceae	Melosirophycidae	Melosirales	Hyalodiscaceae	1	Literature: Clemens (1933)		Molecular (amplicon): IMERSS (ENA:ERS21395346)	Syn: Hyalodiscus stelliger Bailey
Melosira cf. octogona	A.W.F.Schmidt	M	Bacillariophyta	Coscinodiscophyceae	Melosirophycidae	Melosirales	Melosiraceae	4			Molecular (amplicon): EBI (ENA:ERS2393289)
Melosira hyperborea	Grunow	M	Bacillariophyta	Coscinodiscophyceae	Melosirophycidae	Melosirales	Melosiraceae	1	Literature: Waters et al. (1992)			Syn: Melosira arctica Dickiesyn or Melosira hyperborea Schütt, nom. illeg. (authority not specified)
Melosira inflexa	(Roth) Guiry	M	Bacillariophyta	Coscinodiscophyceae	Melosirophycidae	Melosirales	Melosiraceae	15	Literature: Bailey & MacKay (1916), Buchanan (1966), Clemens (1933), Gran & Angst (1931), Johnson (1931), Légaré (1957), McQuoid & Hobson (1997), McQuoid & Hobson (2001), Roelofs (1983), Shim (1976), Stockner & Cliff (1975), Stockner & Cliff (1976), Tynni (1986)	Morphology: WL: iNat (229274780) Voucher (WL-SEM-79)		Syn: Melosira borreri Greville, Melosira moniliformis C.Agardh
Melosira lineata	(Dillwyn) C.Agardh	B	Bacillariophyta	Coscinodiscophyceae	Melosirophycidae	Melosirales	Melosiraceae	7	Literature: Bailey & MacKay (1916), Buchanan (1966), Clemens (1933), Gran & Angst (1931), Stockner & Cliff (1976), Tynni (1986), Waters et al. (1992)			Syn: Melosira juergensii C.Agardh (as ‘Jurgensii’ by Clemens, 1933)
Melosira moniliformis var. hispida	(Castracane) Hustedt	F	Bacillariophyta	Coscinodiscophyceae	Melosirophycidae	Melosirales	Melosiraceae	1	Literature: Tynni (1986)
Melosira nummuloides	C. Agardh.	M	Bacillariophyta	Coscinodiscophyceae	Melosirophycidae	Melosirales	Melosiraceae	18	Literature: Bailey & MacKay (1916), Buchanan (1966), Clemens (1933), Lord (1866), Shim (1976), Stockner & Cliff (1976), Waters et al. (1992)	Morphology: WL: iNat (205351626) Voucher (WL-SEM-47)	Molecular (amplicon): IMERSS (ENA:ERS21395345)
Melosira undulata	(Ehrenberg) Kützing	F	Bacillariophyta	Coscinodiscophyceae	Melosirophycidae	Melosirales	Melosiraceae	2	Literature: Clemens (1933), Tempère & Peragallo (1908)
Melosira varians	C.Agardh	F	Bacillariophyta	Coscinodiscophyceae	Melosirophycidae	Melosirales	Melosiraceae	2	Literature: Bailey & MacKay (1916), Shim (1976)
Paralia longispina	S.Konno & R.W.Jordan	M	Bacillariophyta	Coscinodiscophyceae	Paraliophycidae	Paraliales	Paraliaceae	15			Molecular (amplicon): EBI (ENA:SRS2340157), IMERSS (ENA:ERS21395368)
Paralia marina	(W.Smith) Heiberg	M	Bacillariophyta	Coscinodiscophyceae	Paraliophycidae	Paraliales	Paraliaceae	2	Literature: Lord (1866), McQuoid & Hobson (1997)			Syn: Melosira marina (W.Smith) Janisch
Paralia sulcata	(Ehrenberg) Cleve	M	Bacillariophyta	Coscinodiscophyceae	Paraliophycidae	Paraliales	Paraliaceae	46	Literature: Bailey & MacKay (1916), Buchanan (1966), Chester et al. (1979), Clemens (1933), Forbes & Waters (1993), Gran & Angst (1931), Gucluer & Gross (1964), Horner et al. (2005), Légaré (1957), McQuoid & Hobson (2001), Phifer (1932), Powys (1987), Roelofs (1983), Sancetta & Calvert (1988), Shim (1976), Tempère & Peragallo (1908), Tynni (1986), Waters et al. (1992)	Morphology: Hakai (Hakai_phyto_QU39_2021-12-08_5m_4), MBA (250AT-5-101), WL: iNat (142604810) Voucher (WL-SEM-44)	Molecular (amplicon): EBI (ENA:SRS2340122)	Syn: Melosira sulcata (Ehrenberg) Kützing
Paralia sulcata var. coronata	(Ehrenberg) G.W.Andrews	M	Bacillariophyta	Coscinodiscophyceae	Paraliophycidae	Paraliales	Paraliaceae	2	Literature: Bailey & MacKay (1916), Tempère & Peragallo (1908)			Syn: Melosira sulcata f. coronata (Ehrenberg) Peragallo & Peragallo (as 'Melosira sulcata var. genuina f. coronata’)
Ellerbeckia clavigera	(Grunow) Crawford & Sims	F	Bacillariophyta	Coscinodiscophyceae	Paraliophycidae	Paraliales	Radialiplicataceae	1	Literature: Tynni (1986)			Syn: Melosira polaris Grunow
Ellerbeckia sol	(Ehrenberg) R.M.Crawford & P.A.Sims	M	Bacillariophyta	Coscinodiscophyceae	Paraliophycidae	Paraliales	Radialiplicataceae	8	Literature: Bailey & MacKay (1916), Clemens (1933), Roelofs (1983), Shim (1976), Tempère & Peragallo (1908)	Morphology: WL: iNat (190960048) Voucher (WL-LM-4)		Syn: Melosira sol (Ehrenberg) Kützing
Proboscia alata	(Brightwell) Sundström	M	Bacillariophyta	Coscinodiscophyceae	Rhizosoleniophycidae	Probosciales	Probosciaceae	9	Literature: Chester et al. (1979), Gran & Angst (1931), Hobson & McQuoid (2001), Hollibaugh et al. (1980), Johnson (1931), Phifer (1932), Shim (1976)	Morphology: MBA (250AT-5-1000)		Syn: Rhizosolenia alata Brightwell, Rhizosolenia alata f. gracillima (Cleve) Grunow
Proboscia subarctica	K.Takahashi, R.W.Jordan & J.Priddle	M	Bacillariophyta	Coscinodiscophyceae	Rhizosoleniophycidae	Probosciales	Probosciaceae	2	Literature: Clemens (1933), Shim (1976)			Syn: Rhizosolenia alata f. curvirostris	Notes: P. subarctica is a replacement name for Rhizosolenia alata f. curvirostris Gran, that epithet being blocked at species rank in Proboscia by P. curvirostris (A.P.Jousé) R.W.Jordan & J.Priddle
Dactyliosolen blavyanus	(H.Peragallo) Hasle	M	Bacillariophyta	Coscinodiscophyceae	Rhizosoleniophycidae	Rhizosoleniales	Rhizosoleniaceae	1	Literature: Horner et al. (2005)
Dactyliosolen fragilissimus	(Bergon) Hasle	M	Bacillariophyta	Coscinodiscophyceae	Rhizosoleniophycidae	Rhizosoleniales	Rhizosoleniaceae	9	Literature: Buchanan (1966), Clemens (1933), Forbes & Waters (1993), Hobson & McQuoid (2001), Horner et al. (2005), Phifer (1932), Shim (1976), Waters et al. (1992)	Morphology: WL: iNat (50047033)		Syn: Rhizosolenia fragilissima Bergon
Dactyliosolen mediterraneus	(H.Peragallo) H.Peragallo	M	Bacillariophyta	Coscinodiscophyceae	Rhizosoleniophycidae	Rhizosoleniales	Rhizosoleniaceae	4	Literature: Buchanan (1966), Clemens (1933), Gran & Angst (1931), Shim (1976)			Syn: Leptocylindrus mediterraneus (H.Peragallo) Hasle
Dactyliosolen phuketensis	(B.G.Sundström) G.R.Hasle	M	Bacillariophyta	Coscinodiscophyceae	Rhizosoleniophycidae	Rhizosoleniales	Rhizosoleniaceae	89		Morphology: Hakai (Hakai_phyto_QU39_2017-10-11_1m_15)		Syn: Rhizosolenia phuketensis B.G.Sundström
Guinardia delicatula	(Cleve) Hasle	M	Bacillariophyta	Coscinodiscophyceae	Rhizosoleniophycidae	Rhizosoleniales	Rhizosoleniaceae	118	Literature: Buchanan (1966), Chester et al. (1979), Clemens (1933), Forbes & Waters (1993), Gran & Angst (1931), Hobson & McQuoid (2001), Horner et al. (2005), Johnson (1931), Légaré (1957), Phifer (1932), Shim (1976), Waters et al. (1992)	Morphology: Hakai (Hakai_phyto_QU39_2021-07-27_5m_16), WL: iNat (4873172)	Molecular (amplicon): IMERSS (ENA:ERS27217975)	Syn: Rhizosolenia delicatula Cleve
Guinardia flaccida	(Castracane) H.Peragallo	M	Bacillariophyta	Coscinodiscophyceae	Rhizosoleniophycidae	Rhizosoleniales	Rhizosoleniaceae	1	Literature: Shim (1976)
Guinardia striata	(Stolterfoth) Hasle	M	Bacillariophyta	Coscinodiscophyceae	Rhizosoleniophycidae	Rhizosoleniales	Rhizosoleniaceae	12	Literature: Buchanan (1966), Chester et al. (1979), Clemens (1933), Gran & Angst (1931), Hollibaugh et al. (1980), Johnson (1931), Légaré (1957), Phifer (1932), Stockner & Cliff (1975), Stockner & Cliff (1976), Waters et al. (1992)	Morphology: WL: iNat (4873173)		Syn: Rhizosolenia stolterfothii H.Peragallo
Neocalyptrella robusta	(G. Norman ex Ralfs) Hernández-Becerril & Meave del Castillo	M	Bacillariophyta	Coscinodiscophyceae	Rhizosoleniophycidae	Rhizosoleniales	Rhizosoleniaceae	2		Morphology: WL: iNat (48460936) Voucher (WL-LM-50)				[NR]
Pseudosolenia calcar-avis	(Schultze) B.G.Sundström	M	Bacillariophyta	Coscinodiscophyceae	Rhizosoleniophycidae	Rhizosoleniales	Rhizosoleniaceae	1	Literature: Shim (1976)			Syn: Rhizosolenia calcar-avis Schultze (as 'calcar avis')
Rhizosolenia hebetata	J.W.Bailey	M	Bacillariophyta	Coscinodiscophyceae	Rhizosoleniophycidae	Rhizosoleniales	Rhizosoleniaceae	3	Literature: Bailey & MacKay (1916), Buchanan (1966), Clemens (1933)
Rhizosolenia hebetata f. semispina	(Hensen) Gran	M	Bacillariophyta	Coscinodiscophyceae	Rhizosoleniophycidae	Rhizosoleniales	Rhizosoleniaceae	13	Literature: Chester et al. (1979), Clemens (1933), Forbes & Waters (1993), Gran & Angst (1931), Johnson (1931), Légaré (1957), Phifer (1932), Sancetta & Calvert (1988), Shim (1976)	Morphology: MBA (154AT-1-108)
Rhizosolenia imbricata	Brightwell	M	Bacillariophyta	Coscinodiscophyceae	Rhizosoleniophycidae	Rhizosoleniales	Rhizosoleniaceae	2			Molecular (amplicon): EBI (ENA:SRS966492)
Rhizosolenia simplex	G.Karsten	M	Bacillariophyta	Coscinodiscophyceae	Rhizosoleniophycidae	Rhizosoleniales	Rhizosoleniaceae	1	Literature: Chester et al. (1979)
Rhizosolenia styliformis	T.Brightwell	M	Bacillariophyta	Coscinodiscophyceae	Rhizosoleniophycidae	Rhizosoleniales	Rhizosoleniaceae	8	Literature: Bailey & MacKay (1916), Clemens (1933), Gran & Angst (1931), Légaré (1957), Phifer (1932), Sancetta & Calvert (1988)	Morphology: MBA (37AT-41-107)
Sundstroemia pungens	(A.Cleve) Medlin, Lundholm, Boonprakob & Moestrup	M	Bacillariophyta	Coscinodiscophyceae	Rhizosoleniophycidae	Rhizosoleniales	Rhizosoleniaceae	6		Morphology: WL: iNat (315872333) Voucher (WL-LM-45)	Molecular (amplicon): EBI (ENA:SRS969492)	Syn: Rhizosolenia pungens A.Cleve		[NR]
Sundstroemia setigera	(Brightwell) Medlin	M	Bacillariophyta	Coscinodiscophyceae	Rhizosoleniophycidae	Rhizosoleniales	Rhizosoleniaceae	1516	Literature: Bailey & MacKay (1916), Buchanan (1966), Chester et al. (1979), Clemens (1933), Gran & Angst (1931), Gucluer & Gross (1964), Hobson & McQuoid (2001), Horner et al. (2005), Phifer (1932), Sancetta & Calvert (1988), Shim (1976), Stockner & Cliff (1976), Waters et al. (1992)	Morphology: Hakai (Hakai_phyto_QU39_2021-07-27_5m_18), MBA (253AT-5-187), PSF (GO1-8-31-2021-0-rhise)	Molecular (amplicon): EBI (ENA:SRS966454), IMERSS (ENA:ERS27217975)	Syn: Rhizosolenia setigera Brightwell
Sundstroemia similoides	(A.Cleve) Medlin, Lundholm, Boonprakob & Moestrup	M	Bacillariophyta	Coscinodiscophyceae	Rhizosoleniophycidae	Rhizosoleniales	Rhizosoleniaceae	1			Molecular (amplicon): EBI (ENA:SRS966492)	Syn: Rhizosolenia similoides A.Cleve
Cyclotella baltica	(Grunow) Håkansson	M	Bacillariophyta	Coscinodiscophyceae	Thalassiosirophycidae	Stephanodiscales	Stephanodiscaceae	1		Morphology: WL: iNat (265283095) Voucher (WL-SEM-91)				[NR]
Cyclotella caspia	Grunow	M	Bacillariophyta	Coscinodiscophyceae	Thalassiosirophycidae	Stephanodiscales	Stephanodiscaceae	4	Literature: Buchanan (1966), Forbes & Waters (1993), Sancetta (1989), Sancetta (1990)				Notes: reported as ‘Cyclotella cf. caspia’ by Buchanan (1966)
Cyclotella litoralis	Lange & Syvertsen	FM	Bacillariophyta	Coscinodiscophyceae	Thalassiosirophycidae	Stephanodiscales	Stephanodiscaceae	17	Literature: McQuoid & Hobson (1997), McQuoid & Hobson (2001), Sancetta (1990)	Morphology: WL: iNat (49991081)	Molecular (amplicon): IMERSS (ENA:ERS27214058)
Cyclotella striata	(Kützing) Grunow	F	Bacillariophyta	Coscinodiscophyceae	Thalassiosirophycidae	Stephanodiscales	Stephanodiscaceae	6	Literature: Bailey & MacKay (1916), Clemens (1933), Roelofs (1983), Shim (1976), Tempère & Peragallo (1908), Tynni (1986)
Discostella stelligera	(Cleve & Grunow) Houk & Klee	F	Bacillariophyta	Coscinodiscophyceae	Thalassiosirophycidae	Stephanodiscales	Stephanodiscaceae	1	Literature: Roelofs (1983)			Syn: Cyclotella stelligera (Cleve & Grunow) Van Heurck
Lindavia comta	(Kützing) T.Nakov & al.	F	Bacillariophyta	Coscinodiscophyceae	Thalassiosirophycidae	Stephanodiscales	Stephanodiscaceae	2	Literature: Roelofs (1983), Shim (1976)			Syn: Cyclotella comta Kützing
Pantocsekiella ocellata	(Pantocsek) K.T.Kiss & Ács	F	Bacillariophyta	Coscinodiscophyceae	Thalassiosirophycidae	Stephanodiscales	Stephanodiscaceae	1	Literature: Roelofs (1983)			Syn: Cyclotella ocellata Pantocsek
Stephanodiscus astraea	(Kützing) Grunow	F	Bacillariophyta	Coscinodiscophyceae	Thalassiosirophycidae	Stephanodiscales	Stephanodiscaceae	1	Literature: Roelofs (1983)
Lauderia annulata	Cleve	M	Bacillariophyta	Coscinodiscophyceae	Thalassiosirophycidae	Thalassiosirales	Lauderiaceae	6	Literature: Bailey & MacKay (1916), Chester et al. (1979), Clemens (1933), Gran & Angst (1931), Hobson & McQuoid (2001)	Morphology: WL: iNat (253842319) Voucher (WL-SEM-82)		Syn: Lauderia borealis Gran
Skeletonema cf. dohrnii	Sarno & Kooistra	M	Bacillariophyta	Coscinodiscophyceae	Thalassiosirophycidae	Thalassiosirales	Skeletonemataceae	18			Molecular (amplicon): IMERSS (ENA:ERS27217975)
Skeletonema costatum	(Greville) Cleve	M	Bacillariophyta	Coscinodiscophyceae	Thalassiosirophycidae	Thalassiosirales	Skeletonemataceae	63	Literature: Chester et al. (1979), Clemens (1933), Forbes & Waters (1993), Gran & Angst (1931), Haigh, Taylor & Sutherland (1992), Hollibaugh et al. (1980), Horner et al. (2005), Johnson (1931), Kennedy & LeBrasseur (1977), McQuoid & Hobson (1997), McQuoid & Hobson (2001), Phifer (1932), Powys (1987), Sancetta & Calvert (1988), Sancetta (1990), Shim (1976), Stockner & Cliff (1975), Stockner & Cli…	Morphology: MBA (250AT-5-102)
Skeletonema japonicum	Zingone & Sarno	M	Bacillariophyta	Coscinodiscophyceae	Thalassiosirophycidae	Thalassiosirales	Skeletonemataceae	78			Molecular (amplicon): IMERSS (ENA:ERS27214058)
Skeletonema marinoi	Sarno & Zingone	M	Bacillariophyta	Coscinodiscophyceae	Thalassiosirophycidae	Thalassiosirales	Skeletonemataceae	177	Literature: Godhe et al. (2006)	Morphology: Hakai (Hakai_phyto_QU39_2016-04-28_1m_35)	Molecular (amplicon): IMERSS (ENA:ERS21395345)
Skeletonema mediterraneum	Brun	M	Bacillariophyta	Coscinodiscophyceae	Thalassiosirophycidae	Thalassiosirales	Skeletonemataceae	1	Literature: Tempère & Peragallo (1908)
Bacterosira cf. constricta	(Gaarder) J.S.Park & J.H.Lee	M	Bacillariophyta	Coscinodiscophyceae	Thalassiosirophycidae	Thalassiosirales	Thalassiosiraceae	10		Morphology: WL: iNat (259444260) Voucher (WL-SEM-9)	Molecular (amplicon): IMERSS (ENA:ERS27217975)			[NR]
Conticribra guillardii	(Hasle) Stachura-Suchoples & D.M.Williams	M	Bacillariophyta	Coscinodiscophyceae	Thalassiosirophycidae	Thalassiosirales	Thalassiosiraceae	1	Literature: Waters et al. (1992)			Syn: Thalassiosira guillardii Hasle
Conticribra weissflogii	(Grunow) Stachura-Suchoples & D.M.Williams	M	Bacillariophyta	Coscinodiscophyceae	Thalassiosirophycidae	Thalassiosirales	Thalassiosiraceae	1	Literature: Waters et al. (1992)			Syn: Thalassiosira weissflogii (Grunow) G.A.Fryxell & Hasle
Detonula pumila	(Castracane) Gran	M	Bacillariophyta	Coscinodiscophyceae	Thalassiosirophycidae	Thalassiosirales	Thalassiosiraceae	93	Literature: Forbes & Waters (1993), Sancetta & Calvert (1988), Sancetta (1990), Shim (1976), Stockner & Cliff (1975), Stockner & Cliff (1976), Waters et al. (1992)	Morphology: Hakai (Hakai_phyto_QU39_2017-10-11_1m_16), iNat (214417035), WL: iNat (191595843) Voucher (WL-SEM-73)	Molecular (amplicon): IMERSS (ENA:ERS27217975)	Syn: Lauderia pumila Castracane
Minidiscus cf. spinulatus		M	Bacillariophyta	Coscinodiscophyceae	Thalassiosirophycidae	Thalassiosirales	Thalassiosiraceae	13			Molecular (amplicon): IMERSS (ENA:ERS27214058)
Minidiscus chilensis	Rivera	M	Bacillariophyta	Coscinodiscophyceae	Thalassiosirophycidae	Thalassiosirales	Thalassiosiraceae	12	Literature: Sancetta & Calvert (1988), Sancetta (1990)	Morphology: WL: iNat (171845682) Voucher (WL-SEM-28)	Molecular (amplicon): IMERSS (ENA:ERS27217975)
Minidiscus proschkinae	(Makarova) J.S.Park & J.H.Lee	M	Bacillariophyta	Coscinodiscophyceae	Thalassiosirophycidae	Thalassiosirales	Thalassiosiraceae	1		Morphology: WL: iNat (260112129) Voucher (WL-SEM-97)	Molecular (amplicon): IMERSS (ENA:ERS27217975)			[NR]
Minidiscus trioculatus	(F.J.R.Taylor) Hasle	M	Bacillariophyta	Coscinodiscophyceae	Thalassiosirophycidae	Thalassiosirales	Thalassiosiraceae	10	Literature: Sancetta & Calvert (1988), Sancetta (1990), Waters et al. (1992)	Morphology: WL: iNat (171806893) Voucher (WL-SEM-24)	Molecular (amplicon): IMERSS (ENA:ERS21395345)
Planktoniella sol	(G.C. Wallich) Schütt	M	Bacillariophyta	Coscinodiscophyceae	Thalassiosirophycidae	Thalassiosirales	Thalassiosiraceae	6	Literature: Clemens (1933), Gran & Angst (1931), Shim (1976), Stockner & Cliff (1975), Stockner & Cliff (1976)	Morphology: WL: iNat (4873113)
Shionodiscus bioculatus	(Grunow) Alverson, Kang & Theriot	M	Bacillariophyta	Coscinodiscophyceae	Thalassiosirophycidae	Thalassiosirales	Thalassiosiraceae	12	Literature: Chester et al. (1979), Clemens (1933), Gran & Angst (1931)		Molecular (amplicon): IMERSS (ENA:ERS27217975)	Syn: Thalassiosira bioculata (Grunow) Ostenfeld
Shionodiscus endoseriatus	(Hasle & Fryxell) Alverson, Kang & Theriot	M	Bacillariophyta	Coscinodiscophyceae	Thalassiosirophycidae	Thalassiosirales	Thalassiosiraceae	1		Morphology: WL: iNat (259613928) Voucher (WL-SEM-72)				[NR]
Shionodiscus frenguelliopsis	(Fryxell & Johansen) Alverson, Kang & Theriot	M	Bacillariophyta	Coscinodiscophyceae	Thalassiosirophycidae	Thalassiosirales	Thalassiosiraceae	1		Morphology: WL: iNat (301822368) Voucher (WL-SEM-106)				[NR]
Shionodiscus karianus	Georgiev & Gololobova	M	Bacillariophyta	Coscinodiscophyceae	Thalassiosirophycidae	Thalassiosirales	Thalassiosiraceae	1		Morphology: WL: iNat (322791476) Voucher (Wl-SEM-111)				[NR]
Shionodiscus oestrupii	(Ostenfeld) A.J.Alverson, S.H.Kang & E.C.Theriot	M	Bacillariophyta	Coscinodiscophyceae	Thalassiosirophycidae	Thalassiosirales	Thalassiosiraceae	2		Morphology: WL: iNat (255948133) Voucher (WL-SEM-18)				[NR]
Shionodiscus poroirregulatus	(Hasle & Heimdal) A.J.Alverson, S.-H.E.C.	M	Bacillariophyta	Coscinodiscophyceae	Thalassiosirophycidae	Thalassiosirales	Thalassiosiraceae	3	Literature: Sancetta (1990)	Morphology: WL: iNat (299751575) Voucher (WL-SEM-119)		Syn: Thalassiosira poroirregulata Hasle & Heimdal (as ‘poro-irregulata')
Shionodiscus ritscheri	(Hustedt) Alverson, Kang & Theriot	M	Bacillariophyta	Coscinodiscophyceae	Thalassiosirophycidae	Thalassiosirales	Thalassiosiraceae	9			Molecular (amplicon): IMERSS (ENA:ERS27217975)
Shionodiscus trifultus	(G.Fryxell) A.J.Alverson, S.H.Kang & E.C.Theriot	M	Bacillariophyta	Coscinodiscophyceae	Thalassiosirophycidae	Thalassiosirales	Thalassiosiraceae	2	Literature: Sancetta & Calvert (1988)	Morphology: WL: iNat (143402069) Voucher (WL-SEM-52)		Syn: Thalassiosira trifulta G.Fryxell
Thalassiosira aestivalis	Gran	M	Bacillariophyta	Coscinodiscophyceae	Thalassiosirophycidae	Thalassiosirales	Thalassiosiraceae	16	Literature: Chester et al. (1979), Clemens (1933), Forbes & Waters (1993), Gran & Angst (1931), Haigh, Taylor & Sutherland (1992), Hollibaugh et al. (1980), Horner et al. (2005), McQuoid & Hobson (1997), Phifer (1932), Sancetta & Calvert (1988), Sancetta (1990), Shim (1976), Stockner & Cliff (1975), Stockner & Cliff (1976), Waters et al. (1992)	Morphology: WL: iNat (264387996)
Thalassiosira allenii	H.Takano	M	Bacillariophyta	Coscinodiscophyceae	Thalassiosirophycidae	Thalassiosirales	Thalassiosiraceae	1		Morphology: WL: iNat (259835781) Voucher (WL-SEM-63)				[NR]
Thalassiosira angstii	(Gran) Makarova	M	Bacillariophyta	Coscinodiscophyceae	Thalassiosirophycidae	Thalassiosirales	Thalassiosiraceae	1	Literature: Forbes & Waters (1993)
Thalassiosira angulata	(W.Gregory) Hasle	M	Bacillariophyta	Coscinodiscophyceae	Thalassiosirophycidae	Thalassiosirales	Thalassiosiraceae	2	Literature: Forbes & Waters (1993), Waters et al. (1992)
Thalassiosira angustelineata	(A.W.F.Schmidt) G.Fryxell & Hasle	M	Bacillariophyta	Coscinodiscophyceae	Thalassiosirophycidae	Thalassiosirales	Thalassiosiraceae	38	Literature: Bailey & MacKay (1916), Buchanan (1966), Chester et al. (1979), Clemens (1933), Forbes & Waters (1993), Gran & Angst (1931), Hobson (1983), Hollibaugh et al. (1980), Horner et al. (2005), McQuoid & Hobson (1997), McQuoid & Hobson (2001), Phifer (1932), Roelofs (1983), Sancetta & Calvert (1988), Sancetta (1990), Shim (1976), Waters et al. (1992)	Morphology: Hakai (Hakai_phyto_QU39_2019-03-20_1m_15), WL: iNat (143655089) Voucher (WL-SEM-57)	Molecular (amplicon): IMERSS (ENA:ERS27217975)	Syn: Coscinosira polychorda (Gran) Gran
Thalassiosira antarctica	Comber	M	Bacillariophyta	Coscinodiscophyceae	Thalassiosirophycidae	Thalassiosirales	Thalassiosiraceae	9			Molecular (amplicon): IMERSS (ENA:ERS27217975)
Thalassiosira baltica	(Grunow) Ostenfeld	M	Bacillariophyta	Coscinodiscophyceae	Thalassiosirophycidae	Thalassiosirales	Thalassiosiraceae	31	Literature: Forbes & Waters (1993), Waters et al. (1992)		Molecular (amplicon): IMERSS (ENA:ERS21395352)
Thalassiosira binata	Fryxell	M	Bacillariophyta	Coscinodiscophyceae	Thalassiosirophycidae	Thalassiosirales	Thalassiosiraceae	2	Literature: Sancetta (1990), Waters et al. (1992)
Thalassiosira cf. normanhendeyi	D.M.Williams	M	Bacillariophyta	Coscinodiscophyceae	Thalassiosirophycidae	Thalassiosirales	Thalassiosiraceae	1			Molecular (amplicon): IMERSS (ENA:ERS21395352)
Thalassiosira cf. visurgis	Hustedt	B	Bacillariophyta	Coscinodiscophyceae	Thalassiosirophycidae	Thalassiosirales	Thalassiosiraceae	1		Morphology: WL: iNat (260003450) Voucher (WL-SEM-99)				[NR]
Thalassiosira condensata	Cleve	M	Bacillariophyta	Coscinodiscophyceae	Thalassiosirophycidae	Thalassiosirales	Thalassiosiraceae	7	Literature: Chester et al. (1979), Clemens (1933), Gran & Angst (1931), Johnson (1931), Légaré (1957), Phifer (1932), Stockner & Cliff (1975)
Thalassiosira conferta	Hasle	M	Bacillariophyta	Coscinodiscophyceae	Thalassiosirophycidae	Thalassiosirales	Thalassiosiraceae	7	Literature: Forbes & Waters (1993), Sancetta (1990), Waters et al. (1992)	Morphology: WL: iNat (143685844) Voucher (WL-SEM-61)
Thalassiosira curviseriata	Takano	M	Bacillariophyta	Coscinodiscophyceae	Thalassiosirophycidae	Thalassiosirales	Thalassiosiraceae	1		Morphology: WL: iNat (142613095) Voucher (WL-SEM-44)	Molecular (amplicon): IMERSS (ENA:ERS27630061)			[NR]
Thalassiosira decipiens	(Grunow ex Van Heurck) Jørgensen	M	Bacillariophyta	Coscinodiscophyceae	Thalassiosirophycidae	Thalassiosirales	Thalassiosiraceae	13	Literature: Bailey & MacKay (1916), Buchanan (1966), Chester et al. (1979), Clemens (1933), Forbes & Waters (1993), Gran & Angst (1931), Gucluer & Gross (1964), Haigh, Taylor & Sutherland (1992), Hobson (1983), Légaré (1957), Phifer (1932), Roelofs (1983), Shim (1976)
Thalassiosira eccentrica	(Ehrenberg) Cleve	M	Bacillariophyta	Coscinodiscophyceae	Thalassiosirophycidae	Thalassiosirales	Thalassiosiraceae	62	Literature: Buchanan (1966), Clemens (1933), Forbes & Waters (1993), Gran & Angst (1931), Hobson & McQuoid (2001), Horner et al. (2005), Légaré (1957), McQuoid & Hobson (1997), McQuoid & Hobson (2001), Rao & Lewin (1976), Sancetta & Calvert (1988), Shim (1976), Tempère & Peragallo (1908), Tynni (1986), Waters et al. (1992)	Morphology: WL: iNat (142633545) Voucher (WL-SEM-51)	Molecular (amplicon): IMERSS (ENA:ERS27217975); Molecular (Sanger): IMERSS (MW-18S-I10)	Syn: Coscinodiscus eccentricus Ehrenberg
Thalassiosira elsayedii	Fryxell	M	Bacillariophyta	Coscinodiscophyceae	Thalassiosirophycidae	Thalassiosirales	Thalassiosiraceae	1	Literature: Shim (1976)
Thalassiosira gravida	Cleve	M	Bacillariophyta	Coscinodiscophyceae	Thalassiosirophycidae	Thalassiosirales	Thalassiosiraceae	122	Literature: Bailey & MacKay (1916), Chester et al. (1979), Clemens (1933), Forbes & Waters (1993), Haigh, Taylor & Sutherland (1992), Hobson (1983), Hobson & McQuoid (2001), Horner et al. (2005), Johnson (1931), McQuoid & Hobson (1997), McQuoid & Hobson (2001), Phifer (1932), Sancetta & Calvert (1988), Sancetta (1990), Shim (1976), Waters et al. (1992)	Morphology: Hakai (Hakai_phyto_QU39_2021-07-27_5m_20), WL: iNat (4849091) Voucher (WL-SEM-13)	Molecular (amplicon): EBI (ENA:GQ330467), IMERSS (ENA:ERS27217975)	Syn: Thalassiosira rotula Meunier
Thalassiosira incerta	I.V.Makarova	M	Bacillariophyta	Coscinodiscophyceae	Thalassiosirophycidae	Thalassiosirales	Thalassiosiraceae	1	Literature: Waters et al. (1992)
Thalassiosira kushirensis	H.Takano	M	Bacillariophyta	Coscinodiscophyceae	Thalassiosirophycidae	Thalassiosirales	Thalassiosiraceae	1	Literature: Sancetta (1990)
Thalassiosira leptopus	(Grunow) Hasle & G.Fryxell	M	Bacillariophyta	Coscinodiscophyceae	Thalassiosirophycidae	Thalassiosirales	Thalassiosiraceae	6	Literature: Bailey & MacKay (1916), Buchanan (1966), Chester et al. (1979), Forbes & Waters (1993), Tempère & Peragallo (1908), Waters et al. (1992)			Syn: Coscinodiscus lineatus Ehrenberg
Thalassiosira lineata	Jousé	M	Bacillariophyta	Coscinodiscophyceae	Thalassiosirophycidae	Thalassiosirales	Thalassiosiraceae	2	Literature: Chester et al. (1979), Waters et al. (1992)
Thalassiosira lundiana	Fryxell	M	Bacillariophyta	Coscinodiscophyceae	Thalassiosirophycidae	Thalassiosirales	Thalassiosiraceae	4	Literature: Sancetta (1990)	Morphology: WL: iNat (143564316) Voucher (WL-SEM-57)
Thalassiosira mendiolana	Hasle & Heimdal	M	Bacillariophyta	Coscinodiscophyceae	Thalassiosirophycidae	Thalassiosirales	Thalassiosiraceae	3	Literature: Forbes & Waters (1993), Waters et al. (1992)	Morphology: WL: iNat (327005097)
Thalassiosira minima	Gaarder	M	Bacillariophyta	Coscinodiscophyceae	Thalassiosirophycidae	Thalassiosirales	Thalassiosiraceae	1		Morphology: WL: iNat (259931970) Voucher (WL-SEM-100)				[NR]
Thalassiosira minuscula	Krasske	M	Bacillariophyta	Coscinodiscophyceae	Thalassiosirophycidae	Thalassiosirales	Thalassiosiraceae	10			Molecular (amplicon): IMERSS (ENA:ERS21395352)
Thalassiosira nordenskioeldii	Cleve	M	Bacillariophyta	Coscinodiscophyceae	Thalassiosirophycidae	Thalassiosirales	Thalassiosiraceae	107	Literature: Bailey & MacKay (1916), Buchanan (1966), Chester et al. (1979), Clemens (1933), Forbes & Waters (1993), Gucluer & Gross (1964), Haigh, Taylor & Sutherland (1992), Hobson (1983), Hobson & McQuoid (2001), Horner et al. (2005), Légaré (1957), McQuoid & Hobson (1997), McQuoid & Hobson (2001), Phifer (1932), Rao & Lewin (1976), Roelofs (1983), Sancetta & Calvert (1988), Sancetta (1990), Sh…	Morphology: Hakai (Hakai_phyto_QU39_2017-10-11_1m_23), WL: iNat (143410067) Voucher (WL-SEM-54)	Molecular (amplicon): IMERSS (ENA:ERS21395352)
Thalassiosira oceanica	Hasle	M	Bacillariophyta	Coscinodiscophyceae	Thalassiosirophycidae	Thalassiosirales	Thalassiosiraceae	15		Morphology: WL: iNat (259589003) Voucher (WL-SEM-65)	Molecular (amplicon): EBI (ENA:SRS968559)			[NR]
Thalassiosira pacifica	Gran & Angst	M	Bacillariophyta	Coscinodiscophyceae	Thalassiosirophycidae	Thalassiosirales	Thalassiosiraceae	74	Literature: Buchanan (1966), Chester et al. (1979), Clemens (1933), Forbes & Waters (1993), Gran & Angst (1931), Hobson & McQuoid (2001), Horner et al. (2005), Johnson (1931), Phifer (1932), Sancetta & Calvert (1988), Sancetta (1990), Shim (1976), Stockner & Cliff (1975), Stockner & Cliff (1976), Waters et al. (1992)	Morphology: Hakai (Hakai_phyto_QU39_2018-03-20_1m_17), WL: iNat (143436365) Voucher (WL-SEM-44)	Molecular (amplicon): IMERSS (ENA:ERS21395356)
Thalassiosira plicata	H.J.Schrader	M	Bacillariophyta	Coscinodiscophyceae	Thalassiosirophycidae	Thalassiosirales	Thalassiosiraceae	2	Literature: McQuoid & Hobson (1997), Sancetta (1990)
Thalassiosira pseudonana	Hasle & Heimdal	M	Bacillariophyta	Coscinodiscophyceae	Thalassiosirophycidae	Thalassiosirales	Thalassiosiraceae	1	Literature: Waters et al. (1992)
Thalassiosira punctigera	(Castracane) Hasle	M	Bacillariophyta	Coscinodiscophyceae	Thalassiosirophycidae	Thalassiosirales	Thalassiosiraceae	37	Literature: Bailey & MacKay (1916), Chester et al. (1979), Clemens (1933), Gran & Angst (1931), Hobson & McQuoid (2001), Horner et al. (2005), Phifer (1932), Roelofs (1983), Sancetta & Calvert (1988), Sancetta (1990), Shim (1976), Waters et al. (1992)	Morphology: WL: iNat (50064842) Voucher (WL-SEM-31)	Molecular (amplicon): IMERSS (ENA:ERS27217975)	Syn: Coscinodiscus angstii Gran, Coscinodiscus angstii var. granulomarginata H.H.Gran & E.C.Angst, Ethmodiscus punctiger Castracane, Thalassiosira angstii (Gran) Makarova
Thalassiosira subtilis	(Ostenfeld) Gran	M	Bacillariophyta	Coscinodiscophyceae	Thalassiosirophycidae	Thalassiosirales	Thalassiosiraceae	3	Literature: Bailey & MacKay (1916), Chester et al. (1979), Clemens (1933)
Thalassiosira symmetrica	G.A.Fryxell & Hasle	M	Bacillariophyta	Coscinodiscophyceae	Thalassiosirophycidae	Thalassiosirales	Thalassiosiraceae	1	Literature: Waters et al. (1992)
Thalassiosira tealata	H.Takano	M	Bacillariophyta	Coscinodiscophyceae	Thalassiosirophycidae	Thalassiosirales	Thalassiosiraceae	9	Literature: Bérard-Therriault et al. (1987), Bérard-Therriault et al. (1999), Harris et al. (1995), Hasle & Syvertsen (1997), Hernández-Becerril & Peña (1995), Hoppenrath et al. (2007), Li et al. (2014), Takano (1980)	Morphology: WL: iNat (259977250) Voucher (WL-SEM-101)
Thalassiosira tenera	Proshkina-Lavrenko	M	Bacillariophyta	Coscinodiscophyceae	Thalassiosirophycidae	Thalassiosirales	Thalassiosiraceae	2	Literature: Sancetta (1990), Waters et al. (1992)
Entopyla australis var. gigantea	(Greville) Fricke	M	Bacillariophyta	Fragilariophyceae	Fragilariophycidae	Cyclophorales	Entopylaceae	1	Literature: Tempère & Peragallo (1908)
Gephyria media	Walker-Arnott	M	Bacillariophyta	Fragilariophyceae	Fragilariophycidae	Cyclophorales	Entopylaceae	1	Literature: Lord (1866)
Asterionellopsis glacialis	(Castracane) Round	M	Bacillariophyta	Fragilariophyceae	Fragilariophycidae	Fragilariales	Fragilariaceae	90	Literature: Buchanan (1966), Chester et al. (1979), Clemens (1933), Forbes & Waters (1993), Gran & Angst (1931), Hobson & McQuoid (2001), Hollibaugh et al. (1980), Horner et al. (2005), Johnson (1931), Légaré (1957), Phifer (1932), Sancetta & Calvert (1988), Shim (1976), Stockner & Cliff (1976)	Morphology: Hakai (Hakai_phyto_QU39_2019-08-15_5m_1), MBA (250AT-5-10615), WL: iNat (4848898)	Molecular (amplicon): EBI (ENA:SRS964122)	Syn: Asterionella glacialis Castracane
Fragilaria capucina	Desmazières	FM	Bacillariophyta	Fragilariophyceae	Fragilariophycidae	Fragilariales	Fragilariaceae	5	Literature: Bailey & MacKay (1916), Clemens (1933), Roelofs (1983), Shim (1976)	Morphology: WL: iNat (5197628)		Syn: Staurosira capucina Desm.
Fragilaria crotonensis	Kitton	FM	Bacillariophyta	Fragilariophyceae	Fragilariophycidae	Fragilariales	Fragilariaceae	6	Literature: Buchanan (1966), Légaré (1957), Shim (1976), Stockner & Cliff (1975), Stockner & Cliff (1976), Tynni (1986)
Fragilaria islandica	Grunow ex Van Heurck	M	Bacillariophyta	Fragilariophyceae	Fragilariophycidae	Fragilariales	Fragilariaceae	3	Literature: Bailey & MacKay (1916), Clemens (1933), Shim (1976)
Fragilaria marina var. parva	Tempère & Peragallo	F	Bacillariophyta	Fragilariophyceae	Fragilariophycidae	Fragilariales	Fragilariaceae	1	Literature: Tempère & Peragallo (1908)
Fragilaria rumpens	(Kützing) G.W.F.Carlson	F	Bacillariophyta	Fragilariophyceae	Fragilariophycidae	Fragilariales	Fragilariaceae	1	Literature: Roelofs (1983)			Syn: Synedra rumpens Kützing
Fragilaria striatula	Lyngbye	M	Bacillariophyta	Fragilariophyceae	Fragilariophycidae	Fragilariales	Fragilariaceae	10	Literature: Bailey & MacKay (1916), Clemens (1933), Gran & Angst (1931), Johnson (1931), Légaré (1957), Rao & Lewin (1976), Shim (1976), Stockner & Cliff (1975)	Morphology: WL: iNat (243251313) Voucher (WL-LM-41)
Fragilaria vaucheriae	(Kützing) J.B.Petersen	F	Bacillariophyta	Fragilariophyceae	Fragilariophycidae	Fragilariales	Fragilariaceae	1	Literature: Roelofs (1983)
Fragilariforma bicapitata	(A.Mayer) D.M.Williams & Round	F	Bacillariophyta	Fragilariophyceae	Fragilariophycidae	Fragilariales	Fragilariaceae	1	Literature: Roelofs (1983)			Syn: Fragilaria bicapitata A.Mayer
Fragilariforma virescens var. subsalina	(Grunow) Bukhtiyarova	F	Bacillariophyta	Fragilariophyceae	Fragilariophycidae	Fragilariales	Fragilariaceae	1	Literature: Rao & Lewin (1976)			Syn: Fragilaria virescens var. subsalina Grunow
Gedaniella panicellus	Chunlian Li, S.X.Yu & Witkowski	M	Bacillariophyta	Fragilariophyceae	Fragilariophycidae	Fragilariales	Fragilariaceae	13			Molecular (amplicon): IMERSS (ENA:ERS27214058)
Odontidium anceps	(Ehrenberg) Ralfs	F	Bacillariophyta	Fragilariophyceae	Fragilariophycidae	Fragilariales	Fragilariaceae	1	Literature: Roelofs (1983)			Syn: Diatoma anceps (Ehrenberg) Kirchner
Odontidium hyemale	(Roth) Kützing	F	Bacillariophyta	Fragilariophyceae	Fragilariophycidae	Fragilariales	Fragilariaceae	2	Literature: Roelofs (1983), Tempère & Peragallo (1908)			Syn: Diatoma hyemalis (Roth) Heiberg (as ‘hiemale’)
Odontidium mesodon	(Ehrenberg) Kützing	F	Bacillariophyta	Fragilariophyceae	Fragilariophycidae	Fragilariales	Fragilariaceae	1	Literature: Roelofs (1983)			Syn: Diatoma hiemale var. mesodon (Ehrbg.) Grun., Diatoma mesodon (Ehrenberg) Kützing
Punctastriata lancettula	(Schumann) P.B.Hamilton & Siver	F	Bacillariophyta	Fragilariophyceae	Fragilariophycidae	Fragilariales	Fragilariaceae	2	Literature: Rao & Lewin (1976), Tempère & Peragallo (1908)			Syn: Fragilaria lancettula Schumann, Fragilaria pinnata var. lancettula (Schumann) Hustedt
Martyana schulzii	(C.Brockmann) Snoeijs	M	Bacillariophyta	Fragilariophyceae	Fragilariophycidae	Fragilariales	Staurosiraceae	1	Literature: Tynni (1986)			Syn: Opephora schulzii (C.Brockmann) Simonsen (as ‘schulzi')
Opephora marina	(W.Gregory) P.Petit	M	Bacillariophyta	Fragilariophyceae	Fragilariophycidae	Fragilariales	Staurosiraceae	2	Literature: Rao & Lewin (1976), Roelofs (1983)
Opephora pacifica	(Grunow) P.Petit	M	Bacillariophyta	Fragilariophyceae	Fragilariophycidae	Fragilariales	Staurosiraceae	4	Literature: Bailey & MacKay (1916), Rao & Lewin (1976), Roelofs (1983), Tynni (1986)
Opephora schwartzii	(Grunow) Petit ex Pelletan	M	Bacillariophyta	Fragilariophyceae	Fragilariophycidae	Fragilariales	Staurosiraceae	1	Literature: Roelofs (1983)
Pseudostaurosira brevistriata	(Grunow) D.M.Williams & Round	F	Bacillariophyta	Fragilariophyceae	Fragilariophycidae	Fragilariales	Staurosiraceae	2	Literature: Roelofs (1983), Tynni (1986)			Syn: Fragilaria brevistriata Grunow
Pseudostaurosira cf. paucistriata	(Chunlian Li & Witkowski) E.A.Morales, C.E.Wetzel & Ector	M	Bacillariophyta	Fragilariophyceae	Fragilariophycidae	Fragilariales	Staurosiraceae	13			Molecular (amplicon): IMERSS (ENA:ERS21395352)
Staurosira construens	Ehrenberg	F	Bacillariophyta	Fragilariophyceae	Fragilariophycidae	Fragilariales	Staurosiraceae	1	Literature: Roelofs (1983)			Syn: Fragilaria construens (Ehrenberg) Grunow
Staurosira leptostauron	(Ehrenberg) Kulikovskiy & Genkal	F	Bacillariophyta	Fragilariophyceae	Fragilariophycidae	Fragilariales	Staurosiraceae	1	Literature: Roelofs (1983)			Syn: Fragilaria leptostauron (Ehrenberg) Hustedt
Staurosira subsalina	(Hustedt) Lange-Bertalot	B	Bacillariophyta	Fragilariophyceae	Fragilariophycidae	Fragilariales	Staurosiraceae	1	Literature: Roelofs (1983)			Syn: Fragilaria construens var. subsalina Hustedt
Staurosira venter	(Ehrenberg) Cleve & J.D.Möller	F	Bacillariophyta	Fragilariophyceae	Fragilariophycidae	Fragilariales	Staurosiraceae	3	Literature: Rao & Lewin (1976), Roelofs (1983), Tynni (1986)			Syn: Fragilaria construens var. venter (Ehrenberg) Grunow
Staurosirella crux	(Ehrenberg) Van de Vijver & Kusber	F	Bacillariophyta	Fragilariophyceae	Fragilariophycidae	Fragilariales	Staurosiraceae	1	Literature: Tempère & Peragallo (1908)			Syn: Fragilaria harrisonii (W.Smith) Grunow
Staurosirella martyi	(Héribaud) Morales & Manoylov	F	Bacillariophyta	Fragilariophyceae	Fragilariophycidae	Fragilariales	Staurosiraceae	1	Literature: Roelofs (1983)			Syn: Opephora martyi Héribaud
Staurosirella mutabilis	(W.Smith) E.Morales & Van de Vijver	F	Bacillariophyta	Fragilariophyceae	Fragilariophycidae	Fragilariales	Staurosiraceae	1	Literature: Bailey & MacKay (1916)			Syn: Fragilaria mutabilis (W.Smith) Grunow
Staurosirella pinnata	(Ehrenberg) D.M.Williams & Round	F	Bacillariophyta	Fragilariophyceae	Fragilariophycidae	Fragilariales	Staurosiraceae	3	Literature: Rao & Lewin (1976), Roelofs (1983), Tynni (1986)			Syn: Fragilaria pinnata Ehrenberg
Licmophora abbreviata	C.Agardh	M	Bacillariophyta	Fragilariophyceae	Fragilariophycidae	Licmophorales	Licmophoraceae	5	Literature: Chester et al. (1979), Shim (1976), Stockner & Cliff (1975), Stockner & Cliff (1976)	Morphology: WL: iNat (195109966) Voucher (WL-SEM-81)
Licmophora californica	Grunow	M	Bacillariophyta	Fragilariophyceae	Fragilariophycidae	Licmophorales	Licmophoraceae	1	Literature: Bailey & MacKay (1916)
Licmophora cf. communis	(Heiberg) Grunow	M	Bacillariophyta	Fragilariophyceae	Fragilariophycidae	Licmophorales	Licmophoraceae	1		Morphology: WL: iNat (263351671) Voucher (WL-SEM-96)				[NR]
Licmophora ehrenbergii	(Kützing) Grunow	M	Bacillariophyta	Fragilariophyceae	Fragilariophycidae	Licmophorales	Licmophoraceae	5	Literature: Lord (1866), Rao & Lewin (1976), Roelofs (1983), Shim (1976)	Morphology: WL: iNat (195022691) Voucher (WL-SEM-88)		Syn: Podosphenia ehrenbergii Kützing
Licmophora flabellata	(Greville) C.Agardh	M	Bacillariophyta	Fragilariophyceae	Fragilariophycidae	Licmophorales	Licmophoraceae	7	Literature: Bailey & MacKay (1916), Clemens (1933)	Morphology: WL: iNat (253170456) Voucher (WL-LM-20)
Licmophora gracilis	(Ehrenberg) Grunow	M	Bacillariophyta	Fragilariophyceae	Fragilariophycidae	Licmophorales	Licmophoraceae	12	Literature: Bailey & MacKay (1916), Clemens (1933), Rao & Lewin (1976), Roelofs (1983)	Morphology: BRU (ABRU00000263), MSC (MSC0183291), MU (000179639), NY (02113681), WL: iNat (253801892) Voucher (WL-LM-20)	Molecular (amplicon): EBI (ENA:ERS2393264)
Licmophora gracilis var. anglica	(Kützing) H.Peragallo & M.Peragallo	M	Bacillariophyta	Fragilariophyceae	Fragilariophycidae	Licmophorales	Licmophoraceae	1	Literature: Bailey & MacKay (1916)			Syn: Licmophora anglica (Kützing) Grunow
Licmophora hyalina	(Kützing) Grunow	M	Bacillariophyta	Fragilariophyceae	Fragilariophycidae	Licmophorales	Licmophoraceae	1	Literature: Bailey & MacKay (1916)
Licmophora juergensii	C.Agardh	M	Bacillariophyta	Fragilariophyceae	Fragilariophycidae	Licmophorales	Licmophoraceae	2	Literature: Bailey & MacKay (1916)		Molecular (amplicon): IMERSS (ENA:ERS27630061)
Licmophora lyngbyei	(Kützing) Grunow	M	Bacillariophyta	Fragilariophyceae	Fragilariophycidae	Licmophorales	Licmophoraceae	4	Literature: Bailey & MacKay (1916), Buchanan (1966), Clemens (1933), Waters et al. (1992)
Licmophora paradoxa	(Lyngbye) C.Agardh	M	Bacillariophyta	Fragilariophyceae	Fragilariophycidae	Licmophorales	Licmophoraceae	36	Literature: Bailey & MacKay (1916), Shim (1976)	Morphology: WL: iNat (194922657) Voucher (WL-LM-5)	Molecular (amplicon): IMERSS (ENA:ERS21395352)
Licmophora tincta	(C.Agardh) Grunow	M	Bacillariophyta	Fragilariophyceae	Fragilariophycidae	Licmophorales	Licmophoraceae	2		Morphology: WL: iNat (259568352) Voucher (WL-SEM-87)				[NR]
Ctenophora pulchella	(Kützing) D.M.Williams & Round	F	Bacillariophyta	Fragilariophyceae	Fragilariophycidae	Licmophorales	Ulnariaceae	3	Literature: Bailey & MacKay (1916), Tempère & Peragallo (1908), Tynni (1986)			Syn: Synedra pulchella (Kützing) Kützing
Hannaea arcus	(Ehrenberg) R.M.Patrick	F	Bacillariophyta	Fragilariophyceae	Fragilariophycidae	Licmophorales	Ulnariaceae	3	Literature: Buchanan (1966), Roelofs (1983), Stockner & Cliff (1976)			Syn: Fragilaria arcus (Ehrenberg) Cleve
Hannaea arcus var. amphioxys	(Rabenhorst) R.M.Patrick	F	Bacillariophyta	Fragilariophyceae	Fragilariophycidae	Licmophorales	Ulnariaceae	1	Literature: Roelofs (1983)
Synedra affinis var. fasciculata	(Lyngbye) Grunow	M	Bacillariophyta	Fragilariophyceae	Fragilariophycidae	Licmophorales	Ulnariaceae	2		Morphology: MSC (MSC0184978), MU (000179641)
Synedra camtschatica	Grunow	M	Bacillariophyta	Fragilariophyceae	Fragilariophycidae	Licmophorales	Ulnariaceae	4	Literature: Rao & Lewin (1976)	Morphology: WL: iNat (195997416) Voucher (WL-LM-12)
Synedra finnmarchica	(Cleve & Grunow) D.M.Williams & Karthick	M	Bacillariophyta	Fragilariophyceae	Fragilariophycidae	Licmophorales	Ulnariaceae	1	Literature: Rao & Lewin (1976)			Syn: Synedra camtschatica var. finnmarchica Cleve & Grunow (as 'kamtschatica')
Synedra gaillonii	(Bory) Ehrenberg	B	Bacillariophyta	Fragilariophyceae	Fragilariophycidae	Licmophorales	Ulnariaceae	3	Literature: Bailey & MacKay (1916), Clemens (1933)	Morphology: WL: iNat (295852109)
Synedra kerguelensis	Heiden	M	Bacillariophyta	Fragilariophyceae	Fragilariophycidae	Licmophorales	Ulnariaceae	1	Literature: Shim (1976)
Synedra tabulata var. delicatula	(Grunow) R.Ross	F	Bacillariophyta	Fragilariophyceae	Fragilariophycidae	Licmophorales	Ulnariaceae	2	Literature: Bailey & MacKay (1916), Clemens (1933)			Syn: Synedra affinis var. tabulata Grunow
Tabularia affinis	(Kützing) Snoeijs	F	Bacillariophyta	Fragilariophyceae	Fragilariophycidae	Licmophorales	Ulnariaceae	4	Literature: Bailey & MacKay (1916), Lord (1866)	Morphology: BRU (ABRU00000417)		Syn: Synedra affinis Kützing
Tabularia fasciculata	(C.Agardh) D.M.Williams & Round	M	Bacillariophyta	Fragilariophyceae	Fragilariophycidae	Licmophorales	Ulnariaceae	13	Literature: Rao & Lewin (1976), Roelofs (1983)	Morphology: MSC (MSC0184988), MU (000179640)	Molecular (amplicon): IMERSS (ENA:ERS27217975)	Syn: Synedra fasciculata (C.Agardh) Kützing, nom. illeg., Synedra fasciculata var. truncata (Grev.) R.M.Patrick
Tabularia investiens	(W.Smith) D.M.Williams & Round	M	Bacillariophyta	Fragilariophyceae	Fragilariophycidae	Licmophorales	Ulnariaceae	4	Literature: Bailey & MacKay (1916), Clemens (1933)	Morphology: WL: iNat (252835907) Voucher (WL-SEM-14)		Syn: Synedra investiens W.Smith
Tabularia tabulata	(C.Agardh) Snoeijs	M	Bacillariophyta	Fragilariophyceae	Fragilariophycidae	Licmophorales	Ulnariaceae	13	Literature: Rao & Lewin (1976), Roelofs (1983), Tynni (1986)		Molecular (amplicon): IMERSS (ENA:ERS21395345)	Syn: Synedra tabulata (C.Agardh) Kützing
Ulnaria acus	(Kützing) Aboal	F	Bacillariophyta	Fragilariophyceae	Fragilariophycidae	Licmophorales	Ulnariaceae	3	Literature: Bailey & MacKay (1916), Roelofs (1983), Shim (1976)			Syn: Synedra acus Kützing
Ulnaria aequalis	(Kützing) D.M.Williams & Van de Vijver	F	Bacillariophyta	Fragilariophyceae	Fragilariophycidae	Licmophorales	Ulnariaceae	1	Literature: Tempère & Peragallo (1908)			Syn: Synedra ulna var. aequalis Rab.
Ulnaria amphirhynchus	(Ehrenberg) Compère & Bukhtiyarova	M	Bacillariophyta	Fragilariophyceae	Fragilariophycidae	Licmophorales	Ulnariaceae	1	Literature: Shim (1976)			Syn: Synedra ulna var. amphirhynchus (Ehrenberg) Grunow
Ulnaria danica	(Kützing) Compère & Bukhtiyarova	F	Bacillariophyta	Fragilariophyceae	Fragilariophycidae	Licmophorales	Ulnariaceae	1	Literature: Tempère & Peragallo (1908)			Syn: Synedra ulna var. danica (Kützing) Van Heurck
Ulnaria goulardii	(Brébisson ex Cleve & Grunow) D.M.Williams, Potapova & C.E.Wetzel	F	Bacillariophyta	Fragilariophyceae	Fragilariophycidae	Licmophorales	Ulnariaceae	1	Literature: Tempère & Peragallo (1908)			Syn: Synedra goulardii Brébisson ex Cleve & Grunow
Ulnaria lanceolata	(Kützing) Compère	F	Bacillariophyta	Fragilariophyceae	Fragilariophycidae	Licmophorales	Ulnariaceae	1	Literature: Tempère & Peragallo (1908)			Syn: Synedra ulna var. lanceolata Grunow
Ulnaria ulna	(Nitzsch) Compère	F	Bacillariophyta	Fragilariophyceae	Fragilariophycidae	Licmophorales	Ulnariaceae	5	Literature: Bailey & MacKay (1916), Clemens (1933), Roelofs (1983), Shim (1976), Tempère & Peragallo (1908)			Syn: Synedra ulna (Nitzsch) Ehrenberg
Grammatophora angulosa	Ehrenberg	M	Bacillariophyta	Fragilariophyceae	Fragilariophycidae	Rhabdonematales	Grammatophoraceae	8	Literature: Bailey & MacKay (1916), Rao & Lewin (1976), Roelofs (1983), Shim (1976), Tynni (1986)	Morphology: WL: iNat (257265591) Voucher (WL-LM-49)
Grammatophora cf. arctica	Cleve	M	Bacillariophyta	Fragilariophyceae	Fragilariophycidae	Rhabdonematales	Grammatophoraceae	1	Literature: Roelofs (1983)
Grammatophora hamulifera	Kützing	M	Bacillariophyta	Fragilariophyceae	Fragilariophycidae	Rhabdonematales	Grammatophoraceae	3	Literature: Bailey & MacKay (1916), Clemens (1933)	Morphology: WL: iNat (296020829)		Syn: Grammatophora angulosa var. hamulifera (Ktz.) Grunow
Grammatophora macilenta	W.Smith	M	Bacillariophyta	Fragilariophyceae	Fragilariophycidae	Rhabdonematales	Grammatophoraceae	3	Literature: Bailey & MacKay (1916), Roelofs (1983)	Morphology: WL: iNat (296108781)		Syn: Grammatophora oceanica var. macilenta (W.Smith) Grunow
Grammatophora marina	(Lyngbye) Kützing	M	Bacillariophyta	Fragilariophyceae	Fragilariophycidae	Rhabdonematales	Grammatophoraceae	12	Literature: Bailey & MacKay (1916), Buchanan (1966), Chester et al. (1979), Clemens (1933), Légaré (1957), Lord (1866), McQuoid & Hobson (1997), McQuoid & Hobson (2001), Roelofs (1983), Shim (1976)	Morphology: WL: iNat (202250545) Voucher (WL-LM-6)
Grammatophora maxima	Grunow	M	Bacillariophyta	Fragilariophyceae	Fragilariophycidae	Rhabdonematales	Grammatophoraceae	4	Literature: Bailey & MacKay (1916), Clemens (1933), Roelofs (1983), Shim (1976)
Grammatophora oceanica	Ehrenberg	M	Bacillariophyta	Fragilariophyceae	Fragilariophycidae	Rhabdonematales	Grammatophoraceae	6	Literature: Bailey & MacKay (1916), Clemens (1933), Roelofs (1983)	Morphology: WL: iNat (202254940) Voucher (WL-SEM-47)
Grammatophora oceanica f. vulgaris	(Grunow) Hustedt	M	Bacillariophyta	Fragilariophyceae	Fragilariophycidae	Rhabdonematales	Grammatophoraceae	1	Literature: Bailey & MacKay (1916)
Grammatophora oceanica var. communis	Grunow	M	Bacillariophyta	Fragilariophyceae	Fragilariophycidae	Rhabdonematales	Grammatophoraceae	1	Literature: Bailey & MacKay (1916)
Grammatophora oceanica var. subtilissima	(Bailey) Grunow.	M	Bacillariophyta	Fragilariophyceae	Fragilariophycidae	Rhabdonematales	Grammatophoraceae	1		Morphology: WL: iNat (263332652)
Grammatophora serpentina	Ehrenberg	M	Bacillariophyta	Fragilariophyceae	Fragilariophycidae	Rhabdonematales	Grammatophoraceae	3	Literature: Bailey & MacKay (1916), Clemens (1933), Lord (1866)
Hyalosira delicatula	Kützing	M	Bacillariophyta	Fragilariophyceae	Fragilariophycidae	Rhabdonematales	Rhabdonemataceae	1	Literature: Shim (1976)			Syn: Striatella delicatula (Kützing) Grunow ex Van Heurck
Rhabdonema adriaticum	Kützing	M	Bacillariophyta	Fragilariophyceae	Fragilariophycidae	Rhabdonematales	Rhabdonemataceae	2	Literature: Clemens (1933), Shim (1976)
Rhabdonema arcuatum	(Lyngbye) Kützing	M	Bacillariophyta	Fragilariophyceae	Fragilariophycidae	Rhabdonematales	Rhabdonemataceae	37	Literature: Bailey & MacKay (1916), Buchanan (1966), Clemens (1933), Lord (1866), Shim (1976), Tempère & Peragallo (1908)	Morphology: WL: iNat (83194939) Voucher (WL-LM-1)	Molecular (amplicon): IMERSS (ENA:ERS21395359)
Rhabdonema arcuatum var. robustum	(Grunow) Hustedt	F	Bacillariophyta	Fragilariophyceae	Fragilariophycidae	Rhabdonematales	Rhabdonemataceae	2	Literature: Rao & Lewin (1976)	Morphology: M (187510 / 463949 / E 7127)
Rhabdonema arcuatum var. subrostratum	(Fricke) Hustedt	M	Bacillariophyta	Fragilariophyceae	Fragilariophycidae	Rhabdonematales	Rhabdonemataceae	1		Morphology: M (186989 / 461905 / E 5278)		Syn: Rhabdonema subrostratum Fricke
Rhabdonema biquadratum	Tempère & Brun	M	Bacillariophyta	Fragilariophyceae	Fragilariophycidae	Rhabdonematales	Rhabdonemataceae	1	Literature: Tempère & Peragallo (1908)
Rhabdonema minutum	Kützing	FM	Bacillariophyta	Fragilariophyceae	Fragilariophycidae	Rhabdonematales	Rhabdonemataceae	2	Literature: Bailey & MacKay (1916), Clemens (1933)
Asterionella bleakeleyi	W.Smith	FM	Bacillariophyta	Fragilariophyceae	Fragilariophycidae	Rhabdonematales	Tabellariaceae	3	Literature: Forbes & Waters (1993), Shim (1976)	Morphology: WL: iNat (112011487)
Asterionella formosa	Hassall	F	Bacillariophyta	Fragilariophyceae	Fragilariophycidae	Rhabdonematales	Tabellariaceae	6	Literature: Bailey & MacKay (1916), Forbes & Waters (1993), Shim (1976), Stockner & Cliff (1976), Waters et al. (1992)	Morphology: WL: iNat (167669456)
Asterionella notata	Grunow ex Van Heurck	FM	Bacillariophyta	Fragilariophyceae	Fragilariophycidae	Rhabdonematales	Tabellariaceae	1	Literature: Bailey & MacKay (1916)
Diatoma elongata	(Lyngbye) C.Agardh	F	Bacillariophyta	Fragilariophyceae	Fragilariophycidae	Rhabdonematales	Tabellariaceae	1	Literature: Roelofs (1983)
Diatoma vulgaris	Bory	FMB	Bacillariophyta	Fragilariophyceae	Fragilariophycidae	Rhabdonematales	Tabellariaceae	2	Literature: Bailey & MacKay (1916), Clemens (1933)
Meridion circulare	(Greville) C.Agardh	F	Bacillariophyta	Fragilariophyceae	Fragilariophycidae	Rhabdonematales	Tabellariaceae	2	Literature: Buchanan (1966), Shim (1976)
Meridion constrictum	Ralfs	F	Bacillariophyta	Fragilariophyceae	Fragilariophycidae	Rhabdonematales	Tabellariaceae	1	Literature: Tempère & Peragallo (1908)
Tabellaria cf. quadriseptata	B.M.Knudson	F	Bacillariophyta	Fragilariophyceae	Fragilariophycidae	Rhabdonematales	Tabellariaceae	1		Morphology: WL: iNat (259219380) Voucher (WL-SEM-74)				[NR]
Tabellaria fenestrata	(Lyngbye) Kützing	F	Bacillariophyta	Fragilariophyceae	Fragilariophycidae	Rhabdonematales	Tabellariaceae	5	Literature: Buchanan (1966), Roelofs (1983), Shim (1976), Tempère & Peragallo (1908), Waters et al. (1992)
Tabellaria flocculosa	(Roth) Kützing	F	Bacillariophyta	Fragilariophyceae	Fragilariophycidae	Rhabdonematales	Tabellariaceae	6	Literature: Bailey & MacKay (1916), Buchanan (1966), Clemens (1933), Rao & Lewin (1976), Roelofs (1983), Shim (1976)			Syn: Tabellaria fenestrata var. intermedia Grunow
Tabellaria flocculosa var. asterionelloides	(Grunow) Knudson	F	Bacillariophyta	Fragilariophyceae	Fragilariophycidae	Rhabdonematales	Tabellariaceae	1	Literature: Shim (1976)			Syn: Tabellaria fenestrata var. asterionelloides Grunow
Thalassionema bacillare	(Heiden) Kolbe	M	Bacillariophyta	Fragilariophyceae	Fragilariophycidae	Thalassionematales	Thalassionemataceae	1	Literature: Forbes & Waters (1993)				Notes: orth. corr. ‘Thalassionema bacillaris’
Thalassionema frauenfeldii	(Grunow) Tempère & Peragallo	M	Bacillariophyta	Fragilariophyceae	Fragilariophycidae	Thalassionematales	Thalassionemataceae	7	Literature: Bailey & MacKay (1916), Buchanan (1966), Chester et al. (1979), Gran & Angst (1931), Légaré (1957), Roelofs (1983), Shim (1976)			Syn: Thalassiothrix frauenfeldii (Grunow) Grunow
Thalassionema nitzschioides	(Grunow) Mereschkowsky	M	Bacillariophyta	Fragilariophyceae	Fragilariophycidae	Thalassionematales	Thalassionemataceae	225	Literature: Bailey & MacKay (1916), Buchanan (1966), Chester et al. (1979), Clemens (1933), Forbes & Waters (1993), Hobson (1983), Hobson & McQuoid (2001), Horner et al. (2005), Johnson (1931), Légaré (1957), McQuoid & Hobson (1997), McQuoid & Hobson (2001), Phifer (1932), Roelofs (1983), Sancetta & Calvert (1988), Shim (1976), Stockner & Cliff (1975), Stockner & Cliff (1976), Waters et al. (1992)	Morphology: Hakai (Hakai_phyto_QU39_2021-07-27_5m_19), MBA (154AT-5-117), WL: iNat (259556980) Voucher (WL-SEM-63)
Thalassiothrix longissima	Cleve & Grunow	M	Bacillariophyta	Fragilariophyceae	Fragilariophycidae	Thalassionematales	Thalassionemataceae	13	Literature: Chester et al. (1979), Clemens (1933), Gucluer & Gross (1964), Roelofs (1983)	Morphology: MBA (268AT-5-116)
Dimeregramma marinum	(W.Gregory) Ralfs	M	Bacillariophyta	Fragilariophyceae	Urneidophycidae	Plagiogrammales	Plagiogrammaceae	2	Literature: Bailey & MacKay (1916), Clemens (1933)
Glyphodesmis distans	(W.Gregory) Grunow	M	Bacillariophyta	Fragilariophyceae	Urneidophycidae	Plagiogrammales	Plagiogrammaceae	1	Literature: Roelofs (1983)
Glyphodesmis williamsonii	(W.Smith) Grunow	M	Bacillariophyta	Fragilariophyceae	Urneidophycidae	Plagiogrammales	Plagiogrammaceae	2	Literature: Bailey & MacKay (1916), Clemens (1933)
Plagiogramma acutum	(Hustedt) Chunlian Li, Ashworth & J.Witkowski	M	Bacillariophyta	Fragilariophyceae	Urneidophycidae	Plagiogrammales	Plagiogrammaceae	2			Molecular (amplicon): EBI (ENA:KF768027)
Plagiogramma acutumontgo	(B.S.Gray Jr. & Kaczmarska) Chunlian Li, Ashworth & J.Witkowski	M	Bacillariophyta	Fragilariophyceae	Urneidophycidae	Plagiogrammales	Plagiogrammaceae	1			Molecular (amplicon): EBI (ENA:KX586261)	Syn: Dimeregramma acutumontgo B.S.Gray Jr. & Kaczmarska
Plagiogramma gregorianum	Greville	M	Bacillariophyta	Fragilariophyceae	Urneidophycidae	Plagiogrammales	Plagiogrammaceae	2	Literature: Bailey & MacKay (1916), Clemens (1933)
Plagiogramma interruptum	(W.Gregory) Ralfs	M	Bacillariophyta	Fragilariophyceae	Urneidophycidae	Plagiogrammales	Plagiogrammaceae	1	Literature: Bailey & MacKay (1916)
Plagiogramma minus	(W.Gregory) Chunlian Li, Ashworth & J.Witkowski	M	Bacillariophyta	Fragilariophyceae	Urneidophycidae	Plagiogrammales	Plagiogrammaceae	5	Literature: Bailey & MacKay (1916), Clemens (1933), Rao & Lewin (1976), Roelofs (1983)	Morphology: WL: iNat (263208454)		Syn: Dimeregramma minus (W.Gregory) Ralfs (as ‘minor')
Plagiogramma pulchellum	Greville	M	Bacillariophyta	Fragilariophyceae	Urneidophycidae	Plagiogrammales	Plagiogrammaceae	2	Literature: Bailey & MacKay (1916), Tempère & Peragallo (1908)
Plagiogramma staurophorum	(W.Gregory) Heiberg	M	Bacillariophyta	Fragilariophyceae	Urneidophycidae	Plagiogrammales	Plagiogrammaceae	6	Literature: Rao & Lewin (1976), Roelofs (1983), Tynni (1986)	Morphology: M (187318 / 463062 / E 6325), WL: iNat (190225682) Voucher (WL-LM-29)
Plagiogramma tsawwassen	Kaczmarska & B.S.Gray	M	Bacillariophyta	Fragilariophyceae	Urneidophycidae	Plagiogrammales	Plagiogrammaceae	7			Molecular (amplicon): EBI (ENA:KX586249), IMERSS (ENA:ERS21395356)
Psammogramma vigoensis	Shin.Sato & Medlin	M	Bacillariophyta	Fragilariophyceae	Urneidophycidae	Plagiogrammales	Plagiogrammaceae	13			Molecular (amplicon): IMERSS (ENA:ERS27214058)
Asteroplanus karianus	(Grunow) C.Gardner & R.M.Crawford	M	Bacillariophyta	Fragilariophyceae	Urneidophycidae	Rhaphoneidales	Asterionellopsidaceae	7	Literature: Clemens (1933), Forbes & Waters (1993), Gran & Angst (1931), Phifer (1932), Shim (1976), Stockner & Cliff (1975), Stockner & Cliff (1976)			Syn: Asterionella kariana Grunow
Psammodiscus nitidus	(W.Gregory) Round & D.G.Mann	M	Bacillariophyta	Fragilariophyceae	Urneidophycidae	Rhaphoneidales	Psammodiscaceae	3	Literature: Chester et al. (1979), Rao & Lewin (1976), Roelofs (1983)			Syn: Coscinodiscus nitidus W.Gregory
Delphineis angustata	(Pantocsek) G.W.Andrews	M	Bacillariophyta	Fragilariophyceae	Urneidophycidae	Rhaphoneidales	Rhaphoneidaceae	1	Literature: Roelofs (1983)			Syn: Rhaphoneis angustata Pantocsek
Delphineis minutissima	(Hustedt) Simonsen	M	Bacillariophyta	Fragilariophyceae	Urneidophycidae	Rhaphoneidales	Rhaphoneidaceae	1	Literature: Tynni (1986)			Syn: Rhaphoneis minutissima Hustedt
Delphineis surirella	(Ehrenberg) G.W.Andrews	M	Bacillariophyta	Fragilariophyceae	Urneidophycidae	Rhaphoneidales	Rhaphoneidaceae	1	Literature: Shim (1976)			Syn: Rhaphoneis surirella (Ehrenberg) Grunow
Rhaphoneis amphiceros	(Ehrenberg) Ehrenberg	M	Bacillariophyta	Fragilariophyceae	Urneidophycidae	Rhaphoneidales	Rhaphoneidaceae	2	Literature: Rao & Lewin (1976), Shim (1976)
Rhaphoneis caduceus	(Ehrenberg) Heurck	M	Bacillariophyta	Fragilariophyceae	Urneidophycidae	Rhaphoneidales	Rhaphoneidaceae	1	Literature: Roelofs (1983)
Striatella unipunctata	(Lyngbye) C.Agardh	M	Bacillariophyta	Fragilariophyceae	Urneidophycidae	Striatellales	Striatellaceae	4	Literature: Buchanan (1966), Clemens (1933), Waters et al. (1992)	Morphology: Hakai (Hakai_phyto_QU39_2017-08-15_1m_46)		Syn: Fragilaria unipunctata Lyngbye
Andrzeja fenestrata	Mayama & Kryk	M	Bacillariophyta	incertae sedis	incertae sedis	incertae sedis	incertae sedis	2		Morphology: WL: iNat (331457188) Voucher (WL-SEM-3-1)				[NR]
