# Supplementary material for: Diatoms (Bacillariophyta) of the Salish Sea, Northeast Pacific: annotated checklist and new species reports
Source: Biodivers Data J. 2026 May 15;14:e189060. doi: 10.3897/BDJ.14.e189060 (PMC13197818; doi:10.3897/BDJ.14.e189060)
Supplement: Supplementary material 3 — Scagelia sample - Miners Bay, Mayne Island, BC - manually curated 18S ASV taxon table [file bdj-14-e189060-s003.csv]

row_names	taxonomy	taxon	curation_notes	resolved_taxon	18S_sequence	rhodophyta-miners-oct-31-2022
ASV47	Eukaryota_Archaeplastida_Chlorophyta_Chlorophyta_X_Chlorophyceae_Chlamydomonadales_Chlamydomonadales_X_Chlorococcum_unclassified_Chlorococcum	Chlorococcum sp.	Chlorococcum sp.. Confident. BLAST: 739, 739, 100%, e0.0, 100.00%. Marine species known	Chlorococcum sp.	CAATAGCGTATATTTAAGTTGTTGCAGTTAAAAAGCTCGTAGTTGGATTTCGGGCGGGTGACGGCGGTCCGCCTCTGGTGTGCACTGCCGTTCATCCGCCTTTCTGTCGGGGACGGGCTCCTGGGCTTCACTGTCTGGGACTCGGGTTCGACGAGGTTACTTTGAGTAAATTAGAGTGTTCAAAGCAGGCGATCGCCCTGAATACATTAGCATGGAATAGCACGATAGGACTCTGGCCTATTTTGCTGGTCTGTAGGACCGGAGTAATGATTAAGAGGGACAGTCGGGGGCATTCGTATTTCATTGTCAGAGGTGAAATTCTTGGATTTATGAAAGACGAACTTCTGCGAAAGCATTTGCCAAGGATGTTTTCATTGATCAAGAACGAAAGTTGGGGGCT	98
ASV86	Eukaryota_Archaeplastida_Rhodophyta_Rhodophyta_X_Florideophyceae_Ceramiales_Ceramiaceae_unclassified_Ceramiaceae_NA	NA	Ceramiaceae. Confident. BLAST: 712, 100%, 0e, 99.99%, BLAST indicates Pterothamnion plumula (J.Ellis) Nägeli 1855: 66, good distance tree results for the species. Identified as Scaglia americana by Thomas Mumford, PhD. Marine Agronomics, LLC, Olympia, WA. Scagelia sp. is in the NIH taxonomy browser, but not S. americana.	Ceramiaceae	TGTAAGCGTATACCAAAGTTGTTGCAGTTAAAACGCTCGTAGTCGGACGTTGGCGGGCGTCGCGGGGCGCCCTCACGGGTGTTCTTGCGGCGGCCGCCTTTGTGGAGGGGGGCTCGGTGGTGCTTCACTGCCTCGCCGAGTCGCTGCCACCGTTTACTGTGAAAAAATTAGAGTGTTCAAAGCGGGCGTTTGCCATGAATACATTAGCATGGAATAATAGAATAGGACCTGGTCCTGTTTTGTTGGTTTGTGAGTATCAGGTAATGATTAAGAGGGACGGTTGGGGGCATTTGTATTCCGGCGTCAGAGGTGAAATTCTTGGATTGCCGGAAGACAAACAGCTGCGAAAGCGTCTGCCAAGGACGTTTTCATTGATCAAGAACGAAAGTAAGGGGAT	1044
ASV546	Eukaryota_TSAR_Stramenopiles_Bigyra_Opalozoa_Nanomonadea_MAST-3_MAST-3J_MAST-3J_sp.	NA	unknown	NA	CAATAGCGTATATTAATGTTGTTGCAGTTAAAAAGCTCGTAGTTGGATTTCTGCGCCGCGCAGCTCGGTCCGCCGCACTGCGGTGCGACTGTGCTGGAGCGTCGCATCCTTGTGGAGACTGTTTCGGCCATTAATTTGGTCCGTTTCAGGAACCGCATCGTTTACTGTGAAAAAATTAGAGTGTTCAAAGCAGGCTTATGCCGTGAATACATTAGCATGGAATAATAAGATAGGACTTTGGTTCTATTTTGTTGGTTGGAGGCCAAGGTAATGATTAATAGGGATAGTTGGGGGTATTCATATTTAATTGTCAGAGGTGAAATTCTTGGATTTATGAAAGATGAACTAATGCGAAAGCATTTACCAAGGATGTTTTCATTAATCAAGAACGAAAGTTAG…	57
ASV548	Eukaryota_TSAR_Stramenopiles_Gyrista_Bacillariophyceae_Bacillariales_Bacillariaceae_Nitzschia_unclassified_Nitzschia	Nitzschia sp.	Nitzschia sp. Confident: BLAST: 743 (max score); 743 (total score); 100% (query cover); e-value = 0, 100% (% identity) (two likely species: Nitzschia paleaeformis & N. cf. paleacea)	Nitzschia sp.	CAATAGCGTATATTAAAGTTGTTGCAGTTAAAAAGCTCGTAGTTGGATTTGTGGCTGTCGCGTGCGGCCTGACACTTAGTGTTAGCGTTTGCTTGCGTCGCCATCCTTGGGTGGAACCTGTGTGGCATTAGGTTGTCGTGCAGGGGATGCCCATCGTTTACTGTGAAAAAATTAGAGTGTTCAAAGCAGGCTTATGCCGTTGAATATATTAGCATGGAATAATAAGATAGGACCTTGGTACTATTTTGTTGGTTTGCGCACCAAGGTAATGATTAATAGGGACAGTTGGGGGTATTCGTATTCCATTGTCAGAGGTGAAATTCTTGGATTTTTGGAAGACGAACTACTGCGAAAGCATTTACCAAGGATGTTTTCATTAATCAAGAACGAAAGTTAGGG…	15
ASV4	Eukaryota_TSAR_Stramenopiles_Gyrista_Bacillariophyceae_unclassified_Bacillariophyceae_NA_NA_NA	NA	Tabularia. Confident: BLAST reveals a confident signal for Tabularia 100%, 0 e-, 100% and excellent distance tree alignment. With SEM and LM, Tabularia tabulata is abundant in the sample.	Tabularia sp.	CAATAGCGTATATTAAAGTTGTTGCAGTTAAAAAGCTCGTAGTTGGATTTGTGGTTGAGCTGTCCGGTCCGACACTTTTGTGTGGGTACTTGGACGGCTCGTCCATCCTTGGGTGGAATCTGTGTGGCATTAGGTTGTCGTGCAGGGGATGCCCATCTTTTACTGTGAAAAAATTAGAGTGTTCAAAGCAGGCTTATGCCGTTGAATATATTAGCATGGAATAATGAGATAGGACCTTGGTACTATTTTGTTGGTTTGCGCACCGAGGTAATGATTAATAGGGACAGTTGGGGGTATTCGTATTCCATTGTCAGAGGTGAAATTCTTGGATTTTTGGAAGACGAACTACTGCGAAAGCATTTACCAAGGATGTTTTCATTAATCAAGAACGAAAGTTAG…	64
ASV14	Eukaryota_TSAR_Stramenopiles_Gyrista_Bacillariophyceae_unclassified_Bacillariophyceae_NA_NA_NA	NA	Navicula sp. Confident: BLAST reveals a confident signal for Navicula sp.,: 743 (max score); 743 (total score); 100% (query cover); e-value = 0, 100% (% identity) species is dubious. Poor distance tree results. With SEM and LM, Navicular spp. are abundant in the sample.	Navicula sp.	CAATAGCGTATATTAAAGTTGTTGCAGTTAAAAAGCTCGTAGTTGGATTTGTGGCGTACGGTGTGTTCCGGGCACTTGTTGTCTGAGTAACCTGCCGTTGCCATCCTTGGGTGGAACCTGTGTGGCATTAGGTTGTCGTGCAGGGGATGCCCATCATTTACTGTGAAAAAATTAGAGTGTTCAAAGCAGGCTTATGCCGTTGAATATATTAGCATGGAATAATAAGATAGGACTTGTTTGCTATTTTGTTGGTTTGCGCAAATAGGTAATGATTAATAGGGACAGTTGGGGGTATTCGTATTCCATTGTCAGAGGTGAAATTCTTGGATTTTTGGAAGACGAACTACTGCGAAAGCATTTACCAAGGATGTTTTCATTAATCAAGAACGAAAGTTAGGG…	53
ASV837	Eukaryota_TSAR_Stramenopiles_Gyrista_Chrysophyceae_Ochromonadales_Ochromonadaceae_Pedospumella_Pedospumella_sp.	Pedospumella sp.	Chrysophyceae. Confident.	Chrysophyceae	CAATAGCGTATACTAAAGTTGTTGCAGTTAAAAAGCTCGTAGTTGAATTTCTGGTCTCGGACATCGGTCTGCCTCGAACGAGGTACGTACCAGTTGTCTGAATCCATCCTCGGGGAAAACATATCTGTCATTCAGTTGATGGGTATGGGATCCTCGTCATTTACTGTGAGCAAAATAGAGTGTTCAAAGCAGGCTTATGCCGTTGAATACATTAGCATGGAATAATAAGATAAGACCTTGGTCTAATTTTGTTGGTTTGTACTCCAAGGTAATGATTAATAGGGATAGTTGGGGGTATTCGTATTCAATTGTCAAAGGTGAAATTCTTGGATTTATGGAAGACGAACTACTGCGAAAGCATTTACCAAGGATGTTTTCATTAATCAAGAACGAAAGTTA…	14
ASV53	Eukaryota_TSAR_Stramenopiles_Gyrista_Coscinodiscophyceae_Melosirales_Hyalodiscaceae_Hyalodiscus_Hyalodiscus_sp.	Hyalodiscus sp.	Hyalodicus sp. Probable. Undependable BLAST result of 100%, 0e and 97.53% and poor distance tree result. However, Hyalodiscus scoticus is common in this sample.	Hyalodiscus sp.	CAATAGCGTATATTAAAGTTGTTGCAGTTAAAAAGCTCGTAGTTGGAATTCTGGCTTGAGCGATTGGTCCTTCACTTGGTGTGGGTACTTGTATTGCATTGGGTCATTTTTGGGGAGAGCCTGTGTGGCATTTAGTTGTTGGACTGGTGATTCCCATCCTTTACTGTGAAGAAATTAGAGTGTTCAAAGCAGGCTTATGCCGTTGAATACATTAGCATGGAATAATAAGATAGGACCCTGGTACTATTTTGTTGGTTCGCGCACCAAGGTAATGATTAATAGGGACGGTTGGGGGTATTTGTATTCCATTGTCAGAGGTGAAATTCTTGGATTTCTGGAAGACGAACTACTGCGAAAGCATTTACCAAGGATGTTTTCATTAATCAAGAACGATAGTTA…	3355
ASV136	Eukaryota_TSAR_Stramenopiles_Gyrista_Coscinodiscophyceae_Melosirales_Hyalodiscaceae_Hyalodiscus_Hyalodiscus_sp.	Hyalodiscus sp.	Hyalodicus sp. Probable. Same as Hyalodiscus ASV53.	Hyalodiscus sp.	CAATAGCGTATATTAAAGTTGTTGCAGTTAAAAAGCTCGTAGTTGGAATTCTGGCTTGAGCGATTGGTCCTTCACTTGGTGTGGGTACTTGTATTGCATTGGGTCATTTTTGGGGAGAGCCTGTGTGGCATTAAGTTGTTGGACTGGTGATTCCCATCCTTTACTGTGAAGAAATTAGAGTGTTCAAAGCAGGCTTATGCCGTTGAATACATTAGCATGGAATAATAAGATAGGACCCTGGTACTATTTTGTTGGTTCGCGCACCAAGGTAATGATTAATAGGGACGGTTGGGGGTATTTGTATTCCATTGTCAGAGGTGAAATTCTTGGATTTCTGGAAGACGAACTACTGCGAAAGCATTTACCAAGGATGTTTTCATTAATCAAGAACGATAGTTA…	781
ASV383	Eukaryota_TSAR_Stramenopiles_Gyrista_Coscinodiscophyceae_Melosirales_Hyalodiscaceae_Hyalodiscus_Hyalodiscus_sp.	Hyalodiscus sp.	Hyalodicus sp. Probable. Same as Hyalodiscus ASV53.	Hyalodiscus sp.	CAATAGCGTATATTAAAGTTGTTGCAGTTAAAAAGCTCGTAGTTGGAATTCTGGCTTGAGCGATTGGTCCTTCACTTGGTGTGGGTACTTGTATTGCATTGGGTCATTTTTGGGGAGAGCCTGTGTGGCATTAAGTTGTTGGACTGGTGATTCCCATCCTTTACTGTGAAGAAATTAGAGTGTTCAAAGCAGGCTTATGCCGTTGAATACATTAGCATGGAATAATAAGATAGGACCCTGGTACTATTTTGTTGGTTCGCGCACCAAGGTAATGATTAATAGGGACGGTTGGGGGTATTTGTATTCCATTGTCAGAGGTGAAATTCTTGGATTTCTGGAAGACAAACTACTGCGAAAGCATTTACCAAGGATGTTTTCATTAATCAAGAACGATAGTTA…	128
ASV389	Eukaryota_TSAR_Stramenopiles_Gyrista_Coscinodiscophyceae_Melosirales_Hyalodiscaceae_Hyalodiscus_Hyalodiscus_sp.	Hyalodiscus sp.	Hyalodicus sp. Probable. Same as Hyalodiscus ASV53.	Hyalodiscus sp.	CAATAGCGTATATTAAAGTTGTTGCAGTTAAAAAGCTCGTAGTTGGAATTCTGGCTTGAGCGATTGGTCCTTCACTTGGTGTGGATACTTGTATTGCATTGGGTCATTTTTGGGGAGAGCCTGTGTGGCATTAAGTTGTTGGACTGGTGATTCCCATCCTTTACTGTGAAGAAATTAGAGTGTTCAAAGCAGGCTTATGCCGTTGAATACATTAGCATGGAATAATAAGATAGGACCCTGGTACTATTTTGTTGGTTCGCGCACCAAGGTAATGATTAATAGGGACGGTTGGGGGTATTTGTATTCCATTGTCAGAGGTGAAATTCTTGGATTTCTGGAAGACGAACTACTGCGAAAGCATTTACCAAGGATGTTTTCATTAATCAAGAACGATAGTTA…	125
ASV437	Eukaryota_TSAR_Stramenopiles_Gyrista_Coscinodiscophyceae_Melosirales_Hyalodiscaceae_Hyalodiscus_Hyalodiscus_sp.	Hyalodiscus sp.	Hyalodicus sp. Probable. Same as Hyalodiscus ASV53.	Hyalodiscus sp.	CAATAGCGTATATTAAAGTTGTTGCAGTTAAAAAGCTCGTAGTTGGAATTCTGGCTTGAGCGATTGGTCCTTCACTTGGTGTGGATACTTGTATTGCATTGGGTCATTTTTGGGGAGAGCCTGTGTGGCATTAAGTTGTTGGACTGGTGATTCCCATCCTTTACTGTGAAGAAATTAGAGTGTTCAAAGCAGGCTTATGCCGTTGAATACATTAGCATGGAATAATAAGATAGGACCCTGGTACTATTTTGTTGGTTCGCGCACCAAGGTAATGATTAATAGGGACGGTTGGGGGTATTTGTATTCCATTGTCAGAGGTGAAATTCTTGGATTTCTGGAAGACGAACTACTGCGAACGCATTTACCAAGGATGTTTTCATTAATCAAGAACGATAGTTA…	97
ASV490	Eukaryota_TSAR_Stramenopiles_Gyrista_Coscinodiscophyceae_Melosirales_Hyalodiscaceae_Hyalodiscus_Hyalodiscus_sp.	Hyalodiscus sp.	Hyalodicus sp. Probable. Same as Hyalodiscus ASV53.	Hyalodiscus sp.	CAATAGCGTATATTAAAGTTGTTGCAGTTAAAAAGCTCGTAGTTGGAATTCTGGCTTGAGCGATTGGTCCTTCACTTGGTGTGGGTACTTGTATTGGATTGGGTCATTTTTGGGGAGAGCCTGTGTGGCATTAAGTTGTTGGACTGGTGATTCCCATCCTTTACTGTGAAGAAATTAGAGTGTTCAAAGCAGGCTTATGCCGTTGAATACATTAGCATGGAATAATAAGATAGGACCCTGGTACTATTTTGTTGGTTCGCGCACCAAGGTAATGATTAATAGGGACGGTTGGGGGTATTTGTATTCCATTGTCAGAGGTGAAATTCTTGGATTTCTGGAAGACGAACTACTGCGAAAGCATTTACCAAGGATGTTTTCATTAATCAAGAACGATAGTTA…	72
ASV606	Eukaryota_TSAR_Stramenopiles_Gyrista_Coscinodiscophyceae_Melosirales_Hyalodiscaceae_Hyalodiscus_Hyalodiscus_sp.	Hyalodiscus sp.	Hyalodicus sp. Probable. Same as Hyalodiscus ASV53.	Hyalodiscus sp.	CAATAGCGTATATTAAAGTTGTTGCAGTTAAAAAGCTCGTAGTTGGAATTCTGGCTTGAGCGATTGGTCCTTCACTTGGTGTGGGTACTTGTATTGGATTGGGTCATTTTTGGGGAGAGCCTGTGTGGCATTAAGTTGTTGGACTGGTGATTCCCATCCTTTACTGTGAAGAAATTAGAGTGTTCAAAGCAGGCTTATGCCGTTGAATACATTAGCATGGAATAATAAGATAGGACCCTGGTACTATTTTGTTGGTTCGCGCACCAAGGTAATGATTAATAGGGACGGTTGGGGGTATTTGTATTCCATTGTCAGAGGTGAAATTCTTGGATTTCTGGAAGACGAACTACTGCGAAAGCATTTACCAAGGATGTTTTCATTAATCAAGAATGATAGTTA…	45
ASV653	Eukaryota_TSAR_Stramenopiles_Gyrista_Coscinodiscophyceae_Melosirales_Hyalodiscaceae_Hyalodiscus_Hyalodiscus_sp.	Hyalodiscus sp.	Hyalodicus sp. Probable. Same as Hyalodiscus ASV53.	Hyalodiscus sp.	CAATAGCGTATATTAAAGTTGTTGCAGTTAAAAAGCTCGTAGTTGGAATTCTGGCTTGAGCGATTGGTCCTTCACTTGGTGTGGGTACTTGTATTGGATTGGGTCATTTTTGGGGAGAGCCTGTGTGGCATTAAGTTGTTGGACTGGTGATTCCCATCCTTTACTGTGAAGAAATTAGAGTGTTCAAAGCAGGCTTATGCCGTTGAATACATTAGCATGGAATAATAAGATAGGACCCTGGTACTATTTTGTTGGTTCGCGCACCAAGGTAATGATTAATAGGGACGGTTGGGGGCATTTGTATTCCATTGTCAGAGGTGAAATTCTTGGATTTCTGGAAGACGAACTACTGCGAAAGCATTTACCAAGGATGTTTTCATTAATCAAGAATGATAGTTA…	38
ASV573	Eukaryota_TSAR_Stramenopiles_Gyrista_Coscinodiscophyceae_unclassified_Coscinodiscophyceae_NA_NA_NA	NA	Coscinodiscophyceae. Probable. Occasional Coscinodiscus sp. found in the sample.	Coscinodiscophyceae	CAATAGCGTATATTAAAGTTGTTGCAGTTAAAAAGCTCGTAGTTGGAATTCTGGCTTGAGCGATTGGTCCTTCACTTGGTGTGGGTACCTGTATTGCATTGGGTCATTTTTGGGGAGAGCCTGTGTGGCATTAAGTTGTTGGACTGGTGATTCCCATCCTTTACTGTGAAGAAATTAGAGTGTTCAAAGCAGGCTTATGCCGTTGAATACATTAGCATGGAATAATAAGATAGGACCCTGGTACTATTTTGTTGGTTCGCGCACCAAGGTAATGATTAATAGGGACGGTTGGGGGTATTTGTATTCAATTGTCAGAGGTGAAATTCTTGGATTTCTGGAAGACGAACTACTGCGAAAGCATTTACCAAGGATGTTTTCATTAATCAAGAACGATTGTTA…	51
ASV793	Eukaryota_TSAR_Stramenopiles_Gyrista_Coscinodiscophyceae_unclassified_Coscinodiscophyceae_NA_NA_NA	NA	Coscinodiscophyceae. Probable. Occasional Coscinodiscus sp. found in the sample.	Coscinodiscophyceae	CAATAGCGTATATTAAAGTTGTTGCAGTTAAAAAGCTCGTAGTTGGAATTCTGGCTTGAGCGATTGGTCCTTCACTTGGTGTGGGTACTTGTATTGCATTGGGTCATTTTTGGGGAGAGCCTGTGTGGCATTTAGTTGTTGGACTGGTGATTCCCATCCTTTACTGTGAAGAAATTAGAGTGTTCAAAGCAGGCTTATGCCGTTGAATACATTAGCATGGAATAATAAGATAGGACCCTGGTACTATTTTGTTGGTTCGCGCACCAAGGTAATGATTAATAGGGTCGGTTGGGGGTATTTGTATTCCATTGTCAGAGGTGAAATTCTTGGATTTCTGGAAGACGAACTACTGCGAAAACATTTACCAAGGATGTTTTCATTAATCAAGAACGATAGTTA…	21
ASV24	Eukaryota_TSAR_Stramenopiles_Gyrista_Mediophyceae_Eupodiscales_Odontellaceae_Odontella_unclassified_Odontella	Odontella sp.	Odontella sp. Confident. It is O. aurita. BLAST: 749, 749, 100%, 0e, 100%, excellent distance tree result for O. aurita. Found in specimens.	Odontella aurita	CAATAGCGTATATTAAAGTTGTTGCAGTTAAAAAGCTCGTAGTTGGATATCTGGTGGGAGCAATGGGTCTCGCGCTTAGCGCGGGTACTTCAATTGACTCCGGCCATCCTTGGGGAGAGCCCGTCTGGCATTAGGTTGTCGGGCGGGGGATCCCCATCGTTTACTGTGAAAAAATTAGAGTGTTCAAAGCAGGCTTATGCCGCTGAATATATTAGCATGGAATAATAAGATAGGACTTTGGTACTATTTTGTTGGTTTGTGTACCTAAGTAATGATTAATAGGAACAGTCGGGGGTATTCATATTCCGTTGTCAGAGGTGAAATTCTTGGATTTACGGAAGATGAACTACTGCGAAAGCATTTACCAAGGATGTTTTCATTAATCAAGAACGAAAGTTG…	83
ASV80	Eukaryota_TSAR_Stramenopiles_Gyrista_Mediophyceae_Thalassiosirales_Thalassiosiraceae_Thalassiosira_unclassified_Thalassiosira	Thalassiosira sp.	Thalassiosira sp. Probable. BLAST: 737, 737, 100%, 0e, 99.97%, poor distance tree result. Common in the samples.	Thalassiosira sp.	CAATAGCGTATATTAAAGTTGTTGCAGTTAAAAAGCTCGTAGTTGGATTTCTGGCAGGAGCGACCGGTCGCACACTATGTGTGTGAACTTGTGTTGTCTCTGGCCATCCTTGGGGAGATCCCGTTTGGCATTAAGTTGTCGGGCGGGGGATACCCATCGTTTACTGTGAAAAAATTAGAGTGTTTAAAGCAGGCTTATGCCGTTGAATATATTAGCATGGAATAATAAGATAGGACTTCGGAACTATTTTGTTGGTTTGCGTTACGAAGTAATGATTAATAGGGACAGTTGGGGGTATTCGTATTTCATTGTCAGAGGTGAAATTCTTGGATTTCTGAAAGACGAACTACTGCGAAAGCATTTACCAAGGATGTTTTCATTAATCAAGAACGAAAGTTA…	4
ASV237	Eukaryota_TSAR_Stramenopiles_Gyrista_Peronosporomycetes_Peronosporomycetes_X_Olpidophydiales_Olpidiopsis_unclassified_Olpidiopsis	Olpidiopsis sp.	Pontisma muelleri. Confident. A holocarpic oomycete. Pontisma are parasitic to red seaweeds. BLAST: 771, 771, 100%, e0.0, 100.00%. Excellent distance tree alignment for Pontisma muelleri.	Pontisma muelleri	CAATAGCGTATATTAAAGTTGTTGCAGTTAAAAAGCTCGTAGTTGGATTTCTGTTTTTAGTTACCGGTCCGCCCATGTATTTGGGTGTGTACTATGGTTACTGAATTCATTTTTTGTGAGGATCCTTGGCTGGCATTAAGTTGTCCGGCCTTGTGTACTTGCATCTTTTACTGTGAAAAAATTAGAGTGTTTAAAGCAGGCGTTCGCTTTATTTGAATACATTAGCATGGAATAATAAGATACGACTTGTGTGGTCTATTTTGTTGGTTTGCACACGCGAGTAATGATTAATAGGGACAGTTGGGGGTATTCATATTTCAGCGTCAGAGGTGAAATTCTTGGATCGCTGAAAGATGAGCTTAGGCGAAAGCATTTACCATGGATGTTTTCATTAATCAA…	311
ASV78	Eukaryota_TSAR_Stramenopiles_Gyrista_Phaeophyceae_Phaeophyceae_X_Phaeophyceae_XX_unclassified_Phaeophyceae_XX_NA	NA	Brown algae. Confident.	Phaeophyceae	CAATAGCGTATATTAAAGTTGCTGCAGTTAAAAAGCTCGTAGTTGGATTTGTGGCGCGGCCGTCCGGCGGGGCTCTTTCATTAGGGCCGTTTGCCCGGTTTTTCGGCCGCCCCATTCTCGGGTAGCGTGTCTCTGGCATTAGGTTGTCGGCGTCTTCGCGCCCGTCGTTTACTGTGAAAAAATTAGAGTGTTCAAAGCAGGCTTAGGCCGTTGGATACATTAGCATGGAATAATGAGATAGGGCCACGACGGTCTATTTTGTTGGTTTGCACGTTGTGGTAATGATTAACAGGAACGGTTGGGGGTATTCGTATTCAATTGTCAGAGGTGAAATTCTTGGATTTATGGAAGACGAACTACTGCGAAAGCATTTACCAAGGATGTTTTCATTAATCAAGA…	33
ASV481	Eukaryota_TSAR_Stramenopiles_Gyrista_unclassified_Gyrista_NA_NA_NA_NA	NA	indeterminate for either Hyalodiscus or Stephanopyxis diatoms	NA	CAATAGCGTATATTAAAGTTGTTGCAGTTAAAAAGCTCGTAGTTGCAATTCTGGCTTGAGCGATTGGTCCTTCACTTGGTGTGGATACTTGTATTGCATTGGGTCATTTTTGGGGAGAGCCTGTGTGGCATTAAGTTGTTGGACTGGTGATTCCCATCCTTTACTGTGAAGAAATTAGAGTGTTCAAAGCAGGCTTATGCCGTTGAATACATTAGCATGGAATAATAAGATAGGACCCTGGTACTATTTTGTTGGTTCGCGCACCAAGGTAATGATTAATAGGGACGGTTGGGGGTATTTGTATTCCATTGTCAGAGGTGAAATTCTTGGATTTCTGGAAGACGAACTACTGCGAAAGCATTTACCAAGGATGTTTTCATTAATCAAGAACGATAGTTA…	76
