# Supplementary material for: Diatoms (Bacillariophyta) of the Salish Sea, Northeast Pacific: annotated checklist and new species reports
Source: Biodivers Data J. 2026 May 15;14:e189060. doi: 10.3897/BDJ.14.e189060 (PMC13197818; doi:10.3897/BDJ.14.e189060)
Supplement: Supplementary material 4 — Zostera marina samples - Montague Harbour - manually curated 18S ASV taxon table [file bdj-14-e189060-s004.csv]

row_names	taxonomy	taxon	curation_notes	resolved_taxon	18S_sequence	1-M-18S	10-B-18S	10-M-18S	10-T-18S	11-B-18S	11-M-18S	11-T-18S	5-T-18S	7-M-18S	8-B-18S	8-T-18S	9-B-18S	9-M-18S	9-T-18S
ASV271	Eukaryota_TSAR_Stramenopiles_Gyrista_Bacillariophyceae_Thalassiophysales_Catenulaceae_Amphora_unclassified_Amphora	Amphora sp.	Amphora certain, species indeterminate	Amphora sp.	CAATAGCGTATATTAAAGTTGTTGCAGTTAAAAAGCTCGTAGTTGGATTTGTGGTTGATTTTACGGTCCACTTTGTTGGTACTAGTGGAATTGACCATCCTTGGGTGGAATCTGTGTGGCATTAGGTTGTCGTGCAGGGGATGCCCATCGTTTACTGTGAAAAAATTAGAGTGTTCAAAGCAGGCTTATGCCGCTGAATATATTAGCATGGAATAATGAGATAGGACTTTGGTGCTATTTTGTTGGTTTGCGCACCTTGGTAATGATTAATAGGGCCAGTTGGGGGTATTCGTATTCCATTGTCAGAGGTGAAATTCTTGGATTTCTGGAAGACGAACTACTGCGAAAGCATTTACCAAGGATGTTTTCATTAATCAAGAACGAAAGTTAGGGGAT	45	99	0	0	0	59	0	0	0	0	0	0	28	18
ASV531	Eukaryota_TSAR_Stramenopiles_Bigyra_Sagenista_Labyrinthulomycetes_Labyrinthulaceae_Aplanochytrium_Aplanochytrium_blankum	Aplanochytrium blankum	Not a diatom: sister genus of Labyrinthula	Aplanochytrium blankum	CAATAGCGTATATTAAAGTTGTTGCAGTTAAAAAGCTCGTAGTTGGATTTCTGACAGGAGCGACCATGCCGGGCTTGATTGTCCGTGTTTTGTGTTGTCTCCAGTCATCCTCGTGGAGAGCGTTTCTGGCATTAGTTTGTTGGAGGCGGGACCCGCGTCGTTTACTGTGAAAAAATTAGAGTGTTTAAAGCAGGCAATTGGCTTGAATACATTAGCATGGAATAATAAGATAGGACTTTGGTGCTATTTTGTTGGTTTGCACATCAAGGTAATGATCAACAGAATCAGTCGGGGATATTCGTATGCAAATGTCAGAGGTGAAATTCTTGGATTTTTTACAGACGAACTACTGCGAAAGCATTTATCAAGGATGTTTTCATTAATCAAGAACGAAAGTTA…	0	0	0	0	0	0	0	61	0	0	0	0	0	0
ASV135	Eukaryota_TSAR_Stramenopiles_Bigyra_Sagenista_Labyrinthulomycetes_Labyrinthulaceae_Aplanochytrium_Aplanochytrium_sp.	Aplanochytrium sp.	Not a diatom: sister genus of Labyrinthula	Aplanochytrium sp.	CAATAGCGTATATTAAAGTTGTTGCAGTTAAAAAGCTCGTAGTTGGATTTCTGGTAGGAGCGACCGTGCCGAACTTGATTGTTCGTGTATTGTGTTGTCTTCAGCCATCCTCGTGGAGAACTTTTCTAGCATTAATTTGTTGGGATTGGGACCCGCGTCGTTTACTGTGAAAAAATTAGAGTGTTTAAAGCAGGCATTAGCTTGAATACATTAGCATGGAATAATAAGATAGGACTTTGGTACTATTTTGTTGGTTTGCATACCAAATTAATGATCAACAGGAACAGTTTGAGGATATTCGTATGAACATGTCAGAGGTGAAATTCTTGGATTTTGATCAGACGAACTACTGCGAAAGCATTTATCAAGGATGTTTTCATTAATCAAGAACGAAAGTTA…	0	12	0	0	0	166	64	512	0	0	0	0	41	11
ASV777	Eukaryota_TSAR_Stramenopiles_Gyrista_Mediophyceae_Cymatosirales_Cymatosiraceae_unclassified_Cymatosiraceae_NA	NA	Arcocellulus cornucervis (NR) Very Good BLAST results and excellent distance tree results. Not previously reported in Salish Sea. Not seenmicroscopically. In the recent Eelgrass and Diatom Paper due to good molecular data.	Arcocellulus cornucervis	CAATAGCGTATATTAAAGTTGTTGCAGTTAAAAAGCTCGTAGTTGGATTTCTGGTGGGAGCGATCGGTCTGGCGCTTAGCGCGAGTACTTGCATCGTCTCCGGCCATCCTTGGGGAGAGTTTGTCTGGCATTAAGTTGTCGGGCAGAGGATCCTCATCGTTTACTGTGAAAAAATTAGAGTGTTCAAAGCAGGCTTATGCCGTTGAATATATTAGCATGGAATAATAAGATAGGACTTTGGTACTATTTTGTTGGTTTGCGCACCAAAGTAATGATTAATAGGGACAGTTGGGGGTATTCGTATTCCGTTGTCAGAGGTGAAATTCTTGGATTTACGGAAGACGAACTACTGCGAAAGCATTTACCAAGGATGTTTTCATTAATCAAGAACGAAAGTTA…	0	11	0	0	0	0	0	0	0	11	0	0	0	0
ASV634	Eukaryota_TSAR_Stramenopiles_Gyrista_Peronosporomycetes_Peronosporomycetes_X_Atkinsiellales_Atkinsiella_Atkinsiella_dubia	Atkinsiella dubia	Not a diatom: fungi, parasite of crabs	Atkinsiella dubia	CAATAGCGTATATTAAAGTTGTTGCAGTTAAAAAGCTCGTAGTTGGATTTCTGGTTTGAGCGTCCGGCCCGCTTCGGCGTGTGCTATGGATGTTTGGACCATTTTTAGTTAGGATGCCTTTCTGCCATTAAGTTGGTGGTTAGGTGGACTGGCTTCGTTTACTGTGAAAAAATTAGAGTGTTTAAAGCAGCCGTTTGGTCATTGAATACATTAGCATGGAATAATAAGATACGACTTTGGTGGTCTATTTTGTTGGTTTGCACACCAGAGTAATGATTAATAGGGACAGTTGGGGGTATTCATATTTCAGCGTCAGAGGTGAAATTCTTGGATCGCTGAAAGATGAGCTTAGGCGAAAGCATTTACCAAGGATGTTTTCATTAATCAAGAACGAAAGTT…	0	0	0	0	0	18	21	0	0	0	0	0	0	0
ASV149	Eukaryota_TSAR_Stramenopiles_Gyrista_Bacillariophyceae_Bacillariales_Bacillariaceae_Bacillaria_unclassified_Bacillaria	Bacillaria sp.	B. paxillifer (BLAST: B. paxillifer 726, 726, 100%, 0.0, 99.26%), commonly found)	Bacillaria paxillifer	CAATAGCGTATATTAAAGTTGTTGCAGTTAAAAAGCTCGTAGTTGGATTTGTGGCCGTCGCGTGCGGCGTGACACTTAGTGTTATCGCTTGCTTGCGTCGCCATCCTTGGGTGGAACCTGTGTGGCATTAGGTTGTCGTGCAGGGGATGCCCATCATTTACTGTGAAAAAATTAGAGTGTTCAAAGCAGGCTTATGCCGTTGAATATATTAGCATGGAATAATAAGATAGGACCTTGGTACTATTTTGTTGGTTTGCGCACCGAGGTAATGATTAATAGGGACAGTTGGGGGTATTCGTATTCCATTGTCAGAGGTGAAATTCTTGGATTTTTGGAAGACGAACTACTGCGAAAGCATTTACCAAGGATGTTTTCATTAATCAAGAACGAAAGTTAGGG…	0	486	0	0	0	85	0	119	0	0	0	0	0	0
ASV127	Eukaryota_TSAR_Stramenopiles_Gyrista_Bacillariophyceae_Naviculales_Berkeleyaceae_Berkeleya_Berkeleya_rutilans	Berkeleya rutilans	Certain, BLAST: 726, 726, 100% 0.0e, 100.00%, excellent distance tree identified in morphologically (2023 GBioBlitz)	Berkeleya rutilans	CAATAGCGTATATTAAAGTTGTTGCAGTTAAAAAGCTCGTAGTTGGATTTGTGGCGGTTGTTGCGGTCCATTTTTGGTACTGCGGCGACTGCCATCCTTGAGTGGAACCTGTGTGGCATTAGGTTGTCGTGCAGGGGATGCTCATCGTTTACTGTGAAAAAATTAGCGCGTTCAAAGCAAGCTTATGCTGTTGAATAGATTAGCATGGAATAATGAGATAGGACCTTGGTACTATTTTGTTGGTTTGCGCACCGAGGTAATGATTAACAGGGACAGTTGGGGGTATTCGTATTCCATTGTCAGAGGTGAAATTCTTGGATTTCTGGAAGACGAACTACTGCGAAAGCATTTACCAAGGATGTTTTCATTAATCAAGAACGAAAGTTAGGGGAT	0	0	0	0	0	0	0	0	0	23	0	0	0	0
ASV514	Eukaryota_TSAR_Stramenopiles_Gyrista_Bacillariophyceae_Naviculales_unclassified_Naviculales_NA_NA	NA	Possible, Chelonicola sp., specifically Chelonicola caribeana. Related to Poulinea sp. (BLAST: 715, 715, 100%, 0.0, 99.00%). Not able to open leaves in the distance tree results.	Chelonicola sp.	CAATAGCGTATATTAAAGTTGTTGCAGTTAAAAAGCTCGTAGTTGGATTTGTGGTGTGTGCTGTGGCGTCCATTTGTTTGGTTCTGCCGTGGCCGCGCCATCCTTGGGTGGATTTTGTGTGGCATTAGGTTGTCGTGCAGAGGATGCCCATCGTTTACTGTGAAAAAATTAGAGTGTTCAAAGCAGGCTTATGCCGTTGAATATATTAGCATGGAATAATAAGATAGGTCTTGGGTCCTATTTTGTTGGTTTGCGGGCCTTGGAAATGATTAATAGGGACAGTTGGGGGTATTCGTATTCCATTGTCAGAGGTGAAATTCTTGGATTTCTGGAAGACGAACTACTGCGAAAGCATTTACCAAGGATGTTTTCATTAATCAAGAACGAAAGTTAGGGGAT	0	0	0	0	0	0	0	64	0	0	0	0	0	0
ASV268	Eukaryota_TSAR_Stramenopiles_Gyrista_Bacillariophyceae_Achnanthales_Cocconeidaceae_Cocconeis_Cocconeis_stauroneiformis	Cocconeis stauroneiformis	Certain, commonly found (BLAST: 728,,728, 100%, 0.0, 100.00%)	Cocconeis stauroneiformis	CAATAGCGTATATTAAAGTTGTTGCAGTTAAAAAGCTCGTAGTTGGATTTGTGGTGGCACGTGCGGTCCAATTTTGGTACTATCGCGTGTCGCCATCCTTGGGTGGAATCTGTGTGGCATTAAGTTGTCGTGCAGGGGATGCCCATCGTTTACTGTGAAAAAATCAGCGCGTTCAAAGCAGGCTTATGCCGTTGAATGTATTAGCATGGAATAATAAGATAGGACCTTGGTACTATTTTGTTGGTTTGCGCACCGAGGTAATGATTAATAGGGACAGTTGGGGGTATTCGTATTCCATTGTCAGAGGTGAAATTCTTGGATTTCTGGAAGACGAACTACTGCGAAAGCATTTACCAAGGATGTTTTCATTAATCAAGAACGAAAGTTAGGGGAT	71	105	0	0	0	41	0	0	0	4	0	0	23	9
ASV287	Eukaryota_TSAR_Stramenopiles_Gyrista_Bacillariophyceae_Achnanthales_Cocconeidaceae_Cocconeis_Cocconeis_stauroneiformis	Cocconeis stauroneiformis	Certain, commonly found	Cocconeis stauroneiformis	CAATAGCGTATATTAAAGTTGTTGCAGTTAAAAAGCTCGTAGTTGGATTTGTGGTGGCACGTGCGGTCCAATTTTGGTACTATCGCGTGTCGCCATCCTTGGGTGGAAGCTGTGTGGCATTAAGTTGTCGTGCAGGGGATGCCCATCGTTTACTGTGAAAAAATCAGCGCGTTCAAAGCAGGCTTATGCCGTTGAATGTATTAGCATGGAATAATAAGATAGGACCTTGGTACTATTTTGTTGGTTTGCGCACCGAGGTAATGATTAATAGGGACAGTTGGGGGTATTCGTATTCCATTGTCAGAGGTGAAATTCTTGGATTTCTGGAAGACGAACTACTGCGAAAGCATTTACCAAGGATGTTTTCATTAATCAAGAACGAAAGTTAGGGGAT	43	0	0	0	0	0	0	0	0	0	0	0	0	0
ASV219	Eukaryota_TSAR_Stramenopiles_Gyrista_Bacillariophyceae_unclassified_Bacillariophyceae_NA_NA_NA	NA	Certain, Cylindrotheca closterium. Excllent BLAST and distance tree results.	Cylindrotheca closterium	CAATAGCGTATATTAAAGTTGTTGCAGTTAAAAAGCTCGTAGTTGGATTTGTGGTGTATGAAGGCGGCCCGTCACATTGTGATGGTGTTTGCCTTTGTCGCCATCCTTGGGTGGATCCTGTGTGGCATTAAGTTGTCGTGCAGGGGATGCCCATCGTTTACTGTGAAAAAATTAGAGTGTTCAAAGCAGGCTTATGCCGTTGAATATATTAGCATGGAATAATAAGATAGGACCTTGGTACTATTTTGTTGGTTTGCGCACCAAGGTAATGATTAATAGGGACAGTTGGGGGTATTCGTATTTCATTGTCAGAGGTGAAATTCTTGGATTTTTGAAAGACGAACTACTGCGAAAGCATTTACCAAGGATGTTTTCATTAATCAAGAACGAAAGTTAGGG…	0	289	0	0	0	19	0	27	0	0	0	0	16	0
ASV183	Eukaryota_TSAR_Stramenopiles_Gyrista_Bacillariophyceae_Bacillariales_Bacillariaceae_Cylindrotheca_unclassified_Cylindrotheca	Cylindrotheca sp.	Certain. Cylindrotheca closterium, commonly found. BLAST: 743, 743, 100%, 0.0, 100.00%)	Cylindrotheca closterium	CAATAGCGTATATTAAAGTTGTTGCAGTTAAAAAGCTCGTAGTTGGATTTGTGGTGTACTTCGGCGGCCCGTCACTATGTGATGGAGCTTGCTGAAGTCGCCATCCTTGGGTGGATCCTGTGTGGCATTAAGTTGTCGTGCAGGGGATGCCCATCGTTTACTGTGAAAAAATTAGAGTGTTCAAAGCAGGCTTATGCCGTTGAATATATTAGCATGGAATAATAAGATAGGACCTTGGTACTATTTTGTTGGTTTGCGCACCAAGGTAATGATTAATAGGGACAGTTGGGGGTATTCGTATTTCATTGTCAGAGGTGAAATTCTTGGATTTTTGAAAGACGAACTACTGCGAAAGCATTTACCAAGGATGTTTTCATTAATCAAGAACGAAAGTTAGGG…	0	60	0	0	0	144	60	84	0	0	0	0	111	40
ASV153	Eukaryota_TSAR_Stramenopiles_Gyrista_Bacillariophyceae_Bacillariales_Bacillariaceae_Cylindrotheca_unclassified_Cylindrotheca	Cylindrotheca sp.	Certain. Cylindrotheca closterium, commonly found.	Cylindrotheca closterium	CAATAGCGTATATTAAAGTTGTTGCAGTTAAAAAGCTCGTAGTTGGATTTGTGGTGTACTTCGGCGGCCCGTCACTATGTGATGGAGCTTGCTGAAGTCGCCATCCTTGGGTGGATCCTGTGTGGCATTAAGTTGTCGTGCAGGGGATGCCCATCGTTTACTGTGAAAAAATTAGAGTGTTCAAAGCAGGCTTATGCCGTTGAATATATTAGCATGGAATAATAGGATAGGACCTTGGTACTATTTTGTTGGTTTGCGCACCAAGGTAATGATTAATAGGGACAGTTGGGGGTATTCGTATTTCATTGTCAGAGGTGAAATTCTTGGATTTTTGAAAGACGAACTACTGCGAAAGCATTTACCAAGGATGTTTTCATTAATCAAGAACGAAAGTTAGGG…	67	445	0	0	0	68	0	0	0	78	0	0	0	0
ASV330	Eukaryota_TSAR_Stramenopiles_Gyrista_Bacillariophyceae_Naviculales_Diploneidaceae_Diploneis_unclassified_Diploneis	Diploneis sp.	Diploneis cf. smithii, reported in historic records (BLAST: 701, 701, 100%, 0.0, 98.73%), distance tree good	Diploneis cf. smithii	CAATAGCGTATATTAAAGTTGTTGCAGTTAAAAAGCTCGTAGTTGGATTTGTGGCAGCTCTTGTGGCCCAATTTTGGTGCTATCAGGAGCAGCCATCCTTGGGTGGAATCTGTGTGGCATTAAGTTGTCGTGCAGGGGATGCCCATCGTTTACTGTGAGAAAATTAGAGTGTTCAAAGCAGGCTTATGCCGTTGAATATATTAGCATGGAATAATAAGATAGGACCTCGGTACTATTTTGTTGGTTTGCGCACTGAGGTAATGATTAATAGGGACAGTTGGGGGTATTCGTATTCCATTGTCAGAGGTGAAATTCTTGGATTTCTGGAAGACGAACTACTGCGAAAGCATTTACCAAGGATGTTTTCATTAATCAAGAACGAAAGTTAGGGGAT	122	0	0	0	0	0	0	53	0	0	0	0	0	0
ASV462	Eukaryota_TSAR_Stramenopiles_Gyrista_Bacillariophyceae_Naviculales_Naviculaceae_Navicula_unclassified_Navicula	Navicula sp.	Certain, Diploneis. Seen on our samples of macroalage and eelgrass. 25 Diploneis species In the historic records.	Diploneis sp.	CAATAGCGTATATTAAAGTTGTTGCAGTTAAAAAGCTCGTAGTTGGATCTGTGGCGTACGGTGTGTTCCGGGCACTTGTTGTCTGAGTAACCTGCTGTTGCCATCCTTGGGTGGAACCTGTGTGGCATTAGGTTGTCGTGCAGGGGATGCCCATCATTTACTGTGAAAAAATTAGAGTGTTCAAAGCAGGCTTATGCCGTTGAATATATTAGCATGGAATAATGAGATAGGACTTTTTTGCTATTTTGTTGGTTTGCGCAAAGAGGTAATGATTAATAGGGACAGTTGGGGGTATTCGTATTCCATTGTCAGAGGTGAAATTCTTGGATTTTTGGAAGACGAACTACTGCGAAAGCATTTACCAAGGATGTTTTCATTAATCAAGAACGAAAGTTAGGG…	0	28	0	0	0	40	0	15	0	0	0	0	0	0
ASV27	Eukaryota_TSAR_Stramenopiles_Gyrista_Phaeophyceae_Phaeophyceae_X_Phaeophyceae_XX_Ectocarpus_unclassified_Ectocarpus	Ectocarpus sp.	Brown algae	Ectocarpus sp.	CAATAGCGTATATTAAAGTTGCTGCAGTTAAAAAGCTCGTAGTTGGATTTGTGGCGCGGCCGTCCGGCGGGGCTCCTTCATTGGGGCCGTTTGTCTGGTTTTTCGGCCGCTCCATTCTCGGGTAGTGTGTCGCTGGCATTAGGTTGTCGGCTTCTTCACGCCCGTCGTTTACTGTGAAAAAATTAGAGTGTTCAAAGCAGGCTTAGGCCATTGGATACATTAGCATGGAATAATGAGATAGGGCCACGACGGTCTATTTTGTTGGTTTGCACGTTGTGGTAATGATTAACAGGAACGGTTGGGGGTATTCGTATTCAATTGTCAGAGGTGAAATTCTTGGATTTATGGAAGACGAACTACTGCGAAAGCATTTACCAAGGATGTTTTCATTAATCAAGA…	67	10055	0	0	0	0	0	314	0	92	0	0	0	9
ASV825	Eukaryota_TSAR_Stramenopiles_Gyrista_Mediophyceae_Cymatosirales_Cymatosiraceae_unclassified_Cymatosiraceae_NA	NA	Extubocellulus cf. spinifer. Good BLAST results but poor distance tree results. Not previously reported in Salish Sea. Not seen microscopically. In the recent Eelgrass and Diatom Paper due to good molecular data.	Extubocellulus cf. spinifer	CAATAGCGTATATTAAAGTTGTTGCAGTTAAAAAGCTCGTAGTTGGATTTCTGGTGGGAGCGACCGGTCCGACGCTTAGCGTGGGTACTTGTGTCGTCTCCGGCCATCCTTGGGGAGAGTTTGTCTGGCATTAAGTTGTCGGGCAGAGGATCCTCATCGTTTACTGTGAAAAAATTAGAGTGTTCAAAGCAGGCTTATGCCGTTGAATATATTAGCATGGAATAATAAGATAGGACTTTGGTACTATTTTGTTGGTTTGCGCACCAAAGTAATGATTAATAGGGACAGTTGGGGATATTCGTATTTCGTTGTCAGAGGTGAAATTCTTGGATTTACGAAAGACGAACTACTGCGAAAGCATTTATCAAGGATGTTTTCATTAATCAAGAACGAAAGTTA…	8	0	0	0	0	0	0	7	0	0	0	0	0	0
ASV788	Eukaryota_TSAR_Stramenopiles_Gyrista_Bacillariophyceae_unclassified_Bacillariophyceae_NA_NA_NA	NA	possible, Fallacia hodgeana, ok in BLAST, good in diatance tree. Not in historic records.	Fallacia cf. hodgeana	CAATAGCGTATATTAAAGTTGTTGCAGTTAAAAAGCTCGTAGTTGGATTTGTGGTTGTCCCTGCGGTCCGTATTATTCGGTGCTGTGGGGGCGACCATCCTTGGGTGGAACCTGTGTGGCATTAGGTTGTCGTGCAGGGGATGCCCATCGTTTACTGTGAAAAAATTAGAGTGTTCAAAGCAGGCTTACGCCGTTGAATATATTAGCATGGAATAATGAGATAGGACCTTGGTACTATTTTGTTGGTTTGCGCACCGAGGTAATGATTAATAGGGACAGTTGGGGGTATTCGTATTCCATTGTCAGAGGTGAAATTCTTGGATTTTTGGAAGACGAACTACTGCGAAAGCATTTACCAAGGATGTTTTCATTAATCAAGAACGAAAGTTAGGGGAT	0	14	0	0	0	7	0	0	0	0	0	0	0	0
ASV169	Eukaryota_TSAR_Stramenopiles_Gyrista_Bacillariophyceae_unclassified_Bacillariophyceae_NA_NA_NA	NA	Certain, Fallacia sp.	Fallacia sp.	CAATAGCGTATATTAAAGTTGTTGCAGTTAAAAAGCTCGTAGTTGGATTTGTGGGCGGTTCCTGGGTCCGTGCCTTTTGGCGTGTGACTTTGGAGCCGCCCATCCTTGGGTGGAACCTGTGTGGCATTAGGTTGTCGTGCAGGGGATGCCCATCGTTTACTGTGAAAAAATTAGAGTGTTCAAAGCAGGCTTACGCCGTTGAATATATTAGCATGGAATAATGAGATAGGACCTTGGTACTATTTTGTTGGTTTGCGCACCGAGGTAATGATTAATAGGGACAGTTGGGGGTATTCGTATTCCATTGTCAGAGGTGAAATTCTTGGATTTTTGGAAGACGAACTACTGCGAAAGCATTTACCAAGGATGTTTTCATTAATCAAGAACGAAAGTTAGGGG…	0	290	0	0	0	198	0	0	0	0	0	0	63	0
ASV410	Eukaryota_TSAR_Stramenopiles_Gyrista_Chrysomerophyceae_Chrysomerophyceae_X_Chrysomerophyceae_XX_Giraudyopsis_Giraudyopsis_stellifera	Giraudyopsis stellifera	Brown golden algae	Giraudyopsis stellifera	CAATAGCGTATATTAATGTTGTTGCAGTTAAAAAGCTCGTAGTTGGATTTCTGAGAGAAGGGCCTGGTCGTTGACTAACGTTGACGAGCCTTGGCTCCTTGTCTCATCTGTGCGCCTAAACTCTGTGGCATTAGGTTGTTGCGGTGTGGAAGCGTATCATTTACTGTGAGAAAATTAGAGTGTTCAAAGCAGGCTTAAGCCGTTGGATACTTCAGCATGGAATAATAAGATAGGGCCGTTGGCGTCTGATTTGTTGGTTTGCACGCCGGGGTAATGATTAATAGGGATAGTTGGGGGTATTCATATTTCATCGTCAGAGGTGAAATTCTTGGATTGATGGAAGATGAACTACTGCGAAAGCATTTACCATGGATGTTTTCTTTAATCAAGAACGAAAGT…	98	17	0	0	0	0	0	0	0	0	0	0	0	0
ASV405	Eukaryota_TSAR_Stramenopiles_Gyrista_Bacillariophyceae_unclassified_Bacillariophyceae_NA_NA_NA	NA	Certain, Halamphora nagumoi, very good BLAST and excellent distance tree results. First report for Salish Sea.	Halamphora nagumoi	CAATAGCGTATATTAAAGTTGTTGCAGTTAAAAAGCTCGTAGTTGGATTTGTGGCGGTTCCTGTGGTCCGATTTCGGTACTTTCGGGGACTGCCATCCTTGGGTGGATCCTGTGTGGCATTAGGTTGTCGTGCAGGGGATGCCCATCGTTTACTGTGAAAAAATTAGAGTGTTCAAAGCAGGCTTACGCCGTTGAATATATTAGCATGGAATAATGAGATAGGACCTTGGTACTATTTTGTTGGTTTGCGCACCGAGGTAATGATTAATAGGGACAGTTGTGGGTATTCGTATTCCATTGTCAGAGGTGAAATTCTTGGATTTCTGGAAGACGAACTAATGCGAAAGCATTTACCAAGGATGTTTTCATTAATCAAGAACGAAAGTTAGGGGAT	19	65	0	0	0	21	0	0	0	0	0	0	0	0
ASV198	Eukaryota_TSAR_Stramenopiles_Gyrista_Bacillariophyceae_unclassified_Bacillariophyceae_NA_NA_NA	NA	Certain, Halamphora	Halamphora sp.	CAATAGCGTATATTAAAGTTGTTGCAGTTAAAAAGCTCGTAGTTGGATTTGTGGCGGTCCCTGTGGTCCGATTTCGGTACTTTCGGGGATTGCCATCCTTGGGTGGATCCTGTGTGGCATTAGGTTGTCGTGCAGGGGATGCCCATCGTTTACTGTGAAAAAATTAGAGTGTTCAAAGCAGGCTTACGCCGTTGAATATATTAGCATGGAATAATGAGATAGGACCTTGGTACTATTTTGTTGGTTTGCGCACCGAGGTAATGATTAATAGGGACAGTTGTGGGTATTCGTATTCCATTGTCAGAGGTGAAATTCTTGGATTTCTGGAAGACGAACGAATGCGAAAGCATTTACCAAGGATGTTTTCATTAATCAAGAACGAAAGTTAGGGGAT	0	259	0	0	0	33	0	57	0	77	0	0	0	0
ASV621	Eukaryota_TSAR_Stramenopiles_Gyrista_Bacillariophyceae_unclassified_Bacillariophyceae_NA_NA_NA	NA	Certain, Halamphora	Halamphora sp.	CAATAGCGTATATTAAAGTTGTTGCAGTTAAAAAGCTCGTAGTTGGACTTGTGGTGCTCCCTGAGGTCCAATTTTGGTTCTCTTGGGGAGCGCCATCCTTGGGTGGATCCTGTGTGGCATTAGGTTGTCGTGCAGGGGATGCCCATCGTTTACTGTGAAAAAATTAGAGTGTTCAAAGCAGGCTTATGCCGTTGAATATATTAGCATGGAATAATAAGATAGGACCTTGGTACTATTTTGTTGGTTTGCGCACCAAGGTAATGATTAATAGGGACAGTTGTGGGTATTCGTATTCCATTGTCAGAGGTGAAATTCTTGGATTTCTGGAAGACGAACTAATGCGAAAGCATTTACCAAGGATGTTTTCATTAATCAAGAACGAAAGTTAGGGGAT	0	12	0	0	0	9	0	20	0	0	0	0	0	0
ASV563	Eukaryota_TSAR_Stramenopiles_Gyrista_Bacillariophyceae_Naviculales_Naviculaceae_Haslea_Haslea_crucigera	Haslea crucigera	Likely, OK BLAST and OK distance tree. Haslea crucigera commonly found in Galiano Isl. specimens. Not in historic records, but we commonly image this species on the Z. marina leaves (BLAST: 732, 732, 100%, 0.0, 99.50%)	Haslea crucigera	CAATAGCGTATATTAAAGTTGTTGCAGTTAAAAAGCTCGTAGTTGGATTTGTGGCGTACGATGTGTTCCCGGCACTTGTTGTCGGTGTTTTATGTCGTTGCCATCCTTGGGTGGAATCTGTGTGGCATTAGGTTGTCGTGCAGGGGATGCCCATCTTTTACTGTGAAAAAATTAGAGTGTTCAAAGCAGGCTTATGCCGTTGAATATATTAGCATGGAATAATGAGATAGGACCTTGGTACTATTTTGTTGGTTTGCGCACCGAGGTAATGATTAATAGGGACAGTTGGGGGTATTCGTATTCCATTGTCAGAGGTGAAATTCTTGGATTTTTGGAAGACGAACTACTGCGAAAGCATTTACCAAGGATGTTTTCATTAATCAAGAACGAAAGTTAGGG…	0	0	0	0	0	16	0	37	0	0	0	0	0	0
ASV533	Eukaryota_TSAR_Stramenopiles_Gyrista_Raphidophyceae_Raphidophyceae_X_Raphidophyceae_XX_Heterosigma_unclassified_Heterosigma	Heterosigma sp.	Not a diatom. Likley Heterosigma akashiwo, algae	Heterosigma cf. akashiwo	CAATAGCGTATATTAAAGTTGTTGCAGTTAAAAAGCTCGTAGTTGGATTTCTGGTGGAGGTGATCGGTCGGCCTCGCAAGGGGTCTGCACCTGTATCGTCCTTTGCCATCCTTCAGGAAGGCGCTTCTTGTATTAACTTACGGGTTGCGAACTCCTGATCTTTTACTGTGAAAAAATTAGAGTGTTCAAAGCAGGCTTAGGCCGTTGAATACATTAGCATGGAATAATGAGATAGGGCCTTGGTGGTTTTCTATTTTGTTGGTTTGCACGCCAAGGTAATGATTAATAGGGATAGTTGGGGGTATTCGTATTCAATTGTCAGAGGTGAAATTCTTGGATTTATGGAAGACGAACTACTGCGAAAGCATTTACCAAGGATGTTTTCATTAATCAAGAACG…	8	14	0	0	0	9	4	24	0	0	0	0	0	0
ASV44	Eukaryota_TSAR_Stramenopiles_Gyrista_Bacillariophyceae_Naviculales_unclassified_Naviculales_NA_NA	NA	Possible, Karayevia sp. Maltsev-2021a, marine, monoraphid. Good distance tree results, top of list. BLAST: 688, 688, 100%, 0.0, 97.75%)	Karayevia sp.	CAATAGCGTATATTAAAGTTGTTGCAGTTAAAAAGCTCGTAGTTGGATTTGTGGCGTGTGCGTCGGCGTCCGATTTGATCGGTTCTGCCGGTGCCGTGCCATCCTTGGGTGGAATCTGTGTGGCATTAGGTTGTCGCGCAGGGGATGCCCATCGTTTACTGTGAAAAAATTAGAGTGTTCAAAGCAGGCTTATGCCGTTGAATATATTAGCATGGAATAATAAGATAGGTCTCTGGTCCTATTTTGTTGGTTTGCGGGCCAAAGAAATGATTAACAGGGACAGTTGGGGGTATTCGTATTCCATTGTCAGAGGTGAAATTCTTGGATTTCTGGAAGACGAACTACTGCGAAAGCATTTACCAAGGATGTTTTCATTAATCAAGAACGAAAGTTAGGGGAT	2597	28	0	0	0	100	34	1073	0	0	0	0	0	0
ASV485	Eukaryota_TSAR_Stramenopiles_Gyrista_Bacillariophyceae_Naviculales_unclassified_Naviculales_NA_NA	NA	Possible, Karayevia sp. Maltsev-2021a, marine, monoraphid. Good distance tree results, top of list. BLAST: 688, 688, 100%, 0.0, 97.75%)	Karayevia sp.	CAATAGCGTATATTAAAGTTGTTGCAGTTAAAAAGCTCGTAGTTGGATTTGTGGCGTGTGCGTCGGCGTCCGATTTGATCGGTTCTGCCGGTGCCGTGCCATCCTTGGGTGGAATCTGTGTGGCATTAGGTTGTCGCGCAGGGGATGCCCATCGTTTACTGTGAAAAAATTAGAGTGTTCAAAGCAGGCTTATGCCGTTGAATATATTAGCATGGAATAATAAGATAGGTCTCTGGTCCTATTTTGTTGGTTTGCGGGCCAAAGAAATGATTAACAGGGACAGTTGGGGGTATTCGTATTCCATTGTCAGAGGTGAAATTCTTGGATTTCTGGAAGACGAACTACTGCGAAAGCATTTACCAAGGATGTTTTCATTAATCAAGAACGAAAGTTAGGGGAT	0	49	0	0	0	0	0	25	0	0	0	0	0	0
ASV329	Eukaryota_TSAR_Stramenopiles_Bigyra_Sagenista_Labyrinthulomycetes_Labyrinthulaceae_Labyrinthula_Labyrinthula_sp.	Labyrinthula sp.	Not a diatom	Labyrinthula sp.	CAATAGCGTATATTAAAGTTGTTGCAGTTAAAAAGCTCGTAGTTGAAGATACGAGTGCTTGCACTAGAACAAAGTTCCGGTGCTTGTACTCACTTTTCGCAAAGACGACATGGCCTATTAATTTAAGTTGTGTTTGAGTTGCGTCGTTTACTGTGAACAAATTAGGGTGTTTAAAGCAGGCCTACGTTTGAATACACTAGCATGGAATAATAAGATATGATCTTGGTCGTATTTTGTTGGTGACTGCCAAGATAATGATTGAAAGAAACTGTTGTGGGTATTCGTATGAGCATGTCAGAGGTGAAATTCTTGGATTTTGATCAGACGAACTACTGCGAAAGCATTTACCAAGGATGTTTTCATTAATCAAGAACGAAAGTTAGGGGAT	155	0	0	0	0	0	0	5	0	0	0	0	0	0
ASV594	Eukaryota_TSAR_Stramenopiles_Gyrista_Mediophyceae_Cymatosirales_Cymatosiraceae_Leyanella_Leyanella_pauciporis	Leyanella pauciporis	Leyanella sp. Genus certain. Either Leyanella arenaria or Leyanella pauciporus. Leyanella arenaria in historic records. Not yet seen in SEMs. (BLAST: 749, 749, 100%, 0.0, 100.00%) distance tree results excellent for both species.	Leyanella sp.	CAATAGCGTATATTAAAGTTGTTGCAGTTAAAAAGCTCGTAGTTGGATTTCTGGTGGGAGCGATCGGTCCGACGCTTAGCGTGGGTACTTGCATTGTCTCCGGCCATCCTTGGGGAGAGTTTGTCTGGCATTAAGTTGTCGGGCAGAGGATCCTCATCGTTTACTGTGAAAAAATTAGAGTGTTCAAAGCAGGCTTATGCCGTTGAATATATTAGCATGGAATAATAAGATAGGACTTTGGTACTATTTTGTTGGTTTGCGCACCAAAGTAATGATTAATAGGGACAGTTGGGGGTATTCGTATTCCGTTGTCAGAGGTGAAATTCTTGGATTTACGGAAGACGAACTACTGCGAAAGCATTTACCAAGGATGTTTTCATTAATCAAGAACGAAAGTTA…	0	34	0	0	0	13	0	0	0	0	0	0	0	0
ASV196	Eukaryota_TSAR_Stramenopiles_Gyrista_Bacillariophyceae_Licmophorales_Licmophoraceae_Licmophora_Licmophora_juergensii	Licmophora juergensii	Licmophora juergensii. Certain. Excellent BLAST and distance tree results. 1 report in the Salish Sea. Not yet seen in LM or SEM images.	Licmophora juergensii	CAATAGCGTATATTAAAGTTGTTGCAGTTAAAAAGCTCGTAGTTGGATTTGTGGTTGGAGTGGTCGGTCCGACACAGTGTGTGGGTACTTGACTTTCTCCGTCCATCCTTGGGTGGAATCTGTGTGGCATTAAGTTGTCGTGCAGGGGATGCCCATCATTTACTGTGAAAAAATTAGAGTGTTCAAAGCAGGCTTACGCCGTTGAATATATTAGCATGGAATAATGAGATAGGACCTTGGTACTATTTTGTTGGTTTGCGCACCGAGGTAATGATTAATAGGGACAGTTGGGGGTATTCGTATTCCATTGTCAGAGGTGAAATTCTTGGATTTCTGGAAGACGAACTACTGCGAAAGCATTTACCAAGGATGTTTTCATTAATCAAGAACGAAAGTTAG…	0	106	0	0	0	0	0	0	0	0	0	0	0	0
ASV191	Eukaryota_TSAR_Stramenopiles_Gyrista_Coscinodiscophyceae_Melosirales_Melosiraceae_Melosira_Melosira_nummuloides	Melosira nummuloides	Melosira nummuloides. Certain. Commonly found. Ecellent BLAST results.	Melosira nummuloides	CAATAGCGTATATTAAAGTTGTTGCAGTTAAAAAGCTCGTAGTTGAATTTCTGGCAAGGGCCATCAAATTTCCACATGGTGGATTGTGTGGTGGCCCTTGCCTTCTTTGGGTGAAGTTCCGGTGGCATTAACTTGTTGCTGTTACGACATCCATCGTTTACTGTGAAGAAATTAGAGTGTTCAAAGCAAGCGTTTGCCGTGAATATATTAGCATGGAATAATAAGATAGGACCTTGGTGCTATTTTGTTGGCTCACACACCAACGTAATGATTAACAGGGACAGGCGGAGGTATTCGTATTCAAATGTCAGAGGTGAAATTCTTGGATTATTTGAAGACGAACTACTGCGAAAGCATTCACCGAGTATGTTTTCACTAATCAAGAACGAAAGTTAGGGG…	125	6	0	0	0	201	77	44	0	0	0	0	0	0
ASV411	Eukaryota_TSAR_Stramenopiles_Gyrista_Coscinodiscophyceae_Melosirales_Melosiraceae_Melosira_Melosira_nummuloides	Melosira nummuloides	Melosira nummuloides. Certain. Commonly found. Ecellent BLAST results.	Melosira nummuloides	CAATAGCGTATATTAAAGTTGTTGCAGTTAAAAAGCTCGTAGTTGAATTTCTGGCAAGGGCTATCAAATTTCCACATGGTGGATTGTGTGGTAGCCCTTGCCTTCTTTGGGTGAAGTTTTGGTGGCATTAATTTGTTGCTGTTACGACATCCATCATTTACTGTGAAGAAATTAGAGTGTTCAAAACAAGCGTTTGCCGGAATATGCTAGCATGGAATAATAAGATAGGACCTTGGTGCTATTTTGTTGGCTCACACACCAACGTAATGATTAACAGGGACAGGCGGAGGTATTCGTATTCAAATGTCAGAGGTGAAATTCTTGGATTATTTGAAGACGAACTACTGCGAAAGCATTCACCGAGTATGTTTTCACTAATCAAGAACGAAAGTTAGGGGAT	38	0	0	0	0	29	0	41	0	0	0	0	0	0
ASV113	Eukaryota_TSAR_Stramenopiles_Gyrista_Mediophyceae_Thalassiosirales_Thalassiosiraceae_unclassified_Thalassiosiraceae_NA	NA	Certain, Minidiscus trioculatus. Excellent BLAST and distance tree results. Previouly reported in Salish Sea. In our iNaturalist observations: https://inaturalist.ca/observations/171806893	Minidiscus trioculatus	CAATAGCGTATATTAAAGTTGTTGCAGTTAAAAAGCTCGTAGTTGGATTTCTGGCAGGAGCGACCGGTCACACACTCTGTGTGTGAACTTGTGTTGTCTCTGGCCATCCTTGGGAAGATCCTGTTTGGCATTAAGTTGTCGGGCAGGGGATACCCATCGTTTACTGTGAAAAAATTAGAGTGTTTAAAGCAGGCTTATGCCGTTGAATATATTAGCATGGAATAATAAGATAGGACTTCGGAACTATTTTGTTGGTTTGCGTTACGAAGTAATGATTAATAGGGACAGTTGGGGGTATTCGTATTTCGTTGTCAGAGGTGAAATTCTTGGATTTCCGAAAGACGAACTACTGCGAAAGCATTTACCAAGGATGTTTTCATTAATCAAGAACGAAAGTTA…	260	245	0	0	0	229	0	313	0	0	0	0	45	0
ASV874	Eukaryota_Archaeplastida_Chlorophyta_Chlorophyta_X_Trebouxiophyceae_Prasiolales_Prasiolales_X_unclassified_Prasiolales_X_NA	NA	NA	NA	CAATAGCGTATATTTAAGTTGCTGCAGTTAAAAAGCTCGTAGTTGGATTTCGGATGGGTACCGTCGGTCCGCCTCACGGTGTGCACTGGCGGCGCCCATCTTGCTGTCGGGGACGGGCTCCTGGGCTTGACTGTCCGGGACTCGGAGTCGACGAGGTTACTTTGAGTAAATTAGAGTGTTCAAAGCAGGCCTACGCTCTGAATACATTAGCATGGAATAACACGATAGGACTCTGGCCTATCTTGTTGGTCTGTAGGACCGGAGTAATGATTAAGAGGGACAGTCGGGGGCATTCGTATTTCATTGTCAGAGGTGAAATTCTTGGATTTATGAAAGACGAACTACTGCGAAAGCATTTGCCAAGGATGTTTTCATTAATCAAGAACGAAAGTTGGGGGCT	0	0	0	0	0	6	3	0	0	0	0	0	0	0
ASV5	Eukaryota_Archaeplastida_Chlorophyta_Chlorophyta_X_Ulvophyceae_Cladophorales_Cladophorales_X_unclassified_Cladophorales_X_NA	NA	NA	NA	CAATAGCGTATATGTAAGTTGTTGCGATTAAAAAGCCCGTAGCTGAACCTCGGGCAGCCCTGACGGTCCGCGTTTCGTGAGTACTGTCGTGGGCTGTCTTTCTGGCAAGCGGTGTATCACGGGGTTTATTCACCGGGAACATAGCTTGCCAAGGTTACTTTGAGTAAAATAGAGTGTTCAAAGCAAGCACGCGCTCTGAATACACTAGCATGGGATAACACGACATGACCGATGGTCTATCTTGTTGGCCTGTAGACCTGTTGGTAATGGCTAATAGGGACGGTCGGGGGCATTCGTATTTCGCTGTCAGAGGTGAAATTCTTGGATTTGCGAAAGACGAACTACTGCGAAAGCATTTGCCAAGGACGCTTTCATTAGTCAAGGACGAAAGTCGGGGGAT	0	0	0	0	0	0	0	6	0	3	0	0	0	0
ASV52	Eukaryota_Archaeplastida_Chlorophyta_Chlorophyta_X_Ulvophyceae_Cladophorales_Cladophorales_X_unclassified_Cladophorales_X_NA	NA	NA	NA	CAATAGCGTATATGTAAGTTGTTGCGATTAAAAAGCCCGTAGCTGAACCTCGGGCCGCCCTGACGGTCCGCGTTTCGTGAGTACTGTCGTGGGCTGTCTTTCTGGCAAGCGGTGTATCACGGGGTTTATTCACCGGGAACATAGCTTGCCAAGGTTACTTTGAGTAAAATAGAGTGTTCAAAGCAAGCACGCGCTCTGAATACACTAGCATGGGATAACACGACATGACCGATGGTCTATCTTGTTGGCCTGTAGACCTGTTGGTAATGGCTAATAGGGACGGTCGGGGGCATTCGTATTTCGCTGTCAGAGGTGAAATTCTTGGATTTGCGAAAGACGAACTACTGCGAAAGCATTTGCCAAGGACGCTTTCATTAGTCAAGGACGAAAGTCGGGGGAT	3	0	0	0	0	0	0	0	0	0	0	0	0	0
ASV132	Eukaryota_Archaeplastida_Chlorophyta_Chlorophyta_X_Ulvophyceae_Ulotrichales_Ulotrichales_X_unclassified_Ulotrichales_X_NA	NA	NA	NA	CAATAGCGTATATTTAAGTTGTTGCAGTTAAAAAGCTCGTAGTTGGATTTCGGGTGGGTACCGCCGGTCTCCCACTGGGTATGTACTGGCGTGGCCCGCCTTGCTGTCGGGGACGATCTCCTGGGCTTTACTGTCCGGGAATCGGAGTCGACGATGTTACTTTGAGTAAATTAGAGTGTTCAAAGCAAGCCTACGCTCTGAATATAATAGCATGGGATAACACGACAGGACTCTGGCCTATCGTGTTGGTCTGTAGGACCGGAGTAATGATTAAGAGGGACAGTCGGGGGCATTCGTATTCCATTGTCAGAGGTGAAATTCTTGGATTTATGGAAGACGAACATCTGCGAAAGCATTTGTCAAGGATGTTTTCATTGATCAAGAACGAAAGTTGGGGGCT	0	0	0	0	0	0	0	55	0	0	0	0	0	0
ASV120	Eukaryota_Archaeplastida_Chlorophyta_Chlorophyta_X_Ulvophyceae_Ulotrichales_Ulotrichales_X_unclassified_Ulotrichales_X_NA	NA		NA	CAATAGCGTATATTTAAGTTGTTGCAGTTAAAAAGCTCGTAGTTGGATTTCGGGTGGGTACCGCCGGTCTCCCACTGGGTATGTACTGGCGTGGCCCGCCTTGCTGTCGGGGACAATCTCCTGGGCTTTACTGTCCGGGAATTGGAGTCGACGATGTTACTTTGAGTAAATTAGAGTGTTCAAAGCAAGCCTACGCTCTGAATATAATAGCATGGGATAACACGACAGGACTCTGGCCTATCGTGTTGGTCTGTAGGACCGGAGTAATGATTAAGAGGGACAGTCGGGGGCATTCGTATTCCATTGTCAGAGGTGAAATTCTTGGATTTATGGAAGACGAACATCTGCGAAAGCATTTGTCAAGGATGTTTTCATTGATCAAGAACGAAAGTTGGGGGCT	521	32	0	0	0	26	10	0	0	0	0	0	0	0
ASV361	Eukaryota_Archaeplastida_Chlorophyta_Chlorophyta_X_Ulvophyceae_Ulvales-relatives_Ulvales-relatives_X_unclassified_Ulvales-relatives_X_NA	NA		NA	CAATAGCGTATATTTAAGTTGTTGCAGTTAAAAAGCTCGTAGTTGGATTTCGGGTTAGCTTCAGCGGTCTCGCTTTGCGTTTGTACTGCTGCAGCTTACCTTCTTGTCGGGGACGGGCCTTCGGGCTTAATTGCTTGGGGCCCGGAGTCGACGATGTTACTTTGAGTAAATTAGAGTGTTCAAAGCAAGCCTACGCTCTGAATATAATAGCATGGGATAACACGACAGGACTCTGGCCTATCGTGTTGGTCTGTAGGACCAGAGTAATGATTAAGAGGGACAGTCGGGGGCATTCGTATTCCGTTGTCAGAGGTGAAATTCTTGGATTTACGGAAGACGAACATCTGCGAAAGCATTTGCCAAGGATGTTTTCATTGATCAAGAACGAAAGTTGGGGGCT	112	0	0	0	0	0	0	0	0	0	0	0	0	0
ASV888	Eukaryota_Archaeplastida_Rhodophyta_Rhodophyta_X_Florideophyceae_Corallinales_Corallinales_X_unclassified_Corallinales_X_NA	NA		NA	TGTAAGCGTATACCAAAGTTGTTGCAGTTAAAACGCTCGTAGTCAGAATTTGGTAGTTCCGGAAGTGTGCGCGTCGTGCGCGTGCTTTGCAGGGGCTGCTTTTGTGGGCATGTGCCAGATGAGGCGACTTTATTGTTGAACGTCTGTGCGCAACCACCGTTTACTGTGAAAAAATTAAAGTGTTCAAAGCAGGCATTTGTCGTGAATACATTAGCATGGAATAATTGAATAGGACTTGGTCCTATTTTGTTGGTTTGTTATGGCCGAGTAATGATTAAAAAGGACAGTTGGGGGCATTTGTATTCCAGAGCTAGAGGTGAAATTCTTAGATTTCTGGAAGACAACCCGCTGCGAAAGCGTCTGCCAAGGATGTTTTCATTGATCAAGAACGAAAGTAAG…	0	4	0	0	0	0	0	0	0	0	0	0	3	0
ASV819	Eukaryota_Archaeplastida_Streptophyta_Streptophyta_X_Embryophyceae_Embryophyceae_X_Embryophyceae_XX_Allium_Allium_sativum	NA		NA	CAATAGCGTATATTTAAGTTGTTGCAGTTAAAAAGCTCGTAGTTGGACCTTGGGTTTGGTCGTCAGGTCCGCCTTTGACGAGCACCTGGCGTCCTGTCCCTTTTGCCGATGTTACGAATCTGGCCTTAATTGGTTGGGTCGTGCCTTCGGCGCCGTTACTTTGAAGAAATTAGAGTGCTCAAAGCAAGCCTACGCTTTGTATACGTTAGCATGGGATAACATTACAGGATTTCGATCCTATTGTGTTGGCCTTCGGGATCGGAGTAATGATTAAGAGGGACAGTTGGGGGCATTCGTATTTCATAGTCAGAGGTGAAATTCTTGGATTTATGAAAGACGAACAACTGCGAAAGCATTTGCCAAGGATGTTTTCATTAATCAAGAACGAAAGTTGGGGGCT	0	0	0	0	0	0	0	8	0	0	0	0	0	0
ASV537	Eukaryota_Archaeplastida_Streptophyta_Streptophyta_X_Embryophyceae_Embryophyceae_X_Embryophyceae_XX_Allium_unclassified_Allium	NA		NA	CAATAGCGTATATTTAAGTTGTTGCAGTTAAAAAGCTCGTAGTTGGACTTTGGGTTTGGTCGTCAGGTCCGCCTTTGACGAGCACCTGACGTCCTGTCCCTTTTGCCGACGTTACGAATCTGGCCTTAATTGGTTGGGTCGTGCCTTCGGCGTTGTTACTTTGAAGAAATTAGAGTGCTCAAAGCAAGCCTACGCTTTGTATACGTTAGCATGGGATAACATCACAGGATTTCGGTCCTATTGTGTTGGCCTTCGGGATCGGAGTAATGATTAAGAGGGACAGTCGGGGGCATTCGTATTTCATAGTCAGAGGTGAAATTCTTGGATTTATGAAAGACGAACAACTGCGAAAGCATTTGCCAAGGATGTTTTCATTAATCAAGAACGAAAGTTGGGGGCT	0	48	0	0	0	0	0	10	0	0	0	0	0	0
ASV336	Eukaryota_Archaeplastida_Streptophyta_Streptophyta_X_Embryophyceae_Embryophyceae_X_Embryophyceae_XX_unclassified_Embryophyceae_XX_NA	NA		NA	CAATAGCGTATATTTAAGTTGTTGCAGTTAAAAAGCTCGTAGTTGGACCTTGGGTTGGGTCGATCGGTCCGCCTCCGGTGTGCACCGGTCGGCTCGTCCCTTCTACCGGCGATGCGCTCCTGGCCTTAATTGGCCGGGTCGTGCCTCCGGTGCTGTTACTTTGAAGAAATTAGAGTGCTCAAAGCAAGCCTACGCTCTGTATACATTAGCATGGGATAACATCATAGGATTTCGGTCCTATTCTGTTGGCCTTCGGGATCGGAGTAATGATTAACAGGGACAGTCGGGGGCATTCGTATTTCATAGTCAGAGGTGAAATTCTTGGATTTATGAAAGACGAACAACTGCGAAAGCATTTGCCAAGGATGTTTTCATTAATCAAGAACGAAAGTTGGGGGCT	0	0	0	0	0	0	0	0	0	32	0	0	0	0
ASV827	Eukaryota_Archaeplastida_Streptophyta_Streptophyta_X_Embryophyceae_Embryophyceae_X_Embryophyceae_XX_unclassified_Embryophyceae_XX_NA	NA		NA	CAATAGCGTATATTTAAGTTGTTGCAGTTAAAAAGCTCGTAGTTGGACCTTGGGCCGGGTCGGCCGGTCCGCCTCACGGCGAGCACCGACCTACTCGACCCTTCGGCCGGCATCGCGCTCCTAGCCTTAATTGGCCGGGTCGTGTTTCCGGCATCGTTACTTTGAAGAAATTAGAGTGCTCAAAGCAAGCCATCGCTCTGGATACATTAGCATGGGATAACATCATAGGATTCCGGTCCTATTGTGTTGGCCTTCGGGATCGGAGTAATGATTAATAGGGACAGTCGGGGGCATTCGTATTTCATAGTCAGAGGTGAAATTCTTGGATTTATGAAAGACGAACAACTGCGAAAGCATTTGCCAAGGATGTTTTCATTAATCAAGAACGAAAGTTGGGGG…	0	0	0	0	0	0	0	0	0	11	0	0	4	0
ASV137	Eukaryota_Archaeplastida_Streptophyta_Streptophyta_X_Embryophyceae_Embryophyceae_X_Embryophyceae_XX_unclassified_Embryophyceae_XX_NA	NA		NA	CAATAGCGTATATTTAAGTTGTTGCAGTTAAAAAGCTCGTAGTTGGACCTTGGGTCGTCACGGTCGGTCCGCCTTCTTGGTGTGCACTGGCCTTGACGTCCCTTCTGCCGGCGGCGTGTTCCTGGCCTTAATTGGCTGGGTCGCGGTTCCGGCGCCGTTACTTTGAAAAAATTAGAGTGCTCAAAGCAAGCCTACGCTCTGAATACATTAGCATGGAATAACGCGATAGGAGTCTGGTCCTGTTCCGTTGGCCTTCGGGACCGGAGTAATGATTAATAGGGACTGTCGGGGGCATTCGTATTTCATTGTCAGAGGTGAAATTCTTGGATTTATGGAAGACGAACCACTGCGAAAGCATTTGCCAAGGATGTTTTCATTAATCAAGAACGAAAGTTGGGG…	0	682	0	0	0	52	18	14	0	0	0	0	4	0
ASV845	Eukaryota_TSAR_Stramenopiles_Bigyra_Sagenista_Labyrinthulomycetes_Amphifilaceae_unclassified_Amphifilaceae_NA	NA		NA	CAATAGGATATATCAAAGTTGTTGCAGTTGAAAAGCTCGTAGTCGTATTTCTGGTGGGTTGATGTCTTCCCTACCGGGGCGCAAGCTCTGGAGGGCAGGGCCGCCTGCCATTTTGTGGGATCCAGTGGCGAGTTTGGGGTTTACTCCTCGAGCTCGTCGCTCCACTCCGTCACTGAGAGCAAATTGGAGTGCTCAAAGCAGGCTTTACAGCTTTGAACATTTTAGCTTGGAATGACAAAGTATGACTTTTTGTTCACTTTGTTGGTTATGAGCGAGAGGTAATGATAAATAGGAACAGTTGCGGGGGTACTCGTATTGGGAAGTCAGAGGTGAAATTCTTGGATTTTTCCACGACGAACGACTGCGAAAGCATTTACCAAGGATGTTTTCATTGATCAA…	0	7	0	0	0	5	0	0	0	0	0	0	0	0
ASV560	Eukaryota_TSAR_Stramenopiles_Bigyra_Sagenista_Labyrinthulomycetes_Labyrinthulaceae_Labyrinthulaceae_ANT10_3_Labyrinthulaceae_ANT10_3_sp.	NA		NA	CAATAGCGTATATTAAAGTTGTTGCAGTTAAAAAGCTCGTAGTTGGATTTTTGACAGGAGCGACCATGCCGGGCTTGATTGTCCGTGTTTTGTGTTGTCTCCAGTCATCCTCGTGGAGAGCGTTTCTGGCATTAGTTTGTTGGAGGCGGGACCCGCGTCATTTACTGTGAAAAAATTAGAGTGTTTAAAGCAGGCAATTGGCTTGAATACATTAGCATGGAATAATAAGATAGGACTTTGGTGCTATTTTGTTGGTTTGCACATCAAGGTAATGATTAACAGAATCAGTCGGGGATATTCGTATGCAAATGTCAGAGGTGAAATTCTTGGATTTTTTACAGACGAACTACTGCGAAAGCATTTATCAAGGATGTTTTCATTAATCAAGAACGAAAGTTA…	0	0	0	0	0	0	0	54	0	0	0	0	0	0
ASV93	Eukaryota_TSAR_Stramenopiles_Bigyra_Sagenista_Labyrinthulomycetes_Labyrinthulaceae_unclassified_Labyrinthulaceae_NA	NA		NA	CAATAGCGTATATTAAAGTTGTTGCAGTTAAAAAGCTCGTAGTTGGATTTCTGATCGGAGCGACCATGCCGGACTTGATTGTCCGTGTTTTGTGTTGTCTCCAGTCTTCCTCGTGGAGAGCGTTTCTGGCATTAGTTTGTTGGAGGCGGGACCCACGTCATTTACTGTGAAAAAATTAGAGTGTTTAAAGCAGGCAATTGGCTTGAATACATTAGCATGGAATAATAAGATAGGACTTTGGTGCTATTTTGTTGGCTTGCACATCAAGGTAATGATCAACAGAATCAGTCGGGGATATTCGTATGCAAATGTCAGAGGTGAAATTCTTGGATTTTTTACAGACGAACTACTGCGAAAGCATTTATCAAGGATGTTTTCATTAATCAAGAACGAAAGTTA…	538	117	0	0	0	148	49	598	0	0	0	0	9	5
ASV96	Eukaryota_TSAR_Stramenopiles_Bigyra_Sagenista_Labyrinthulomycetes_Labyrinthulaceae_unclassified_Labyrinthulaceae_NA	NA		NA	CAATAGCGTATATTAAAGTTGTTGCAGTTAAAAAGCTCGTAGTTGGATTTCTGGTAGGAGCGACCATGCCGGGCTTGATTGTCCGTGTTTTGTGTTGTCTCCAGCCATCCTCGTGGAGAGCGTTTCTGGCATTAGTTTGTTGGAGGCGGGACCCGCGTCATTTACTGTGAAAAAATTAGAGTGTTTAAAGCAGGCAATTGGCTTGAATACATTAGCATGGAATAATAAGATAGGACTTTGGTGCTATTTTGTTGGCTTGCACATCAAGGTAATGATCAACAGAATCAGTCGGGGATATTCGTATGCAAATGTCAGAGGTGAAATTCTTGGATTTTTTACAGACGAACTACTGCGAAAGCATTTATCAAGGATGTTTTCATTAATCAAGAACGAAAGTTA…	644	487	0	0	0	189	17	51	0	23	0	0	16	0
ASV381	Eukaryota_TSAR_Stramenopiles_Bigyra_Sagenista_Labyrinthulomycetes_Labyrinthulaceae_unclassified_Labyrinthulaceae_NA	NA		NA	CAATAGCGTATATTAAAGTTGTTGCAGTTAAAAAGCTCGTAGTTGGATTTCTGGTAGGAGCGACCATACCGAGCTTGATTGTTCGTGTAATGTGTTGTCTCCAGCCATCCTCGTGGAGAGTGTTTCTGGCATTAATTTGTTGGAGGCAGGACCCGCGTCGTTTACTGTGAAAAAATTAGAGTGTTCAAAGCAGGCAATTGGCTTGAATATATTAGCATGGAATAATAAGATAGGACTTTGGTGCTATTTTGTTGGTTTGCACATCAAGGTAATGATTAATAGAATCAGTCGGGGATATTCGTATGCAAATGTCAGAGGTGAAATTCTTGGATTTTTTACAGACGAACTACTGCGAAAGCATTTATCAAGGATGTTTTCATTAATCAAGAACGAAAGTTA…	30	31	0	0	0	49	7	11	0	0	0	0	0	0
ASV316	Eukaryota_TSAR_Stramenopiles_Bigyra_Sagenista_Labyrinthulomycetes_Thraustochytriaceae_unclassified_Thraustochytriaceae_NA	NA		NA	CAATAGCGTATATTAAAGTTGTTGCAGTTAAAAAGCTCGTAGTTGAACTTCTGGTAGGAGTGTCCCGGTGTTTGGGCGAATGCCCTCTCTTACTGTGTGACATCTCTGGCCATCCTCGCTATCTTTTAGGTAGCGTCTTTCACTGTAAAAAAATTAGGGTGTTTCAAGCAAAAGTTTCTTTGGAATATATTAGTATGGGATGATAAGATAGGCTCTCGATGCTATTTTGTTGGTTTGCACATCAAGAGAATGATTAACAGGGACAGTTGGGGGTATTCATATTTACATGTCAGAGGTGAAATTCTTGGATTTTGGAAAGATGAACTACTGCGAAAGCATTTACCAAGGATGTTTTCATTAATCAAGAACGAAAGTTAGGGGAT	29	78	0	0	0	29	8	0	0	42	0	0	4	0
ASV869	Eukaryota_TSAR_Stramenopiles_Bigyra_Sagenista_Labyrinthulomycetes_Thraustochytriaceae_unclassified_Thraustochytriaceae_NA	NA		NA	CAATAGCGAATACTAATTCTGCTGCAGTTAAAAAGCTCGTAGTTGAACTTCTGGTAGGGCGGATCCGGCCGTTGGGCGAATGCCCTCTGTTGCTGTGTGTCTCGTCTGGCCATCCTCGGCAACGCAAGTTGTCGTCTTTCACTGTAAAAAAATTAGGGTGTTTCAAGCAAAAGTTATTTGGAATATATTAGTATGGGATGATAAGATAGGCTCTGGATGCTATTTTGTTGGTTTGCACATTTAGAGAATGATTAACAGGGACAGTTGGGGGTATTCATATTTACATGTCAGAGGTGAAATTCTTGGATTTTGGAAAGATGAACTACTGCGAAGGCATTTACCAAGGATGTTTTCATTAATCAAGAACGAAAGTTAGGGGAT	0	0	0	0	0	5	0	5	0	0	0	0	0	0
ASV866	Eukaryota_TSAR_Stramenopiles_Bigyra_Sagenista_Sagenista_X_MAST-9_MAST-9A_MAST-9A_sp.	NA		NA	CAATAGCGTATATTAAAGTTGTTGCAGTTAAAAAGCTCGTAGTTGGATTTCTTGGGCAGCAAGCGGGTCGGCTCAACGAGTCTGCACTAGCTCCGCTGTCCAATCCTCGTAACAAGCTGTCGGTGAGTTAATTCCATTCGGCAGTGAGTTGCGTCATTTACTGTGAACAAATTAGAGTGTTTAAAGCAGGCAAATGCTGTGAATACATTAGCATGGAATAATAAGATAGGACCTAGAGTCTATTTTGTTGGTTGCGATTTTAGGTAATGATTAATAGGGATAGTTGGGGGTATTCATATTCAATTGTCAGAGGTGAAATTCTTGGATTTATGGAAGATGAACAACTGCGAAAGCATTTACCAAGGATGTTTTCATTAATCAAGAACGAAAGTTAGGGGAT	7	3	0	0	0	0	0	0	0	0	0	0	0	0
ASV248	Eukaryota_TSAR_Stramenopiles_Gyrista_Bacillariophyceae_Achnanthales_unclassified_Achnanthales_NA_NA	NA	Uncertain data. Leaves on tree would not open.	NA	CAATAGCGTATATTAAAGTTGTTGCAGTTAAAAAGCTCGTAGTTGGATTTGTGGTCGCACGTGCGGTCCAATTTTGGTACTATCGCGTGTGGCCATCCTTGGGTGGAAGCTGTGTGGCATTAAGTTGTCGTGCAGGGGATGCCCATCGTTTACTGTGAAAAAATCAGCGCGTTCAAAGCAGGCTTATGCCGTTGAATGTATTAGCATGGAATAATAAGATAGGACCTTGGTACTATTTTGTTGGTTTGCGCACCGAGGTAATGATTAATAGGGACAGTTGGGGGTATTCGTATTCCATTGTCAGAGGTGAAATTCTTGGATTTCTGGAAGACGAACTACTGCGAAAGCATTTACCAAGGATGTTTTCATTAATCAAGAACGAAAGTTAGGGGAT	253	28	0	0	0	0	0	0	0	0	0	0	0	0
ASV25	Eukaryota_TSAR_Stramenopiles_Gyrista_Bacillariophyceae_unclassified_Bacillariophyceae_NA_NA_NA	NA	Uncertain data. Achnanthes or Planothidium	NA	CAATAGCGTATATTAAAGTTGTTGCAGTTAAAAAGCTCGTAGTTGGATTTGTGGTCTACTGCATGGTCCGATTTTCGGTACTGTTGCGGTGTGCCATCCTTGGGTGGAGCCAGTGGGGCATTAGGTTGTCATGCTGGGGAAACCCATCGTTTACTGTGAAAAAATCAGCGCGTTCAAAGCAGGCTTATGCCGTTGAATGTATTAGCATGGAATAATAAGATAGGACCTTGGTACTATTTTGTTGGTTTGCGCACCGAGGTAATGATTAATAGGGACAGTTGGGGGTATTCGTATTCCATTGTCAGAGGTGAAATTCTTGGATTTCTGGAAGACGAACTACTGCGAAAGCATTTACCAAGGATGTTTTCATTAATCAAGAACGAAAGTTAGGGGAT	171	7584	0	0	0	453	0	0	0	1003	0	0	1494	426
ASV59	Eukaryota_TSAR_Stramenopiles_Gyrista_Bacillariophyceae_unclassified_Bacillariophyceae_NA_NA_NA	NA	Uncertain data. Achnanthes or Planothidium	NA	CAATAGCGTATATTAAAGTTGTTGTAGTTAAAAAGCTCGTAGTTGGATTTGTGGTCTACTGCATGGTCCGATTTTCGGTACTGTTGCGGTGTGCCATCCTTGGGTGGAGCCAGTGGGGCATTAGGTTGTCATGCTGGGGATACCCATCGTTTACTGTGAAAAAATCAGCGCGTTCAAAGCAGGCTTATGCCGTTGAATGTATTAGCATGGAATAATAAGATAGGACCTTGGTACTATTTTGTTGGTTTGCGCACCGAGGTAATGATTAATAGGGACAGTTGGGGGTATTCGTATTCCATTGTCAGAGGTGAAATTCTTGGATTTCTGGAAGACGAACTACTGCGAAAGCATTTACCAAGGATGTTTTCATTAATCAAGAACGAAAGTTAGGGGAT	0	335	0	0	0	0	0	0	0	2118	0	0	172	0
ASV210	Eukaryota_TSAR_Stramenopiles_Gyrista_Bacillariophyceae_unclassified_Bacillariophyceae_NA_NA_NA	NA	Uncertain data	NA	CAATAGCGTATATTAAAGTTGTTGCAGTTAAAAAGCTCGTAGTTGGATTTGTGGTCTACTGCATGGTCCGATTTTCGGTACTGTTGCGGTGTGCCATCCTTGGGTGGAGCTAGTGGGGCATTAGGTTGTCATGCTGGGGATACCCATCGTTTACTGTGAAAAAATCAGCGCGTTCAAAGCAGGCTTATGCCGTTGAATGTATTAGCATGGAATAATAAGATAGGACCTTGGTACTATTTTGTTGGTTTGCGCACCGAGGTAATGATTAATAGGGACAGTTGGGGGTATTCGTATTCCATTGTCAGAGGTGAAATTCTTGGATTTCTGGAAGACGAACTACTGCGAAAGCATTTACCAAGGATGTTTTCATTAATCAAGAACGAAAGTTAGGGGAT	0	0	0	0	0	0	0	0	0	376	0	0	0	0
ASV257	Eukaryota_TSAR_Stramenopiles_Gyrista_Bacillariophyceae_unclassified_Bacillariophyceae_NA_NA_NA	NA	Uncertain data	NA	CAATAGCGTATATTAAAGTTGTTGCAGTTAAAAAGCTCGTAGTTGGATTTGTGGTCTACTGCATGGTCCGATTTTCGGTACTGGTGCGGTGTGCCATCCTTGGGTGGAGCCAGTGGGGCATTAGGTTGTCATGCTGGGGATACCCATCGTTTACTGTGAAAAAATCAGCGCGTTCAAAGCAGGCTTATGCCGTTGAATGTATTAGCATGGAATAATAAGATAGGACCTTGGTACTATTTTGTTGGTTTGCGCACCGAGGTAATGATTAATAGGGACAGTTGGGGGTATTCGTATTCCATTGTCAGAGGTGAAATTCTTGGATTTCTGGAAGACGAACTACTGCGAAAGCATTTACCAAGGATGTTTTCATTAATCAAGAACGAAAGTTAGGGGAT	0	0	0	0	0	0	0	0	0	267	0	0	0	0
ASV326	Eukaryota_TSAR_Stramenopiles_Gyrista_Bacillariophyceae_unclassified_Bacillariophyceae_NA_NA_NA	NA	Uncertain data	NA	CAATAGCGTATATTAAAGTTGTTGCAGTTAAAAAGCTCGTAGTTGGATTTGTGGCTTGCTGGATGGTCCGATTGTCGGTACCGTTGCGGTGTGCCATCCTTGGGTGGAGCCAGTGGGGCATTAGGTTGTCGTGCTGGGGATGCCCATCGTTTACTGTGAAAAAATCAGCGCGTTCAAAGCAGGCTTACGCCGTTGAATGTATTAGCATGGAATAATAAGATAGGACCTTGGTACTATTTTGTTGGTTTGCGCACCGAGGTAATGATTAATAGGGACAGTTGGGGGTATTCGTATTCCATTGTCAGAGGTGAAATTCTTGGATTTCTGGAAGACGAACTACTGCGAAAGCATTTACCAAGGATGTTTTCATTAATCAAGAACGAAAGTTAGGGGAT	0	100	0	0	0	0	0	0	0	79	0	0	0	0
ASV615	Eukaryota_TSAR_Stramenopiles_Gyrista_Bacillariophyceae_unclassified_Bacillariophyceae_NA_NA_NA	NA	Uncertain data, BLAST OK for Psammothidium papilio (not in the historic records), however distance tree good for Achnanthidium saprophilum (not in historic records)	NA	CAATAGCGTATATTAAAGTTGTTGCAGTTAAAAAGCTCGTAGTTGGATTTGTGGTGGCGTCCGAGGTCCAATTTTGGTACTATCGGTTGCCGCCATCCTTGGGTGGAAGCTGTGTGGCATTAAGTTGTCGTGCAGGGGATGCCCATCGTTTACTGTGAAAAAATCAGCGCGTTCAAAGCAGGCTTATGCCGTTGAATGTATTAGCATGGAATAATAAGATAGGACCTTGGTACTATTTTGTTGGTTTGCGCACCGAGGTAATGATTAATAGGGACAGTTGGGGGTATTCGTATTCCATTGTCAGAGGTGAAATTCTTGGATTTCTGGAAGACGAACTACTGCGAAAGCATTTACCAAGGATGTTTTCATTAATCAAGAACGAAAGTTAGGGGAT	0	32	0	0	0	0	0	0	0	10	0	0	0	0
ASV69	Eukaryota_TSAR_Stramenopiles_Gyrista_Bacillariophyceae_unclassified_Bacillariophyceae_NA_NA_NA	NA	Uncertain data, fits a genus within the Stauroneidaceae, such as Karayevia sp. or Stauroneis sp.	NA	CAATAGCGTATATTAAAGTTGTTGCAGTTAAAAAGCTCGTAGTTGGATTTGTGGCGTGTGCGCCGGCGTCCGATTTGATCGGTTCTGCCGGTGCCGTGCCATCCTTGGGTGGAATCTGTGTGGCATTAGGTTGTCGCGCAGGGGATGCCCATCGTTTACTGTGAAAAAATTAGAGTGTTCAAAGCAGGCTTATGCCGTTGAATATATTAGCATGGAATAATAAGATAGGTCTCTGGTCCTATTTTGTTGGTTTGCGGGCCAAAGAAATGATTAACAGGGACAGTTGGGGGTATTCGTATTCCATTGTCAGAGGTGAAATTCTTGGATTTCTGGAAGACGAACTACTGCGAAAGCATTTACCAAGGATGTTTTCATTAATCAAGAACGAAAGTTAGGGGAT	1666	0	0	0	0	45	0	532	0	0	0	0	0	0
ASV98	Eukaryota_TSAR_Stramenopiles_Gyrista_Bacillariophyceae_unclassified_Bacillariophyceae_NA_NA_NA	NA	Uncertain data, like a species of Achnanthidium	NA	CAATAGCGTATATTAAAGTTGTTGCAGTTAAAAAGCTCGTAGTTGGATTTGTGGTCGCACGTGCGGTCCAATTTTGGTACTATCGCGTGTGGCCATCCTTGGGTGGAAGCTGCGTGGCATTAAGTTGTCGTGCAGGGGATGCCCATCGTTTACTGTGAAAAAATCAGCGCGTTCAAAGCAGGCTTATGCCGTTGAATGTATTAGCATGGAATAATAAGATAGGACCTTGGTACTATTTTGTTGGTTTGCGCACCGAGGTAATGATTAATAGGGACAGTTGGGGGTATTCGTATTCCATTGTCAGAGGTGAAATTCTTGGATTTCTGGAAGACGAACTACTGCGAAAGCATTTACCAAGGATGTTTTCATTAATCAAGAACGAAAGTTAGGGGAT	1189	0	0	0	0	19	13	171	0	0	0	0	0	0
ASV202	Eukaryota_TSAR_Stramenopiles_Gyrista_Bacillariophyceae_unclassified_Bacillariophyceae_NA_NA_NA	NA	Uncertain data	NA	CAATAGCGTATATTAAAGTTGTTGCAGTTAAAAAGCTCGTAGTTGGATTTGTGGTGGCGTCCGAGGTCCGATTTTCGGTACTATCGGTTGCCGCCATCCTTGGGTGGAAGCTGTGTGGCATTAGGTTGTCGTGCAGGGGATGCCCATCGTTTACTGTGAAAAAATCAGCGCGTTCAAAGCAGGCTTATGCCGTTGAATGTATTAGCATGGAATAATAAGATAGGACCTTGGTACTATTTTGTTGGTTTGCGCACCGAGGTAATGATTAATAGGGACAGTTGGGGGTATTCGTATTCCATTGTCAGAGGTGAAATTCTTGGATTTCTGGAAGACGAACTACTGCGAAAGCATTTACCAAGGATGTTTTCATTAATCAAGAACGAAAGTTAGGGGAT	266	98	0	0	0	22	0	32	0	0	0	0	0	0
ASV740	Eukaryota_TSAR_Stramenopiles_Gyrista_Bacillariophyceae_unclassified_Bacillariophyceae_NA_NA_NA	NA	Uncertain data	NA	CAATAGCGTATATTAAAGTTGTTGCAGTTAAAAAGCTCGTAGTTGGATTTGTGGCCGTTCCTGCGGTCCCGGTTAATTCCGGGCACCATTGGGGAAGGCCATCCTTGGGTGGAATCTGTGTGGCATTAGGTTGTCGTGCAGGGGATGCCCATCGTTTACTGTGAAAAAATCAGCGCGTTCAAAGCAGGCTTATGCCGTTGAATGTATTAGCATGGAATAATAAGATAGGACCTTGGTACTATTTTGTTGGTTTGCGCACCGAGGTAATGATTAATAGGGACAGTTGGGGGTATTCGTATTCCATTGTCAGAGGTGAAATTCTTGGATTTCTGGAAGACGAACTACTGCGAAAGCATTTACCAAGGATGTTTTCATTAATCAAGAACGAAAGTTAGGGGAT	19	0	0	0	0	0	0	6	0	0	0	0	0	0
ASV394	Eukaryota_TSAR_Stramenopiles_Gyrista_Bacillariophyceae_unclassified_Bacillariophyceae_NA_NA_NA	NA	Uncertain data	NA	CAATAGCGTATATTAAAGTTGTTGCAGTTAAAAAGCTCGTAGTTGGATTTGTGGCTGTCTCGACCGGCCTGGCACTTAGTGCTGGCGTTTGGTTGAGTCGCCATCCTTGGGTGGAACCTGTGTGGCATTAGGTTGTCGTGCAGGGGATGCCCATCGTTTACTGTGAAAAAATTAGAGTGTTCAAAGCAGGCTTATGCCGTTGAATATATTAGCATGGAATAATAAGATAGGACCTTGGTACTATTTTGTTGGTTTGCGCACCAAGGTAATGATTAATAGGGACAGTTGGGGGTATTCGTATTCCATTGTCAGAGGTGAAATTCTTGGATTTTTGGAAGACGAACTACTGCGAAAGCATTTACCAAGGATGTTTTCATTAATCAAGAACGAAAGTTAGGG…	0	42	0	0	0	56	0	0	0	0	0	0	25	0
ASV482	Eukaryota_TSAR_Stramenopiles_Gyrista_Bacillariophyceae_unclassified_Bacillariophyceae_NA_NA_NA	NA	Uncertain data. Distance tree shows good indications for Cocconeis stauroneiformis (BLAST OK) which is in the historic records and found on Z. marina, March 7, 2021: Cocconeis stauroneiformis-stub 9 enviro_TM4000 6c2a x2.5K Mar 7-21 (Mar 30-21)_3 copy.tif	NA	CAATAGCGTATATTAAAGTTGTTGCAGTTAAAAAGCTCGTAGTTGGATTTGTGGTGGCACGCGCGGTCCAATTTTGGTACTATCGTGTGTCGCCATCCTTGGGTGGAACCTGTGTGGCATTAAGTTGTCGTGCTGGGGATGCCCATCGTTTACTGTGAAAAAATCAGCGCGTTCAAAGCAGGCTTATGCCGTTGAATGTATTAGCATGGAATAATAAGATAGGACCTTGGTACTATTTTGTTGGTTTGCGCACCGAGGTAATGATTAATAGGGACAGTTGGGGGTATTTGTATTCCATTGTCAGAGGTGAAATTCTTGGATTTCTGGAAGACAAACTAATGCGAAAGCATTTACCAAGGATGTTTTCATTAATCAAGAACGAAAGTTAGGGGAT	0	59	0	0	0	16	0	0	0	0	0	0	0	0
ASV536	Eukaryota_TSAR_Stramenopiles_Gyrista_Bacillariophyceae_unclassified_Bacillariophyceae_NA_NA_NA	NA	Uncertain data	NA	CAATAGCGTATATTAAAGTTGTTGCAGTTAAAAAGCTCGTAGTTGGATTTGTGGTGGCGCGTGAGGCCCGCATTGTCGGTGCCGTCGCGTGCTGCCATCCTTGGGTGGAACTTGTGTGGCATTAGGTTGTCGCGCTTGGGATGCCCATCGTTTACTGTGAAAAAATCAGCGCGTTCAAAGCAGGCTTATGCCGTTGAATGTATTAGCATGGAATAATAAGATAGGACCTTGGTACTATTTTGTTGGTTTGCGCACCGAGGTAATGATTAATAGGGACAGTTGGGGGTATTCGTATTCCATTGTCAGAGGTGAAATTCTTGGATTTCTGGAAGACGAACTACTGCGAAAGCATTTACCAAGGATGTTTTCATTAATCAAGAACGAAAGTTAGGGGAT	27	15	0	0	0	13	0	0	0	0	0	0	3	0
ASV516	Eukaryota_TSAR_Stramenopiles_Gyrista_Bacillariophyceae_unclassified_Bacillariophyceae_NA_NA_NA	NA	Uncertain data	NA	CAATAGCGTATATTAAAGTTGTTGCAGTTAAAAAGCTCGTAGTTGGATTTGTGGTGGCATGCGCGGTCCAATTTTGGTACTATCGTGTGTCGCCATCCTTGGGTGGAACCTGTGTGGCATTAAGTTGTCGTGCTGGGGATGCCCATCGTTTACTGTGAAAAAATCAGCGCGTTCAAAGCAGGCTTATGCCGTTGAATGTATTAGCATGGAATAATAAGATAGGACCTTGGTACTATTTTGTTGGTTTGCGCACCGAGGTAATGATTAATAGGGACAGTTGGGGGTATTTGTATTCCATTGTCAGAGGTGAAATTCTTGGATTTCTGGAAGACAAACTAATGCGAAAGCATTTACCAAGGATGTTTTCATTAATCAAGAACGAAAGTTAGGGGAT	40	0	0	0	0	0	0	0	0	0	0	0	23	0
ASV184	Eukaryota_TSAR_Stramenopiles_Gyrista_Coscinodiscophyceae_Melosirales_Hyalodiscaceae_unclassified_Hyalodiscaceae_NA	NA	Uncertain if Hyalodiscus or Podosira, very closely related and often confused taxonomically. Both reported in the Salish Sea.	NA	CAATAGCGTATATTAAAGTTGTTGCAGTTAAAAAGCTCGTAGTTGAGTTTCTGGGTGGAGCGGTCAGTCCCTCACTTGTTGGGGGTACTTGCTCCGTTTCTACCCATCTTTGGGAAGAACCTTTGTGGCATTAAGTTGTCGCTTTGGAGATTCCCATCATTTACTGTGAAGAAATTAGAGTGTTCAAAGCAGGCTTATGCCGTTGAATACGTTAGCATGGAATAATAGGATAAGACCTTGGTACTATTTTGTTGGTTTGCGCACCAAGGTAATGGTTAACAGGGACAGTTGGGGGTATTCGTATTCCGGTGTCAGAGGTGAAATTCTTGGATTTCCGGAAGACGAACAACTGCGAAAGCATTTACCAAGGATGTTTTCATTAATCAAGAACGAAAGTTA…	188	198	0	0	0	80	0	15	0	0	0	0	3	0
ASV445	Eukaryota_TSAR_Stramenopiles_Gyrista_Gyrista_X_Gyrista_XX_MAST-1_MAST-1C_MAST-1C_sp.	NA	Uncertain data	NA	CAATAGCGTATATTAATGTTGTTGCAGTTAAAAAGCTCGTAGTTGGATTTCTGGTGGGAGCGGCCGGTCCGCCGTAAGGTGTGTACTTGGTTGTCTCCTGTCATCCTTGTGGGAACTGCTCTGGCATTAAGTTGTCGGGGTTAGGGAACACATCGTTTACTGTGAAAAAATTAGAGTGTTTAAAGCAGGCTTATGCCGTTGAATACATTAGCATGGAATAATAAGATAGGACTTTGGCGTCTATTTTGTTGGTTTGCACACCAAGGTAATGATTAATAGGGATAGTTGGGGGTATTCGTATTTAATTGTCAGAGGTGAAATTCTTGGATTTATGAAAGACGAACTTCTGCGAAAGCATTTACCAAAGATGTTTTCATTAATCAAGAACGAAAGTTAGGG…	23	12	0	0	0	25	0	28	0	0	0	0	4	0
ASV64	Eukaryota_TSAR_Stramenopiles_Gyrista_Mediophyceae_Thalassiosirales_Thalassiosiraceae_unclassified_Thalassiosiraceae_NA	NA	Uncertain data. Thalassiosira, Minidiscus or Shionodiscs.	NA	CAATAGCGTATATTAAAGTTGTTGCAGTTAAAAAGCTCGTAGTTGGATTTCTGGCAGGAGCGACCGGTCACACACTCTGTGTGTGAACTTGTGTTGTCTCTGGCCATCCTTGGGGAGATCCTGTTTGGCATTAAGTTGTCGGGCAGGGGATACCCATCGTTTACTGTGAAAAAATTAGAGTGTTTAAAGCAGGCTTATGCCGTTGAATATATTAGCATGGAATAATAAGATAGGACTTCGGAACTATTTTGTTGGTTTGCGTTACGAAGTAATGATTAATAGGGACAGTTGGGGGTATTCGTATTTCGTTGTCAGAGGTGAAATTCTTGGATTTCCGAAAGACGAACTACTGCGAAAGCATTTACCAAGGATGTTTTCATTAATCAAGAACGAAAGTTA…	388	610	0	0	0	540	181	453	0	44	0	0	74	26
ASV398	Eukaryota_TSAR_Stramenopiles_Gyrista_Phaeophyceae_Phaeophyceae_X_Phaeophyceae_XX_unclassified_Phaeophyceae_XX_NA	NA	Brown kelp	NA	CAATAGCGTATATTAAAGTTGCTGCAGTTAAAAAGCTCGTAGTTGGATTTGTGGCGCGATCGTCCGGCGGGGCTCCTTCATTGGGGCCGTTTGTCTGGTTTTTCGATCGCTCCATTCTCGGGTAGTGTGTCGCTGGCATTAGGTTGTCGGCTTCTTCACGCCCGTCGTTTACTGTGAAAAAATTAGAGTGTTCAAAGCAGGCTTAGGCCGTTGGATACATTAGCATGGAATAATGAGATAGGGCCACGACGGTCTATTTTGTTGGTTTGCACGTTGTGGTAATGATTAACAGGAACGGTTGGGGGTATTCGTATTCAATTGTCAGAGGTGAAATTCTTGGATTTATGGAAGACGAACTACTGCGAAAGCATTTACCAAGGATGTTTTCATTAATCAAGA…	11	54	0	0	0	22	0	0	0	17	0	0	17	0
ASV31	Eukaryota_TSAR_Stramenopiles_Gyrista_Phaeophyceae_Phaeophyceae_X_Phaeophyceae_XX_unclassified_Phaeophyceae_XX_NA	NA		NA	CAATAGCGTATATTAAAGTTGCTGCAGTTAAAAAGCTCGTAGTTGGATTTGTGGCGTGGTCGTCCGGCGGGGCTCCTTCATTGGGGCCGTTTGTCTGGTTTTTCGACCGCACCATTCTCGGGTAGTGTGTCGCTGGCATTAGGTTGTCGGCTTCTTCACGCCCGTCGTTTACTGTGAAAAAATTAGAGTGTTCAAAGCAGGCTTAGGCCGTTGGATACATTAGCATGGAATAATGAGATAGGGCCACGACGGTCTATTTTGTTGGTTTGCACGTTGTGGTAATGATTAACAGGAACGGTTGGGGGTATTCGTATTCAATTGTCAGAGGTGAAATTCTTGGATTTATGGAAGACGAACTACTGCGAAAGCATTTACCAAGGATGTTTTCATTAATCAAGA…	12	86	0	0	0	0	0	0	0	0	0	0	15	0
ASV1	Eukaryota_TSAR_Stramenopiles_Gyrista_unclassified_Gyrista_NA_NA_NA_NA	NA	Uncertain data	NA	CAATAGCGTATATTAAAGTTGTTGCAGTTAAAAAGCTCGTAGTTGGATTTGTGGTCTACTGCATGGTCCGATTTTCGGTACTGTTGCGGTGTGCCATCCTTGGGTGGAGCCAGTGGGGCATTAGGTTGTCATGCTGGGGATACCCATCGTTTACTGTGAAAAAATCAGCGCGTTCAAAGCAGGCTTATGCCGTTGAATGTATTAGCATGGAATAATAAGATAGGACCTTGGTACTATTTTGTTGGTTTGCGCACCGAGGTAATGATTAATAGGGACAGTTGGGGGTATTCGTATTCCATTGTCAGAGGTGAAATTCTTGGATTTCTGGAAGACGAACTACTGCGAAAGCATTTACCAAGGATGTTTTCATTAATCAAGAACGAAAGTTAGGGGAT	346	11000	0	0	0	1187	82	27	97	74873	0	0	5600	1535
ASV18	Eukaryota_TSAR_Stramenopiles_Gyrista_unclassified_Gyrista_NA_NA_NA_NA	NA	Uncertain data	NA	CAATAGCGTATATTAAAGTTGTTGCAGTTAAAAAGCTCGTAGTTGGATTTGTGGCTTGCTGCATGGTCCGATTGTCGGTACCGTTGCGGTGTGCCATCCTTGGGTGGAGCCAGTGGGGCATTAGGTTGTCGTGCTGGGGATGCCCATCGTTTACTGTGAAAAAATCAGCGCGTTCAAAGCAGGCTTACGCCGTTGAATGTATTAGCATGGAATAATAAGATAGGACCTTGGTACTATTTTGTTGGTTTGCGCACCGAGGTAATGATTAATAGGGACAGTTGGGGGTATTCGTATTCCATTGTCAGAGGTGAAATTCTTGGATTTCTGGAAGACGAACTACTGCGAAAGCATTTACCAAGGATGTTTTCATTAATCAAGAACGAAAGTTAGGGGAT	222	5899	0	0	0	474	0	0	0	7566	0	0	1498	424
ASV173	Eukaryota_TSAR_Stramenopiles_Gyrista_unclassified_Gyrista_NA_NA_NA_NA	NA	Uncertain data	NA	CAATAGCGTATATTAAAGTTGTTGCAGTTAAAAAGCTCGTAGTTGGATTTGTGGCCTGCTGCATGGTCCAATTTTGGTACCGTTGCGGCGTGTCATCCTTGGGTGGATCCAGCGTGGCATTAGGTTGTCGTGTTGGAGATGCCCATCGTTTACTGTGAAAAAATCAGCGCGTTCAAAGCAGGCTTCCGCCGTTGAATGTATTAGCATGGAATAATAGGATAGGACCTTGGTACTATTTTGTTGGTTTGCGCACCAAGGTAATGATTAATAGGGACAGTTGGGGGTATTCGTATTCCATTGTCAGAGGTGAAATTCTTGGATTTCTGGAAGACGGACTACTGCGAAAGCATTTACCAAGGATGTTTTCATTAATCAAGAACGAAAGTTAGGGGAT	71	296	0	0	0	68	0	0	0	0	0	0	82	22
ASV686	Eukaryota_TSAR_Stramenopiles_Gyrista_unclassified_Gyrista_NA_NA_NA_NA	NA	Uncertain data	NA	CAATAGCGTATATTAAAGTTGTTGCAGTTAAAAAGCTCGTAGTTGGATTTGTGGCTTGCTGCATGGTCCGATTGTCGGTACCGTTGCGGTGTGCCATCCTTGGGTGGAGCCAGTGGGGCATTAGGTTGTCGTGCTGGGGATGCCCATCGTTTACTGTGAAAAAATCAGCATCGTTTACTGTGAAAAAATCAGCGCGTTCAAAGCAGGCTTACGCCGTTGAATGTATTAGCATGGAATAATAAGATAGGACCTTGGTACTATTTTGTTGGTTTGCGCACCGAGGTAATGATTAATAGGGACAGTTGGGGGTATTCGTATTCCATTGTCAGAGGTGAAATTCTTGGATTTCTGGAAGACGAACTACTGCGAAAGCATTTACCAAGGATGTTTTCATTAATC…	0	18	0	0	0	0	0	0	0	0	0	0	11	3
ASV292	Eukaryota_TSAR_Stramenopiles_Gyrista_unclassified_Gyrista_NA_NA_NA_NA	NA	Uncertain data	NA	CAATAGCGTATATTAAAGTTGTTGCAGTTAAAAAGCTCGTAGTTGGATTTGTGGTCTACTGCATGGTCCGATTTTCGGTACTGTTGCGGTGTGCCATCCTTGGGTGGAGCCAGTGGGGCATTAGGTTGTCATGCTGGGGATACCCATCGTTTACTGTGAAAAAATCAGCGCGTTCAAAGCAGGCTTATGCCGTTGAATGTATTAGCATGGAATAATAAGATAGGACCTTGGTACTATTTTGTTGGTTTGCGCACCGAGGTAATGATTAATAGGGACAGTTGGGGGTATTCGTATTCCATTGTCAGAGGTGAAATTCTTGGATTTCTGGAAGACGAACTACTGCGAAAGCATTTACCAAGGATGTTTTCATTAATCAAGAACAAAAGTTAGGGGAT	0	0	0	0	0	0	0	0	0	212	0	0	0	0
ASV250	Eukaryota_TSAR_Stramenopiles_Gyrista_unclassified_Gyrista_NA_NA_NA_NA	NA	Uncertain data, possibly Phaeodactylum tricornutum	NA	CAATAGCGTATATTAATGTTGCTGCAGTTAAAAAGCTCGTAGTTGGATTTGTGGTGGGTCCTATGGCTCGGTCTTGATTGACTGTTGTCGCTTGGGCCTGCCATCCTTGGGTGGAATCAGTGTGGCATTAAGTTGTCGTGCTGGGGATGCCCATCGTTTACTGTGAAAAAATTAGAGTGTTCAAAGCAGGCTTATGCCGTTGAATATATTAGCATGGAATAATGAGATAGGACCTTGGTACTATTTTGTTGGTTTGCGCACCGAGGTAATGATTAATAGGGACAGTTGGGGGTATTCGTATTCCATTGTCAGAGGTGAAATTCTTGGATTTCTGGAAGACGAACTACTGCGAAAGCATTTACCAAGGATGTTTTCATTAATCAAGAACGAAAGTTAGGG…	107	47	0	0	0	47	0	70	0	0	0	0	8	0
ASV220	Eukaryota_TSAR_Stramenopiles_Gyrista_Peronosporomycetes_Peronosporomycetes_X_Peronosporomycetes_XX_Peronosporomycetes_XXX_Peronosporomycetes_XXX_sp.	NA	Likely Oomycota	NA	CAATAGCGTATATTAAAGTTGTTGCAGTTAAAAAGCTCGTAGTTGGATTTCTGTTTTGAATGTCCGGTCGGTCACTTTGTGATGTGTACTTTGGAGATTTGAAGCATTTTTTGTGAGGGTCCTTGACTGGCATTAAGTTGTTGGTTTTGGAAGCTTGCATCGTTTACTGTGAAAAAATTAGAGTGTTTCAAGCAGGCGTTTGCTTTTGAATACATTAGCATGGAATAATAATATATGACTCGCGTGGTCTATTTTGTTGGTTTGCACACGCAAGTAATGATTAATAGGGACAGTTGGGGGTATTCATATTTGAGCGTCAGAGGTGAAATTCTTGGATCGCTGAAAGATGAGCTTAGGCGAAAGCATTTATCAAGGATGTTTTCATTAATCAAGAACGAA…	0	145	0	0	0	0	13	172	0	14	0	0	7	0
ASV228	Eukaryota_TSAR_Stramenopiles_Gyrista_Bacillariophyceae_Naviculales_Naviculaceae_Seminavis_Seminavis_sp.	Seminavis sp.	Navicula or Seminavis.	NA	CAATAGCGTATATTAAAGTTGTTGCAGTTAAAAAGCTCGTAGTTGGATTTGTGGCGTATGGTGGGTCCCGGGCACTTGTTGTCTGAGTGATTTGCCATTGCCATCCTTGGGTGGAACCTGTGTGGCATTAGGTTGTCGTGCAGGGGATGCCCATCGTTTACTGTGAAAAAATTAGAGTGTTCAAAGCAGGCTTATGCCGTTGAATATATTAGCATGGAATAATGAGATAGGACTTTTTCGCTATTTTGTTGGTTTGCGCGAAGAGGTAATGATTAATAGGGACAGTTGGGGGTATTCGTATTCCATTGTCAGAGGTGAAATTCTTGGATTTCTGGAAGACGAACTACTGCGAAAGCATTTACCAAGGATGTTTTCATTAATCAAGAACGAAAGTTAGGG…	63	95	0	0	0	21	0	72	0	88	0	0	0	0
ASV100	Eukaryota_TSAR_Stramenopiles_Gyrista_Bacillariophyceae_unclassified_Bacillariophyceae_NA_NA_NA	NA	Possible Navicula criophiliforma (good BLAST stats, poor distance tree data). Not reported in Salish Sea.	Navicula cf. criophiliforma	CAATAGCGTATATTAAAGTTGTTGCAGTTAAAAAGCTCGTAGTTGGATTTGTGGCGTACGGTGTGTTCCGGGCACTTGTTGTCTGAGTAACCTGCCGTTGCCATCCTTGGGTGGAACCTGTGTGGCATTAGGTTGTCGTGCAGGGGATGCCCATCATTTACTGTGAAAAAATTAGAGTGTTCAAAGCAGGCTTATGCCGTTGAATATATTAGCATGGAATAATAAGATAGGACTTGTTTGCTATTTTGTTGGTTTGCGCAAATAGGTAATGATTAATAGGGACAGTTGGGGGTATTCGTATTCCATTGTCAGAGGTGAAATTCTTGGATTTTTGGAAGACGAACTACTGCGAAAGCATTTACCAAGGATGTTTTCATTAATCAAGAACGAAAGTTAGGG…	10	1109	0	0	0	37	11	16	0	130	0	0	24	13
ASV365	Eukaryota_TSAR_Stramenopiles_Gyrista_Bacillariophyceae_Naviculales_Naviculaceae_unclassified_Naviculaceae_NA	NA	Certain, Navicula. BLAST indicates Navicula salinarum (in historic records). Distance tree is good for either Navicula sclesviscensis or N. perminuta	Navicula cf. salinarum	CAATAGCGTATATTAAAGTTGTTGCAGTTAAAAAGCTCGTAGTTGGATTTGTGGCGTACGGTGGGTTCCAGGCACTTGTTGTCTGAGTAACTTGCCGTTGCCATCCTTGGGTGGAGCCTGTGTGGCATTAGGTTGTCGTGCAGGGGATGCCCATCTTTTACTGTGAAAAAATTAGAGTGTTCAAAGCAGGCTTACGCCGTTGAATATATTAGCATGGAATAATGAGATAGGACTTTTTGGCTATTTTGTTGGTTTGCGCGAAGAGGTAATGATTAATAGGGACAGTTGGGGGTATTCGTATTCCATTGTCAGAGGTGAAATTCTTGGATTTCTGGAAGACGAACTACTGCGAAAGCATTTACCAAGGATGTTTTCATTAATCAAGAACGAAAGTCAGGG…	102	0	0	0	0	0	0	14	0	13	0	0	9	0
ASV454	Eukaryota_TSAR_Stramenopiles_Gyrista_Bacillariophyceae_Naviculales_Naviculaceae_Navicula_unclassified_Navicula	Navicula sp.	Very likely Navicula concordia, good BLAST and excellent distance tree results. Not in Salish Sea historic records.	Navicula concordia	CAATAGCGTATATTAAAGTTGTTGCAGTTAAAAAGCTCGTAGTTGGATCTGTGGCGTACGGTGTGTTCCGGGCACTTGTTGTCTGAGTAACCTGCTGTTGCCATCCTTGGGTGGAACCTGTGTGGCATTAGGTTGTCGTGCAGGGGATGCCCATCATTTACTGTGAAAAAATTAGAGTGTTCAAAGCAGGCTTATGCCGTTGAATATATTAGCATGGAATAATGAGATAGGACTTTTTTGCTATTTTGTTGGTTTGCGCAAAGAGGTAATGATTAATAGGGACAGTTGGGGGTATTCGTATTCCATTGTCAGAGGTGAAATTCTTGGATTTCTGGAAGACGAACTACTGCGAAAGCATTTACCAAGGATGTTTTCATTAATCAAGAACGAAAGTTAGGG…	0	27	0	0	0	59	0	0	0	0	0	0	0	0
ASV408	Eukaryota_TSAR_Stramenopiles_Gyrista_Bacillariophyceae_Naviculales_Naviculaceae_Navicula_unclassified_Navicula	Navicula sp.	Certain, Navicula gregaria. BLAST excellent, excellent distance tree. New report for Salish Sea.	Navicula gregaria	CAATAGCGTATATTAAAGTTGTTGCAGTTAAAAAGCTCGTAGTTGGATTTGTGGCGTACGACGGGCTCCGGGCACTTGTTGTCTGAGTAGCTTGTCGTTGCCATCCTTGGGTGGAATCTGTGTGGCATTAGGTTGTCGTGCAGGGGATGCCCATCTTTTACTGTGAAAAAATTAGAGTGTTCAAAGCAGGCTTATGCCGTTGAATATATTAGCATGGAATAATAAGATAGGACTTTGTCGCTATTTTGTTGGTTTGCGCGATAAGGTAATGATTAATAGGGACAGTTGGGGGTATTCGTATTCCATTGTCAGAGGTGAAATTCTTGGATTTCTGGAAGACGAACTACTGCGAAAGCATTTACCAAGGATGTTTTCATTAATCAAGAACGAAAGTTAGGG…	0	48	0	0	0	0	0	0	0	2	0	0	0	0
ASV43	Eukaryota_TSAR_Stramenopiles_Gyrista_Bacillariophyceae_Naviculales_Naviculaceae_Navicula_Navicula_perminuta	Navicula perminuta	Certain, Navicula perminuta. Previouly reported for the Salish Sea. Tynni, 1986.	Navicula perminuta	CAATAGCGTATATTAAAGTTGTTGCAGTTAAAAAGCTCGTAGTTGGATTTGTGGCGTACGGTGGGTCCCGGGCACTTGTGTCCGAGTGACTTGCCGTTGCCATCCTTGGGTGGAACCTGTGTGGCATTAGGTTGTCGTGCAGGGGATGCCCATCATTTACTGTGAAAAAATTAGAGTGTTCAAAGCAGGCTTATGCCGTTGAATATATTAGCATGGAATAATAAGATAGGACTTTTTCGCTATTTTGTTGGTTTGCGCGAGAAGGTAATGATTAATAGGGACAGTTGGGGGTATTCGTATTCCATTGTCAGAGGTGAAATTCTTGGATTTCTGGAAGACGAACTACTGCGAAAGCATTTACCAAGGATGTTTTCATTAATCAAGAACGAAAGTTAGGGG…	2506	447	0	0	0	439	75	131	0	40	0	0	85	26
ASV107	Eukaryota_TSAR_Stramenopiles_Gyrista_Bacillariophyceae_Naviculales_Naviculaceae_Navicula_unclassified_Navicula	Navicula sp.	Certain, Navicula perminuta. Previouly reported for the Salish Sea. Tynni, 1986.	Navicula perminuta	CAATAGCGTATATTAAAGTTGTTGCAGTTAAAAAGCTCGTAGTTGGATTTGTGGCGTACGGTGTGTCCCGGGCACTTGTGTCTGTGTGACTTGCCGTTGCCATCCTTGGGTGGAACCTGTGTGGCATTAGGTTGTCGTGCAGGGGATGCCCATCATTTACTGTGAAAAAATTAGAGTGTTCAAAGCAGGCTTATGCCGTTGAATATATTAGCATGGAATAATAAGATAGGACTTTTTGGCTATTTTGTTGGTTTGCGCGAGAAGGTAATGATTAATAGGGACAGTTGGGGGTATTCGTATTCCATTGTCAGAGGTGAAATTCTTGGATTTCTGGAAGACGAACTACTGCGAAAGCATTTACCAAGGATGTTTTCATTAATCAAGAACGAAAGTTAGGGG…	672	203	0	0	0	122	33	35	0	30	0	0	63	0
ASV14	Eukaryota_TSAR_Stramenopiles_Gyrista_Bacillariophyceae_unclassified_Bacillariophyceae_NA_NA_NA	NA	Navicula	Navicula sp.	CAATAGCGTATATTAAAGTTGTTGCAGTTAAAAAGCTCGTAGTTGGATTTGTGGCGTACGGTGTGTTCCGGGCACTTGTTGTCTGAGTAACCTGCCGTTGCCATCCTTGGGTGGAACCTGTGTGGCATTAGGTTGTCGTGCAGGGGATGCCCATCATTTACTGTGAAAAAATTAGAGTGTTCAAAGCAGGCTTATGCCGTTGAATATATTAGCATGGAATAATAAGATAGGACTTGTTTGCTATTTTGTTGGTTTGCGCAAATAGGTAATGATTAATAGGGACAGTTGGGGGTATTCGTATTCCATTGTCAGAGGTGAAATTCTTGGATTTTTGGAAGACGAACTACTGCGAAAGCATTTACCAAGGATGTTTTCATTAATCAAGAACGAAAGTTAGGG…	2968	4719	0	0	0	3525	752	242	58	1575	0	0	3159	953
ASV75	Eukaryota_TSAR_Stramenopiles_Gyrista_Bacillariophyceae_unclassified_Bacillariophyceae_NA_NA_NA	NA	Certain, Navicula	Navicula sp.	CAATAGCGTATATTAAAGTTGTTGCAGTTAAAAAGCTCGTAGTTGGATTTGTGGCGTACGGTGGGTTCCGGGCACTTGTTGTCTGAGTGACTTGCCGTTGCCATCCTTGGGTGGAACCTGTGTGGCATTAGGTTGTCGTGCAGGGGATGCCCATCATTTACTGTGAAAAAATTAGAGTGTTCAAAGCAGGCTTATGCCGTTGAATATATTAGCATGGAATAATAAGATAGGACTTGTTTGCTATTTTGTTGGTTTGCGCAAATAGGTAATGATTAATAGGGACAGTTGGGGGTATTCGTATTCCATTGTCAGAGGTGAAATTCTTGGATTTTTGGAAGACGAACTACTGCGAAAGCATTTACCAAGGATGTTTTCATTAATCAAGAACGAAAGTTAGGG…	1473	285	0	0	0	200	0	16	0	15	0	0	24	0
ASV406	Eukaryota_TSAR_Stramenopiles_Gyrista_Bacillariophyceae_Naviculales_Naviculaceae_unclassified_Naviculaceae_NA	NA	Certain, Navicula	Navicula sp.	CAATAGCGTATATTAAAGTTGTTGCAGTTAAAAAGCTCGTAGTTGGATTTGTGGCGTACGGTGAGTTCCGGGCACTTGTTGTCTGAGTAACCTGCTGTTGCCATCCTTGGGTGGAACCTGTGTGGCATTAGGTTGTCGTGCAGGGGATGCCCATCATTTACTGTGAAAAAATTAGAGTGTTCAAAGCAGGCTTATGCCGTTGAATATATTAGCATGGAATAATAAGATAGGACTTTTTTGCTATTTTGTTGGTTTGCGCAAAGAGGTAATGATTAATAGGGACAGTTGGGGGTATTCGTATTCCATTGTCAGAGGTGAAATTCTTGGATTTTTGGAAGACGAACTACTGCGAAAGCATTTACCAAGGATGTTTTCATTAATCAAGAACGAAAGTTAGGG…	0	102	0	0	0	0	0	0	0	16	0	0	0	0
ASV428	Eukaryota_TSAR_Stramenopiles_Gyrista_Bacillariophyceae_Naviculales_Naviculaceae_unclassified_Naviculaceae_NA	NA	Certain, Navicula	Navicula sp.	CAATAGCGTATATTAAAGTTGTTGCAGTTAAAAAGCTCGTAGTTGGATTTGTGGCGTACAGTGGGTTCCAGTCACTTGTTGTCTGAGTAACTTGTTGTTGCCATCCTTGGGTGGAATCTGTGTGGCATTAGGTTGTCGTGCAGGGGATGCCCATCCTTTACTGTGAAAAAATTAGAGTGTTCAAAGCAGGCTTATGCCGTTGAATATATTAGCATGGAATAATGAGATAGGACTTTTTCGCTATTTTGTTGGTTTGCGCGAAGAGGTAATGATTAATAGGGACAGTTGGGGGTATTCGTATTCCATTGTCAGAGGTGAAATTCTTGGATTTTTGGAAGACGAACTACTGCGAAAGCATTTACCAAGGATGTTTTCATTAATCAAGAACGAAAGTTAGGG…	63	30	0	0	0	0	0	8	0	0	0	0	0	0
ASV209	Eukaryota_TSAR_Stramenopiles_Gyrista_Bacillariophyceae_Naviculales_Naviculaceae_unclassified_Naviculaceae_NA	NA	Certain, Navicula	Navicula sp.	CAATAGCGTATATTAAAGTTGTTGCAGTTAAAAAGCTCGTAGTTGGATTTGTGGCTTTCGGTGTGTTCCAGGCACTTGTGTCTGAGTAACCTGCTGATGCCATCCTTGGGTGGAACCTGTGTGGCATTAGGTTGTCGTGCAGGGGATGCCCATCATTTACTGTGAAAAAATTAGAGTGTTCAAAGCAGGCTTATGCCGTTGAATATATTAGCATGGAATAATAAGATAGGACTTTTTTGCTATTTTGTTGGTTTGCGCAAAGAGGTAATGATTAATAGGGACAGTTGGGGGTATTCGTATTCCATTGTCAGAGGTGAAATTCTTGGATTTCTGGAAGACGAACTACTGCGAAAGCATTTACCAAGGATGTTTTCATTAATCAAGAACGAAAGTTAGGGG…	31	117	0	0	0	22	0	0	0	0	0	0	34	0
ASV522	Eukaryota_TSAR_Stramenopiles_Gyrista_Bacillariophyceae_Naviculales_Naviculaceae_unclassified_Naviculaceae_NA	NA	Certain, Navicula	Navicula sp.	CAATAGCGTATATTAAAGTTGTTGCAGTTAAAAAGCTCGTAGTTGGATTTGTGGCGTATGGTGGGTTCCGGGCACTTGTTGTCTGAGTAACTCGCTGTTGCCATCCTTGGGTGGAACCTGTGTGGCATTAGGTTGTCGTGCAGGGGATGCCCATCATTTACTGTGAAAAAATTAGAGTGTTCAAAGCAGGCTTATGCCGTTGAATATATTAGCATGGAATAATAAGATAGGACTTTTTTGCTATTTTGTTGGTTTGCGCAAGAAGGTAATGATTAATAGGGACAGTTGGGGGTATTCGTATTCCATTGTCAGAGGTGAAATTCTTGGATTTTTGGAAGACGAACTACTGCGAAAGCATTTACCAAGGATGTTTTCATTAATCAAGAACGAAAGTTAGGG…	0	54	0	0	0	8	0	0	0	0	0	0	0	0
ASV333	Eukaryota_TSAR_Stramenopiles_Gyrista_Bacillariophyceae_Naviculales_Naviculaceae_unclassified_Naviculaceae_NA	NA	Certain, Navicula, indeterminate BLAST results, excellent distance tree results for Navicula zhengii, which is not in Salish Sea historic records	Navicula sp.	CAATAGCGTATATTAAAGTTGTTGCAGTTAAAAAGCTCGTAGTTGGATTTGTGGCGTACGGCGGGGTCCAGGCACTTGTTGTCTGAGCATCTTGCCGTTGCCATCCTTGGGTGGAACCTGTGTGGCATTAGGTTGTCGTGCAGGGGATGCCCATCGTTTACTGTGAAAAAATTAGAGTGTTCAAAGCAGGCTTATGCCGTTGAATATATTAGCATGGAATAATGAGATAGGATTTTTTCGCTATTTTGTTGGTTTGCGCGAAGAGGTAATGATTAATAGGGACAGTTGGGGGTATTCGTATTCCATTGTCAGAGGTGAAATTCTTGGATTTCTGGAAGACGAACTACTGCGAAAGCATTTACCAAGGATGTTTTCATTAATCAAGAACGAAAGTTAGGG…	115	53	0	0	0	0	0	0	0	0	0	0	0	0
ASV139	Eukaryota_TSAR_Stramenopiles_Gyrista_Bacillariophyceae_Naviculales_Naviculaceae_Navicula_unclassified_Navicula	Navicula sp.	Certain, Navicula	Navicula sp.	CAATAGCGTATATTAAAGTTGTTGCAGTTAAAAAGCTCGTAGTTGGATTTGTGGCGTACGGTGGGTTCCGGGCACTTGTTGTCTGAGTAACTTGCTGTTGCCATCCTTGGGTGGAACCTGTGTGGCATTAGGTTGTCGTGCAGGGGATGCCCATCATTTACTGTGAAAAAATTAGAGTGTTCAAAGCAGGCTTATGCCGTTGAATATATTAGCATGGAATAATGAGATAGGACTTTTTTGCTATTTTGTTGGTTTGCGCAAAGAGGTAATGATTAATAGGGACAGTTGGGGGTATTCGTATTCCATTGTCAGAGGTGAAATTCTTGGATTTTTGGAAGACGAACTACTGCGAAAGCATTTACCAAGGATGTTTTCATTAATCAAGAACGAAAGTTAGGG…	13	116	0	0	0	260	51	0	0	108	0	0	146	40
ASV33	Eukaryota_TSAR_Stramenopiles_Gyrista_Bacillariophyceae_Naviculales_Naviculaceae_Navicula_unclassified_Navicula	Navicula sp.	Certain, Navicula	Navicula sp.	CAATAGCGTATATTAAAGTTGTTGCAGTTAAAAAGCTCGTAGTTGGATTTGTGGCGTTCGGTGGGTTCCGGGCACTTGTTGTCTGAGTAATCCGCTGATGCCATCCTTGGGTGGAACCTGTGTGGCATTAGGTTGTCGTGCAGGGGATGCCCATCATTTACTGTGAAAAAATTAGAGTGTTCAAAGCAGGCTTATGCCGTTGAATATATTAGCATGGAATAATAAGATAGGACTTTTTTGCTATTTTGTTGGTTTGCGCAAAGAGGTAATGATTAATAGGGACAGTTGGGGGTATTCGTATTCCATTGTCAGAGGTGAAATTCTTGGATTTCTGGAAGACGAACTACTGCGAAAGCATTTACCAAGGATGTTTTCATTAATCAAGAACGAAAGTTAGGG…	3945	772	0	0	0	1066	192	770	0	357	0	0	128	35
ASV88	Eukaryota_TSAR_Stramenopiles_Gyrista_Bacillariophyceae_Naviculales_Naviculaceae_Navicula_unclassified_Navicula	Navicula sp.	Certain, Navicula, indications for Navicula amphiceropsis: not in historic records.	Navicula sp.	CAATAGCGTATATTAAAGTTGTTGCAGTTAAAAAGCTCGTAGTTGGATTTGTGGCGTACGGTGTGGTCCGGGCACTTGTTGTCTGAGTACCCTGCTGTTGCCATCCTTGGGTGGAACCTGTGTGGCATTAGGTTGTCGTGCAGGGGATGCCCATCATTTACTGTGAAAAAATTAGAGTGTTCAAAGCAGGCTTATGCCGTTGAATATATTAGCATGGAATAATGAGATAGGACTTTTTTGCTATTTTGTTGGTTTGCGCAAAGAGGTAATGATTAATAGGGACAGTTGGGGGTATTCGTATTCCATTGTCAGAGGTGAAATTCTTGGATTTTTGGAAGACGAACTACTGCGAAAGCATTTACCAAGGATGTTTTCATTAATCAAGAACGAAAGTTAGGG…	243	259	0	0	0	696	166	54	0	117	0	0	71	16
ASV283	Eukaryota_TSAR_Stramenopiles_Gyrista_Bacillariophyceae_Naviculales_Naviculaceae_Navicula_unclassified_Navicula	Navicula sp.	Certain, Navicula sp. Navicula salinicola indications in BLAST, species good in distance tree. Navicula salinicola in historic records.	Navicula sp.	CAATAGCGTATATTAAAGTTGTTGCAGTTAAAAAGCTCGTAGTTGGATTTGTGGCGTACGGTGTGTTCCGGGCACTTGTTGTCTGAGTAATACGCTGTTGCCATCCTTGGGTGGAACCTGTGTGGCATTAGGTTGTCGTGCAGGGGATGCCCATCATTTACTGTGAAAAAATTAGAGTGTTCAAAGCAGGCTTATGCCGTTGAATATATTAGCATGGAATAATGAGATAGGACTTTTTTGCTATTTTGTTGGTTTGCGCAAAGAGGTAATGATTAATAGGGACAGTTGGGGGTATTCGTATTCCATTGTCAGAGGTGAAATTCTTGGATTTTTGGAAGACGAACTACTGCGAAAGCATTTACCAAGGATGTTTTCATTAATCAAGAACGAAAGTTAGGG…	0	118	0	0	0	48	0	0	0	0	0	0	44	12
ASV486	Eukaryota_TSAR_Stramenopiles_Gyrista_Bacillariophyceae_Naviculales_Naviculaceae_Navicula_unclassified_Navicula	Navicula sp.	Certain, Navicula	Navicula sp.	CAATAGCGTATATTAAAGTTGTTGCAGTTAAAAAGCTCGTAGTTGGATTTGTGGCGTACGGTGTGTTCCGGGCACTTGTTGTCTGAGTAATCTGCCGTTGCCATCCTTGGGTGGAACCTGTGTGGCATTAGGTTGTCGTGCAGGGGATGCCCATCGTTTACTGTGAAAAAATTAGAGTGTTCAAAGCAGGCTTATGCCGTTGAATATATTAGCATGGAATAATGAGATAGGACTTTTTTGCTATTTTGTTGGTTTGCGCAAAGAGGTAATGATTAATAGGGACAGTTGGGGGTATTCGTATTCCATTGTCAGAGGTGAAATTCTTGGATTTTTGGAAGACGAACTACTGCGAAAGCATTTACCAAGGATGTTTTCATTAATCAAGAACGAAAGTTAGGG…	0	0	0	0	0	43	0	0	0	31	0	0	0	0
ASV284	Eukaryota_TSAR_Stramenopiles_Gyrista_Bacillariophyceae_Naviculales_Naviculaceae_Navicula_unclassified_Navicula	Navicula sp.	Indeterminate. BLAST OK for Navicula salinarumm, distance tree good for N. zhengii	Navicula sp.	CAATAGCGTATATTAAAGTTGTTGCAGTTAAAAAGCTCGTAGTTGGATTTGTGGCGTACGGCGGGGTCCAGGCACTTGTTGTCTGAGCATCTTGCCGTTGCCATCCTTGGGTGGAACCTGTGTGGCATTAGGTTGTCGTGCAGGGGATGCCCATCGTTTACTGTGAAAAAATTAGAGTGTTCAAAGCAGGCTTATGCCGTTGAATATATTAGCATGGAATAATGAGATAGGACTTTTTCGCTATTTTGTTGGTTTGCGCGAAGAGGTAATGATTAATAGGGACAGTTGGGGGTATTCGTATTCCATTGTCAGAGGTGAAATTCTTGGATTTCTGGAAGACGAACTACTGCGAAAGCATTTACCAAGGATGTTTTCATTAATCAAGAACGAAAGTTAGGG…	65	77	0	0	0	32	0	61	0	0	0	0	0	0
ASV225	Eukaryota_TSAR_Stramenopiles_Gyrista_Bacillariophyceae_Naviculales_Naviculaceae_Navicula_unclassified_Navicula	Navicula sp.	Certain, Navicula	Navicula sp.	CAATAGCGTATATTAAAGTTGTTGCAGTTAAAAAGCTCGTAGTTGGATTTGTGGCGTATGGTGGGTCCCGGGCACTTGTGTCTGAGTGACTTGCCGTTGCCATCCTTGGGTGGAACCTGTGTGGCATTAGGTTGTCGTGCAGGGGATGCCCATCGTTTACTGTGAAAAAATTAGAGTGTTCAAAGCAGGCTTATGCCGTTGAATATATTAGCATGGAATAATGAGATAGGACTTTTTCGCTATTTTGTTGGTTTGCGCGAGAAGGTAATGATTAATAGGGACAGTTGGGGGTATTCGTATTCCATTGTCAGAGGTGAAATTCTTGGATTTCTGGAAGACGAACTACTGCGAAAGCATTTACCAAGGATGTTTTCATTAATCAAGAACGAAAGTTAGGGG…	0	146	0	0	0	85	0	0	0	0	0	0	0	0
ASV826	Eukaryota_TSAR_Stramenopiles_Gyrista_Bacillariophyceae_Naviculales_Naviculaceae_Navicula_unclassified_Navicula	Navicula sp.	Certain, Navicula	Navicula sp.	CAATAGCGTATATTAAAGTTGTTGCAGTTAAAAAGCTCGTAGTTGGATTTGTGGCGTGCGATGTGTTCCGGGCACTTGTTGTCTGAGTAACTTGTCGCTGCCATCCTTGGGTGGAACCTGTGTGGCATTAGGTTGTCGTGCAGGGGATGCCCATCGTTTACTGTGAAAAAATTAGAGTGTTCAAAGCAGGCTTATGCCGTTGAATATATTAGCATGGAATAATGAGATAGGACTTTTTCGCTATTTTGTTGGTTTGCGCGAAGAGGTAATGATTAATAGGGACAGTTGGGGGTATTCGTATTCCATTGTCAGAGGTGAAATTCTTGGATTTTTGGAAGACGAACTACTGCGAAAGCATTTACCAAGGATGTTTTCATTAATCAAGAACGAAAGTTAGGG…	3	6	0	0	0	6	0	0	0	0	0	0	0	0
ASV218	Eukaryota_TSAR_Stramenopiles_Gyrista_Bacillariophyceae_Bacillariales_Bacillariaceae_Nitzschia_Nitzschia_inconspicua	Nitzschia inconspicua	Certain, Navicula	Navicula sp.	CAATAGCGTATATTAAAGTTGTTGCAGTTAAAAAGCTCGTAGTTGGATTTGTGGTGTGTCCTGTCGGTCCACTGGTTTAACCAGTGTGTCTGTACGGGTCTGCCTTTCATGGGATTGTTGGCTTTGTGGCATTAGGTTGTCGCATTGTTGATGCCCATCTTTTACTGTGAAAAAATTAGAGTGTTCAAAGCAGGCTTATGCCGTTGAATATATTAGCATGGAATAATGATATAGGACCTTGGTACTATTTTGTTGGTTTGCGTACTGAGGTAATGATTAATAGGGACAGTTGGGGGTATTCGTATTCCATTGTCAGAGGTGAAATTCTTGGATTTTTGGAAGACGAACTACTGCGAAAGCATTTACCAAGGATGTTTTCATTAATCAAGAACGAAAGTT…	0	0	0	0	0	36	0	319	0	0	0	0	0	0
ASV162	Eukaryota_TSAR_Stramenopiles_Gyrista_Bacillariophyceae_Bacillariales_Bacillariaceae_Nitzschia_Nitzschia_inconspicua	Nitzschia inconspicua	Certain, Navicula	Navicula sp.	CAATAGCGTATATTAAAGTTGTTGCAGTTAAAAAGCTCGTAGTTGGATTTGTGGTGTGTCCTGTCGGTCCGTGGGCTCAGCCTGCGTGTCTGTACGGGTCCGCCTTTCATGGGACTGTTGGCTTTGTGGCATTAGGTTGTCGCATTGTTGATGCCCATCTTTTACTGTGAAAAAATTAGAGTGTTCAAAGCAGGCTTATGCCGTTGAATATATTAGCATGGAATAATGATATAGGACCTTGGTACTATTTTGTTGGTTTGCGCACTGAGGTAATGATTAATAGGGACAGTTGGGGGTATTCGTATTCCATTGTCAGAGGTGAAATTCTTGGATTTTTGGAAGACGAACTACTGCGAAAGCATTTACCAAGGATGTTTTCATTAATCAAGAACGAAAGTT…	248	42	0	0	0	164	19	118	0	0	0	0	11	0
ASV217	Eukaryota_TSAR_Stramenopiles_Gyrista_Bacillariophyceae_Bacillariales_Bacillariaceae_Nitzschia_Nitzschia_inconspicua	Nitzschia inconspicua	Certain, Navicula	Navicula sp.	CAATAGCGTATATTAAAGTTGTTGCAGTTAAAAAGCTCGTAGTTGGATTTGTGGTGTGTCCTGTCGGTCCATTGGCTCAGCCAGTGTGTCTGTACGGGTCTGCCTTTCATGGGACTGTTGGCTTTGTGGCATTAGGTTGTCGCATTGTTGATGCCCATCTTTTACTGTGAAAAAATTAGAGTGTTCAAAGCAGGCTTATGCCGTTGAATATATTAGCATGGAATAATGATATAGGACCTTGGTACTATTTTGTTGGTTTGCGCACTGAGGTAATGATTAATAGGGACAGTTGGGGGTATTCGTATTCCATTGTCAGAGGTGAAATTCTTGGATTTTTGGAAGACGAACTACTGCGAAAGCATTTACCAAGGATGTTTTCATTAATCAAGAACGAAAGTT…	175	40	0	0	0	99	18	24	0	0	0	0	0	0
ASV111	Eukaryota_TSAR_Stramenopiles_Gyrista_Bacillariophyceae_Bacillariales_Bacillariaceae_Nitzschia_unclassified_Nitzschia	Nitzschia sp.	Indeterminate, best signal is Nitzschia dissipata. Not in historic record.	Nitzschia cf. dissipata	CAATAGCGTATATTAAAGTTGTTGCAGTTAAAAAGCTCGTAGTTGGATTTGTGGCTGTCGCGTGCCTTTCTTCTCAATGAGTTGATATGGTGTTGCGTCGCCATCCTTGGGTGGAGCCTGTGTGGCATTAGGTTGTCGTGCAGGGGATGCCCATCGTTTACTGTGAAAAAATTAGAGTGTTCAAAGCAGGCTTATGCCGTTGAATATATTAGCATGGAATAATAAGATAGGACCTTGGTACTATTTTGTTGGTTTGCGCACCAAGGTAATGATTAATAGGGTCAGTTGGGGGTATTCGTATTCCATTGTCAGAGGTGAAATTCTTGGATTTTTGGAAGACGAACTACTGCGAAAGCATTTACCAAGGATGTTTTCATTAATCAAGAACGAAAGTTAGGG…	0	929	0	0	0	29	0	31	0	115	0	0	0	0
ASV477	Eukaryota_TSAR_Stramenopiles_Gyrista_Bacillariophyceae_Bacillariales_Bacillariaceae_Nitzschia_unclassified_Nitzschia	Nitzschia sp.	Possible, for Nitzschia dissipata. Decent BLAST and good distance tree. Not in historic record.	Nitzschia cf. dissipata	CAATAGCGTATATTAAAGTTGTTGCAGTTAAAAAGCTCGTAGTTGGATTTGTGGCTGTCGCGTGCCTGTCTTCACATTGTGTTGATGTGGTTGTGCGTCGCCATCCTTGGGTGGAGCCTGTGTGGCATTAGGTTGTCGTGCAGGGGATGCCCATCGTTTACTGTGAAAAAATTAGAGTGTTCAAAGCAGGCTTATGCCGTTGAATATATTAGCATGGAATAATAAGATAGGACCTTGGTACTATTTTGTTGGTTTGCGCACCAAGGTAATGATTAATAGGGTCAGTTGGGGGTATTCGTATTCCATTGTCAGAGGTGAAATTCTTGGATTTTTGGAAGACGAACTACTGCGAAAGCATTTACCAAGGATGTTTTCATTAATCAAGAACGAAAGTTAGGG…	0	0	0	0	0	29	0	37	0	10	0	0	0	0
ASV427	Eukaryota_TSAR_Stramenopiles_Gyrista_Bacillariophyceae_Bacillariales_Bacillariaceae_Nitzschia_unclassified_Nitzschia	Nitzschia sp.	Certain, Navicula, indeterminate BLAST results, possibly N. dissipata.	Nitzschia cf. dissipata	CAATAGCGTATATTAAAGTTGTTGCAGTTAAAAAGCTCGTAGTTGGATTTGTGGCTGTCGCTCGCTTTTCTTCACTTGTTGTTGAATATGTGTTGCGTCGCCATCCTTGGGTGGAACTTGTGTGGCATTAGGTTGTCGTGCAGGGGATGCCCATCGTTTACTGTGAAAAAATTAGAGTGTTCAAAGCAGGCTTATGCCGTTGAATATATTAGCATGGAATAATAAGATAGGACCTTGGTACTATTTTGTTGGTTTGCGCACCAAGGTAATGATTAATAGGGACAGTTGGGGGTATTCGTATTCCATTGTCAGAGGTGAAATTCTTGGATTTTTGGAAGACGAACTACTGCGAAAGCATTTACCAAGGATGTTTTCATTAATCAAGAACGAAAGTTAGGG…	0	0	0	0	0	0	0	102	0	0	0	0	0	0
ASV400	Eukaryota_TSAR_Stramenopiles_Gyrista_Bacillariophyceae_unclassified_Bacillariophyceae_NA_NA_NA	NA	Possible, Nitzschia dissipata. Not in historic records.	Nitzschia cf. dissipata	CAATAGCGTATATTAAAGTTGTTGCAGTTAAAAAGCTCGTAGTTGGATTTGTGGCTGTCGCGTGCCTTTCTTCATTTTTGATGTTGAAATGGTGTTGCGTCGCCATCCTTGGGTGGAGCCTGTGTGGCATTAGGTTGTCGTGCAGGGGATGCCCATCGTTTACTGTGAAAAAATTAGAGTGTTCAAAGCAGGCTTATGCCGTTGAATATATTAGCATGGAATAATAAGATAGGACCTTGGTACTATTTTGTTGGTTTGCGCACTGAGGTAATGATTAATAGGGTCAGTTGGGGGTATTCGTATTCCATTGTCAGAGGTGAAATTCTTGGATTTTTGGAAGACGAACTACTGCGAAAGCATTTACCAAGGATGTTTTCATTAATCAAGAACGAAAGTTAG…	0	52	0	0	0	0	0	0	0	68	0	0	0	0
ASV548	Eukaryota_TSAR_Stramenopiles_Gyrista_Bacillariophyceae_Bacillariales_Bacillariaceae_Nitzschia_unclassified_Nitzschia	Nitzschia sp.	Possible for Nitzschia paleaeformis, BLAST weak, but distance tree is supportive.	Nitzschia cf. paleaeformis	CAATAGCGTATATTAAAGTTGTTGCAGTTAAAAAGCTCGTAGTTGGATTTGTGGCTGTCGCGTGCGGCCTGACACTTAGTGTTAGCGTTTGCTTGCGTCGCCATCCTTGGGTGGAACCTGTGTGGCATTAGGTTGTCGTGCAGGGGATGCCCATCGTTTACTGTGAAAAAATTAGAGTGTTCAAAGCAGGCTTATGCCGTTGAATATATTAGCATGGAATAATAAGATAGGACCTTGGTACTATTTTGTTGGTTTGCGCACCAAGGTAATGATTAATAGGGACAGTTGGGGGTATTCGTATTCCATTGTCAGAGGTGAAATTCTTGGATTTTTGGAAGACGAACTACTGCGAAAGCATTTACCAAGGATGTTTTCATTAATCAAGAACGAAAGTTAGGG…	14	0	0	0	0	8	0	19	0	0	0	0	0	0
ASV838	Eukaryota_TSAR_Stramenopiles_Gyrista_Bacillariophyceae_Bacillariales_Bacillariaceae_Nitzschia_unclassified_Nitzschia	Nitzschia sp.	Possible for Nitzschia pusilla, BLAST weak (N. ovalis is at top, but distance tree is good for N. pusilla. N. pusilla is in the historic record. N. ovalis is not.	Nitzschia cf. pusilla	CAATAGCGTATATTAAAGTTGTTGCAGTTAAAAAGCTCGTAGTTGGATTTGTGGTTCGTCCCGCTGGCTGGGTCTTTGACTTTTGCTGTGCTGGTCGTCCATCCTTGGGTGGAATCTGTGTGGCATTAGGTTGTCGCGCAGGGGATGCCCATCGTTTACTGTGAAAAAATTAGAGTGTTCAAAGCAGGCTTATGCCGTTGAATATATTAGCATGGAATAATGATATAGGACCTTGGTACTATTTTGTTGGTTTGCGCACTGAGGTAATGATTAATAGGGACAGTTGGGGGTATTCGTATTCCATTGTCAGAGGTGAAATTCTTGGATTTTTGGAAGACGAACTACTGCGAAAGCATTTACCAAGGATGTTTTCATTAATCAAGAACGAAAGTTAGGGGAT	0	10	0	0	0	0	0	3	0	0	0	0	0	0
ASV335	Eukaryota_TSAR_Stramenopiles_Gyrista_Bacillariophyceae_Bacillariales_Bacillariaceae_unclassified_Bacillariaceae_NA	NA	Possibly Nitzschia supralitorea. Good BLAST and good distance tree results.	Nitzschia cf. supralitorea	CAATAGCGTATATTAAAGTTGTTGCAGTTAAAAAGCTCGTAGTTGGATTTGTGGTGTGTCCTGTCTGTTGTTGGCTATTGCCATCGTACGGTACGGGTCTGCCATGTTTGGGTGGAATCTGTGTGGCATTAGGTTGTCGCGCAGGGGATGCCCATCGTTTACTGTGAAAAAATTAGAGTGTTCAAAGCAGGCTTATGCCGTTGAATATATTAGCATGGAATAATGATATAGGACCTTGGTACTATTTTGTTGGTTTGCGCACTGAGGTAATGATTAATAGGGACAGTTGGGGGTATTCGTATTCCATTGTCAGAGGTGAAATTCTTGGATTTTTGGAAGACGAACTACTGCGAAAGCATTTACCAAGGATGTTTTCATTAATCAAGAACGAAAGTTAGG…	67	32	0	0	0	33	0	29	0	0	0	0	4	0
ASV39	Eukaryota_TSAR_Stramenopiles_Gyrista_Bacillariophyceae_Bacillariales_Bacillariaceae_Nitzschia_unclassified_Nitzschia	Nitzschia sp.	Possible, Nitzschia traheaformis. Good BLAST results but poor distance tree. Not in historic record.	Nitzschia cf. traheaformis	CAATAGCGTATATTAAAGTTGTTGCAGTTAAAAAGCTCGTAGTTGGATTTGTGGCTGTCGCTAGCGGCCTATCACCTAGTGTTAGTGCTTGCTGGCGTCGCCATCCTTGGGTGGAGCCTGCGTGGCATTAGGTTGTCGTGCAGGGGATGCCCATCGTTTACTGTGAGAAAATTAGAGTGTTCAAAGCAGGCTTATGCCGTTGAATATGTTAGCATGGAATAATAAGATAGGACCTTGGTACTATTTTGTTGGTTTGCGCACCGAGGTAATGATTAATAGGGACAGTTGGGGGTATTCGTATTCCATTGTCAGAGGTGAAATTCTTGGATTTCTGGAAGACGAACTACTGCGAAAGCATTTACCAAGGATGTTTTCATTAATCAAGAACGAAAGTTAGGG…	192	1850	0	0	0	1854	316	173	0	200	0	0	298	77
ASV266	Eukaryota_TSAR_Stramenopiles_Gyrista_Bacillariophyceae_Bacillariales_Bacillariaceae_unclassified_Bacillariaceae_NA	NA	Nitzschia, species uncertain.	Nitzschia sp.	CAATAGCGTATATTAAAGTTGTTGCAGTTAAAAAGCTCGTAGTTGGATTTGTGGCTGTCGCTCGCTTTTCTTCACTTAGTGTTGAACTAGTGTTGCGTCGCCATCCTTGGGTGGAACTTGTGTGGCATTAGGTTGTCGTGCAGGGGATGCCCATCGTTTACTGTGAAAAAATTAGAGTGTTCAAAGCAGGCTTATGCCGTTGAATATATTAGCATGGAATAATAAGATAGGACCTTGGTACTATTTTGTTGGTTTGCGCACCAAGGTAATGATTAATAGGGACAGTTGGGGGTATTCGTATTCCATTGTCAGAGGTGAAATTCTTGGATTTTTGGAAGACGAACTACTGCGAAAGCATTTACCAAGGATGTTTTCATTAATCAAGAACGAAAGTTAGGG…	43	88	0	0	0	95	13	11	0	0	0	0	6	0
ASV887	Eukaryota_TSAR_Stramenopiles_Gyrista_Bacillariophyceae_unclassified_Bacillariophyceae_NA_NA_NA	NA	Certain, Nitzschia sp. Some indications of Nitzschia schefterae. Not in historic records.	Nitzschia sp.	CAATAGCGTATATTAAAGTTGTTGCAGTTAAAAAGCTCGTAGTTGGATTTGTGGCTGTCACGGGCGGTGCTTCACATTGTGTTGCAGTTGCTGGTGTCGCCATCCTTGGGTGGATCCTGTGTGGCATTAGGTTGTCGTGCAGGGGATGCCCATCGTTTACTGTGAAAAAATTAGAGTGTTCAAAGCAGGCTTATGCCGTTGAATATATTAGCATGGAATAATAAGATAGGACCTTGGTACTATTTTGTTGGTTTGCGCACCAAGGTAATGATTAATAGGGACAGTTGGGGGTATTCGTATTCCATTGTCAGAGGTGAAATTCTTGGATTTTTGGAAGACGAACTACTGCGAAAGCATTTACCAAGGATGTTTTCATTAATCAAGAACGAAAGTTAGGGG…	4	0	0	0	0	3	0	0	0	0	0	0	0	0
ASV376	Eukaryota_TSAR_Stramenopiles_Gyrista_Bacillariophyceae_Bacillariales_Bacillariaceae_Nitzschia_unclassified_Nitzschia	Nitzschia sp.	Certain for genus.	Nitzschia sp.	CAATAGCGTATATTAAAGTTGTTGCAGTTAAAAAGCTCGTAGTTGGATTTGTGGCTGTCGCTAGCGGCCTATCACTTAGTGTTAGCGTTTGCTGGCGTCGCCATCCTTGGGTGGAGCCTGTGTGGCATTAGGTTGTCGTGCAGGGGATGCCCATCGTTTACTGTGAGAAAATTAGAGTGTTCAAAGCAGGCTTATGCCGTTGAATATGTTAGCATGGAATAATAAGATAGGACCTCGGTACTATTTTGTTGGTTTGCGCACCGAGGTAATGATTAATAGGGACAGTTGGGGGTATTCGTATTCCATTGTCAGAGGTGAAATTCTTGGATTTCTGGAAGACGAACTACTGCGAAAGCATTTACCAAGGATGTTTTCATTAATCAAGAACGAAAGTTAGGG…	0	30	0	0	0	0	0	55	0	46	0	0	0	0
ASV148	Eukaryota_TSAR_Stramenopiles_Gyrista_Bacillariophyceae_Bacillariales_Bacillariaceae_Nitzschia_unclassified_Nitzschia	Nitzschia sp.	indeterminate	Nitzschia sp.	CAATAGCGTATATTAAAGTTGTTGCAGTTAAAAAGCTCGTAGTTGGATTTGTGGCTGTCGCGTGCGGCCTGACACATTGTGTTAGTGTTTGCTTGCGTCGCCATCCTTGGGTGGAACCTGTGTGGCATTAGGTTGTCGTGCAGGGGATGCCCATCGTTTACTGTGAAAAAATTAGAGTGTTCAAAGCAGGCTTATGCCGTTGAATATATTAGCATGGAATAATAAGATAGGACCTTGGTACTATTTTGTTGGTTTGCGCACCAAGGTAATGATTAATAGGGACAGTTGGGGGTATTCGTATTCCATTGTCAGAGGTGAAATTCTTGGATTTTTGGAAGACGAACTACTGCGAAAGCATTTACCAAGGATGTTTTCATTAATCAAGAACGAAAGTTAGGG…	0	656	0	0	0	0	0	12	0	27	0	0	0	0
ASV348	Eukaryota_TSAR_Stramenopiles_Gyrista_Bacillariophyceae_Bacillariales_Bacillariaceae_Nitzschia_unclassified_Nitzschia	Nitzschia sp.	indeterminate	Nitzschia sp.	CAATAGCGTATATTAAAGTTGTTGCAGTTAAAAAGCTCGTAGTTGGATTTGTGGTGTGTCCTGTCGGTGAGTCGGCTTAGCCTTCTCTGCTGTACGGGTCCACCTTTTATGGGATTGTTGGCTTTGTGGCATTAAGTTGTCGCATTGTCGGTGCCCATCTTTTACTGTGAAAAAATCGGAGTGTTCAAAGCAGGCTTACGCCGTTGAACGTATTAGCATGGAATAATGATATAGGACCTTGGTACTATTTTGTTGGTTTGCGCACTGAGGTAATGATTAATAGGGACAGTTGGGGGTATTTGTATTCCATTGTCAGAGGTGAAATTCTTGGATTTTTGGAAGACAAACTACTGCGAAAGCATTTACCAAGGATGTTTTCATTAATCAAGAACGAAAGTT…	51	11	0	0	0	12	0	80	0	0	0	0	0	0
ASV299	Eukaryota_TSAR_Stramenopiles_Gyrista_Bacillariophyceae_Bacillariales_Bacillariaceae_Nitzschia_unclassified_Nitzschia	Nitzschia sp.	Certain for genus.	Nitzschia sp.	CAATAGCGTATATTAAAGTTGTTGCAGTTAAAAAGCTCGTAGTTGGATTTGTGGCAGTCGCGTGCGGCCCGGCATTCGTGCCGGTGCTTGCTAGCGTCGCCATCCTTGGGTGGAACCTGTGTGGCATTAGGTTGTCGTGCAGGGGATGCCCATCGTTTACTGTGAAAAAATTAGAGTGTTCAAAGCAGGCTTATGCCGTTGAATATATTAGCATGGAATAATAAGATAGGACCTTGGTACTATTTTGTTGGTTTGCGCACCAAGGTAATGATTAATAGGGACAGTTGGGGGTATTCGTATTCCATTGTCAGAGGTGAAATTCTTGGATTTTTGGAAGACGAACTACTGCGAAAGCATTTACCAAGGATGTTTTCATTAATCAAGAACGAAAGTTAGGGG…	7	125	0	0	0	29	0	26	0	0	0	0	0	0
ASV488	Eukaryota_TSAR_Stramenopiles_Gyrista_Bacillariophyceae_Bacillariales_Bacillariaceae_Nitzschia_unclassified_Nitzschia	Nitzschia sp.	Certain for genus.	Nitzschia sp.	CAATAGCGTATATTAAAGTTGTTGCAGTTAAAAAGCTCGTAGTTGGATTTGTGGCTGTCGCGTGCGGCCTGACACATAGTGTTAGTGTTTGCTTGCGTCGCCATCCTTGGGTGGAACCTGTGTGGCATTAGGTTGTCGTGCAGGGGATGCCCATCGTTTACTGTGAAAAAATTAGAGTGTTCAAAGCAGGCTTATGCCGTTGAATATATTAGCATGGAATAATAAGATAGGACCTTGGTACTATTTTGTTGGTTTGCGCACCAAGGTAATGATTAATAGGGACAGTTGGGGGTATTCGTATTCCATTGTCAGAGGTGAAATTCTTGGATTTTTGGAAGACGAACTACTGCGAAAGCATTTACCAAGGATGTTTTCATTAATCAAGAACGAAAGTTAGGG…	0	0	0	0	0	42	18	0	0	0	0	0	12	0
ASV338	Eukaryota_TSAR_Stramenopiles_Gyrista_Bacillariophyceae_Bacillariales_Bacillariaceae_Nitzschia_unclassified_Nitzschia	Nitzschia sp.	Very likely Nitzschia traheaformis, good BLAST and excellent distance tree results. Not in historic record.	Nitzschia traheaformis	CAATAGCGTATATTAAAGTTGTTGCAGTTAAAAAGCTCGTAGTTGGATTTGTGGCTGTCGCTAGCGGCCTATCACCTAGTGTTAGTGCTTGCGGGCGTCGCCATCCTTGGGTGGAGCCTGCGTGGCATTAGGTTGTCGTGCAGGGGATGCCCATCGTTTACTGTGAGAAAATTAGAGTGTTCAAAGCAGGCTTATGCCGTTGAATATGTTAGCATGGAATAATAAGATAGGACCTTGGTACTATTTTGTTGGTTTGCGCACCGAGGTAATGATTAATAGGGACAGTTGGGGGTATTCGTATTCCATTGTCAGAGGTGAAATTCTTGGATTTCTGGAAGACGAACTACTGCGAAAGCATTTACCAAGGATGTTTTCATTAATCAAGAACGAAAGTTAGGG…	0	92	0	0	0	71	0	0	0	0	0	0	0	0
ASV35	Eukaryota_TSAR_Stramenopiles_Bigyra_Sagenista_Labyrinthulomycetes_Oblongichytridiaceae_Oblongichytrium_Oblongichytrium_sp.	Oblongichytrium sp.	non-diatom	Oblongichytrium sp.	CAATAGCGTATATTAATGTTGTTGCAGTTAAAAAGCTCGTAGTTGGATTTCTGACAAGAGCGGCCGGTCCGAGCCTTTCGGGTTCGTGTACTTTGTGTTGTCTCTAGTCATCCTTATGGAGAACGTGTGTGGCATTAACTTGTCGTGCTCGGGACCCATATCGTTTACTGTGAAAAAATTAGAGTGTTCAAAGCAGGCAATCGCTGTGAATACATTAGCATGGAATAATAAGATAGGACTTTGGTACTATTTTGTTGGTTTGCATACCAAGGTAATGATTAAGAGGGACAGTTGGGGGTATTCGTATTTATATGTCAGAGGTGAAATTCTTGGATTTTAGAAAGACGAACTACTGCGAAAGCATTTACCAAGGATGTTTTCATTAATCAAGAACGAAAG…	133	962	0	0	0	696	97	4175	0	138	0	0	41	14
ASV81	Eukaryota_TSAR_Stramenopiles_Bigyra_Sagenista_Labyrinthulomycetes_Oblongichytridiaceae_Oblongichytrium_Oblongichytrium_sp.	Oblongichytrium sp.		Oblongichytrium sp.	CAATAGCGTATATTAATGTTGTTGCAGTTAAAAAGCTCGTAGTTGGATTTCTGACAAGAGCGGCCGGTCCGAGCCTTTTGGGTTCGTGTACTTTGTGTTGTCTCTAGTCATCCTTATGGAGAACGTGTGTGGCATTAACTTGTCGTGCTCGGGACCCATATCGTTTACTGTGAAAAAATTAGAGTGTTCAAAGCAGGCAATCGCTGTGAATACATTAGCATGGAATAATAAGATAGGACTTTGGTACTATTTTGTTGGTTTGCATACCAAGGTAATGATTAAGAGGGACAGTTGGGGGTATTCGTATTTATATGTCAGAGGTGAAATTCTTGGATTTTAGAAAGACGAACTACTGCGAAAGCATTTACCAAGGATGTTTTCATTAATCAAGAACGAAAG…	130	909	0	0	0	639	73	0	0	46	0	0	0	0
ASV799	Eukaryota_TSAR_Stramenopiles_Bigyra_Sagenista_Labyrinthulomycetes_Oblongichytridiaceae_Oblongichytrium_Oblongichytrium_sp.	Oblongichytrium sp.		Oblongichytrium sp.	CAATAGCGTATATTAATGTTGTTGCAGTTAAAAAGCTCGTAGTTGGATTTCTGACAGGAGCGACCGGTCCGAGCATTCGTGTTCGTGTTACTTGTGTTGTCTCTAGTCATCCTTATAGAGAACAAATGTTGGCATTAAGTTGTTGCGTTTGGGACCTATATCGTTTACTGTGAAAAAATTAGAGTGTTCAAAGCAGGCAATCGCTGTGAATATATTAGCATGGAATAATAAGATAGGACTATGGTACTATTTTGTTGGTTTGCATACCAAAGTAATGATTAAGAGGGACAGTTGGGGGTATTCGTATTTACATGTCAGAGGTGAAATTCTTGGATTTTGGAAAGACGAACTACTGCGAAAGCATTTACCAAGGATGTTTTCATTAATCAAGAACGACAG…	0	12	0	0	0	7	0	0	0	0	0	0	0	0
ASV24	Eukaryota_TSAR_Stramenopiles_Gyrista_Mediophyceae_Eupodiscales_Odontellaceae_Odontella_unclassified_Odontella	Odontella sp.	Certain, Odontella aurita. Excellent BLAST and distance tree results. Common in Salish Sea. Possibly, Odontella aurita var. minima, which is now Ralfsiella minima (Grunow) P.A.Sims & D.M.Williams 2018: 44, no figs. (an unaccessed taxa). Ralfsiella smithii also shows up decently in the BLAST and distance tree results.	Odontella aurita	CAATAGCGTATATTAAAGTTGTTGCAGTTAAAAAGCTCGTAGTTGGATATCTGGTGGGAGCAATGGGTCTCGCGCTTAGCGCGGGTACTTCAATTGACTCCGGCCATCCTTGGGGAGAGCCCGTCTGGCATTAGGTTGTCGGGCGGGGGATCCCCATCGTTTACTGTGAAAAAATTAGAGTGTTCAAAGCAGGCTTATGCCGCTGAATATATTAGCATGGAATAATAAGATAGGACTTTGGTACTATTTTGTTGGTTTGTGTACCTAAGTAATGATTAATAGGAACAGTCGGGGGTATTCATATTCCGTTGTCAGAGGTGAAATTCTTGGATTTACGGAAGATGAACTACTGCGAAAGCATTTACCAAGGATGTTTTCATTAATCAAGAACGAAAGTTG…	7	1390	0	0	0	5213	2447	188	0	0	0	0	0	0
ASV733	Eukaryota_TSAR_Stramenopiles_Gyrista_Coscinodiscophyceae_Paraliales_Paraliaceae_Paralia_Paralia_longispina	Paralia longispina	Certain, Paralia, BLAST and distance tree show both P. sulcata and P. longspina. Distance tree favours P. sulcata (complex). Separating P. sulcata from any other Paralia species is challenging. They are obviously very close species. P. sulcata is the most common reported species (complex) in the Salish Sea. Without SEM and genetic data, hard to separate species.	Paralia longispina complex	CAATAGCGTATATTAAAGTTGTTGCAGTTAAAAAGCTCGTAGTTGGATTTCTGGTCGGACCGATCGGTCCTGCACTTGATGTAGGAACTTGATCGCGTCTGATCATCCTTGGGGAGAGCCTGTGTGGCATTAAGTTGTCGTGCTGGGGATCCCCATCGTTTACTGTGAATAAATTAGAGTGTTTCAAGCAGGCTTACGCCGTTGAATACATTAGCATGGAATAATAAGATAGGACCTTGGTACTATTTTGTTGGTTTGCGCACCAAGGTAATGATTAATAGGGACAGTTGGGGGTATTCGTATTCAATTGTCAGAGGTGAAATTCTTGGATTTCTGGAAGACGAACTACTGCGAAAGCATTTACCAAGGATGTTTTCATTAATCAAGAACGAAAGTTAG…	0	0	0	0	0	16	10	0	0	0	0	0	0	0
ASV129	Eukaryota_TSAR_Stramenopiles_Gyrista_Bacillariophyceae_Naviculales_Berkeleyaceae_Parlibellus_Parlibellus_delognei	Parlibellus delognei	Certain, Parlibellus delognei. Previouly reported in the Salish Sea and West Coast. A fairly common species on Galiano eelgrass and macroalgae.	Parlibellus delognei	CAATAGCGTATATTAAAGTTGTTGCAGTTAAAAAGCTCGTAGTTGGATTTGTGGCGTGTGCCGTGGCGTCCATTTGTTTGGTTCAGCCGTGGCCGTGCCATCCTTGGGTGGATCCAGTGTGGCATTAGGTTGTCGTGCTGGGGATGCCCATCGTTTACTGTGAAAAAATTAGAGTGTTCAAAGCAGGCTTATGCCGTTGAATATATTAGCATGGAATAATAAGATAGGTCTTTGGTCCTATTTTGTTGGTTTGCGGGCCGGAGAAATGATTAACAGGGACAGTTGGGGGTATTCGTATTCCATTGTCAGAGGTGAAATTCTTGGATTTCTGGAAGACGAACTACTGCGAAAGCATTTACCAAGGATGTTTTCATTAATCAAGAACGAAAGTTAGGGGAT	0	760	0	0	0	34	0	0	0	0	0	0	33	5
ASV339	Eukaryota_TSAR_Stramenopiles_Gyrista_Bacillariophyceae_Naviculales_Berkeleyaceae_Parlibellus_Parlibellus_delognei	Parlibellus delognei		Parlibellus delognei	CAATAGCGTATATTAAAGTTGTTGCAGTTAAAAAGCTCGTAGTTGGATTTGTGGCATGTGCCGTGGCGTCCATTTGTTTGGTTCAGCCGTGGCCGTGCCATCCTTGGGTGGATCCAGTGTGGCATTAGGTTGTCGTGCTGGGGATTCCCATCATTTACTGTGAAAAAATTAGAGTGTTCAAAGCAGGCTTATGCCGTTGAATATATTAGCATGGAATAATAAGATAGGTCTTTGGTCCTATTTTGTTGGTTTGCGGGCCGGAGAAATGATTAACAGGGACAGTTGGGGGTATTCGTATTCCATTGTCAGAGGTGAAATTCTTGGATTTCTGGAAGACGAACTACTGCGAAAGCATTTACCAAGGATGTTTTCATTAATCAAGAACGAAAGTTAGGGGAT	0	0	0	0	0	68	54	41	0	0	0	0	0	0
ASV108	Eukaryota_Archaeplastida_Chlorophyta_Chlorophyta_X_Trebouxiophyceae_Chlorellales_Chlorellales_X_Picochlorum_Picochlorum_sp.	Picochlorum sp.	non-diatom	Picochlorum sp.	CAATAGCGTATATTTAAGTTGCTGCAGTTAAAAAGCTCGTAGTTGGATTTCGGGTGGGAATGGCCGGTCCGCCGTTTCGGTGTGCACTTGCTAGTCCCACCTTGCTGCCGGGGACGTGCTCTTGGGTTTCGGCTCGGGACACGGAGTCGGCGAGGTTACTTTGAGTAAATTAGAGTGTTCAAAGCAGGCCTACGCTCTGAATACATTAGCATGGAATAACACGATAGGACTCTGGCCTATCTTGTTGGTCTGTAGGACCGGAGTAATGATTAAGAGGGACAGTCGGGGGCATTCGTATTTCATTGTCAGAGGTGAAATTCTTGGATTTATGAAAGACGAACTACTGCGAAAGCATTTGCCAAGGATGTTTTCATTAATCAAGAACGAAAGTTGGGGGCT	508	354	0	0	0	157	33	89	0	0	0	0	12	5
ASV278	Eukaryota_Archaeplastida_Chlorophyta_Chlorophyta_X_Trebouxiophyceae_Chlorellales_Chlorellales_X_Picochlorum_Picochlorum_sp.	Picochlorum sp.	non-diatom	Picochlorum sp.	CAATAGCGTATATTTAAGTTGCTGCAGTTAAAAAGCTCGTAGTTGGATTTCGGGTGGGAATGGCCGGTCCGCCGTTTCGGTGTGCACTTGCTACGCCCACCTTGCTGCCGGGGACGTGCTCTTGAGTTCACGCTCGGGACACGGAGTCGGCGAGGTTACTTTGAGTAAATTAGAGTGTTCAAAGCAGGCCTACGCTCTGAATACATTAGCATGGAATAACACGATAGGACTCTGGCCTATCTTGTTGGTCTGTAGGACCGGAGTAATGATTAAGAGGGACAGTCGGGGGCATTCGTATTTCATTGTCAGAGGTGAAATTCTTGGATTTATGAAAGACGAACTACTGCGAAAGCATTTGCCAAGGATGTTTTCATTAATCAAGAACGAAAGTTGGGGGCT	128	93	0	0	0	12	0	12	0	0	0	0	0	0
ASV426	Eukaryota_TSAR_Stramenopiles_Gyrista_Bacillariophyceae_Naviculales_Pinnulariaceae_Pinnularia_Pinnularia_sp.	Pinnularia sp.	Equaly possible Pinnularia and a Catenualaecae genus.	Pinnularia sp.	CAATAGCGTATATTAAAGTTGTTGCAGTTAAAAAGCTCGTAGTTGGATTTGTGGCTTTTAGTGTGGCCCTTTTGGTGCTAACGCTGAAAGCCATCCTTGAGCTGTACCCGTGTGGCATTAGGTTGTCGTGCGGGTGAGGCCCATCGTTTACTGTGAAAAAATTAGAGTGTTCAAAGCAGGCTTATGCCATTGAATATACTAGCATGGAATAATGAGATAGGACCCTGGTACTATTTTGTTGGTTTGTGTACTGAGGTAATGATTAATAGGGACAGTTGGGGGTATTCGTATTCCATTGTCAGAGGTGAAATTCTTGGATTTCTGGAAGACGAACCACTGCGAAAGCATTTACCAAGGATGTTTTCATTAATCAAGAACGAAAGTTAGGGGAT	0	57	0	0	0	0	0	0	0	45	0	0	0	0
ASV703	Eukaryota_TSAR_Stramenopiles_Gyrista_Bacillariophyceae_Achnanthales_unclassified_Achnanthales_NA_NA	NA	Planothidium sp. Certain.	Planothidium sp.	CAATAGCGTATATTAAAGTTGTTGCAGTTAAAAAGCTCGTAGTTGGATTTGTGGTGGCCGCCGCGGTCCCGGCATTGTCCGGGCACTACCGGTGGCTGCCATCCTTGGGTGGAATCTGTGTGGCATTAGGTTGTCGTGCAGGGGATGCCCATCGTTTACTGTGAAAAAATCAGCGCGTTCAAAGCAGGCTTATGCCGTTGAATGTATTAGCATGGAATAATAAGATAGGACCTTGGTACTATTTTGTTGGTTTGCGCACCGAGGTAATGATTAATAGGGACAGTTGGGGGTATTCGTATTCCATTGTCAGAGGTGAAATTCTTGGATTTCTGGAAGACGAACTACTGCGAAAGCATTTACCAAGGATGTTTTCATTAATCAAGAACGAAAGTTAGGGGAT	0	13	0	0	0	8	0	9	0	0	0	0	0	0
ASV8	Eukaryota_TSAR_Stramenopiles_Gyrista_Bacillariophyceae_unclassified_Bacillariophyceae_NA_NA_NA	NA	Planothidium sp. likely based on distance tree results.	Planothidium sp.	CAATAGCGTATATTAAAGTTGTTGCAGTTAAAAAGCTCGTAGTTGGATTTGTGGCTTGCTGCATGGTCCGATTTTCGGTACCGTTGCGGTGTGCCATCCTTGGGTGGAGCCAGTGGGGCATTAGGTTGTCGTGCTGGGGATGCCCATCGTTTACTGTGAAAAAATCAGCGCGTTCAAAGCAGGCTTACGCCGTTGAATGTATTAGCATGGAATAATAAGATAGGACCTTGGTACTATTTTGTTGGTTTGCGCACCGAGGTAATGATTAATAGGGACAGTTGGGGGTATTCGTATTCCATTGTCAGAGGTGAAATTCTTGGATTTCTGGAAGACGAACTACTGCGAAAGCATTTACCAAGGATGTTTTCATTAATCAAGAACGAAAGTTAGGGGAT	592	19721	0	0	0	2649	186	43	96	1257	0	0	5592	1562
ASV281	Eukaryota_TSAR_Stramenopiles_Gyrista_Bacillariophyceae_Naviculales_Pleurosigmataceae_Pleurosigma_Pleurosigma_intermedium	Pleurosigma intermedium	Certain. Pleurosigma intermedium. Excellent BLAST and distance tree results. In historic data. And entered: https://inaturalist.ca/observations/198983502	Pleurosigma intermedium	CAATAGCGTATATTAAAGTTGTTGCAGTTAAAAAGCTCGTAGTTGGATTTGTGGTTTACGCAAGGCTTCCGTCCCTCTTGGGTTTCGGTGTTGCCTGGCGTTGCCATCCTTGGGTGGAATCTGTGTGGCATTAGGTTGTCGTGCAGGGGATGCCCATCGTTTACTGTGAAAAAATTAGAGTGTTCAAAGCAGGCTTATGCCGTTGAATATGTTAGCATGGAATAATAATATAGGACCTTGGTACTATTTTGTTGGTTTGCGCACCGAGGTAATGATTAACAGGGTCAACTGGGGATATTCGTATTCCGCTGTCAGAGGTGAAATTCTTGGATTTTTGGAAGACGAACTACTGCGAAAGCATTTATCAAGGATGTTTTCATTAATCAAGAACGAAAGTTA…	57	99	0	0	0	0	0	83	0	0	0	0	0	0
ASV106	Eukaryota_TSAR_Stramenopiles_Gyrista_Bacillariophyceae_Naviculales_Pleurosigmataceae_Pleurosigma_Pleurosigma_intermedium	Pleurosigma intermedium		Pleurosigma intermedium	CAATAGCGTATATTAAAGTTGTTGCAGTTAAAAAGCTCGTAGTTGGATTTGTGGTTTACGCGAGGCTTCCGTCCCTCTTGGGTTTCGGTGTTGCCTGGCGTTGCCATCCTTGGGTGGAATCTGTGTGGCATTAGGTTGTCGTGCAGGGGATGCCCATCGTTTACTGTGAAAAAATTAGAGTGTTCAAAGCAGGCTTATGCCGTTGAATATGTTAGCATGGAATAATAATATAGGACCTTGGTACTATTTTGTTGGTTTGCGCACCGAGGTAATGATTAACAGGGTCAACTGGGGATATTCGTATTCCGCTGTCAGAGGTGAAATTCTTGGATTTTTGGAAGACGAACTACTGCGAAAGCATTTATCAAGGATGTTTTCATTAATCAAGAACGAAAGTTA…	823	66	0	0	0	254	37	0	0	0	0	0	4	0
ASV603	Eukaryota_TSAR_Stramenopiles_Gyrista_Bacillariophyceae_Naviculales_Pleurosigmataceae_Pleurosigma_Pleurosigma_sp.	Pleurosigma sp.	indeterminate	Pleurosigma sp.	CAATAGCGTATATTAAAGTTGTTGCAGTTAAAAAGCTCGTAGTTGGATTTGTGGTGTACGCAAGGCTTCCGTCCCTTTTGGGTTTCGGTGTTGCCTGGCGTTGCCATCCTTGGGTGGAATCTGTGTGGCATTAGGTTGTCGTGCGGGGGATGCCCATCGTTTACTGTGAAAAAATTAGAGTGTTCAAAGCAGGCTTATGCCGTTGAATATGTTAGCATGGAATAATGATATAGGACCTTGAGACTATTTTGTTGGTTTGTGTCACGAGGTAATGATTAACAGGGTCAACTGGGGATATTCGTATTTCGCTGTCAGAGGTGAAATTCTTGGATTTTTGAAAGACGAACTACTGCGAAAGCATTTATCAAGGATGTTTTCATTAATCAAGAACGAAAGTTA…	0	34	0	0	0	0	0	11	0	0	0	0	0	0
ASV380	Eukaryota_TSAR_Stramenopiles_Gyrista_unclassified_Gyrista_NA_NA_NA_NA	NA	Likely Proschkinia cf. complanatula. BLAST and Distance tree good. This species is in not in the historic records. We have identified Proschkinia cf. complanata-Zm MHMPP-Box 0_stb 21-Mar 7-2021 CR-TM4000 (Aug 26-2021)_022(x1.0k)_2.tif.	Proschkinia cf. complanatula	CAATAGCGTATATTAAAGTTGTTGCAGTTAAAAAGCTCGTAGTTGGATTTGTGGAGTTGGTGGTGGCGTCCATTAGTTTGGTTCAGCCGCTTCCGTTCCATCCTTGGGAGGAATCTGTGTGGCATTAGGTTGTCGTGCAGGGGATACCCATCGTTTACTGTGAAAAAATTAGAGTGTTCAAAGCAGGCTTACGCCGTTGAATATATTAGCATGGAATAATAAGATAGGTCTGGGGTTCTATTTTGTTGGTTTGCGGTCCTTAGAAATGATTAACAGGGACAGTTGGGGGTATTCGTATTCCATTGTCAGAGGTGAAATTCTTGGATTTCTGGAAGACGAACTACTGCGAAAGCATTTACCAAGGATGTTTTCATTAATCAAGAACGAAAGTTAGGGGAT	37	19	0	0	0	46	15	0	0	0	0	0	11	0
ASV523	Eukaryota_TSAR_Stramenopiles_Gyrista_Bacillariophyceae_Naviculales_Naviculaceae_unclassified_Naviculaceae_NA	NA	Likely Pseudogomphonema sp. Common on Z. marina eelgrass: Pseudogomphonema kamtschaticum on Zm Stub 21 leaf 7-March 7-2021 En TM4000_MW (Aug 29-2021) 021(x800)_3.tif. Not yet uploaded to iNaturalist. Not reported in historic Salish Sea records. Good signa	Pseudogomphonema sp.	CAATAGCGTATATTAAAGTTGTTGCAGTTAAAAAGCTCGTAGTTGGATTTGTGGTGTGTGGCGAGCTCCGGGCACTTGTTGTCTGAGCAGTTCGCCGCTGCCATCCTTGGGTGGAACCTGTGTGGCATTAGGTTGTCGTGCAGGGGATGCCCATCGTTTACTGTGAAAAAATTAGAGTGTTCAAAGCAGGCTTATGCCGTTGAATATATTAGCATGGAATAATGAGATAGGACTTTTTCGCTATTTTGTTGGTTTGCGCGAAGAGGTAATGATTAATAGGGACAGTTGGGGGTATTCGTATTCCATTGTCAGAGGTGAAATTCTTGGATTTTTGGAAGACGAACTACTGCGAAAGCATTTACCAAGGATGTTTTCATTAATCAAGAACGAAAGTTAGGG…	0	19	0	0	0	22	0	0	0	0	0	0	0	0
ASV118	Eukaryota_TSAR_Stramenopiles_Gyrista_Bacillariophyceae_Naviculales_Naviculaceae_Pseudogomphonema_Pseudogomphonema_sp.	Pseudogomphonema sp.	Likely Pseudogomphonema sp. Common on Z. marina eelgrass: Pseudogomphonema kamtschaticum on Zm Stub 21 leaf 7-March 7-2021 En TM4000_MW (Aug 29-2021) 021(x800)_3.tif. Not yet uploaded to iNaturalist. Not reported in historic Salish Sea records. Good signal in previous molec. data: Pseudogomphonema kamtschaticum.	Pseudogomphonema sp.	CAATAGCGTATATTAAAGTTGTTGCAGTTAAAAAGCTCGTAGTTGGATTTGTGGCGTGTGGCGAGCTCCGGGCACTTTGTGTCTGAGTAGTTCGCCGCTGCCATCCTTGGGTGGAACCTGTGTGGCATTAGGTTGTCGTGCAGGGGATGCCCATCGTTTACTGTGAAAAAATTAGAGTGTTCAAAGCAGGCTTATGCCGTTGAATATATTAGCATGGAATAATGAGATAGGACTTTTTCGCTATTTTGTTGGTTTGCGCGAAGAGGTAATGATTAATAGGGACAGTTGGGGGTATTCGTATTCCATTGTCAGAGGTGAAATTCTTGGATTTTTGGAAGACGAACTACTGCGAAAGCATTTACCAAGGATGTTTTCATTAATCAAGAACGAAAGTTAGGG…	57	357	0	0	0	241	37	30	0	130	0	0	115	34
ASV273	Eukaryota_TSAR_Stramenopiles_Gyrista_Bacillariophyceae_Naviculales_Naviculaceae_Pseudogomphonema_Pseudogomphonema_sp.	Pseudogomphonema sp.	Certain for genus.	Pseudogomphonema sp.	CAATAGCGTATATTAAAGTTGTTGCAGTTAAAAAGCTCGTAGTTGGATTTGTGGCGTGTGGCGAGCTCCGGGCCCTAGTGGTCTGTGCAGTTCGCCGCTGCCATCCTTGGGTGGAACCTGTGTGGCATTAGGTTGTCGTGCAGGGGATGCCCATCGTTTACTGTGAAAAAATTAGAGTGTTCAAAGCAGGCTTATGCCGTTGAATATATTAGCATGGAATAATGAGATAGGACTTTTTCGCTATTTTGTTGGTTTGCGCGAAGAGGTAATGATTAATAGGGACAGTTGGGGGTATTCGTATTCCATTGTCAGAGGTGAAATTCTTGGATTTTTGGAAGACGAACTACTGCGAAAGCATTTACCAAGGATGTTTTCATTAATCAAGAACGAAAGTTAGGG…	135	56	0	0	0	12	0	0	0	45	0	0	0	0
ASV492	Eukaryota_TSAR_Stramenopiles_Gyrista_Bacillariophyceae_Naviculales_Naviculaceae_Pseudogomphonema_Pseudogomphonema_sp.	Pseudogomphonema sp.	Certain for genus.	Pseudogomphonema sp.	CAATAGCGTATATTAAAGTTGTTGCAGTTAAAAAGCTCGTAGTTGGATTTGTGGCGTGTGGCGAGCTCCGGGCACTTTGTGTCTGAGCAGTTCGCTGCTGCCATCCTTGGGTGGAACCTGTGTGGCATTAGGTTGTCGTGCAGGGGATGCCCATCGTTTACTGTGAAAAAATTAGAGTGTTCAAAGCAGGCTTATGCCGTTGAATATATTAGCATGGAATAATGAGATAGGACTTTTTCGCTATTTTGTTGGTTTGCGCGAAGAGGTAATGATTAATAGGGACAGTTGGGGGTATTCGTATTCCATTGTCAGAGGTGAAATTCTTGGATTTTTGGAAGACGAACTACTGCGAAAGCATTTACCAAGGATGTTTTCATTAATCAAGAACGAAAGTTAGGG…	0	50	0	0	0	0	0	0	0	0	0	0	20	0
ASV13	Eukaryota_TSAR_Stramenopiles_Gyrista_Phaeophyceae_Phaeophyceae_X_Phaeophyceae_XX_Pylaiella_Pylaiella_littoralis	Pylaiella littoralis	type of algae	Pylaiella littoralis	CAATAGCGTATATTAAAGTTGCTGCAGTTAAAAAGCTCGTAGTTGGATTTGTGGCGCGGCCGTCCGGCACGGATCCTTCATTGGGCCCGTTTGTCCGGTTTTTCGGCCGCCCCATTCTCGGGTAGTGTGTCGCTGGCATTAGGTTGTCGGCTTCTTCACGCCCGTCGTTTACTGTGAAAAAATTAGAGTGTTCAAAGCAGGCTTAGGCCGTTGGATACATTAGCATGGAATAATGAGATAGGGCCACGACGGTCTATTTTGTTGGTTTGCACGTTGTGGTAATGATTAACAGGAACGGTTGGGGGTATTCGTATTCAATTGTCAGAGGTGAAATTCTTGGATTTATGGAAGACGAACTACTGCGAAAGCATTTACCAAGGATGTTTTCATTAATCAAGA…	10	10	0	0	0	14	0	0	0	0	0	0	0	0
ASV171	Eukaryota_TSAR_Stramenopiles_Gyrista_Mediophyceae_Thalassiosirales_Skeletonemaceae_Skeletonema_unclassified_Skeletonema	Skeletonema sp.	Certain, Skeletonema. Possibly Skeletonema marinoi. Good BLAST and OK distance tree results. Reported in Salish Sea. Species differences require SEM.	Skeletonema cf. marinoi	CAATAGCGTATATTAAAGTTGTTGCAGTTAAAAAGCTCGTAGTTGGATTTCTGGCAGGAGTGACTGACCACAAACTCTGTTTGTGAGTTGTGTCATTCTGGCCATCCTTGGTAAGATCCTTTTTGGCATTAAGTTGTCGGGAAGGGGATGACCATCGTTTACTGTGAAAAAATTAGAGTGTTTAAAGCAGGCTTATGCCGTTGAATATATTAGCATGGAATAATAAGATAGGACTTTGAGTCTATTTTGTTGGTTTGCGAGTCAAAGTAATGATTAATAGGGACAGTTGGGGGTATTCGTATTTCATTGTCAGAGGTGAAATTCTTGGATTTCTGAAAGACGAACTACTGCGAAAGCATTTACCAAGGATGTTTTCATTAATCAAGAACGAAAGTTAGG…	7	241	0	0	0	53	9	12	0	60	0	0	20	0
ASV121	Eukaryota_TSAR_Stramenopiles_Gyrista_Bacillariophyceae_unclassified_Bacillariophyceae_NA_NA_NA	NA	Likely Tabularia, species uncertain	Tabularia sp.	CAATAGCGTATATTAAAGTTGTTGCAGTTAAAAAGCTCGTAGTTGGATTTGTGGTTGATCTGTCCGGTCCTATACTTTTGTGTGGGTACTTGGACGGGTCGTCCATCCTTGGGTGGAATCTGTGTGGCATTAGGTTGTCGTGCAGGGGATGCCCATCTTTTACTGTGAAAAAATTAGAGTGTTCAAAGCAGGCTTATGCCGTTGAATATATTAGCATGGAATAATGAGATAGGACCTTGGTACTATTTTGTTGGTTTGCGCACCGAGGTAATGATTAATAGGGACAGTTGGGGGTATTCGTATTCCATTGTCAGAGGTGAAATTCTTGGATTTTTGGAAGACGAACTACTGCGAAAGCATTTACCAAGGATGTTTTCATTAATCAAGAACGAAAGTTAG…	155	83	0	0	0	315	27	187	0	111	0	0	52	9
ASV755	Eukaryota_TSAR_Stramenopiles_Gyrista_Bacillariophyceae_unclassified_Bacillariophyceae_NA_NA_NA	NA	Certain, Tabularia. Common.	Tabularia sp.	CAATAGCGTATATTAAAGTTGTTGCAGTTAAAAAGCTCGTAGTTGGATTTGTGGTTGATCTGTCCGGTCCAACACTTTTGTGTAGGTACTTGGACGGGTCGTCCATCCTTGGGTGGAATCTGTGTGGCATTAGGTTGTCGTGCAGGGGATGCCCATCTTTTACTGTGAAAAAATTAGAGTGTTCAAAGCAGGCTTATGCCGTTGAATATATTAGCATGGAATAATGAGATAGGACCTTGGTACTATTTTGTTGGTTTGCGCACCGAGGTAATGATTAATAGGGACAGTTGGGGGTATTCGTATTCCATTGTCAGAGGTGAAATTCTTGGATTTTTGGAAGACGAACTACTGCGAAAGCATTTACCAAGGATGTTTTCATTAATCAAGAACGAAAGTTAG…	14	0	0	0	0	10	0	0	0	0	0	0	0	0
ASV90	Eukaryota_TSAR_Stramenopiles_Gyrista_Bacillariophyceae_Licmophorales_Ulnariaceae_Tabularia_unclassified_Tabularia	Tabularia sp.	Certain, Tabularia. Common.	Tabularia sp.	CAATAGCGTATATTAAAGTTGTTGTAGTTAAAAAGCTCGTAGTTGGATTTGTGGTTGAGCTGTCCGGTCCGACACTTTTGTGTGGGTACTTGGACGGCTCGTCCATCCTTGGGTGGAATCTGTGTGGCATTAGGTTGTCGTGCAGGGGATGCCCATCTTTTACTGTGAAAAAATTAGAGTGTTCAAAGCAGGCTTATGCCGTTGAATATATTAGCATGGAATAATGAGATAGGACCTTGGTACTATTTTGTTGGTTTGCGCACCGAGGTAATGATTAATAGGGACAGTTGGGGGTATTCGTATTCCATTGTCAGAGGTGAAATTCTTGGATTTTTGGAAGACGAACTACTGCGAAAGCATTTACCAAGGATGTTTTCATTAATCAAGAACGAAAGTTAG…	90	213	0	0	0	793	103	203	0	67	0	0	77	0
ASV213	Eukaryota_TSAR_Stramenopiles_Gyrista_Bacillariophyceae_Licmophorales_Ulnariaceae_Tabularia_unclassified_Tabularia	Tabularia sp.		Tabularia sp.	CAATAGCGTATATTAAAGTTGTTGCAGTTAAAAAGCTCGTAGTTGGATTTGTGGTTGAGCTGTCCGGTCCGACACTTTTGTGTGGGTACTTGGACGGCTCGTCCATCCTTGGGTGGAATCTGTGTGGCATTAGGTTGTCGTGCAGGGGATGCCCATCTTTTACTGTGAAAAAATTAGAGTGTTCAAAGCAGGCTTATGCCGTTGAATATATTAGCATGGAATAATGAGATAAGACCTTGGTACTATTTTGTTGGTTTGCGCACCGAGGTAATGATTAATAGGGACAGTTGGGGGTATTCGTATTCCATTGTCAGAGGTGAAATTCTTGGATTTTTGGAAGACGAACTACTGCGAAAGCATTTACCAAGGATGTTTTCATTAATCAAGAACGAAAGTTAG…	0	107	0	0	0	259	0	0	0	0	0	0	0	0
ASV4	Eukaryota_TSAR_Stramenopiles_Gyrista_Bacillariophyceae_unclassified_Bacillariophyceae_NA_NA_NA	NA	Tabularia, certain. Tabularia tabulata. Commonly found on the eelgrass. Imaged. Previously reported. (BLAST: 747, 747, 100%, 0.0, 100.00%) Excellent results and excellent distance tree results.	Tabularia tabulata	CAATAGCGTATATTAAAGTTGTTGCAGTTAAAAAGCTCGTAGTTGGATTTGTGGTTGAGCTGTCCGGTCCGACACTTTTGTGTGGGTACTTGGACGGCTCGTCCATCCTTGGGTGGAATCTGTGTGGCATTAGGTTGTCGTGCAGGGGATGCCCATCTTTTACTGTGAAAAAATTAGAGTGTTCAAAGCAGGCTTATGCCGTTGAATATATTAGCATGGAATAATGAGATAGGACCTTGGTACTATTTTGTTGGTTTGCGCACCGAGGTAATGATTAATAGGGACAGTTGGGGGTATTCGTATTCCATTGTCAGAGGTGAAATTCTTGGATTTTTGGAAGACGAACTACTGCGAAAGCATTTACCAAGGATGTTTTCATTAATCAAGAACGAAAGTTAG…	3523	7436	0	0	0	27178	2136	7179	48	2305	4	0	2943	811
ASV867	Eukaryota_TSAR_Telonemia_Telonemia_X_Telonemia_XX_Telonemia_XXX_Telonemia-Group-1_Telonema-Group-1_Telonema_subtile	Telonema subtile	possible, not a diatom	Telonema subtile	CAATAGCGTATATTAAAGTTGTTGCAGTTAAAAAGCTCGTAGTTGGATCTCAGGGTGAGCTCAGTTGGTCGGCCTAATTGGTCAGAACTGGCTGACTCTCCCTTGTTTCTGAATCCCGGTCGGAGTTAATTCTTCGTTCGTGGACTTCAGATCGTTTACCTTGAAAAAATTAGAGTGTTCAAAGCGGGCGTTTGCTTGAATACATTAGCATGGAATAATGGAATAGGACCCTGGTTCTATTTTGTTGGTTTTGAGGACCAGAGTAATGATTAATAGGGATAGTTGGGGGCATTCATATTTAATTGTCAGAGGTGAAATTCTTGGATTTATGAAAGATGAACTTCTGCGAAAGCATTTGCCAAGGATGTTTTCATTAATCAAGAACGAAAGTTAGGGGAT	5	5	0	0	0	0	0	0	0	0	0	0	0	0
ASV538	Eukaryota_TSAR_Stramenopiles_Gyrista_Mediophyceae_Thalassiosirales_Thalassiosiraceae_Thalassiosira_unclassified_Thalassiosira	Thalassiosira sp.	Possible for Thalassiosira curviseriata. Good Blast results but poor distance tree. Not in historic records. We have identified T. curviseriata: https://inaturalist.ca/observations/142613095	Thalassiosira cf. curviseriata	CAATAGCGTATATTAAAGTTGTTGCAGTTAAAAAGCTCGTAGTTGGATTTCTGGCAGGAGCGACCGGTCAGACACTCTGTGTTTGAATTTGTGTTGTCTCTGGCCATCCTTGGGGAGATCGTGTTTGGCATTAAGTTGTCGGGCATGGGATACCCATCGTTTACTGTGAAAAAATTAGAGTGTTTAAAGCAGGCTTATGCCGTTGAATATATTAGCATGGAATAATAAGATAGGACTTCGGAACTATTTTGTTGGTTTGCGTTACGAAGTAATGATTAATAGGGACAGTTGGGGGTATTCGTATTTCGTTGTCAGAGGTGAAATTCTTGGATTTCCGAAAGACGAACTACTGCGAAAGCATTTACCAAGGATGTTTTCATTAATCAAGAACGAAAGTTA…	0	42	0	0	0	16	0	0	0	0	0	0	0	0
ASV109	Eukaryota_TSAR_Stramenopiles_Gyrista_Mediophyceae_Thalassiosirales_Thalassiosiraceae_Thalassiosira_Thalassiosira_minima	Thalassiosira minima	Thalassiosira, certain. BLAST not able to differentiate between T. minima and Thalassiosira nordenskioeldii	Thalassiosira sp.	CAATAGCGTATATTAAAGTTGTTGCAGTTAAAAAGCTCGTAGTTGGATTTCTGGCAGGAGGGACCGGTCACGCACTCTGTGTGTGAACTTGGCTCCCTCTGGCCATCCTTGGGGAGATCGTGTTTGGCATTAAGTTGTCGGGCATGGGATACCCATCGTTTACTGTGAAAAAATTAGAGTGTTTAAAGCAGGCTTATGCCGTTGAATATATTAGCATGGAATAATAAGATAGGACTTTGGAACTATTTTGTTGGTTTGCGTTACAAAGTAATGATTAATAGGGACAGTTGGGGGTATTCGTATTTCGTTGTCAGAGGTGAAATTCTTGGATTTCCGAAAGACGAACTACTGCGAAAGCATTTACCAAGGATGTTTTCATTAATCAAGAACGAAAGTTAG…	319	371	0	0	0	210	59	133	0	19	0	0	28	13
ASV80	Eukaryota_TSAR_Stramenopiles_Gyrista_Mediophyceae_Thalassiosirales_Thalassiosiraceae_Thalassiosira_unclassified_Thalassiosira	Thalassiosira sp.	indeterminate	Thalassiosira sp.	CAATAGCGTATATTAAAGTTGTTGCAGTTAAAAAGCTCGTAGTTGGATTTCTGGCAGGAGCGACCGGTCGCACACTATGTGTGTGAACTTGTGTTGTCTCTGGCCATCCTTGGGGAGATCCCGTTTGGCATTAAGTTGTCGGGCGGGGGATACCCATCGTTTACTGTGAAAAAATTAGAGTGTTTAAAGCAGGCTTATGCCGTTGAATATATTAGCATGGAATAATAAGATAGGACTTCGGAACTATTTTGTTGGTTTGCGTTACGAAGTAATGATTAATAGGGACAGTTGGGGGTATTCGTATTTCATTGTCAGAGGTGAAATTCTTGGATTTCTGAAAGACGAACTACTGCGAAAGCATTTACCAAGGATGTTTTCATTAATCAAGAACGAAAGTTA…	110	989	0	0	0	366	79	109	0	47	0	0	78	21
ASV261	Eukaryota_TSAR_Stramenopiles_Gyrista_Mediophyceae_Thalassiosirales_Thalassiosiraceae_Thalassiosira_unclassified_Thalassiosira	Thalassiosira sp.	Certain for genus.	Thalassiosira sp.	CAATAGCGTATATTAAAGTTGTTGCAGTTAAAAAGCTCGTAGTTGGATTTCTGGCAGGAGCGACCGGTCGCGCACTCTGTGCGTGAACTTGTGTTGTCTCTGGCCATCCTCGGGGAGATCCTGTTTGGCATTAAGTTGTCGGGCAGGGGATACCCGTCGTTTACTGTGAAAAAATTAGAGTGTTTAAAGCAGGCTTATGCCGTTGAATATATTAGCATGGAATAATAAGATAGGACTTCGGAACTATTTTGTTGGTTTGCGTTACGAAGTAATGATTAATAGGGACAGTTGGGGGTATTCGTATTTCATTGTCAGAGGTGAAATTCTTGGATTTCTGAAAGACGAACTACTGCGAAAGCATTTACCAAGGATGTTTTCATTAATCAAGAACGAAAGTTA…	0	141	0	0	0	18	0	11	0	0	0	0	7	0
ASV177	Eukaryota_TSAR_Stramenopiles_Gyrista_Bacillariophyceae_Bacillariales_Bacillariaceae_Nitzschia_unclassified_Nitzschia	Nitzschia sp.	Very likely, Tryblionella gaoana. Good BLAST and excellent distance tree results. Not in historic record.	Tryblionella gaoana	CAATAGCGTATATTAAAGTTGTTGCAGTTAAAAAGCTCGTAGTTGGATTTGTGGCTGTCGCGGGCGGCCTGGTACTTAGTGCCAGTGCTTGCATGCGTCGCCATCCTTGGGTGGAACCTGTGTGGCATTAGGTTGTCGTGCAGGGGATGCCCATCGTTTACTGTGAAAAAATTAGAGTGTTCAAAGCAGGCTTATGCCGTTGAATATGTTAGCATGGAATAATAAGATAGGACCTTGGTACTATTTTGTTGGTTTGCGCACCAAGGTAATGATTAAAAGGGACAGTTGTGGGTATTCGTATTCCATTGTCAGAGGTGAAATTCTTGGATTTTTGGAAGACGAACTACTGCGAAAGCATTTACCAAGGATGTTTTCATTAATCAAGAACGAAAGTTAGGG…	167	117	0	0	0	93	0	157	0	0	0	0	0	0
ASV155	Eukaryota_Archaeplastida_Chlorophyta_Chlorophyta_X_Ulvophyceae_Ulvales-relatives_Ulvales-relatives_X_Ulva_unclassified_Ulva	Ulva sp.	macroalgae	Ulva sp.	CAATAGCGTATATTTAAGTTGTTGCAGTTAAAAAGCTCGTAGTTGGATTTCGGGTGGGACGCAGCGGTCTCGCATTGCGTTTGTACTGCTGCAGCCCTCCTTCTTGCCGGGGGCGGCCTCTCGGACTTCACTGTCTGGGGGTCAGAATCGGCGATGTTACTTTGAGTAAATTAGAGTGTTCAAAGCAAGCTTACGCTCTGAATATAATAGCATGGGATAACACGACAGGACTCTGGCCTATCGTGTTGGTCTATAGGACCAGAGTAATGATTAAGAGGGACAGTCGGGGGCATTCGTATTCCGTTGTCAGAGGTGAAATTCTTGGATTTACGGAAGACGAACATCTGCGAAAGCATTTGCCAAGGATGTTTTCATTGATCAAGAACGAAAGTTGGGGGCT	386	35	0	0	0	107	50	28	0	0	0	0	23	8
ASV214	Eukaryota_Archaeplastida_Chlorophyta_Chlorophyta_X_Ulvophyceae_Ulvales-relatives_Ulvales-relatives_X_Ulva_unclassified_Ulva	Ulva sp.		Ulva sp.	CAATAGCGTATATTTAAGTTGTTGCAGTTAAAAAGCTCGTAGTTGGATTTCGGGTGGGATGCAGCGGTCTCGCATTGCGTTTGTACTGCTGCAGCCCTCCTTCTTGCCGGGGGCGGCCCATCGGACTTCACTGTCTGGGGGTCAGAATCGGCGATGTTACTTTGAGTAAATTAGAGTGTTCAAAGCAAGCTTACGCTCTGAATATAATAGCATGGGATAACACGACAGGACTCTGGCCTATCGTGTTGGTCTATAGGACCAGAGTAATGATTAAGAGGGACAGTCGGGGGCATTCGTATTCCGTTGTCAGAGGTGAAATTCTTGGATTTACGGAAGACGAACATCTGCGAAAGCATTTGCCAAGGATGTTTTCATTGATCAAGAACGAAAGTTGGGGGCT	326	21	0	0	0	0	0	17	0	0	0	0	0	0
ASV243	Eukaryota_Archaeplastida_Chlorophyta_Chlorophyta_X_Ulvophyceae_Ulvales-relatives_Ulvales-relatives_X_Ulva_unclassified_Ulva	Ulva sp.		Ulva sp.	CAATAGCGTATATTTAAGTTGTTGCAGTTAAAAAGCTCGTAGTTGGATTTCGGGTGGGACGCAGCGGTCTCGCATTGCGTTTGTACTGCTGCAGCCCTCCTTCTTGCCGGGGGCGGCCCTTCGGACTTCACTGTCTGGGGGTCAGAATCGGCGATGTTACTTTGAGTAAATTAGAGTGTTCAAAGCAAGCTTACGCTCTGAATATAATAGCATGGGATAACACGACAGGACTCTGGCCTATCGTGTTGGTCTATAGGACCAGAGTAATGATTAAGAGGGACAGTCGGGGGCATTCGTATTCCGTTGTCAGAGGTGAAATTCTTGGATTTACGGAAGACGAACATCTGCGAAAGCATTTGCCAAGGATGTTTTCATTGATCAAGAACGAAAGTTGGGGGCT	221	38	0	0	0	27	0	0	0	0	0	0	0	0
ASV438	Eukaryota_Archaeplastida_Chlorophyta_Chlorophyta_X_Ulvophyceae_Ulvales-relatives_Ulvales-relatives_X_Ulva_unclassified_Ulva	Ulva sp.		Ulva sp.	CAATAGCGTATATTTAAGTTGTTGCAGTTAAAAAGCTCGTAGTTGGATTTCGGGTGGGACGCAGCGGTCTCGCATTGCGTTTGTACTGCTGCAGCCCTCCTTCTTGCCGGGGGCGGCCCTCCGGACTTTACTGTCTGGGGGTCAGAATCGGCGATGTTACTTTGAGTAAATTAGAGTGTTCAAAGCAAGCTTACGCTCTGAATATAATAGCATGGGATAACACGACAGGACTCTGGCCTATCGTGTTGGTCTATAGGACCAGAGTAATGATTAAGAGGGACAGTCGGGGGCATTCGTATTCCGTTGTCAGAGGTGAAATTCTTGGATTTACGGAAGACGAACATCTGCGAAAGCATTTGCCAAGGATGTTTTCATTGATCAAGAACGAAAGTTGGGGGCT	87	0	0	0	0	0	0	0	0	0	0	0	9	0
ASV200	Eukaryota_Archaeplastida_Chlorophyta_Chlorophyta_X_Ulvophyceae_Ulvales-relatives_Ulvales-relatives_X_Ulvaria_unclassified_Ulvaria	Ulvaria sp.		Ulvaria sp.	CAATAGCGTATATTTAAGTTGTTGCAGTTAAAAAGCTCGTAGTTGGATTTCGGGTGGGACGCAGCGGTCTCGCATTGCGTTTGTACTGCTGCAGCCTACCTTGCTGCCGGGGGCGGGCCTTCGGACTTTATTGCCCGGGGCCCAGAATCGGCGATGTTACTTTGAGTAAATTAGAGTGTTCAAAGCAAGCTTACGCTCTGAATATAATAGCATGGGATAACACGACAGGACTCTGGCCTATCGTGTTGGTCTATAGGACCAGAGTAATGATTAAGAGGGACAGTCGGGGGCATTCGTATTCCGTTGTCAGAGGTGAAATTCTTGGATTTACGGAAGACGAACATCTGCGAAAGCATTTGCCAAGGATGTTTTCATTGATCAAGAACGAAAGTTGGGGGCT	259	54	0	0	0	5	4	42	0	0	0	0	0	0
ASV16	Eukaryota_Archaeplastida_Streptophyta_Streptophyta_X_Embryophyceae_Embryophyceae_X_Embryophyceae_XX_Zostera_Zostera_marina	Zostera marina		Zostera marina	CAATAGCGTATATTTAAGTTGTTGCAGTTAAAAAGCTCGTAGTTGGACTTTGGGTTGGGTCGGCCGGTCCGCCTTTTGGTGTGCACCGACTGTCTTGTCCCTTCTGCTGGTGATGCGTTCCTGTCCTTAGTTGGTCGGGTCGTGCCTCCGGCGCTGTTACTTTGAAGAAATTAGAGTGCTCAAAGCAAGCCTACGCTCTGTATACATTAGCATGGGATAACATCACAGGATTTCGATCCTATTTTGTTGGCCTTCGGGATCGGAGTAATGATTAAGAGGGACAGTCGGGGGCATTCGTATTTCATAGTCAGAGGTGAAATTCTTGGATTTATGAAAGACGAACAACTGCGAAAGCATTTGCCAAGGATGTTTTCATTAATCAAGAACGAAAGTTGGGGG…	202	1995	0	0	0	99	8	32	4	14080	0	0	357	73
ASV359	Eukaryota_Archaeplastida_Streptophyta_Streptophyta_X_Embryophyceae_Embryophyceae_X_Embryophyceae_XX_Zostera_Zostera_marina	Zostera marina		Zostera marina	CAATAGCGTATATTTAAGTTGTTGCAGTTAAAAAGCTCGTAGTTGGACTTTGGGTTGGGTCGGCCGGTCCGCCTTTTGGTGTGCACCGACTGTCTTGTCCCTTCTGCTGGTGATGCGTTCCTGTCCTTAGTTGGTCGGGTCGTGCCTCCGGCGCTGTTACTTTGAAGAAATTAGAGTGCTCAAAGCAAGCCTACGCTCTGTATACATTAGCATGGGATAACATCACAGGATTTCGATCCTATTTTGTTGGCCTTTGGGATCGGAGTAATGATTAAGAGGGACAGTCGGGGGCATTCGTATTTCATAGTCAGAGGTGAAATTCTTGGATTTATGAAAGACGAACAACTGCGAAAGCATTTGCCAAGGATGTTTTCATTAATCAAGAACGAAAGTTGGGGG…	0	0	0	0	0	0	0	0	0	143	0	0	0	0
ASV167	Eukaryota_Archaeplastida_Streptophyta_Streptophyta_X_Embryophyceae_Embryophyceae_X_Embryophyceae_XX_Zostera_unclassified_Zostera	Zostera sp.		Zostera sp.	CAATAGCGTATATTTAAGTTGTTGCAGTTAAAAAGCTCGTAGTTGGACATTGGGTTGGGTCGGCCGGTCCGCCTTTTGGTGTGCACCGACTGTCTTGTCCCTTCTGCTGGTGATGCGTTCCTGTCCTTAGTTGGTCGGGTCGTGCCTCCGGCGCTGTTACTTTGAAGAAATTAGAGTGCTCAAAGCAAGCCTACGCTCTGTATACATTAGCATGGGATAACATCACAGGATTTCGATCCTATTTTGTTGGCCTTCGGGATCGGAGTAATGATTAAGAGGGACAGTCGGGGGCATTCGTATTTCATAGTCAGAGGTGAAATTCTTGGATTTATGAAAGACGAACAACTGCGAAAGCATTTGCCAAGGATGTTTTCATTAATCAAGAACGAAAGTTGGGGG…	62	98	0	0	0	0	0	0	0	412	0	0	0	0
