# Supplementary material for: Diatoms (Bacillariophyta) of the Salish Sea, Northeast Pacific: annotated checklist and new species reports
Source: Biodivers Data J. 2026 May 15;14:e189060. doi: 10.3897/BDJ.14.e189060 (PMC13197818; doi:10.3897/BDJ.14.e189060)
Supplement: Supplementary material 5 — Zostera marina samples - Montague Harbour - manually curated rbcL ASV taxon table [file bdj-14-e189060-s005.csv]

row_names	taxonomy	taxon	curation_notes	resolved_taxon	rbcL_sequence	1-M-RBCL	10-B-RBCL	10-M-RBCL	10-T-RBCL	11-B-RBCL	11-M-RBCL	6-B-RBCL	8-B-RBCL	8-M-RBCL
ASV316	Eukaryota_Bacillariophyta_Bacillariophyceae_Thalassiophysales_Catenulaceae_Amphora_Amphora helenensis	Amphora helenensis	Likely: Amphora cf. helenensis	Amphora cf. helenensis	CGTTACTGCTGGTACTATGGAAGAAGTGTATAAACGTGCTGAGTACGCTAAAACTGTAGGATCTGTAATTATTATGATCGATTTAGTTATGGGTTACACTGCAATTCAAAGTATTGCACTTTGGTCGCGTGAAAACGACATGCTTTTACACTTACACCGTGCTGGTAACTCTACATATGCTCGTCAAAAGAATCATGGTATTAACTTCCGTGTTATCTGTAAATGGATGCGTATGTCAGGTGTAGATCATATCCACGCTGGTA	0	11	0	0	0	27	0	0	0
ASV121	Eukaryota_Bacillariophyta_Bacillariophyceae_Thalassiophysales_Catenulaceae_Amphora_no identification	Amphora sp.	indeterminate; Amphora, good indications of Amphora abludens	Amphora sp.	CATTACTGCAGCTACAATGGAAGAAGTGTACAAACGTGCAGAATATGCTAAAGCATCTGGCTCTGTAATTGTTATGATCGATTTAGTTATGGGTTATACAGCAATTCAAAGTATTGCAATTTGGGCTCGTGAAAACGATATGCTTTTACACTTACACCGTGCAGGTAACTCTACATATGCTCGTCAAAAAAATCATGGTATTAACTTCCGTGTTATTTGTAAATGGATGCGTATGTCTGGTGTAGATCATATCCACGCTGGTA	0	359	30	20	138	25	0	0	3
ASV670	Eukaryota_Bacillariophyta_Bacillariophyceae_Thalassiophysales_Catenulaceae_Amphora_no identification	Amphora sp.	indeterminate; Amphora, good indications of Amphora abludens	Amphora sp.	TATTACTGGCGGTACTATGGAAGAAGTGTACAAACGTGCAGAATATGCTAAAGCATCAGGCTCTTTAATTGTTATGATCGATTTAGTTATGGGTTATACAGCAATTCAAAGTATTGCACTTTGGGCTCGTGAAAACGATATGCTTTTACATTTACACCGTGCAGGTAACTCTACATATGCTCGTCAAAAAAATCATGGTATTAACTTCCGTGTTATTTGTAAATGGATGCGTATGTCTGGTGTAGATCATATCCACGCAGGTA	0	0	20	7	0	0	0	0	0
ASV322	Eukaryota_Bacillariophyta_Bacillariophyceae_Thalassiophysales_Catenulaceae_Amphora_no identification	Amphora sp.	Certain: Amphora sp.	Amphora sp.	CGTTACTGCTGGTACTATGGAAGACGTGTACAAACGTTCTGAGTACGCTAAAACTGTAGGTTCTGTAATTATTATGATCGATTTAGTTATGGGTTATACAGCAATTCAAAGTATCGCATTATGGGCTCGCGATAACGATATGCTTTTACACTTACACCGTGCAGGTAACTCTACTTATGCTCGTCAAAAGAATCATGGTATTAACTTCCGTGTTATCTGTAAATGGATGCGTATGTCAGGTGTAGATCATATCCACGCTGGTA	0	25	0	0	0	0	0	0	0
ASV696	Eukaryota_Bacillariophyta_Bacillariophyceae_Thalassiophysales_Catenulaceae_Amphora_Amphora sp.	Amphora sp.	indeterminate; either Nitzschia or Amphora	Bacillariaceae	CGTTACAGCTGCAACTATGGAAGAAGTAATCAAACGTTGTGAGTACGCTAAAGAAGTAGGATCTATCGTTGTTATGATCGATTTAGTTATGGGTTATACAGCAATTCAGAGTGCTGCTATCTGGGCTCGTGAAAATGATATGCTTTTACATTTACACCGTGCAGGTAACTCTACATACGCTCGTCAAAAAAATCACGGTATTAACTTCCGAGTTATTTGTAAGTGGATGCGTATGTCTGGTGTAGATCATATCCACGCTGGTA	0	0	0	0	15	0	0	0	0
ASV299	Eukaryota_Bacillariophyta_unknown class_unknown order_unknown family_Medlinella_Medlinella amphoroidea	Medlinella amphoroidea	Ether Nitzschia sp. or Medinella sp.	Bacillariaceae	CGTTACAGCTGCAACTATGGAAGAAGTATACAAACGTTGTGAGTATGCTAAAGAAGTAGGTTCTGTAATTGTAATGATCGATTTAGTTATGGGTTACACAGCAATTCAAAGTACTGCTATTTGGGCTCGTGAAAACGATATGCTTTTACATTTACACCGTGCAGGTAACTCTACATACGCACGTCAAAAAAATCATGGTATTAACTTCCGTGTTATTTGTAAGTGGATGCGTATGTCTGGTGTAGATCATATCCACGCTGGTA	4	41	0	8	19	36	0	0	0
ASV473	Eukaryota_Bacillariophyta_Bacillariophyceae_Naviculales_Amphipleuraceae_Halamphora_Halamphora bistriata	Halamphora bistriata	Uncertain wheither Halamphora or Amphora	Bacillariophyceae	CATCACTGGTGGTACAATGGAAGAAGTTTACAAACGTGCTGAATACGCAAAATCAGTAGGTTCTGTAATTGTGATGATCGATTTAGTTATGGGTTACACAGCAATTCAAAGTATTGCTCTTTGGGCTCGTGATAACGATATGTTATTACACTTACACCGTGCAGGTAACTCTACATACGCTCGTCAAAAGAACCATGGTATTAACTTCCGTGTTATCTGTAAATGGATGCGTATGTCTGGTGTAGATCATATCCACGCTGGTA	0	18	0	14	39	7	0	0	0
ASV720	Eukaryota_Bacillariophyta_Bacillariophyceae_Naviculales_no identification_no identification_no identification	NA	indeterminate: between Navicula and Pleurosigma	Bacillariophyceae	CATTACTGCAGCTACTATGGAAGAAGTTTACAAACGTGCAGAGTATGCTAAAACGGTAGGTTCTGTAATTGTTATGATCGATTTAGTAATGGGTTACACAGCAATTCAAAGTATTGCTTTATGGGCTCGTGACAACGATATGGTTTTACATTTACATCGTGCTGGTAACTCTACTTACGCTCGTCAAAAAAACCATGGTATCAACTTCCGTGTTATCTGTAAATGGATGCGTATGTCTGGTGTAGATCATATCCATGCTGGTA	0	9	0	0	0	0	0	0	0
ASV416	Eukaryota_Bacillariophyta_unknown class_unknown order_unknown family_unknown genus_Bacillariophyta sp. SZCZCH968	Bacillariophyta	indeterminate	Bacillariophyta	CATCACTGCAGGTACAATGGAAGAAGTTTACAAGCGTGCTGAGTACGCTAAAGCAGTAGGTTCTATCGTTGTAATGATCGATTTAGTTATGGGTTACACAGCAATTCAAAGTGCTGCTATCTGGGCTCGTGACAACGATGTGTTATTACACTTACATCGTGCTGGTAACTCTACATATGCTCGTCAAAAGAATCATGGTATTAACTTCCGTGTTATCTGTAAATGGATGCGTATGTCTGGTGTAGATCATATCCACGCTGGTA	0	28	0	0	0	0	0	0	0
ASV34	Eukaryota_Bacillariophyta_Coscinodiscophyceae_Thalassiosirales_Skeletonemataceae_Skeletonema_Skeletonema costatum	Skeletonema costatum	Mol. Data uncertain. One of the most common planktonic diatoms.	Bacillariophyta	CATTACAGCTGCGACAATGGAAGAAGTATACAAACGTGCTGAGTATGCTAAAGCTGTTGGTTCTATCGTTGTTATGATCGATTTAGTAATGGGTTACACTGCAATTCAATCAATTGCATACTGGGCTCGTGAAAACGATATGTTATTACACTTACACCGTGCTGGTAACTCTACATACGCTCGTCAAAAGAATCATGGTATTAACTTCCGTGTTATCTGTAAATGGATGCGTATGTCTGGTGTAGATCACATCCACGCTGGTA	4	1054	55	210	486	563	59	0	51
ASV216	Eukaryota_Bacillariophyta_Bacillariophyceae_Cocconeidales_Cocconeidaceae_no identification_no identification	NA	Certain : Cocconeis sp., signal of Cocconeis mascarenica	Cocconeis sp.	CGTTACTGCAGGTACAATGGAAGAAGTGTACAAGCGTGCTGAATACGCAAAAGCTGTAGGTTCAGTAGTTATCATGATCGATTTAGTAATGGGTTACACAGCAATTCAAAGTATTGCTATCTGGTCTCGTGAAAACGATATGCTTTTACATTTACACCGTGCAGGTAACTCTACTTACGCTCGTCAGAAAAACCATGGTATCAACTTCCGTGTTATTTGTAAATGGATGCGTATGTCTGGTGTAGATCATATCCACGCTGGTA	3	132	0	26	78	34	0	0	0
ASV94	Eukaryota_Bacillariophyta_Bacillariophyceae_Bacillariales_Bacillariaceae_Cylindrotheca_Cylindrotheca closterium	Cylindrotheca closterium		Cylindrotheca cf. closterium	CGTTACAGCTGCAACAATGGAAGAAATTTACAAACGTTCAGAGTACGCGAAAGAAGTAGGTTCTATCGTTATCATGATCGATTTAGTTATGGGTTATACAGCAATCCAAAGTATTGCTTTATGGGCTCGTGAAAATGATATGCTTTTACATTTACACCGTGCTGGTAATTCAACTTACGCACGTCAAAAAAATCACGGTATCAACTTCCGTGTAATTTGTAAATGGATGCGTATGTCTGGTGTAGATCATATCCATGCTGGTA	0	961	51	0	108	16	7	0	6
ASV146	Eukaryota_Bacillariophyta_Bacillariophyceae_Bacillariales_Bacillariaceae_Cylindrotheca_Cylindrotheca closterium	Cylindrotheca closterium	Most likley, but not certain: Cylindrotheca closterium (Blast 1e-2e, distance tree excellent)	Cylindrotheca cf. closterium	CGTTACTGCTGCAACAATGGAAGAAGTATACAAACGTTCAGAGTATGCGAAAGAAGTAGGTTCAATCGTTATCATGATCGATTTAGTTATGGGTTATACAGCAATTCAAAGTATTGCTTTATGGGCTCGTGAAAATGACATGCTTTTACATTTACACCGTGCTGGTAATTCAACTTATGCACGTCAAAAAAATCATGGTATTAACTTCCGTGTAATTTGTAAATGGATGCGTATGTCTGGTGTAGATCATATCCATGCTGGTA	3	247	0	31	52	64	11	0	5
ASV83	Eukaryota_Bacillariophyta_Bacillariophyceae_Bacillariales_Bacillariaceae_Cylindrotheca_Cylindrotheca closterium	Cylindrotheca closterium	Likely: Cylindrotheca cf. closterium.	Cylindrotheca cf. closterium	CGTTACTGGTGCTACTATGGAAGACGTATACAAACGTTCTGAGTATGCTAAAGAAGTAGGTTCGATCGTTATCATGATCGATTTAGTTATGGGTTACACAGCAATTCAAAGTATTGCTTTATGGGCTCGTGAAAACGACATGCTTTTACATTTACATCGTGCTGGTAACTCTACTTACGCTCGTCAAAAAAACCACGGGATTAACTTCCGTGTAATTTGTAAATGGATGCGTATGTCTGGTGTAGATCATATCCACGCTGGTA	0	903	45	77	150	95	9	0	0
ASV298	Eukaryota_Bacillariophyta_Bacillariophyceae_Bacillariales_Bacillariaceae_Cylindrotheca_Cylindrotheca closterium	Cylindrotheca closterium	Likely: Cylindrotheca cf. closterium.	Cylindrotheca cf. closterium	CGTTACAGCTGCTACGATGGAAGAAGTATACAAACGTGCTGAGTATGCTAAAGAAGTAGGTTCAATTGTTATCATGATTGATTTAGTTATGGGTTATACAGCAATTCAAAGTATTGCTTTATGGGCTCGTGAAAATGATATGCTTTTACACTTACACCGTGCTGGTAACTCTACTTATGCTCGTCAAAAAAATCACGGTATTAATTTCCGTGTTATTTGTAAATGGATGCGTATGTCTGGTGTAGATCACATTCATGCTGGTA	0	42	0	7	54	21	0	0	0
ASV210	Eukaryota_Bacillariophyta_Bacillariophyceae_Bacillariales_Bacillariaceae_Cylindrotheca_no identification	Cylindrotheca sp.	Most likley, but not certain: Cylindrotheca closterium (Blast 2e, distance tree excellent)	Cylindrotheca cf. closterium	CGTTACTGGTGCAACGATGGAAGACGTATACAAACGTTCAGAGTATGCGAAAGACGTAGGTTCTATCGTTATTATGATCGATTTAGTTATGGGTTATACAGCAATTCAAAGTATTGCTTTATGGGCTCGTGAAAATGACATGCTTTTACATTTACACCGTGCTGGTAATTCAACTTATGCACGTCAAAAAAATCATGGTATTAACTTCCGTGTAATCTGTAAATGGATGCGTATGTCTGGTGTAGATCATATTCATGCTGGTA	0	137	7	0	63	42	11	0	4
ASV93	Eukaryota_Bacillariophyta_Bacillariophyceae_Bacillariales_Bacillariaceae_Cylindrotheca_Cylindrotheca closterium	Cylindrotheca closterium	Cylindrotheca closterium. Found morphologically in the March 7, 2021 samples	Cylindrotheca closterium	TGTTACTGCTGCGACAATGGAAGAAATCTACAAACGTTCAGAGTATGCGAAAGAAGTAGGTTCTATCGTTATCATGATCGATTTAGTTATGGGATATACAGCAATCCAAAGTATTGCTTTATGGGCTCGTGAAAATGATATGCTTTTACATTTACATCGTGCTGGTAACTCAACTTACGCACGTCAGAAAAATCATGGTATCAACTTCCGTGTGATCTGTAAATGGATGCGTATGTCAGGTGTAGATCATATCCATGCTGGTA	7	363	17	284	222	142	37	0	16
ASV189	Eukaryota_Bacillariophyta_Bacillariophyceae_Bacillariales_Bacillariaceae_Cylindrotheca_Cylindrotheca closterium	Cylindrotheca closterium	Certain: Cylindrotheca closterium (Blast 1e-top of list, distance tree excellent)	Cylindrotheca closterium	TGTTACTGCTGCGACAATGGAAGAAATCTACAAACGTTCAGAGTATGCGAAAGAAGTAGGTTCTATCGTTATCATGATCGATTTAGTTATGGGATATACAGCAATCCAAAGTATTGCTTTATGGGCTCGTGAGAATGATATGCTTTTACATTTACACCGTGCTGGTAACTCAACTTACGCACGTCAAAAAAATCATGGTATCAACTTCCGTGTAATCTGTAAATGGATGCGTATGTCAGGTGTAGATCATATCCATGCTGGTA	0	94	0	10	50	165	10	0	0
ASV226	Eukaryota_Bacillariophyta_Mediophyceae_Cymatosirales_Cymatosiraceae_Extubocellulus_Extubocellulus sp. 1 MPA-2013	Extubocellulus sp.	Certain: Extubocellulus sp.	Extubocellulus sp.	CATTACAGCCGCTACTATGGAAGAAGTGTACAAACGTGCTGATTACGCTAAGAAAATCGGTTCGATTGTTGTAATGATCGATTTAGTGATGGGTTATACAGCAATCCAAAGTATTGCTTTATGGGCTCGTGAAAATGACATGTTATTACATTTACATCGTGCTGGTAACTCTACATACGCGCGTCAAAAGAACCACGGTATTAACTTCCGTGTTATCTGTAAATGGATGCGTATGTCTGGTGTAGATCATATCCACGCTGGTA	0	72	0	18	47	21	0	0	2
ASV422	Eukaryota_Bacillariophyta_Bacillariophyceae_Naviculales_Sellaphoraceae_Fallacia_Fallacia litoricola	Fallacia litoricola	Possible: Fallacia cf. litoricola (2e, good distance tree)	Fallacia cf. litoricola	CATCACAGGTGCTACAATGGAAGATGTATACGAACGTGCAGAATATGCTAAAACTGTTGGTTCTATCATTGTTATGATCGATTTAGTTATGGGTTACACAGCAATTCAAAGTGCTGCGTTATGGGCTCGTGACAACGACATGGTATTACATTTACATCGTGCCGGTAACTCTACTTACGCTCGTCAAAAGAATCACGGTATTAACTTCCGTGTTATCTGTAAATGGATGCGTATGTCTGGTGTAGATCATATCCACGCAGGTA	0	0	0	0	0	24	5	0	0
ASV247	Eukaryota_Bacillariophyta_Bacillariophyceae_Naviculales_Sellaphoraceae_Fallacia_Fallacia litoricola	Fallacia litoricola	Fallacia litoricola (1e, good distance tree) Previously reported by Rao, V.N.R. and Lewin, J. (1976).	Fallacia litoricola	CATCACAGGTGCTACAATGGAAGATGTATACGAACGTGCAGAATATGCTAAAGCTGTTGGTTCTGTAATTGTTATGATCGATTTAGTTATGGGTTACACAGCAATTCAAAGTGCTGCGTTATGGTCTCGTAACAACGACATGGTATTACATTTACATCGTGCCGGTAACTCTACTTACGCTCGTCAAAAGAATCACGGTATTAACTTCCGTGTTATCTGTAAATGGATGCGTATGTCTGGTGTAGATCATATCCACGCAGGTA	0	116	0	0	14	0	0	0	0
ASV479	Eukaryota_Bacillariophyta_Bacillariophyceae_Naviculales_Sellaphoraceae_Fallacia_Fallacia laevis	Fallacia laevis	Certain: Fallacia, species uncertain.	Fallacia sp.	CGTTACTGGAGCTACTATGGAAGACGTTTACCAACGTGCAGAATATGCTAAAGCAGTAGGTTCTATAATTATCATGATCGATTTAGTTATGGGTTACACAGCAATCCAAAGTATTGCTATTTGGGCTCGTAATAATGACATGGTTTTACATTTACACCGTGCCGGTAACTCTACTTACGCTCGTCAAAAGAACCACGGTATTAACTTCCGTGTTATCTGTAAATGGATGCGTATGTCTGGTGTAGATCATATCCACGCTGGTA	0	0	0	0	0	0	0	0	3
ASV456	Eukaryota_Bacillariophyta_Bacillariophyceae_Naviculales_Sellaphoraceae_Fallacia_Fallacia laevis	Fallacia laevis	Likely: Fallacia, species uncertain.	Fallacia sp.	CGTTACTGGAGCTACTATGGAAGACGTTTACCAACGTGCAGAATATGCTAAAGCAGTAGGTTCTATAATTATCATGATCGATTTAGTTATGGGTTACACAGCAATCCAAAGTATTGCTATTTGGGCTCGTAATAATGACATGGTTTTACATTTACACCGTGCCGGTAACTCTACTTACGCTCGTCAAAAGAACCACGGTATTAACTTCCGTGTTATTTGTAAATGGATGCGTATGTCTGGTGTAGATCATATCCACGCTGGTA	0	8	0	0	0	0	0	0	0
ASV258	Eukaryota_Bacillariophyta_Bacillariophyceae_Naviculales_Sellaphoraceae_Fallacia_Fallacia litoricola	Fallacia litoricola	Possible: Fallacia cf. Litoricola, Fallacia cf. bosoensis or Fallacia hodgeana	Fallacia sp.	CATCACAGGTGCTACAATGGAAGATGTATACGAACGTGCAGAATATGCTAAATCTGTTGGTTCTATCATTGTTATGATCGATTTAGTTATGGGTTACACAGCAATTCAAAGTGCTGCGTTATGGTCTCGTAACAACGACATGGTATTACATTTACACCGTGCCGGTAACTCTACTTACGCTCGTCAAAAGAATCACGGTATTAACTTCCGTGTTATCTGTAAATGGATGCGTATGTCTGGTGTAGATCATATCCACGCAGGTA	0	16	0	0	0	0	0	0	0
ASV529	Eukaryota_Bacillariophyta_Bacillariophyceae_Naviculales_Sellaphoraceae_Fallacia_Fallacia litoricola	Fallacia litoricola	Certain: Fallacia, species uncertain.	Fallacia sp.	CATCACGGGTGCTACAATGGAAGATGTATACGAACGTGCAGAATATGCTAAAGCTGTTGGTTCTATCATTGTTATGATCGATTTAGTTATGGGTTACACAGCAATTCAAAGTGCTGCGTTATGGGCTCGTAACAACGACATGGTATTACATTTACATCGTGCCGGTAACTCTACTTACGCTCGTCAAAAGAATCATGGTATTAACTTCCGTGTTATCTGTAAATGGATGCGTATGTCTGGTGTAGATCATATCCACGCAGGTA	0	8	0	0	0	0	0	0	0
ASV317	Eukaryota_Bacillariophyta_Bacillariophyceae_Naviculales_Sellaphoraceae_Fallacia_no identification	Fallacia sp.		Fallacia sp.	CGTTACAGGTGCTACAATGGAAGATGTATACGAACGTGCAGAATATGCTAAAGCTGTTGGTTCTGTGATCATTATGATCGATTTAGTTATGGGTTACACAGCAATTCAAAGTATTGCGTTATGGTCTCGTAACAACGACATGGTATTACATTTACACCGTGCCGGTAACTCTACTTACGCTCGTCAAAAGAATCATGGTATTAACTTCCGTGTTATCTGTAAATGGATGCGTATGTCTGGTGTAGATCATATCCACGCCGGTA	0	18	0	0	0	0	0	0	0
ASV311	Eukaryota_Bacillariophyta_Fragilariophyceae_Fragilariales_Fragilariaceae_Gedaniella_Gedaniella panicellus	Gedaniella panicellus	Gedaniella cf. panicellus (NR) Most likely: Gedaniella panicellus (distance tree excellent, BLAST good)	Gedaniella cf. panicellus	CGTTACTGCTGCGACTATGGAAGAAGTTTACGAACGTGCTGAATACGCTAAAGCAGTTGGTTCTGTAATCATCATGATCGATTTAGTTATGGGTTACACAGCAATTCAAAGTATTGCTTACTGGTCTCGTGCAAATGACATGTTATTACATTTACATCGTGCTGGTAACTCAACATACGCTCGTCAAAAGAATCATGGTATTAACTTCCGTGTTATCTGTAAATGGATGCGTATGGCTGGTGTGGATCATATTCACGCAGGTA	0	49	0	0	0	0	11	0	0
ASV240	Eukaryota_Bacillariophyta_Fragilariophyceae_Fragilariales_Fragilariaceae_Gedaniella_Gedaniella paucistriata	Gedaniella paucistriata	Gedaniella cf. paucistriata (NR). Certain: Gedaniella sp. Either Gedaniella paucistriata or Gedaniella panicellus	Gedaniella cf. paucistriata	CGTAACTGCTGCGACTATGGAAGAAGTTTACGAACGTGCTGAATACGCTAAAGCAGTTGGTTCTGTAATCATCATGATCGATTTAGTTATGGGTTACACAGCAATTCAAAGTATTGCTTACTGGGCTCGTGCAAATGATATGCTTTTACATTTACATCGTGCTGGTAACTCTACATACGCTCGTCAAAAGAATCATGGTATTAACTTCCGTGTTATCTGTAAATGGATGCGTATGGCTGGTGTGGATCATATCCACGCAGGTA	0	43	5	8	7	0	0	0	0
ASV631	Eukaryota_Bacillariophyta_Bacillariophyceae_Cymbellales_Rhoicospheniaceae_Gomphonemopsis_Gomphonemopsis cf. pseudoexigua	Gomphonemopsis cf. pseudoexigua	Gomphonemopsis cf. pseudoexigua (NR). Possible: Gomphonemopsis cf. pseudoexigua	Gomphonemopsis cf. pseudoexigua	CATTACTGCTGGTACAATGGAAGAAGTATACAAACGTGCTGAGTATGCAAAAACAGTTGGTTCTGTTATTGTTATGATCGATTTAGTTATGGGTTACACTGCAATCCAATCTATCGCAATCTGGGCTCGTGAAAATGATATGCTTTTACATTTACATCGTGCAGGTAACTCAACATATGCTCGTCAAAAAAATCATGGTATTAATTTCCGTGTAATTTGTAAATGGATGCGTATGTCTGGTGTAGATCATATCCACGCTGGTA	0	22	0	0	11	0	0	0	0
ASV360	Eukaryota_Bacillariophyta_Bacillariophyceae_Naviculales_Amphipleuraceae_Halamphora_no identification	Halamphora sp.	indeterminate	Halamphora sp.	CATCACTGCAGCGACAATGGAAGAAGTTTACAAACGTGCTGAGTACGCTAAAGCAGTAGGTTCTATCGTTGTAATGATCGATTTAGTTATGGGTTACACAGCAATTCAAAGTGCTGCTATTTGGGCTCGTGAAAACGATATGTTATTACACTTACACCGTGCTGGTAACTCTACTTACGCTCGTCAAAAGAATCACGGTATTAACTTCCGTGTTATCTGTAAATGGATGCGTATGTCTGGTGTAGATCATATCCACGCTGGTA	0	48	7	44	0	0	0	0	0
ASV604	Eukaryota_Bacillariophyta_Bacillariophyceae_Naviculales_Amphipleuraceae_Halamphora_no identification	Halamphora sp.	indeterminate	Halamphora sp.	CATCACTGCCGCTACAATGGAAGAAGTTTACAAACGTGCTGAGTACGCTAAAGCAGTAGGTTCTATCGTTGTAATGATCGATTTAGTTATGGGTTACACAGCAATTCAAAGTGCTGCTATTTGGGCTCGTGAAAATGATATGTTATTACATTTACACCGTGCTGGTAACTCTACTTACGCTCGTCAAAAGAACCACGGTATTAACTTCCGTGTTATCTGTAAATGGATGCGTATGTCTGGTGTAGATCATATCCACGCTGGTA	0	26	0	0	0	0	0	0	0
ASV274	Eukaryota_Bacillariophyta_Bacillariophyceae_Naviculales_Naviculaceae_Haslea_Haslea avium	Haslea avium	Haslea avium (NR). CertainL Haslea. Possible: Haslea avium (5e and good distance tree)	Haslea cf. avium	CATCACAGCAGCTACTATGGAAGAAGTTTACAAGCGTGCTGAGTACGCTAAAATGGTAGGTTCTATCGTAGTTATGATCGATTTAGTAATGGGTTATACAGCAATCCAAAGTATTGCTTTATGGGCTCGTGAAAACGATATGTTATTACACTTACATCGTGCTGGTAACTCTACTTACGCTCGTCAAAAGAACCACGGTATTAACTTCCGTGTTATCTGTAAATGGATGCGTATGTCTGGTGTAGATCATATCCACGCTGGTA	0	69	0	0	0	0	7	0	0
ASV312	Eukaryota_Bacillariophyta_Bacillariophyceae_Naviculales_Naviculaceae_Haslea_Haslea avium	Haslea avium		Haslea cf. avium	CATCACAGCAGCTACTATGGAAGAAGTTTACAAGCGTGCAGAGTACGCTAAAACTGTAGGTTCTATCGTAGTTATGATCGATTTAGTAATGGGTTATACAGCAATCCAAAGTATTGCTTTATGGGCTCGTGAAAACGATATGTTATTACACTTACACCGTGCTGGTAACTCTACTTACGCTCGTCAAAAGAACCACGGTATTAACTTCCGTGTTATCTGTAAATGGATGCGTATGTCTGGTGTAGATCACATCCACGCTGGTA	0	47	0	0	0	33	4	0	0
ASV427	Eukaryota_Bacillariophyta_Bacillariophyceae_Naviculales_Naviculaceae_Haslea_Haslea avium	Haslea avium		Haslea cf. avium	CATCACAGCAGCTACTATGGAAGAAGTTTACAAGCGTGCAGAGTACGCTAAAACTGTAGGTTCTATCGTAGTTATGATCGATTTAGTAATGGGTTATACAGCAATCCAAAGTATTGCTTTATGGGCTCGTGAAAACGATATGTTATTACACTTACACCGTGCTGGTAACTCGACTTACGCTCGTCAAAAGAACCACGGTATTAACTTCCGTGTTATCTGTAAATGGATGCGTATGTCTGGTGTAGATCACATCCACGCTGGTA	0	45	0	0	0	0	0	0	0
ASV102	Eukaryota_Bacillariophyta_Bacillariophyceae_Naviculales_Naviculaceae_Haslea_Haslea cf. howeana	Haslea cf. howeana	Haslea cf. howeana (NR). Good BLAST and good distance tree.	Haslea cf. howeana	CATCACAGCAGCTACTATGGAAGAAGTGTACAAACGTGCTGAGTACGCTAAAACGGTTGGTTCTATCGTTGTAATGATCGATTTAGTAATGGGTTACACAGCAATCCAAAGTATTGCTTTATGGGCTCGTGAAAACGATATGTTATTACACTTACATCGTGCTGGTAACTCTACTTACGCTCGTCAAAAGAACCACGGTATTAACTTCCGTGTTATCTGTAAATGGATGCGTATGTCTGGTGTAGATCACATCCACGCTGGTA	0	228	0	320	90	0	0	0	8
ASV38	Eukaryota_Bacillariophyta_Bacillariophyceae_Naviculales_Naviculaceae_Haslea_Haslea crucigera	Haslea crucigera	Haslea crucigera (Previously reported) Likely: Haslea cf. crucigera (2e, very good distance tree)	Haslea crucigera	CGTTACTGCAGCTACAATGGAAGAAGTTTACAAACGTGCAGAGTACGCTAAAGCTGTAGGTTCTGTAATTATCATGATCGATTTAGTAATGGGATACACAGCAATCCAAAGTATTGCTATCTGGTCTCGTGAAAACGACATGGTTTTACATTTACATCGTGCTGGTAACTCTACTTACGCTCGTCAAAAGAACCACGGTATTAACTTCCGTGTTATCTGTAAATGGATGCGTATGTCTGGTGTAGATCATATCCATGCTGGTA	5	326	0	144	40	0	0	0	3
ASV302	Eukaryota_Bacillariophyta_Bacillariophyceae_Naviculales_Naviculaceae_Navicula_Navicula cf. criophila	Navicula cf. criophila	Haslea sp.	Haslea sp.	CATCACAGCAGCTACTATGGAAGAAGTTTACAAGCGTGCTGAGTACGCTAAAATGGTAGGTTCTATCGTAGTTATGATCGATTTAGTAATGGGTTATACAGCAATCCAAAGTATTGCTTTATGGGCTCGTGATAACGATATGTTATTACATTTACATCGTGCTGGTAACTCTACTTACGCTCGTCAAAAGAACCACGGTATTAACTTCCGTGTTATCTGTAAATGGATGCGTATGTCTGGTGTAGATCATATCCACGCTGGTA	0	0	0	0	21	28	0	0	12
ASV50	Eukaryota_unknown phylum_Raphidophyceae_Chattonellales_Chattonellaceae_Heterosigma_Heterosigma akashiwo	Heterosigma akashiwo	NA	Heterosigma akashiwo	CGTTACAGCTGCTACTATGGAAGAAATGTATGAGCGTGCTGACTATGCTAAAGCTGTTGGTTCTGTAATTGTTATGATTGACCTTGTAATTGGTTACACAGCTATTCAAAGTATGGCTATCTGGGCACGTAAGAATGATATGATCTTACATTTACACCGTGCAGGTAACTCTACTTATGCTCGTCAAAAGAATCACGGTATCAACTTCCGTGTAATTTGTAAATGGATGCGTATGGCTGGGGTAGACCACATTCACGCTGGTA	0	143	4	35	68	87	0	0	0
ASV320	Eukaryota_Bacillariophyta_Bacillariophyceae_Bacillariales_Bacillariaceae_Nitzschia_Nitzschia volvendirostrata	Nitzschia volvendirostrata	Homoeocladia cf. volvendirostrata (NR). Previous records of H. angularis & H. distans. Possible: Homoeocladia cf. volvendirostrata (M) 100%, 2e, 97.48%, good distance tree	Homoeocladia cf. volvendirostrata	CATCACAGCTGCTACTATGGAAGAATGTATCAAACGTGCTGAGTACGCTAAAGAAGTTGGCTCTATCATCATCATGGTTGATTTAGTTATGGGTTACACAGCTTTACAAAGTATGGCTTTATGGGCTCGTGAAAACGATATGCTTTTACATTTACACCGTGCGGGTAACTCTACTTACGCTCGTCAAAAAAATCACGGTATTAACTTCCGTGTTATTTGTAAATGGATGCGTATGACTGGTGTAGATCATATTCACGCTGGTA	0	7	0	60	0	0	0	0	0
ASV496	Eukaryota_Bacillariophyta_Bacillariophyceae_Cocconeidales_Achnanthidiaceae_Lemnicola_Lemnicola sp.	Lemnicola sp.	Very likely for genus: Lemnicola sp. (1e and good distance tree, however, other genera are 1e in top 10 BLAST)	Lemnicola sp	CATCACTGCTGGTACAATGGAAGAAGTGTACAAACGTGCTGAGTATGCTAAAGCTGTTGGTTCAATCGTTGTAATGATTGATTTAGTAATGGGTTATACAGCAATTCAAAGTGCTGCAATCTGGTCTCGTGACAACGATATGCTTTTACATTTACATCGTGCGGGTAACTCTACATACGCTCGTCAAAAGAATCATGGTATTAACTTCCGTGTTATCTGTAAATGGATGCGTATGTCTGGTGTGGATCATATCCATGCTGGTA	0	31	41	0	0	0	0	0	0
ASV110	Eukaryota_Bacillariophyta_Fragilariophyceae_Licmophorales_Licmophoraceae_Licmophora_Licmophora paradoxa	Licmophora paradoxa	Licmophora paradoxa. Previously reported. Certain genus, Licmophora cf. paradoxa, species identified morphologically on the March 7, 2021 and other samples.	Licmophora paradoxa	CATCACAGGAGCAACTATGGAAGATGTTTATAAACGTGCTGAATATGCTAAAGCTGTCGGATCTGTAATTGTCATGATTGATTTAGTTATGGGTTATACCGCAATTCAATCTATCGCTCTTTGGGCTCGTGAAAATGATATGGTATTACATTTACATCGTGCAGGTAATTCAACTTATGCGCGTCAAAAAAATCATGGTATCAATTTCCGTGTAATTTGTAAATGGATGCGTATGTGTGGTGTAGATCATATCCACGCAGGTA	0	34	326	630	415	10	3	0	0
ASV308	Eukaryota_Bacillariophyta_Fragilariophyceae_Licmophorales_Licmophoraceae_Licmophora_no identification	Licmophora sp.	Certain: Licmophora, but not able to resolve between L. abbreviata and L. paradoxa, both species identified in Salish Sea waters.	Licmophora sp.	CATCACTGGTGCTACTATGGAAGACGTTTATAAACGTGCTGAATACGCTAAAGCTGTAGGTTCTGTAGTTGTTATGATCGATTTAGTTATGGGTTATACGGCAATTCAATCTGCTGCTATTTGGTCACGTGAAAACGATATGGTTTTACATTTACACCGTGCAGGTAATTCAACTTACGCTCGTCAAAAAAATCATGGTATTAACTTCCGTGTAATTTGTAAATGGATGCGTATGTCTGGTGTAGATCATATCCATGCTGGTA	0	0	0	0	0	13	0	0	0
ASV262	Eukaryota_Bacillariophyta_no identification_no identification_no identification_no identification_no identification	NA	indeterminate	NA	CATTACTGCTGGTACAATGGAAGAAGTGTACAAACGTGCTGAGTACGCTAAAGCTGTTGGTTCTATCGTTGTAATGATCGATTTAGTTATGGGTTACACAGCAATTCAAAGTGCTGCAATCTGGGCTCGTGATAACGATATGCTTTTACATTTACACCGTGCAGGTAACTCAACTTACGCTCGTCAAAAGAACCACGGTATTAACTTCCGTGTTATCTGTAAATGGATGCGTATGTCTGGTGTAGATCATATCCACGCTGGTA	0	146	0	0	19	4	0	0	0
ASV32	Eukaryota_Bacillariophyta_unknown class_unknown order_unknown family_unknown genus_Diatom plastids in Baicalellia solaris	NA	indeterminate	NA	CATCACAGCAGCTACTATGGAAGAAGTTTACAAGCGTGCTGAGTACGCTAAAATGGTAGGTTCTATCGTAGTGATGATCGATTTAGTAATGGGTTATACAGCAATTCAAAGTATTGCTTTATGGGCTCGTGAAAACGATATGTTATTACATTTACATCGTGCTGGTAACTCTACTTACGCTCGTCAAAAAAACCACGGTATTAACTTCCGTGTTATTTGTAAATGGATGCGTATGTCTGGTGTAGATCATATTCACGCTGGTA	14	958	35	224	792	892	184	0	349
ASV71	Eukaryota_Bacillariophyta_unknown class_unknown order_unknown family_unknown genus_Diatom plastids in Pogaina paranygulgus	NA	indeterminate	NA	CATCACAGCAGCTACTATGGAAGAAGTTTATAAACGTGCAGAGTACGCTAAAACAGTAGGTTCTATAATTGTAATGATCGATCTAGTTATGGGTTATACAGCAATCCAAAGTATTGCTTTATGGGCTCGTGAAAACGATATGGTTTTACATTTACACCGTGCTGGTAACTCTACTTACGCTCGTCAAAAAAACCATGGTATTAACTTCCGTGTTATCTGTAAATGGATGCGTATGTCTGGTGTAGATCATATCCACGCTGGTA	62	84	0	52	319	245	19	0	11
ASV85	Eukaryota_Bacillariophyta_unknown class_unknown order_unknown family_unknown genus_Diatom plastids in Pogaina paranygulgus	NA	indeterminate; likely Pleurosigma sp.	NA	CATCACAGCAGCTACTATGGAAGAAGTTTATAAACGTGCAGAATACGCTAAAACGGTGGGTTCTATAATTGTAATGATCGATTTAGTTATGGGTTATACAGCAATCCAAAGTATTGCTTTATGGGCTCGTGAAAACGATATGGTTTTACATTTACACCGTGCTGGTAACTCTACTTATGCTCGTCAAAAAAACCATGGTATTAACTTCCGTGTTATCTGTAAATGGATGCGTATGTCTGGTGTAGATCACATCCACGCTGGTA	0	118	0	0	0	0	0	0	0
ASV23	Eukaryota_unknown phylum_unknown class_unknown order_unknown family_unknown genus_Heterokontophyta sp. 1 SEH-2013	NA	indeterminate	NA	CGTTACAGCTGCTACGATGGAAGAAATCTACAAGCGTGCTGAATATGCTAAAGCTGTTGGTTCTATCGTTATTATGATCGATTTAGTAATGGGTTACACTGCGATTCAATCAATTGCATATTGGGCTCGTGATAACGATATGCTTTTACATTTACACCGTGCTGGTAACTCTACTTACGCGCGTCAAAAGAACCATGGTATTAACTTCCGTGTTATCTGTAAATGGATGCGTATGTCAGGTGTAGATCATATTCACGCCGGTA	127	893	101	302	2169	2403	162	0	170
ASV97	Eukaryota_unknown phylum_unknown class_unknown order_unknown family_unknown genus_Heterokontophyta sp. 1 SEH-2013	NA	indeterminate	NA	CGTTACTGCAGCTACTATGGAAGAAGTGTACAAACGTGCTGAGTACGCTAAAATGGTTGGTTCAATCGTTATCATGATCGATTTAGTAATGGGTTATACTGCAATTCAAAGTATTGCTTTATGGTCTCGTGAAAACGACATGCTTTTACATTTACATCGTGCTGGTAACTCAACTTACGCTCGTCAAAAGAATCACGGTATTAACTTCCGTGTTATCTGTAAATGGATGCGTATGTCTGGTGTAGATCATATCCACGCTGGTA	0	83	179	835	184	20	0	0	20
ASV168	Eukaryota_unknown phylum_unknown class_unknown order_unknown family_unknown genus_Heterokontophyta sp. 1 SEH-2013	NA	indeterminate	NA	CGTTACAGCTGCTACGATGGAAGAAATCTACAAGCGTGCTGAATATGCTAAAGCTGTTGGTTCTATCGTTATTATGATCGATTTAGTAATGGGTTACACTGCGATTCAATCAATTGCATACTGGGCTCGTGAAAACGATATGCTTTTACATTTACACCGTGCTGGTAACTCTACTTACGCGCGTCAAAAGAACCATGGTATTAACTTCCGTGTTATCTGTAAATGGATGCGTATGTCAGGTGTAGATCATATTCACGCCGGTA	0	39	0	0	205	43	0	0	16
ASV230	Eukaryota_unknown phylum_unknown class_unknown order_unknown family_unknown genus_Heterokontophyta sp. 1 SEH-2013	NA	indeterminate: likley Navicula sp.	NA	CGTTACAGCAGCTACAATGGAAGAAATGTATAACCGTGCGGAGTTTGCTAAATCAGTTGGTTCTGTAGTTGTAATGATCGATTTAGTTATTGGTTACACTGCTATTCAAACAATGGGTATTTGGGCTCGTAACAACGATATGATTTTACATTTACACCGTGCAGGTAACTCAACATATGCACGTCAAAAAAATCATGGTATTAACTTCCGTGTAATTTGTAAATGGATGCGTATGGCAGGTGTGGATCATATTCATGCTGGTA	0	0	0	0	6	0	0	0	0
ASV123	Eukaryota_unknown phylum_unknown class_unknown order_unknown family_unknown genus_Heterokontophyta sp. SEH-2012	NA		NA	CATCACAGCAGCTACTATGGAAGAAGTGTACAAACGTGCTGAATACGCTAAAAACGTTGGTTCTATCGTTGTTATGATCGATTTAGTAATGGGTTACACAGCAATTCAAAGTATTGCTTTATGGGCTCGTGAAAACGATATGTTATTACACTTACACCGTGCTGGTAACTCTACTTACGCTCGTCAAAAGAACCACGGTATTAACTTCCGTGTTATCTGTAAATGGATGCGTATGTCTGGTGTAGATCACATCCACGCTGGTA	0	0	0	0	48	56	0	0	0
ASV153	Eukaryota_unknown phylum_unknown class_unknown order_unknown family_unknown genus_Heterokontophyta sp. SEH-2012	NA		NA	CATCACAGCAGCTACTATGGAAGAAGTGTACAAACGTGCTGAATACGCTAAAAACGTTGGTTCTATCGTTGTTATGATCGATTTAGTAATGGGTTACACAGCAATTCAAAGTATTGCTTTATGGGCTCGTGAAAACGATATGTTATTACATTTACATCGTGCTGGTAACTCTACTTACGCTCGTCAAAAGAATCACGGTATTAACTTCCGTGTTATCTGTAAATGGATGCGTATGTCTGGTGTAGATCATATCCACGCTGGTA	0	73	0	132	0	0	0	0	0
ASV347	Eukaryota_unknown phylum_unknown class_unknown order_unknown family_unknown genus_Heterokontophyta sp. SEH-2012	NA		NA	CGTCACAGCAGCTACTATGGAAGAAGTGTACAAACGTGCTGAATACGCTAAAAACGTTGGTTCTATCGTTGTTATGATTGATTTAGTAATGGGTTACACAGCAATTCAAAGTATTGCTTTATGGGCTCGTGAAAATGATATGTTATTACACTTACATCGTGCTGGTAACTCTACTTACGCTCGTCAAAAGAATCACGGTATTAACTTCCGTGTTATCTGTAAATGGATGCGTATGTCTGGTGTAGATCACATCCACGCTGGTA	0	14	0	0	0	0	0	0	0
ASV67	Eukaryota_unknown phylum_unknown class_unknown order_unknown family_unknown genus_uncultured marine phototrophic eukaryote	NA		NA	CATCACAGCAGCGACTATGGAAGAAGTTTACAAACGTGCTGAATATGCTAAAAGCGTTGGTTCGATCATTGTTATGATCGATTTAGTAATGGGTTATACAGCAATCCAAAGTATTGCTTTATGGTCTCGTGACAACGATATGGTTTTACATTTACACCGTGCTGGTAACTCTACTTACGCTCGTCAAAAGAACCATGGTATTAACTTCCGTGTTATCTGTAAATGGATGCGTATGTCTGGTGTAGATCATATCCACGCTGGTA	199	638	74	583	637	94	45	0	35
ASV149	Eukaryota_unknown phylum_unknown class_unknown order_unknown family_unknown genus_uncultured marine phototrophic eukaryote	NA		NA	CGTAACAGCTGCAACAATGGAAGAAGTATACAAACGTGCTGAGTATGCTAAACAAATTGGTTCTATTGTTATTATGATCGATTTAGTTATGGGTTATACAGCAATTCAATCAATTGCATACTGGGCTCGTGAAAATGATATGCTTTTACATTTACACCGTGCTGGTAACTCTACTTACGCTCGTCAAAAAAATCATGGTATTAACTTCCGTGTTATTTGTAAATGGATGCGTATGTCAGGTGTAGATCATATTCACGCCGGTA	0	13	0	0	4	0	0	0	0
ASV108	Eukaryota_unknown phylum_unknown class_unknown order_unknown family_unknown genus_uncultured phototrophic eukaryote	NA		NA	CATCACAGCTGGAACTTTAGAAGAATGTTATAAACGTGCAGAATATGCTAAAGAAGTTGGCTCTATCGTAATCATGGTTGATTTAGTTATGGGTTACACAGCATTACAAAGTATGGCTATCTGGTCTCGTGAAAACGATATGCTTTTACATTTACACCGTGCGGGTAACTCTACTTACGCTCGTCAAAAAAATCATGGTATTAACTTCCGTGTTATCTGTAAATGGATGCGTATGACTGGTGTAGATCATATTCACGCTGGTA	7	31	0	24	282	661	18	0	5
ASV165	Eukaryota_Bacillariophyta_Bacillariophyceae_Naviculales_Naviculaceae_Navicula_Navicula cf. duerrenbergiana	Navicula cf. duerrenbergiana	Navicula cf. duerrenbergiana. (NR). Certain: Navicula cf. duerrenbergiana, BLAST is top hit and 100% 5.e, 100%, distance tree is good. Not in Historic records.	Navicula cf. duerrenbergiana	CATCACAGCAGCTACTATGGAAGAAGTGTACAAACGTGCAGAGTACGCTAAAATGGTTGGCTCTATCATCGTTATGATCGATTTAGTAATGGGTTACACAGCAATTCAAAGTATTGCTTTATGGGCTCGTGAAAACGATATGTTATTACACTTACACCGTGCTGGTAACTCTACTTACGCTCGTCAAAAGAACCATGGTATTAACTTCCGTGTTATCTGTAAATGGATGCGTATGTCTGGTGTAGATCACATTCACGCTGGTA	0	30	0	66	0	0	0	0	0
ASV516	Eukaryota_Bacillariophyta_Bacillariophyceae_Naviculales_Naviculaceae_Navicula_Navicula agatkae	Navicula agatkae	Navicula cf. agatkae (NR) Certain: Navicula sp., signal for Navicula agatkae (1e, poor distance tree) not found in historic records.	Navicula cf. agatkae	CATTACTGCAGCTACTATGGAAGAAGTATACAAACGTGCTGAGTATGCTAAAACAGTTGGTTCTATCGTTGTAATGATTGATTTAGTAATGGGTTACACAGCAATCCAAAGTATTGCTTTATGGGCTCGTGAAAATGACATGTTATTACATTTACACCGTGCTGGTAACTCTACTTACGCTCGTCAAAAGAATCATGGTATTAACTTCCGTGTTATCTGTAAATGGATGCGTATGTCTGGTGTAGATCATATCCATGCTGGTA	0	0	0	52	0	0	0	0	0
ASV194	Eukaryota_Bacillariophyta_Bacillariophyceae_Naviculales_Naviculaceae_Navicula_Navicula concordia	Navicula concordia	Navicula cf. concordia (NR). Certain: Navicula cf. concordia (2e, good distance tree results although N. permunita shows up well in the data). Navicula concordia is not in the Historic Records	Navicula cf. concordia	CATCACAGCAGCTACTATGGAAGAAGTATACAAACGTGCTGAGTATGCTAAAACGGTTGGTTCTATCATCGTTATGATCGATTTAGTTATGGGTTATACAGCAATTCAAAGTATTGCTTTATGGGCTCGTGACAACGACATGCTTTTACATTTACATCGTGCTGGTAACTCTACTTATGCTCGTCAAAAGAACCATGGTATTAACTTCCGTGTTATCTGTAAATGGATGCGTATGTCTGGTGTAGATCATATCCACGCTGGTA	0	70	0	145	137	0	0	0	0
ASV265	Eukaryota_Bacillariophyta_Bacillariophyceae_Naviculales_Naviculaceae_Navicula_Navicula concordia	Navicula concordia	Certain: Navicula cf. concordia (1e, good distance tree results although N. permunita shows up in the distance tree alignments as well as N. concordia. Navicula concordia is not in the Historic Records	Navicula cf. concordia	CATCACAGCAGCTACTATGGAAGAAGTTTACAAACGTGCAGAGTATGCTAAAACGGTTGGTTCTATCATCGTTATGATCGATTTAGTTATGGGTTATACAGCAATTCAAAGTATTGCTTTATGGGCTCGTGAGAACGACATGCTTTTACATTTACATCGTGCTGGTAACTCTACTTACGCTCGTCAAAAGAACCATGGTATTAACTTCCGTGTTATCTGTAAATGGATGCGTATGTCTGGTGTAGATCATATCCACGCTGGTA	0	0	59	0	74	0	0	0	0
ASV285	Eukaryota_Bacillariophyta_Bacillariophyceae_Naviculales_Naviculaceae_Navicula_Navicula concordia	Navicula concordia	Note: a marine species, but found in sub-Antartica, Kerguelen Islands: Navicula concordia Riaux-Gobin & Witkowski 2010: 121, figs. 8-24	Navicula cf. concordia	CATCACAGCAGCTACTATGGAAGAAGTTTACAAACGTGCAGAGTATGCTAAAACGGTTGGTTCTATCATCGTTATGATCGATTTAGTTATGGGTTATACAGCAATTCAAAGTATTGCTTTATGGGCTCGTGATAACGACATGCTTTTACATTTACATCGTGCTGGTAACTCTACTTACGCTCGTCAAAAGAACCATGGTATTAACTTCCGTGTTATCTGTAAATGGATGCGTATGTCTGGTGTAGATCATATCCACGCTGGTA	0	0	0	104	0	0	0	0	0
ASV390	Eukaryota_Bacillariophyta_Bacillariophyceae_Naviculales_Naviculaceae_Navicula_Navicula flagellifera	Navicula flagellifera	Navicula cf. flagellifera (NR). Indeterminate Navicula sp: either Navicula criophiliforma or Navicula flagellifera (both 1e, not showing up in distance tree, though N. concordia is)	Navicula cf. flagellifera	CATCACAGCAGCGACTATGGAAGAAGTTTACAAACGTGCTGAGTATGCTAAGAGCGTTGGTTCGATCGTTGTTATGATCGATTTAGTAATGGGTTATACAGCAATTCAAAGTATTGCTTTATGGGCTCGTGAAAACGACATGCTTTTACATTTACATCGTGCTGGTAACTCTACTTACGCTCGTCAAAAGAACCACGGTATTAACTTCCGTGTTATCTGTAAATGGATGCTTATGTCTGGTGTAGATCATATCCACGCTGGTA	0	0	121	0	0	0	0	0	0
ASV169	Eukaryota_Bacillariophyta_Bacillariophyceae_Naviculales_Naviculaceae_Navicula_Navicula gregaria	Navicula gregaria	Navicula cf. gregaria (NR). Good BLAST and good distance tree results	Navicula cf. gregaria	CATCACAGCAGCTACTATGGAAGAAGTATACAAACGTGCAGAGTATGCTAAAACAGTAGGTTCTATCATTGTAATGATCGATTTAGTAATGGGTTATACAGCGATTCAAAGTATTGCTCTTTGGGCTCGTGAAAACGATATGCTTTTACACTTACACCGTGCTGGTAACTCTACTTACGCTCGTCAAAAGAATCATGGTATCAACTTCCGTGTTATCTGTAAATGGATGCGTATGTCTGGTGTAGATCACATCCACGCTGGTA	0	74	50	467	31	21	0	0	0
ASV10	Eukaryota_Bacillariophyta_Bacillariophyceae_Naviculales_Naviculaceae_Navicula_Navicula perminuta	Navicula perminuta	Navicula perminuta Previously reported by Tynii (1986). Likely: Navicula cf. perminuta	Navicula cf. perminuta	TTACTGCAGCTACAATGGAAGAAGTTTACAAGCGTGCTGAGTACGCTAAATCTGTAGGTTCTATCATTGTTATGATCGATTTAGTAATGGGTTACACAGCAATTCAAAGTATTGCTTTATGGGCTCGTGAAAATGACATGTTATTACATTTACACCGTGCTGGTAACTCAACTTACGCACGTCAAAAGAATCACGGTATTAACTTCCGTGTTATCTGTAAGTGGATGCGTATGTCTGGTGTAGATCATATCCACGCTGGTA	406	0	894	0	20323	2433	168	0	135
ASV24	Eukaryota_Bacillariophyta_Bacillariophyceae_Naviculales_Naviculaceae_Navicula_Navicula perminuta	Navicula perminuta	Certain: Navicula cf. perminuta	Navicula cf. perminuta	TTACTGCAGCTACAATGGAAGAAGTTTACAAGCGTGCTGAGTACGCTAAGTCTGTAGGTTCTATCATTGTTATGATCGATTTAGTAATGGGTTACACAGCAATTCAAAGTATTGCTTTATGGGCTCGTGAAAATGACATGTTATTACATTTACATCGTGCTGGTAACTCAACTTACGCACGTCAAAAGAATCACGGTATTAACTTCCGTGTTATCTGTAAGTGGATGCGTATGTCTGGTGTAGATCATATCCACGCTGGTA	361	0	1037	0	6815	2219	132	0	64
ASV553	Eukaryota_Bacillariophyta_Bacillariophyceae_Naviculales_Naviculaceae_Navicula_Navicula salinicola	Navicula salinicola	Navicula cf. salinicola Previously reported by Tynii (1986). Certain: Navicula cf. salinicola (100%, 1e, 99.24%, distance tree OK)	Navicula cf. salinicola	CGTTACAGCAGCTACTATGGAAGAAGTGTACAAACGTGCTGAGTACGCTAAAATGGTTGGTTCTATTGTAATTATGATCGATTTAGTAATGGGTTATACAGCAATTCAAAGTATTGCTTTATGGTCTCGTGAAAACGATATGGTATTACACTTACACCGTGCTGGTAACTCTACTTACGCTCGTCAAAAGAATCACGGTATTAACTTCCGTGTTATCTGTAAATGGATGCGTATGTCTGGTGTAGATCACATCCACGCTGGTA	0	18	0	0	0	0	0	0	0
ASV375	Eukaryota_Bacillariophyta_Bacillariophyceae_Naviculales_Naviculaceae_Navicula_Navicula perminuta	Navicula perminuta	Certain: Navicula perminuta (1e, good distance tree)	Navicula perminuta	TTACTGCAGCTACAATGGAAGAAGTTTACAAGCGTGCTGAGTACGCTAAGAGTGTAGGTTCTATCATTGTTATGATCGATTTAGTTATGGGTTACACAGCAATTCAAAGTATTGCTTTATGGGCTCGTGATAATGACATGTTATTACATTTACATCGTGCTGGTAACTCAACTTACGCACGTCAAAAGAATCACGGTATTAACTTCCGTGTTATCTGTAAGTGGATGCGTATGTCTGGTGTAGATCATATCCATGCTGGTA	0	50	0	0	25	0	0	0	0
ASV9	Eukaryota_Bacillariophyta_Bacillariophyceae_Naviculales_Naviculaceae_Navicula_Navicula perminuta	Navicula perminuta		Navicula perminuta	CATTACTGCAGCTACAATGGAAGAAGTTTACAAGCGTGCTGAGTACGCTAAATCTGTAGGTTCTATCATTGTTATGATCGATTTAGTAATGGGTTACACAGCAATTCAAAGTATTGCTTTATGGGCTCGTGAAAATGACATGTTATTACATTTACACCGTGCTGGTAACTCAACTTACGCACGTCAAAAGAATCACGGTATTAACTTCCGTGTTATCTGTAAGTGGATGCGTATGTCTGGTGTAGATCATATCCACGCTGGTA	0	11323	0	26089	0	0	0	0	0
ASV31	Eukaryota_Bacillariophyta_Bacillariophyceae_Naviculales_Naviculaceae_Navicula_Navicula perminuta	Navicula perminuta		Navicula perminuta	CATTACTGCAGCTACAATGGAAGAAGTTTACAAGCGTGCTGAGTACGCTAAGTCTGTAGGTTCTATCATTGTTATGATCGATTTAGTAATGGGTTACACAGCAATTCAAAGTATTGCTTTATGGGCTCGTGAAAATGACATGTTATTACATTTACATCGTGCTGGTAACTCAACTTACGCACGTCAAAAGAATCACGGTATTAACTTCCGTGTTATCTGTAAGTGGATGCGTATGTCTGGTGTAGATCATATCCACGCTGGTA	0	3746	0	7598	0	0	0	0	0
ASV342	Eukaryota_Bacillariophyta_Bacillariophyceae_Naviculales_Naviculaceae_Navicula_Navicula perminuta	Navicula perminuta		Navicula perminuta	TTACTGCAGCTACAATGGAAGAAGTTTACAAGCGTGCTGAGTACGCTAAGTCTGTAGGTTCTATCATTGTTATGATCGATTTAGTAATGGGTTATACAGCAATTCAAAGTATTGCTTTATGGGCTCGTGAAAATGACATGTTATTACATTTACACCGTGCTGGTAACTCAACTTACGCACGTCAAAAGAACCATGGTATTAACTTCCGTGTTATCTGTAAGTGGATGCGTATGTCTGGTGTAGATCATATCCACGCTGGTA	0	22	77	0	0	0	0	0	0
ASV193	Eukaryota_Bacillariophyta_Bacillariophyceae_Naviculales_Naviculaceae_no identification_no identification	NA	Certain: Navicula sp.	Navicula sp.	CATCACAGCAGCTACTATGGAAGAAGTGTACAAACGTGCTGAGTACGCTAAAATGCTTGGTTCTATCGTTGTTATGATCGATTTAGTAATGGGTTATACAGCAATTCAAAGTATTGCTTTATGGGCTCGTGAAAACGATATGGTATTACATTTACATCGTGCTGGTAACTCTACTTACGCTCGTCAAAAGAACCACGGTATTAACTTCCGTGTTATCTGTAAATGGATGCGTATGTCTGGTGTAGATCACATCCATGCTGGTA	0	330	5	0	0	0	8	0	0
ASV425	Eukaryota_Bacillariophyta_Bacillariophyceae_Naviculales_Naviculaceae_no identification_no identification	NA	Certain: Navicula sp.	Navicula sp.	CATTACAGCGGCTACTATGGAAGAAGTGTACAAACGTGGTGAGTACGCTAAAAATGTTGGTTCTATCGTTGTTATGATCGATTTAGTAATGGGTTACACAGCAATTCAAAGTATTGCTTTATGGGCTCGTGAAAACGATATGGTATTACACTTACACCGTGCTGGTAACTCTACTTACGCTCGTCAAAAAAACCACGGTATTAACTTCCGTGTTATTTGTAAATGGATGCGTATGTCTGGTGTAGATCACATCCACGCTGGTA	0	0	0	92	0	0	0	0	0
ASV514	Eukaryota_Bacillariophyta_Bacillariophyceae_Naviculales_Naviculaceae_no identification_no identification	NA	Certain: Navicula sp., signal for Navicula ramosissima (1e, poor distance tree) found in historic record as Navicula ramosissima f. amplior (Kützing) Cleve 1895: 26 (as 'amplia') (F)	Navicula sp.	CGTCACAGCAGCTACTATGGAAGAAGTTTACAAACGTGCAGAGTATGCTAAAACTGTTGGTTCTATCATCGTGATGATCGATTTAGTAATGGGTTATACAGCAATCCAAAGTATTGCTTTATGGGCTCGTGACAATGATATGCTTTTACACTTACACCGTGCTGGTAACTCTACTTACGCTCGTCAAAAGAACCATGGTATCAACTTCCGTGTTATCTGTAAATGGATGCGTATGTCTGGTGTAGATCACATCCACGCTGGTA	3	0	0	0	0	0	0	0	0
ASV611	Eukaryota_Bacillariophyta_no identification_no identification_no identification_no identification_no identification	NA	Certain: Navicula sp.; signal for Navicula brunelii (not found in Historic records)	Navicula sp.	CATCACAGCAGCTACTATGGAAGAAGTGTATAAGCGTGCAGAATACGCTAAAACAGTTGGTTCTATTGTCGTTATGATCGATTTAGTAATGGGTTACACAGCAATCCAAAGTATTGCTTTATGGGCTCGTGAAAATGATATGTTATTACACTTACACCGTGCTGGTAACTCTACTTACGCTCGTCAAAAGAACCACGGTATTAACTTCCGTGTTATCTGTAAATGGATGCGTATGTCTGGTGTAGATCACATCCACGCTGGTA	0	27	0	0	0	0	0	0	0
ASV528	Eukaryota_Bacillariophyta_no identification_no identification_no identification_no identification_no identification	NA	Certain: Navicula sp.	Navicula sp.	CGTTACTGCAGCTACTATGGAAGAAGTGTACAAACGTGCAGAGTATGCTAAAGTGGTAGGCTCTATCGTTATCATGATTGATTTAGTAATGGGTTATACAGCAATTCAAAGTATTGCTTTATGGGCTCGTGAAAATGATATGCTTTTACACTTACACCGTGCTGGTAACTCTACATATGCTCGTCAAAAGAATCATGGTATTAACTTCCGTGTTATCTGTAAATGGATGCGTATGTCTGGTGTAGATCATATCCACGCTGGTA	0	19	0	0	0	0	0	0	0
ASV200	Eukaryota_Bacillariophyta_Bacillariophyceae_Naviculales_Naviculaceae_Navicula_Navicula cf. duerrenbergiana	Navicula cf. duerrenbergiana	Indeterminate: Navicula duerrenbergiana is 5.e, 100% and 98.86%, distance tree is too far away for the quiry to be a definite hit. not enough for a cf.	Navicula sp.	CATCACAGCAGCTACTATGGAAGAAGTGTACAAACGTGCAGAGTACGCTAAAATGGTTGGCTCTATCGTTGTTATGATCGATTTAGTAATGGGTTATACAGCAATTCAAAGTATTGCTTTATGGGCTCGTGAAAACGATATGTTATTACACTTACACCGTGCTGGTAACTCTACTTACGCTCGTCAAAAGAACCATGGTATTAACTTCCGTGTTATCTGTAAATGGATGCGTATGTCTGGTGTAGATCACATTCACGCTGGTA	0	0	0	126	0	0	0	0	0
ASV468	Eukaryota_Bacillariophyta_Bacillariophyceae_Naviculales_Naviculaceae_Navicula_Navicula cf. glaciei	Navicula cf. glaciei	Certain: Navicula. Indeterminate; though a signal in the BLAST results. Could not open the last four leaves in the distance tree to see the species.	Navicula sp.	CGTTACTGCAGCTACAATGGAAGAAGTTTACAAGCGTGCTGAGTACGCTAAAACTGTAGGTTCTATCATTATTATGATCGATTTAGTAATGGGTTATACAGCAATTCAAAGTATTGCTTTATGGTCTCGTGAAAATGACATGTTATTACATTTACATCGTGCTGGTAACTCAACTTACGCACGTCAAAAGAATCACGGTATTAACTTCCGTGTTATCTGTAAGTGGATGCGTATGTCTGGTGTAGATCATATTCATGCTGGTA	0	0	0	0	53	12	0	0	0
ASV1	Eukaryota_Bacillariophyta_Bacillariophyceae_Naviculales_Naviculaceae_Navicula_Navicula flagellifera	Navicula flagellifera	Indeterminate Navicula	Navicula sp.	CATCACAGCAGCGACTATGGAAGAAGTTTACAAACGTGCTGAGTATGCTAAGAGCGTTGGTTCGATCGTTGTTATGATCGATTTAGTAATGGGTTATACAGCAATTCAAAGTATTGCTTTATGGGCTCGTGAAAACGACATGCTTTTACATTTACATCGTGCTGGTAACTCTACTTACGCTCGTCAAAAGAACCACGGTATTAACTTCCGTGTTATCTGTAAATGGATGCGTATGTCTGGTGTAGATCATATCCACGCTGGTA	691	36777	15274	49869	40286	25006	3105	0	3819
ASV21	Eukaryota_Bacillariophyta_Bacillariophyceae_Naviculales_Naviculaceae_Navicula_Navicula flagellifera	Navicula flagellifera	Navicula sp.	Navicula sp.	CATCACAGCAGCGACTATGGAAGAAGTTTACAAACGTGCTGAGTATGCTAAGAGCGTTGGTTCGATCGTTGTTATGATCGATTTAGTAATGGGTTATACAGCAATTCAAAGTATTGCTTTATGGTCTCGTGAAAACGACATGCTTTTACATTTACATCGTGCTGGTAACTCTACTTACGCTCGTCAAAAGAACCACGGTATTAACTTCCGTGTTATCTGTAAATGGATGCGTATGTCTGGTGTAGATCATATCCACGCTGGTA	0	1032	1001	3916	2898	1057	118	0	133
ASV56	Eukaryota_Bacillariophyta_Bacillariophyceae_Naviculales_Naviculaceae_Navicula_Navicula gregaria	Navicula gregaria	Indeterminate Navicula sp: either Navicula criophiliforma or Navicula flagellifera (both 1e, not showing up in distance tree, though N. concordia is)	Navicula sp.	CATCACAGCAGCTACTATGGAAGAAGTGTACAAACGTGCAGAGTATGCTAAAACGGTAGGTTCTATCATTGTAATGATCGATTTAGTAATGGGTTATACAGCAATTCAAAGTATTGCTCTTTGGGCTCGTGAAAACGATATGCTTTTACACTTACACCGTGCTGGTAACTCTACTTACGCTCGTCAAAAGAATCATGGTATCAACTTCCGTGTTATCTGTAAATGGATGCGTATGTCTGGTGTAGATCACATCCACGCTGGTA	0	1249	323	922	541	171	9	0	20
ASV144	Eukaryota_Bacillariophyta_Bacillariophyceae_Naviculales_Naviculaceae_Navicula_Navicula gregaria	Navicula gregaria	Indeterminate Navicula sp: either Navicula criophiliforma or Navicula flagellifera (both 1e, not showing up in distance tree, though N. concordia is)	Navicula sp.	CATCACAGCAGCTACTATGGAAGAAGTATACAAACGTGCAGAGTATGCTAAAACAGTAGGTTCTATCATTGTAATGATCGATTTAGTAATGGGTTATACAGCGATTCAAAGTATTGCTCTTTGGGCTCGTGAAAATGATATGCTTTTACACTTACACCGTGCTGGTAACTCTACTTACGCTCGTCAAAAGAATCATGGTATCAACTTCCGTGTTATCTGTAAATGGATGCGTATGTCTGGTGTAGATCATATCCACGCTGGTA	5	104	0	200	88	0	9	0	0
ASV49	Eukaryota_Bacillariophyta_Bacillariophyceae_Naviculales_Naviculaceae_Navicula_Navicula sp.	Navicula sp.	Certain: Navicula sp.	Navicula sp.	CATCACAGCAGCTACTATGGAAGAAGTGTACAAACGTGCTGAATACGCTAAAATGGTGGGTTCTATCGTTGTTATGATCGATTTAGTAATGGGTTACACAGCAATTCAAAGTATTGCTTTATGGGCTCGTGAAAACGATATGTTATTACACTTACACCGTGCTGGTAACTCTACTTACGCTCGTCAAAAGAACCACGGTATTAACTTCCGTGTTATCTGTAAATGGATGCGTATGTCTGGTGTAGATCACATCCACGCTGGTA	11	1011	263	1107	657	274	25	0	23
ASV151	Eukaryota_Bacillariophyta_Bacillariophyceae_Naviculales_Naviculaceae_Navicula_Navicula sp.	Navicula sp.		Navicula sp.	CATCACAGCAGCTACTATGGAAGAAGTTTACAAACGTGCTGAGTACGCTAAGCAAGTTGGTTCTATTATCGTTATGATCGATTTAGTAATGGGTTATACAGCAATTCAAAGTATTGCTTTATGGGCTCGTGAAAACGATATGTTATTACACTTACACCGTGCTGGTAACTCTACTTACGCTCGTCAAAAGAATCATGGTATTAACTTCCGTGTTATCTGTAAATGGATGCGTATGTGTGGTGTAGATCACATTCACGCTGGTA	0	69	42	327	0	41	0	0	0
ASV372	Eukaryota_Bacillariophyta_Bacillariophyceae_Naviculales_Naviculaceae_Navicula_Navicula sp.	Navicula sp.		Navicula sp.	CATTACAGCAGCTACTATGGAAGAAGTGTACAAACGTGCTGAGTACGCTAAAATGGTTGGTTCTATCATCGTTATGATCGATTTAGTAATGGGTTATACAGCAATTCAAAGTATTGCTTTATGGGCTCGTGAAAACGATATGGTATTACACTTACACCGTGCTGGTAACTCTACTTACGCTCGTCAAAAAAACCACGGTATTAACTTCCGTGTTATTTGTAAATGGATGCGTATGTCTGGTGTAGATCACATCCACGCTGGTA	0	0	0	0	26	22	0	0	0
ASV557	Eukaryota_Bacillariophyta_Bacillariophyceae_Naviculales_Naviculaceae_Navicula_Navicula sp.	Navicula sp.	indeterminate	Navicula sp.	CATTACTGCAGCTACTATGGAAGAAGTGTACAAACGTGCAGAGTACGCTAAAAACGTTGGTTCTGTAATCATTATGATCGATTTAGTTATGGGTTATACAGCAATTCAAAGTATTGCTTTATGGTCTCGTGATAACGATATGGTATTACACTTACATCGTGCAGGTAACTCTACTTACGCTCGTCAAAAGAACCACGGTATTAACTTCCGTGTTATCTGTAAATGGATGCGTATGTCTGGTGTAGATCACATTCACGCTGGTA	0	0	0	0	9	22	0	0	0
ASV136	Eukaryota_Bacillariophyta_Bacillariophyceae_Naviculales_Naviculaceae_Navicula_Navicula sp.	Navicula sp.	Certain: Navicula sp.	Navicula sp.	CATCACAGCAGCTACTATGGAAGAAGTGTACAAACGTGCTGAATACGCTAAAATGGTGGGTTCTATCGTTGTTATGATCGATTTAGTAATGGGTTACACAGCAATTCAAAGTATTGCTTTATGGGCTCGTGAAAACGATATGTTATTACACTTACACCGTGCGGGTAACTCTACTTACGCTCGTCAAAAGAACCACGGTATTAACTTCCGTGTTATCTGTAAATGGATGCGTATGTCTGGTGTAGATCACATCCACGCTGGTA	0	214	0	114	170	0	0	0	0
ASV195	Eukaryota_Bacillariophyta_Bacillariophyceae_Naviculales_Naviculaceae_Navicula_Navicula sp.	Navicula sp.	Certain: Navicula sp.	Navicula sp.	CATTACAGCAGCTACGATGGAAGAAGTGTACAAACGTGCTGAGTACGCTAAAATGGTTGGTTCTATCGTTGTTATGATCGATTTAGTAATGGGTTACACAGCAATCCAAAGTATTGCTTTATGGGCTCGTGAAAACGATATGTTATTACACTTACACCGTGCTGGTAACTCTACTTACGCTCGTCAAAAGAACCACGGTATTAACTTCCGTGTTATCTGTAAATGGATGCGTATGTCTGGTGTAGATCACATCCACGCTGGTA	0	329	33	0	29	0	0	0	0
ASV166	Eukaryota_Bacillariophyta_Bacillariophyceae_Naviculales_Naviculaceae_Navicula_Navicula sp.	Navicula sp.	Certain: Navicula sp.	Navicula sp.	CATTACAGCAGCTACTATGGAAGAAGTGTACAAACGTGCTGAGTACGCTAAAATGGTTGGTTCTATCGTTGTTATGATCGATTTAGTAATGGGTTACACAGCAATTCAAAGTATTGCTTTATGGGCTCGTGAAAACGATATGTTATTACACTTACATCGTGCTGGTAACTCTACTTACGCTCGTCAAAAGAACCATGGTATTAACTTCCGTGTTATCTGTAAATGGATGCGTATGTCTGGTGTAGATCACATCCACGCTGGTA	0	48	0	263	0	0	0	0	0
ASV464	Eukaryota_Bacillariophyta_Bacillariophyceae_Naviculales_Naviculaceae_Navicula_Navicula sp. KEL-2015	Navicula sp.	Certain: Navicula sp.	Navicula sp.	CATTACTGCAGCTACTATGGAAGAAGTGTACAAACGTGCAGAATACGCTAAAACAGTTGGTTCTGTAATTGTTATGATCGATTTAGTAATGGGTTACACAGCAATTCAAAGTATTGCTCTTTGGGCTCGTGAAAATGACATGCTTTTACACTTACACCGTGCTGGTAACTCTACTTACGCTCGTCAAAAGAACCACGGTATTAACTTCCGTGTTATCTGTAAATGGATGCGTATGTCTGGTGTAGATCATATCCACGCTGGTA	0	0	0	6	8	0	0	0	7
ASV2	Eukaryota_Bacillariophyta_Bacillariophyceae_Naviculales_Naviculaceae_Navicula_Navicula sp. s0020	Navicula sp.	Certain: Navicula sp.	Navicula sp.	CATCACAGCAGCGACTATGGAAGAAGTTTACAAACGTGCTGAGTATGCTAAAAGTGTTGGTTCGATCATTGTTATGATCGATTTAGTAATGGGTTATACAGCAATTCAAAGTATTGCTTTATGGTCTCGTGAAAACGACATGGTTTTACATTTACATCGTGCTGGTAACTCTACTTACGCTCGTCAAAAGAACCACGGTATTAACTTCCGTGTTATCTGTAAATGGATGCGTATGTCTGGTGTAGATCATATCCACGCTGGTA	102	13321	6618	27443	17920	5625	697	0	749
ASV325	Eukaryota_Bacillariophyta_Bacillariophyceae_Naviculales_Naviculaceae_Navicula_Navicula sp. s0020	Navicula sp.	Certain: Navicula sp.	Navicula sp.	CGTCACAGCAGCGACTATGGAAGAAGTTTACAAACGTGCTGAGTATGCTAAAAGTGTTGGTTCGGTCGTTATTATGATCGATTTAGTAATGGGTTATACAGCAATTCAAAGTATTGCTTTATGGTCTCGTGAAAACGACATGGTTTTACATTTACATCGTGCTGGTAACTCTACTTACGCTCGTCAAAAGAACCACGGTATTAACTTCCGTGTTATCTGTAAATGGATGCGTATGTCTGGTGTAGATCATATCCACGCTGGTA	0	0	0	0	102	46	0	0	0
ASV156	Eukaryota_Bacillariophyta_Bacillariophyceae_Naviculales_Naviculaceae_Navicula_no identification	Navicula sp.	Certain: Navicula sp.	Navicula sp.	CATCACAGCAGCTACAATGGAAGAAGTTTACAAACGTGCTGAGTACGCTAAAACTGTTGGTTCTATTGTTGTTATGATCGATTTAGTAATGGGTTATACAGCAATCCAAAGTATTGCTTTATGGGCTCGTGACAATGATATGCTTTTACATTTACATCGTGCTGGTAACTCTACTTACGCTCGTCAAAAGAACCACGGTATTAACTTCCGTGTTATCTGTAAATGGATGCGTATGTCTGGTGTAGATCATATCCACGCTGGTA	54	124	0	0	40	0	90	0	23
ASV292	Eukaryota_Bacillariophyta_Bacillariophyceae_Naviculales_Naviculaceae_Navicula_no identification	Navicula sp.	Certain: Navicula sp.	Navicula sp.	CGTTACTGCAGCTACTATGGAAGAAGTTTACAAACGTGCAGAGTATGCTAAAACGGTAGGCTCTATCGTTATCATGATTGATTTAGTAATGGGTTATACAGCAATCCAAAGTATTGCTTTATGGTCTCGTGAAAATGACATGCTTTTACACTTACACCGTGCTGGTAACTCTACATATGCTCGTCAAAAGAATCATGGTATTAACTTCCGTGTTATCTGTAAATGGATGCGTATGTCTGGTGTAGATCATATCCATGCTGGGA	0	15	0	0	97	46	0	0	0
ASV250	Eukaryota_Bacillariophyta_Bacillariophyceae_Naviculales_Naviculaceae_Navicula_no identification	Navicula sp.	Certain: either Navicula perminuta or N. glaciei	Navicula sp.	CATCACTTCAGCTACAATGGAAGAAGTTTACAAGCGTGCTGAGTACGCTAAAAGTGTAGGTTCTATCGTTGTTATGATCGATTTAGTAATGGGTTATACAGCAATTCAAAGTATTGCTATTTGGGCTCGTGAAAATGACATGTTATTACATTTACATCGTGCTGGTAACTCAACTTACGCACGTCAAAAGAATCACGGTATTAACTTCCGTGTTATCTGTAAGTGGATGCGTATGTCTGGTGTAGATCATATCCATGCTGGTA	0	97	0	0	21	0	0	0	0
ASV192	Eukaryota_Bacillariophyta_Bacillariophyceae_Naviculales_Naviculaceae_Navicula_no identification	Navicula sp.	Certain: Navicula sp.	Navicula sp.	CATCACAGCAGCTACTATGGAAGAAGTGTACAAACGTGCAGAGTACGCTAAAACGGTTGGTTCTATAATTGTTATGATCGATTTAGTAATGGGTTATACAGCAATTCAAAGTATTGCTTTATGGGCTCGTGAAAACGATATGGTTTTACACTTACACCGTGCTGGTAACTCTACTTACGCTCGTCAAAAAAATCATGGTATTAACTTCCGTGTTATTTGTAAATGGATGCGTATGTCTGGTGTAGATCACATCCACGCTGGTA	0	9	23	11	0	0	0	0	0
ASV62	Eukaryota_Bacillariophyta_Bacillariophyceae_Naviculales_Naviculaceae_Haslea_Haslea cf. howeana	Haslea cf. howeana	Certain: Navicula sp. or Haslea	Naviculaceae	CATTACAGCAGCTACTATGGAAGAAGTGTACAAACGTGCTGAGTACGCTAAAATGGTTGGTTCTATCGTTGTAATGATCGATTTAGTAATGGGTTACACAGCAATTCAAAGTATTGCTTTATGGGCTCGTGAAAACGATATGTTATTACACTTACACCGTGCTGGTAACTCTACTTACGCTCGTCAAAAGAACCATGGTATTAACTTCCGTGTTATCTGTAAATGGATGCGTATGTCTGGTGTAGATCACATCCACGCTGGTA	0	668	311	190	93	299	39	0	27
ASV356	Eukaryota_Bacillariophyta_Bacillariophyceae_Naviculales_Naviculaceae_no identification_no identification	NA	Indeterminate: between Haslea and Navicula	Naviculaceae	CATTACTGCAGCTACTATGGAAGAAGTGTACAAACGTGCTGAGTACGCTAAAAATATTGGTTCTATCGTAGTTATGATCGATTTAGTAATGGGTTACACAGCAATCCAAAGTATTGCTTTATGGGCTCGTGAAAACGATATGTTATTACATTTACATCGTGCTGGTAACTCTACTTACGCTCGTCAAAAGAACCATGGTATCAACTTCCGTGTTATCTGTAAATGGATGCGTATGTCTGGTGTAGATCACATCCACGCTGGTA	0	89	0	0	0	15	0	0	4
ASV408	Eukaryota_Bacillariophyta_Bacillariophyceae_Naviculales_Naviculaceae_no identification_no identification	NA	indeterminate, likely Haslea sp.	Naviculaceae	CATCACAGCAGCTACGATGGAAGAAGTTTACAAGCGTGCAGAATACGCTAAAACAGTAGGTTCTATCGTTGTTATGATCGATTTAGTTATGGGTTATACAGCAATCCAAAGTATTGCTTTATGGGCTCGTGAAAACGATATGTTATTACATTTACATCGTGCTGGTAACTCTACTTACGCTCGTCAAAAGAACCACGGTATTAACTTCCGTGTTATCTGTAAATGGATGCGTATGTCTGGTGTAGATCACATCCACGCTGGTA	0	13	0	0	0	47	0	0	0
ASV68	Eukaryota_Bacillariophyta_no identification_no identification_no identification_no identification_no identification	NA	Indeterminate: between Haslea and Navicula	Naviculaceae	CATCACAGCAGCTACTATGGAAGAAGTTTACAAGCGTGCTGAGTACGCTAAAACAGTAGGTTCTATCGTAGTTATGATCGATTTAGTAATGGGTTATACAGCAATCCAAAGTATTGCTTTATGGGCTCGTGAAAATGATATGTTATTACACTTACATCGTGCTGGTAACTCTACTTACGCTCGTCAAAAGAACCACGGTATTAACTTCCGTGTTATCTGTAAATGGATGCGTATGTCTGGTGTAGATCATATCCACGCTGGTA	0	15	0	0	79	0	0	0	0
ASV16	Eukaryota_Bacillariophyta_Bacillariophyceae_Naviculales_Naviculaceae_Navicula_Navicula cf. criophila	Navicula cf. criophila	Indeterminate: between Haslea and Navicula	Naviculaceae	CATCACAGCAGCTACTATGGAAGAAGTTTACAAGCGTGCTGAGTACGCTAAAATGGTAGGTTCTATCGTAGTTATGATCGATTTAGTAATGGGTTATACAGCAATTCAAAGTATTGCTTTATGGGCTCGTGAAAACGATATGTTATTACATTTACATCGTGCTGGTAACTCGACTTACGCTCGTCAAAAGAACCACGGTATTAACTTCCGTGTTATCTGTAAATGGATGCGTATGTCTGGTGTAGATCATATTCACGCTGGTA	19	700	0	70	486	242	106	0	241
ASV271	Eukaryota_Bacillariophyta_Bacillariophyceae_Bacillariales_Bacillariaceae_Nitzschia_Nitzschia aequorea	Nitzschia aequorea	Nitzschia cf. aequorea (NR). Possible: Nitzschia aequorea (2e, very good distance tree), marine. Not found in Historic records	Nitzschia cf. aequorea	CGTTACAGGTGCTACAATGGAAGACGTTTACGAACGTTCTGAGTACGCTAAAGAAGTAGGTTCTGTAATTATCATGATCGATTTAGTAATGGGTTATACAGCAATTCAAAGTATTGCTTTATGGGCTCGTGATAATGATATGTTATTACATTTACACCGTGCTGGTAACTCAACTTACGCTCGTCAAAAGAATCACGGTATTAACTTCCGTGTAATCTGTAAATGGATGCGTATGTCTGGTGTAGATCATATCCACGCTGGTA	0	81	0	0	0	81	0	0	0
ASV119	Eukaryota_Bacillariophyta_Bacillariophyceae_Bacillariales_Bacillariaceae_Nitzschia_Nitzschia sp. (in: diatoms)	Nitzschia sp.	Likely: 1 line down on list, Nitzschia cf. aequorea (100%, 1e, 98.24%, good distance tree results.	Nitzschia cf. aequorea	CGTTACAGGTGCTACAATGGAAGACGTTTACGAACGTTCTGAGTACGCTAAAGAAGTAGGTTCTGTAATTATCATGATCGATTTAGTAATGGGTTATACAGCAATTCAAAGTATTGCTTTATGGGCTCGTGACAACGATATGTTATTACATTTACACCGTGCTGGTAACTCAACTTACGCTCGTCAAAAGAATCATGGTATTAACTTCCGTGTAATCTGTAAATGGATGCGTATGTCTGGTGTAGATCATATCCACGCTGGTA	0	321	21	156	218	170	17	0	15
ASV185	Eukaryota_Bacillariophyta_Bacillariophyceae_Bacillariales_Bacillariaceae_Nitzschia_Nitzschia sp. (in: diatoms)	Nitzschia sp.	" Nitzschia cf. aequorea Hustedt 1939: 663, fig. 120 (M)	Nitzschia cf. aequorea	CGTTACAGGTGCTACAATGGAAGACGTTTACGAACGTTCTGAGTACGCTAAAGAAGTAGGTTCTGTAATTATCATGATCGATTTAGTAATGGGTTATACAGCAATTCAAAGTATTGCTTTATGGGCTCGTGATAACGATATGTTATTACATTTACACCGTGCTGGTAACTCAACTTACGCGCGTCAAAAGAATCATGGTATTAACTTCCGTGTAATCTGTAAATGGATGCGTATGTCTGGTGTAGATCATATCCACGCTGGTA	0	69	0	21	110	85	0	0	0
ASV45	Eukaryota_Bacillariophyta_Bacillariophyceae_Bacillariales_Bacillariaceae_Nitzschia_Nitzschia dissipata	Nitzschia dissipata	Nitzschia cf. dissipata (F), (NR). Possible: Nitzschia cf. dissipata (F), top hit is 2e, 8th hit is 1e, however perc. Identity is 98%, but distance tree is good.	Nitzschia cf. dissipata	CGTTACAGCTGGAACTTTAGAAGAAACTTACAAACGTGCAGAATATGCTAAAGAAGTAGGTTCTATTGTAGTTATGGTTGATTTAGTTATGGGTTACACAGCTTTACAATCAATGGCTCTTTGGTCTCGTGATAATGATATGTTATTACATTTACATCGTGCTGGTAACTCTACTTACGCTCGTCAAAAAAATCATGGTATTAATTTCCGTGTTATTTGTAAATGGATGCGTATGACTGGTGTAGATCATATTCATGCTGGTA	0	2044	260	259	529	514	189	0	94
ASV481	Eukaryota_Bacillariophyta_Bacillariophyceae_Bacillariales_Bacillariaceae_Nitzschia_Nitzschia dissipata	Nitzschia dissipata	" not as certain as above	Nitzschia cf. dissipata	CGTTACAGCAGCAACGTTAGAAGAAACTTACAAACGAGCTGAATATGCTAAAGAAGTAGGTTCTATCGTTGTTATGGTTGATTTAGTTATGGGTTACACAGCTTTACAATCAATGGCTATTTGGTCACGTGAAAACGATATGTTATTACATTTACACCGTGCAGGTAATTCTACTTATGCTCGTCAAAAAAATCATGGTATTAACTTCCGTGTTATTTGTAAATGGATGCGTATGACTGGTGTAGATCATATTCACGCTGGTA	0	27	0	0	7	0	0	0	0
ASV122	Eukaryota_Bacillariophyta_Bacillariophyceae_Bacillariales_Bacillariaceae_Nitzschia_Nitzschia aff. dubiiformis NE-2015	Nitzschia aff. dubiiformis	Possible: Nitzschia cf. aff. dubiiformis (M) (1e, good distance tree results, other Nitzschia spp. also 1e)	Nitzschia cf. dubiiformis	CATTACCGGCGCAACTATGGAAGATGTATACGAACGTGCTGAGTATGCTAAAGAAGTAGGTTCTATCGTTGTTATGATCGATTTAGTTATGGGTTATACTGCTATTCAATCTATCGCTCTTTGGGCTCGTAAAAACGATATGCTTTTACATTTACATCGTGCTGGTAACTCTACTTACGCCCGTCAAAAAAATCATGGTATTAACTTCCGTGTAATTTGTAAATGGATGCGTATGTCTGGTGTAGATCATATCCATGCTGGTA	0	568	0	0	220	142	0	0	0
ASV270	Eukaryota_Bacillariophyta_Bacillariophyceae_Bacillariales_Bacillariaceae_Nitzschia_Nitzschia aff. dubiiformis NE-2015	Nitzschia aff. dubiiformis	Certain: Nitzschia cf. aff. dubiiformis	Nitzschia cf. dubiiformis	CATTACCGGCGCAACTATGGAAGATGTATACGAACGTGCTGAGTATGCTAAAGAAGTAGGTTCTATCGTTGTTATGATCGATTTAGTTATGGGTTATACTGCTATTCAATCTATCGCTCTTTGGGCTCGTAAAAACGATATGCTTTTACATTTACATCGTGCTGGTAACTCTACTTACGCCCGTCAAAAAAACCATGGTATTAACTTCCGTGTAATTTGTAAATGGATGCGTATGTCCGGTGTAGATCATATCCACGCTGGTA	0	22	0	0	37	106	0	0	0
ASV502	Eukaryota_Bacillariophyta_Bacillariophyceae_Bacillariales_Bacillariaceae_Nitzschia_no identification	Nitzschia sp.	Possible: Nitzschia inconspicua (F)-taxa worth considering	Nitzschia cf. inconspicua	CGTTACAGCTGCTACTATGGAAGAAGTATACAAACGTTGTGAGTATGCCAAAGAAGTAGGTTCTATCGTTGTAATGATCGATTTAGTTATGGGTTATACAGCAATTCAAAGTACTGCTATTTGGGCTCGTGAAAACGATATGCTTTTACATTTACACCGTGCAGGTAACTCTACTTACGCGCGTCAAAAGAATCATGGTATTAACTTCCGTGTTATTTGTAAATGGATGCGTATGTCTGGTGTAGATCATATCCACGCTGGGA	0	0	0	0	8	0	0	0	0
ASV163	Eukaryota_Bacillariophyta_Bacillariophyceae_Bacillariales_Bacillariaceae_Nitzschia_Nitzschia ligowskii	Nitzschia ligowskii	Nitzschia cf. ligowskii. (NR). Possible for either Nitzschia ligowskii or Tryblionella gaoana. Neither species in Historic records.	Nitzschia cf. ligowskii	CGTTACAGGTGCTACTATGGAAGACGTGTACCAACGTGCTGAGTATGCTAAATCTGTAGGTTCTATCGTTATCATGATCGATTTAGTTATGGGTTATACAGCAATCCAAAGTATCGCTATTTGGGCTCGTGAAAATGATATGCTATTACATTTACATCGTGCTGGTAACTCTACTTACGCTCGTCAAAAAAACCACGGTATTAACTTCCGTGTAATTTGTAAATGGATGCGTATGTCTGGTGTTGATCATATTCACGCTGGTA	4	106	13	0	88	94	0	0	0
ASV28	Eukaryota_Bacillariophyta_Bacillariophyceae_Bacillariales_Bacillariaceae_Nitzschia_Nitzschia sp. CCMP580	Nitzschia sp.	Uncertain: Nitzschia medioconstricta (M) (100%, 2e, 99.63, hit 1 and 3. Can not open queiry leaves in distance tree.	Nitzschia cf. medioconstricta	CATTACTGGCGCAACTATGGAAGATGTATACGAACGTGCTGAGTATGCTAAAGAAGTAGGTTCTATCGTTGTTATGATCGATTTAGTTATGGGTTATACTGCTATTCAATCTATCGCTCTTTGGGCTCGTAAAAATGATATGCTTTTACATTTACATCGTGCTGGTAACTCTACTTATGCTCGTCAAAAGAACCATGGTATTAACTTCCGTGTAATTTGTAAATGGATGCGTATGTCTGGTGTAGATCATATCCATGCTGGTA	6	3024	187	538	2120	1701	155	0	100
ASV279	Eukaryota_Bacillariophyta_Bacillariophyceae_Bacillariales_Bacillariaceae_Nitzschia_Nitzschia paleaeformis	Nitzschia paleaeformis	Nitzschia cf. paleaeformis (NR) (F). (Likey: Nitzschia cf. paleaeformis (F) (4e, but excellent distance tree results	Nitzschia cf. paleaeformis	TGTTACTGCTGCTACTATGGAAGGAGTATACCAACGTGCTGAGTATGCTAAAGAAGTAGGTTCAATCGTTATTATGATTGATTTAGTTATGGGTTACACAGCAATTCAAAGTATTGCTCTTTGGGCTCGTGATAACGATATGCTTTTACATTTACACCGTGCGGGTAACTCTACTTATGCTCGTCAAAAAAATCATGGTATTAACTTCCGTGTTATTTGTAAATGGATGCGTATGTCTGGTGTAGATCATATTCACGCTGGTA	0	0	0	17	0	0	0	0	0
ASV145	Eukaryota_Bacillariophyta_Bacillariophyceae_Bacillariales_Bacillariaceae_Nitzschia_no identification	Nitzschia sp.	Likely: Nitzschia medioconstricta (M) (100%, 5e, 97.72, hit 1 and 3. Good in distance tree.	Nitzschia medioconstricta	CATTACTGGCGCAACAATGGAAGATGTATATGAACGTGCTGAGTATGCTAAAGAAGTAGGTTCTATCGTTGTTATGATCGATTTAGTTATGGGTTATACTGCTATCCAATCTATCGCTCTTTGGGCTCGTAAAAACGATATGCTTTTACATTTACATCGTGCTGGTAACTCTACTTATGCTCGTCAAAAAAACCATGGTATTAATTTCCGTGTAATTTGTAAATGGATGCGTATGTCTGGTGTGGATCATATCCATGCTGGTA	0	243	40	114	149	106	4	0	0
ASV527	Eukaryota_Bacillariophyta_Bacillariophyceae_Bacillariales_Bacillariaceae_Nitzschia_no identification	Nitzschia sp.	Likely: Nitzschia medioconstricta (M) (100%, 5e, 97.34, hit 1 and 3. Fairly good in distance tree.	Nitzschia medioconstricta	CATTACTGGCGCAACTATGGAAGATGTATACGAACGTGCTGAGTATGCTAAGGAAGTTGGTTCTATTGTTGTTATGATCGATTTAGTTATGGGTTATACTGCTATTCAATCTATAGCTCTTTGGGCTCGTAAAAACGATATGCTTTTACATTTACATCGTGCTGGTAACTCTACTTACGCCCGTCAAAAAAACCATGGTATTAACTTCCGTGTAATTTGTAAATGGATGCGTATGTCTGGTGTAGATCATATCCATGCTGGTA	0	16	3	0	14	0	0	0	0
ASV159	Eukaryota_Bacillariophyta_Bacillariophyceae_Bacillariales_Bacillariaceae_Nitzschia_Nitzschia paleaeformis	Nitzschia paleaeformis	Likey: Nitzschia cf. paleaeformis (F): 100%, 2e, 98.5, excellent distance tree.	Nitzschia paleaeformis	CGTTACTGCTGCTACTATGGAAGGAGTATACCAACGTGCTGAGTATGCTAAAGAAGTAGGTTCAATTGTTATTATGATTGATTTAGTTATGGGCTACACAGCAATTCAAAGTATTGCTCTTTGGGCTCGTGATAACGATATGCTTTTACATTTACACCGTGCTGGTAACTCTACTTACGCTCGTCAAAAAAATCATGGTATTAACTTCCGTGTTATTTGTAAATGGATGCGTATGTCTGGTGTAGATCATATTCACGCTGGTA	0	0	0	14	0	0	0	0	0
ASV29	Eukaryota_Bacillariophyta_Bacillariophyceae_Bacillariales_Bacillariaceae_Nitzschia_Nitzschia fontifuga	Nitzschia fontifuga	Possible, not cf.: Nitzschia perindistincta (M) 100% 5e, 100% and good distance tree = to Haslea sp. and Nitzschia sp.	Nitzschia sp.	CGTCACAGCAGCTACTATGGAAGAAGTGTACAAACGTGCTGAGTACGCTAAAACGGTTGGTTCAATCATCATTATGATCGATTTAGTAATGGGTTATACTGCAATCCAAAGTATTGCTTTATGGTCTCGTGAAAACGATATGCTTTTACATTTACATCGTGCTGGTAACTCAACTTACGCTCGTCAAAAGAACCACGGTATTAACTTCCGTGTTATCTGTAAATGGATGCGTATGTCTGGTGTAGATCACATCCACGCTGGTA	19	2276	633	2733	1761	207	33	0	72
ASV403	Eukaryota_Bacillariophyta_Bacillariophyceae_Bacillariales_Bacillariaceae_Nitzschia_Nitzschia fontifuga	Nitzschia fontifuga	" 2e, but distance tree OK	Nitzschia sp.	CGTCACAGCAGCTACTATGGAAGAAGTGTACAAACGTGCTGAGTACGCTAAAACGGTTGGTTCAATCATCATTATGATCGATTTAGTAATGGGTTATACTGCAATCCAAAGTATTGCTTTATGGTCTCGTGAAAACGATATGCTTTTACATTTACATCGTGCTGGTAACTCAACTTACGCTCGTCAAAAGAACCACGGTATTAACTTCCGTGTGATCTGTAAATGGATGCGTATGTCTGGTGTAGATCACATCCACGCTGGTA	0	0	113	0	0	0	0	0	0
ASV190	Eukaryota_Bacillariophyta_Bacillariophyceae_Bacillariales_Bacillariaceae_Nitzschia_Nitzschia sp. (in: diatoms)	Nitzschia sp.		Nitzschia sp.	CGTTACAGGTGCTACAATGGAAGACGTTTACGAACGTTCTGAGTACGCTAAAGAAGTAGGTTCTGTAATTATCATGATCGATTTAGTAATGGGTTATACAGCAATTCAAAGTATTGCTTTATGGGCTCGTGATAACGATATGTTATTACATTTACACCGTGCTGGTAACTCAACTTACGCTCGTCAAAAGAATCACGGTATTAACTTCCGTGTAATCTGTAAATGGATGCGTATGTCTGGTGTAGATCATATCCACGCTGGTA	0	54	28	33	114	66	0	0	0
ASV540	Eukaryota_Bacillariophyta_Bacillariophyceae_Bacillariales_Bacillariaceae_Nitzschia_Nitzschia sp. (in: diatoms)	Nitzschia sp.	Certain: Nitzschia sp.	Nitzschia sp.	CGTTACAGGTGCTACAATGGAAGACGTTTACGAACGTTCTGAGTACGCTAAAGAAGTAGGTTCTGTAATTATCATGATCGATTTAGTAATGGGTTATACAGCAATTCAAAGTATTGCTTTATGGGCTCGTGACAACGATATGTTATTACATTTACACCGTGCTGGTAACTCAACTTACGCTCGTCAAAAGAATCATGGTATTAACTTCCGTGTGATCTGTAAATGGATGCGTATGTCTGGTGTAGATCATATCCACGCTGGTA	0	0	0	0	36	0	0	0	0
ASV384	Eukaryota_Bacillariophyta_Bacillariophyceae_Bacillariales_Bacillariaceae_Nitzschia_Nitzschia sp. (in: diatoms)	Nitzschia sp.		Nitzschia sp.	CGTTACAGGTGCTACAATGGAAGACGTTTACGAACGTTCTGAGTACGCTAAAGAAGTAGGTTCTGTAATTATCATGATCGATTTAGTAATGGGTTATACAGCAATTCAAAGTATTGCTTTATGGGCTCGTGATAATGATATGTTATTACATTTACACCGTGCTGGTAACTCAACTTACGCTCGTCAGAAGAATCACGGTATTAATTTCCGTGTAATCTGTAAATGGATGCGTATGTCTGGTGTAGATCATATCCACGCTGGTA	0	19	17	0	27	0	0	0	0
ASV679	Eukaryota_Bacillariophyta_Bacillariophyceae_Bacillariales_Bacillariaceae_Nitzschia_Nitzschia sp. SZCZM117	Nitzschia sp.	Indeterminate	Nitzschia sp.	CGTTACAGGTGCTACAATGGAAGACGTTTACGAACGTTCTGAGTACGCTAAAGAAGTAGGTTCTGTAATTATCATGATCGATTTAGTAATGGGTTATACAGCAATTCAAAGTATTGCTTTATGGGCTCGTAGCAACGATATGATTTTACATTTACACCGTGCGGGTAACTCAACTTACGCTCGTCAAAAAAATCACGGTATTAACTTCCGTGTAATCTGTAAATGGATGCGTATGTCTGGTGTAGATCATATTCACGCTGGTA	0	0	0	13	0	0	0	0	0
ASV222	Eukaryota_Bacillariophyta_Bacillariophyceae_Bacillariales_Bacillariaceae_Nitzschia_no identification	Nitzschia sp.	Certain: Nizschia sp.	Nitzschia sp.	CATTACAGCTGCAACTTTAGAAGAATGTTACAAACGTGCTGAATACGCTAAAGAAGTTGGTTCAATCGTTATCATGGTTGATTTAGTTATGGGTTACACAGCTTTACAATCAATGGCTATCTGGTCTCGTGAGAACGATATGCTTTTACACTTACATCGTGCAGGTAACTCTACTTATGCTCGTCAAAAAAATCATGGTATTAACTTCCGTGTTATTTGTAAATGGATGCGTATGACTGGTGTGGATCATATTCACGCTGGTA	0	124	11	10	0	6	0	0	5
ASV167	Eukaryota_Bacillariophyta_Bacillariophyceae_Bacillariales_Bacillariaceae_Nitzschia_no identification	Nitzschia sp.		Nitzschia sp.	CGTTACTGGTGCTACAATGGAAGACGTTTACGAACGTGCTGAGTACGCTAAAGAAGTCGGTTCTGTAGTTGTGATGATCGATTTAGTAATGGGTTACACAGCAATCCAAAGTATTGCTTTATGGGCTCGTAAAAATGATATGGTTTTACATTTACATCGTGCAGGTAACTCAACTTACGCTCGTCAAAAAAACCACGGTATTAACTTCCGTGTAATCTGTAAATGGATGCGTATGTCTGGTGTAGATCATATCCACGCTGGTA	0	186	0	63	58	29	0	0	4
ASV515	Eukaryota_Bacillariophyta_Bacillariophyceae_Bacillariales_Bacillariaceae_Nitzschia_no identification	Nitzschia sp.	"	Nitzschia sp.	CATTACAGCTGCAACTCAAGAAGAATGTTACAAACGTGCAGAATACGCTAAAGAAGTTGGTTCAATCGTTATCATGGTTGATTTAGTTATGGGTTACACAGCTTTACAATCAATGGCTATCTGGTCTCGTGAGAACGATATGCTTTTACATTTACATCGTGCAGGTAACTCTACTTACGCTCGTCAAAAAAATCATGGTATTAACTTCCGTGTTATTTGTAAATGGATGCGTATGACTGGTGTAGATCATATTCACGCTGGTA	0	39	0	0	16	0	5	0	0
ASV506	Eukaryota_Bacillariophyta_Bacillariophyceae_Bacillariales_Bacillariaceae_Nitzschia_no identification	Nitzschia sp.	Certain: Nizschia sp.	Nitzschia sp.	CATTACAGGCGCAACAATGGAAGATGTATACGAACGTGCTGAATATGCTAAAGAAGTAGGTTCTATCGTTGTTATGATCGATTTAGTTATGGGTTATACTGCTATTCAATCTATTGCTCTTTGGGCTCGTAAAAACGATATGCTTTTACATTTACACCGTGCAGGTAACTCTACTTATGCTCGTCAAAAAAACCATGGTATTAATTTCCGTGTAATTTGTAAATGGATGCGTATGTCTGGTGTAGATCATATTCACGCTGGTA	0	10	0	0	17	24	0	0	0
ASV667	Eukaryota_Bacillariophyta_Bacillariophyceae_Bacillariales_Bacillariaceae_Nitzschia_no identification	Nitzschia sp.	Certain: Nizschia sp.	Nitzschia sp.	CGTTACAGCAGCAACTATGGAAGAAGTATACAAACGTTGTGAGTACGCAAAAGAAGTAGGTTCTGTAATTGTGATGATCGATTTAGTTATGGGTTACACAGCAATTCAGAGTGCTGCAATTTGGGCTCGTGAAAATGATATGCTTTTACATTTACACCGTGCAGGTAACTCTACTTACGCACGTCAAAAAAATCATGGTATTAACTTCCGTGTTATTTGTAAATGGATGCGTATGTCTGGTGTAGATCATATTCACGCTGGGA	0	0	0	0	5	7	0	0	0
ASV699	Eukaryota_Bacillariophyta_Bacillariophyceae_Bacillariales_Bacillariaceae_Nitzschia_no identification	Nitzschia sp.	Certain: Nitzschia sp.	Nitzschia sp.	CATCACAGCTGCAACAATGGAAGAATGTTACAAACGTGCTGAATACGCGAAAGAAGTTGGTTCAATCGTTATCATGGTTGATTTAGTTATGGGTTACACAGCTTTACAATCAATGGCTATCTGGTCTCGTGAAAATGATATGCTTTTACACTTACATCGTGCAGGTAACTCTACTTACGCTCGTCAAAAAAATCATGGTATTAACTTCCGTGTTATTTGTAAATGGATGCGTATGACTGGTGTAGATCATATTCATGCTGGTA	0	7	0	0	0	0	0	0	0
ASV5	Eukaryota_Bacillariophyta_Mediophyceae_Eupodiscales_Odontellaceae_Odontella_Odontella aurita	Odontella aurita	Likely: Odontella arita, 100%, 5e, 98.86%, however distance tree very good. Common taxa.	Odontella aurita	CATTACTGCAGCTACAATGGAAGAAGTTTACAAACGTGCTGAGTACGCAAAAGTAGTTGGTTCTGTAGTCGTTATGATCGATTTAGTAATGGGTTACACAGCTATTCAAAGTATTGCTATTTGGGCTCGTGAAAACGATATGCTTTTACATTTACATCGAGCTGGTAACTCTACATACGCTCGTCAAAAGAATCATGGTATTAACTTCCGTGTAATCTGTAAATGGATGCGTATGTCTGGTGTAGATCATATCCACGCTGGTA	0	144	2547	2311	1553	422	0	0	27
ASV591	Eukaryota_Bacillariophyta_Mediophyceae_Eupodiscales_Odontellaceae_Odontella_Odontella aurita	Odontella aurita	Possible: O. aurita. Poor BLAST, good distance tree.	Odontella cf. aurita	TTACTGCAGCTACAATGGAAGAAGTTTACAAACGTGCTGAGTACGCAAAAGTAGTTGGTTCTGTAGTCGTTATGATCGATTTAGTAATGGGTTACACAGCTATTCAAAGTATTGCTATTTGGGCTCGTGAAAACGATATGCTTTTACATTTACATCGAGCTGGTAACTCTACATACGCTCGTCAAAAGAATCATGGTATTAACTTCCGTGTAATCTGTAAATGGATGCGTATGTCTGGTGTAGATCATATCCACGCTGGTA	0	0	0	0	0	0	4	0	0
ASV74	Eukaryota_Bacillariophyta_Mediophyceae_Eupodiscales_Odontellaceae_Odontella_Odontella aurita	Odontella aurita	Certain: Odontella sp.	Odontella sp.	CATTACTGCAGCTACAATGGAAGAAGTTTACAAACGTGCTGAGTACGCAAAAGTAGTTGGTTCTGTAGTCGTTATGATCGATTTAGTAATGGGTTACACAGCTATCCAAAGTATTGCTATTTGGGCTCGTGAAAACGATATGCTTTTACATTTACACCGAGCTGGTAACTCTACATACGCTCGTCAAAAGAATCACGGTATTAACTTCCGTGTAATCTGTAAATGGATGCGTATGTCTGGTGTAGATCATATCCACGCTGGTA	0	450	1071	948	487	0	0	0	0
ASV75	Eukaryota_Bacillariophyta_Bacillariophyceae_Naviculales_Berkeleyaceae_Parlibellus_Parlibellus delognei f. ellipticus	Parlibellus delognei f. ellipticus	Parlibellus delognei f. ellipticus (NR). Found morphologically. Certain: Parlibellus delognei f. ellipticus. BLAST and distance tree excellent	Parlibellus delognei f. ellipticus	CATCACTGCAGGTACTATGGAAGAAGTATACAAACGTGCTGAGTATGCTAAAGCTGTAGGTTCTATCGTTGTAATGATTGATTTAGTAATGGGTTACACAGCAATTCAAAGTGCTGCTATTTGGGCTCGTGAAAACGATTGTCTTTTACATTTACATCGTGCTGGTAACTCTACATATGCTCGTCAAAAGAATCACGGTATTAACTTCCGTGTTATCTGTAAGTGGATGCGTATGTCTGGTGTAGATCATATCCACGCTGGAA	4	170	0	141	83	41	0	0	13
ASV18	Eukaryota_Bacillariophyta_Bacillariophyceae_Naviculales_Berkeleyaceae_Parlibellus_Parlibellus delognei f. ellipticus	Parlibellus delognei f. ellipticus		Parlibellus delognei f. ellipticus	CATCACTGCAGGTACTATGGAAGAAGTATACAAACGTGCTGAGTATGCTAAAGCTGTAGGTTCTATCGTTGTAATGATCGATTTAGTAATGGGTTATACAGCAATTCAAAGTGCTGCTATTTGGGCTCGTGAAAACGATTGTCTTTTACATTTACATCGTGCCGGTAACTCTACATATGCTCGTCAAAAGAATCATGGTATTAACTTCCGTGTTATTTGTAAATGGATGCGTATGTCTGGTGTAGATCATATCCACGCTGGAA	0	10	18	0	5	0	0	0	0
ASV437	Eukaryota_Bacillariophyta_Bacillariophyceae_Lyrellales_Lyrellaceae_Petroneis_Petroneis humerosa	Petroneis humerosa	Petroneis humerosa. Likely: Petroneis humerosa, Ok BLAST, good distance tree. Previously reported in Historic records. So far, we have identified P. granulata in the Z. marina, MHMPP.	Petroneis humerosa	CATCACTGCAGCTACAATGGAAGACGTGTACGAACGTGCTGAGTACGCTAAAGCTGTTGGTTCTGTAATTGTTATGATCGATTTAGTTATGGGTTACACAGCAATTCAAAGTGCTGCTATTTGGGCTCGTAATAACGATTGTGTTTTACATTTACACCGTGCAGGTAACTCTACATATGCTCGTCAAAAGAATCATGGTATTAACTTCCGTGTTATCTGTAAATGGATGCGTATGTCTGGTGTAGATCATATCCACGCTGGTA	0	20	0	0	15	0	0	0	0
ASV726	Eukaryota_Bacillariophyta_Mediophyceae_Triceratiales_Plagiogrammaceae_Plagiogramma_Plagiogramma tsawwassen	Plagiogramma tsawwassen	Plagiogramma tsawwassen Kaczmarska & B.S.Gray 2017 (NR). Certain: Plagiogramma tsawwassen. 100%, 5e, 100%, top 2 hits and excellent distance tree with perfect match and many hits.	Plagiogramma tsawwassen	TATTACAGCTGCAACAATGGAAGAAGTATATAAACGTGCTGAGTATGCTAAAGCTGTTGGTTCTGTAATTGTGATGATTGATTTAGTTATGGGTTACACAGCAATTCAAAGTGCTGCAATCTGGTCACGTGAGAATGATATGATTTTACATTTACACCGTGCAGGTAACTCTACATATGCTCGTCAAAAGAATCATGGTATTAACTTCCGTGTTATCTGTAAATGGATGCGTATGTCTGGTGTAGATCATATTCACGCTGGTA	0	0	7	0	0	0	0	0	0
ASV547	Eukaryota_Bacillariophyta_Bacillariophyceae_Mastogloiales_Achnanthaceae_Planothidium_Planothidium sp. SZCZCH26	Planothidium sp.	Certain: Planothidium sp. Uncertain of species. Planothidium australe shows up in top 5 hits but is freshwater and found in terrestial Sub-antarctic waters.	Planothidium sp.	CGTTACTGCAGGTACAATGGAAGAAGTGTACAAACGTGCTGAGTACGCTAAATCTGTTGGTTCAGTAATTATCATGATCGATTTAGTAATGGGTTATACAGCAATCCAAAGTATTGCTCTATGGTCTCGTGACAACGATATGCTTTTACATTTACATCGTGCAGGTAACTCTACTTACGCTCGTCAAAAAAATCATGGTATTAACTTCCGTGTTATTTGTAAATGGATGCGTATGTGTGGTGTAGATCATATCCACGCGGGTA	0	0	0	0	31	32	0	0	0
ASV142	Eukaryota_Bacillariophyta_Bacillariophyceae_Naviculales_no identification_no identification_no identification	NA	Certain: Pleurosigma, not able to decern between Pleurosigma intermedium and Pleurosigma inscriptura. P. intermedium commonly identified in Salish Sea waters.	Pleurosigma sp.	CATTACTGCAGCTACTATGGAAGAAGTTTACAAACGTGCAGAGTATGCTAAAATGGTAGGTTCTGTAATTATTATGATCGATTTAGTAATGGGTTATACAGCAATTCAAAGTATTGCTTTATGGTCTCGTGAAAATGATATGGTTTTACATTTACACCGTGCAGGTAACTCTACTTACGCTCGTCAAAAAAACCATGGTATCAACTTCCGTGTTATCTGTAAATGGATGCGTATGTCTGGTGTAGATCACATTCACGCTGGTA	0	381	0	0	0	0	0	0	0
ASV59	Eukaryota_Bacillariophyta_Bacillariophyceae_Naviculales_Pleurosigmataceae_Pleurosigma_Pleurosigma sp.	Pleurosigma sp.	Likely: OK BLAST, OK distance tree. We frequently see a Pleurosigma sp. frustule on a sample of Z. marina, MHMPP.	Pleurosigma sp.	CGTCACTGCAGCTACTATGGAAGAAGTTTACAAACGTGCAGAGTATGCTAAATCTGTAGGTTCTGTAGTTATAATGATCGATTTAGTTATGGGTTATACAGCAATCCAAAGTATTGCTTTATGGTCTCGTGAAAACGATATGGTTTTACATTTACATCGTGCTGGTAACTCTACTTACGCTCGTCAAAAAAATCATGGTATCAACTTCCGTGTTATTTGTAAATGGATGCGTATGTCTGGTGTAGATCACATCCACGCTGGTA	56	274	0	0	43	63	16	0	8
ASV206	Eukaryota_Bacillariophyta_Bacillariophyceae_Naviculales_Pleurosigmataceae_Pleurosigma_Pleurosigma sp.	Pleurosigma sp.	Certain: Pleurosigma sp. We frequently see a Pleurosigma sp. frustule on a sample of Z. marina, MHMPP.	Pleurosigma sp.	CATTACTGCAGCTACTATGGAAGAAGTTTACAAACGTGCAGAGTATGCTAAAATGGTAGGTTCTGTAGTTGTAATGATCGATTTAGTTATGGGTTATACAGCAATCCAAAGTATTGCTTTATGGGCTCGTGAAAACGATATGGTTTTACACTTACACCGTGCTGGTAACTCTACTTACGCTCGTCAAAAAAATCATGGTATCAACTTCCGTGTTATCTGTAAATGGATGCGTATGTCTGGTGTAGATCACATCCACGCTGGTA	0	127	0	0	0	0	6	0	0
ASV101	Eukaryota_Bacillariophyta_Coscinodiscophyceae_Melosirales_Hyalodiscaceae_Podosira_Podosira stelligera	Podosira stelligera	Podosira cf. stelligera. Previously reported. Certain either Podosira stelligera or Hyalodiscus scoticus. Bothe have good BLAST and equally excellent distance tree results. Taxonomy on these two genera confused. We have identified both genera on Z. marina and an abundance of H. scoticus	Podosira cf. stelligera	CGTAACTGCTGCAACTATGGATGAAGTAATTAAACGTTCAGAGTATGCTAAACAAGTTGGTTCTATCATTATTATGATCGATTTAGTTTTAGGTTATACTGCTATCCAAAGTATTGCTATTTGGGCACGTGAAAATGATATGCTTTTACATTTACACCGTGCAGGTAACTCAACATATGCACGTCAAAAAAATCATGGTATTAACTTCCGTGTAATTTGTAAATGGATGCGTATGTCAGGTGTAGACCATATTCACGCTGGTA	4	52	29	10	128	91	0	0	0
ASV472	Eukaryota_Bacillariophyta_unknown class_unknown order_unknown family_Prestauroneis_Prestauroneis integra	Prestauroneis integra	Prestauroneis cf. integra (NR). One other species of Prestauroneis reported. Indefinite: BLAST OK, though top hit, and distance tree OK, lots of other possibilities in the mol/ data	Prestauroneis cf. integra	CATCACTGCAGGTACAATGGAAGAAGTATACAAACGTGCTGAGTATGCTAAAGCTGTTGGTTCTATCGTTGTGATGATCGATTTAGTTATGGGTTACACAGCAATTCAAAGTGCTGCAATCTGGGCTCGTGATAATGATGTACTTTTACATTTACATCGTGCTGGTAACTCTACATACGCTCGTCAAAAGAATCATGGTATTAACTTCCGTGTTATCTGTAAATGGATGCGTATGTCTGGTGTAGATCATATCCACGCTGGTA	0	28	11	5	20	0	0	0	0
ASV455	Eukaryota_Bacillariophyta_unknown class_unknown order_unknown family_Prestauroneis_Prestauroneis integra	Prestauroneis integra	"	Prestauroneis cf. integra	CATCACTGCAGGTACAATGGAAGAAGTTTACAAACGTGCTGAGTATGCTAAAGCTGTTGGTTCTATCGTTGTGATGATCGATTTAGTTATGGGTTACACAGCAATTCAAAGTGCTGCAATCTGGGCTCGTGATAATGATGTTCTTTTACATTTACACCGTGCAGGTAACTCTACATACGCTCGTCAAAAAAATCATGGTATTAACTTCCGTGTTATTTGTAAATGGATGCGTATGTCTGGTGTAGATCATATCCACGCTGGTA	0	36	0	0	0	0	0	0	0
ASV715	Eukaryota_Bacillariophyta_Bacillariophyceae_Bacillariales_Bacillariaceae_Psammodictyon_Psammodictyon sp. NY099	Psammodictyon sp.	Certain: Psammodictyon sp. (100%, 1e-5e, 100%, top 5 hits, excellent distance tree results	Psammodictyon sp.	CGTTACAGCAGCAACTATGGAAGAAATCTACGAACGTTCTGAGTACGCTAAAGAAGTAGGTTCTATTGTTATTATGATCGATTTAGTTATGGGTTATACTGCTATCCAATCTATTGCTCTTTGGGCTCGTAAAAATGATATGTTATTACACTTACACCGTGCTGGTAACTCTACTTACGCTCGTCAGAAAAACCACGGTATTAACTTCCGTGTAATCTGTAAATGGATGCGTATGTCAGGTGTAGATCATATCCACGCTGGTA	0	0	0	0	6	0	0	0	0
ASV214	Eukaryota_Bacillariophyta_Bacillariophyceae_Naviculales_Naviculaceae_Pseudogomphonema_no identification	Pseudogomphonema sp.	Certain: Pseudogomphonema sp. Signal for Pseudogomphonema cf. kamschaticum which has been identifed mophologically on March. 7, 2021 Z. marina, MHMPP	Pseudogomphonema sp.	CGTTACTGCAGCTACTATGGAAGAAGTGTACAAACGTGCAGAATACGCTAAAACAGTGGGTTCTATCGTTATTATGATCGATTTAGTAATGGGTTACACAGCGATTCAAAGTATTGCTCTTTGGTCTCGTGAAAACGACATGCTTTTACACTTACATCGTGCTGGTAACTCTACTTACGCTCGTCAAAAGAATCACGGTATTAACTTCCGTGTTATCTGTAAATGGATGCGTATGTCTGGTGTAGATCATATCCACGCTGGTA	0	0	0	97	169	73	0	0	0
ASV7	Eukaryota_Bacillariophyta_Bacillariophyceae_Naviculales_Naviculaceae_Pseudogomphonema_Pseudogomphonema sp. TAK-2014	Pseudogomphonema sp.		Pseudogomphonema sp.	CGTTACTGCAGCTACTATGGAAGAAGTGTACAAACGTGCAGAATACGCTAAAACCGTTGGTTCTATCGTTATTATGATCGATTTAGTAATGGGCTACACAGCAATTCAAAGTATTGCTCTTTGGTCTCGTGAAAATGACATGCTTTTACATTTACATCGTGCTGGTAACTCTACTTACGCACGTCAAAAGAATCATGGTATTAACTTCCGTGTTATCTGTAAATGGATGCGTATGTCTGGTGTAGATCATATCCACGCTGGTA	29	7076	872	8795	7984	1523	87	0	122
ASV100	Eukaryota_Bacillariophyta_Bacillariophyceae_Naviculales_Naviculaceae_Pseudogomphonema_Pseudogomphonema sp. TAK-2014	Pseudogomphonema sp.		Pseudogomphonema sp.	CGTTACTGCAGCTACTATGGAAGAAGTGTACAAACGTGCAGAATACGCTAAAACCGTTGGTTCTATCGTTATTATGATCGATTTAGTAATGGGCTACACAGCAATTCAAAGTATTGCTTTATGGTCTCGTGAAAATGACATGCTTTTACATTTACATCGTGCTGGTAACTCTACTTACGCACGTCAAAAGAATCACGGTATCAACTTCCGTGTTATCTGTAAATGGATGCGTATGTCTGGTGTAGATCATATCCACGCTGGTA	8	176	0	126	563	338	0	0	0
ASV180	Eukaryota_Bacillariophyta_Fragilariophyceae_Rhabdonematales_Rhabdonemataceae_Rhabdonema_Rhabdonema arcuatum	Rhabdonema arcuatum	Certain: Rhabdonema arcuatum, BLAST only first top hit, excellent distance tree result	Rhabdonema arcuatum	CATCACAGCTGCAACTATGGAAGAAGTTTACAAACGTGGTATCTATGCTAAAGAAGTAGGTTCTGTCATCGTAATGATCGATTTAGTTATGGGTTATACAGCAATCCAAAGTGCTGCTATTTGGGCTCGTGAAAATGATTTAGTTTTACACTTACACCGTGCAGGTAACTCAACATATGCTCGTCAAAAAAATCATGGTATTAATTTCCGTGTAATTTGTAAATGGATGCGTATGTCTGGTGTAGATCATATCCACGCTGGTA	0	0	0	95	28	0	0	0	0
ASV371	Eukaryota_unknown phylum_Phaeophyceae_Laminariales_Laminariaceae_Saccharina_Saccharina latissima	Saccharina latissima	Likely	Saccharina latissima	CATTACTGCTGCAACAATCGAACAAATGTATGAACGTGCAGAGTACGCTCATTCAATTGGTACTGTTATTGTAATGATCGATTTAGTTATCGGTTATACTGCTATTCAAACTATGGCTATCTGGGCACGAAAAGCTGAAATGATTTTACATTTACATCGTGCAGGTAATTCTACTTATGCTCGTCAAAAAAACCATGGTATTAACTTCCGAGTTATCTGTAAATGGATGCGTATGTGTGGTGTAGACCATATCCATGCTGGTA	0	0	0	0	123	0	0	0	0
ASV275	Eukaryota_Bacillariophyta_Bacillariophyceae_Naviculales_Naviculaceae_Seminavis_Seminavis robusta	Seminavis robusta	Likely: Seminavis cf. robusta (M) (100%, 5e, 97.72%, excellent distance tree results). Not reported in Historic Records. Two entries for Seminavis.	Seminavis cf. robusta	CATTACTGCAGCTACTATGGAAGAAGTTTACAAACGTGCAGAATACGCTAAAACGGTTGGTTCTATCGTTGTTATGATCGATTTAGTAATGGGTTACACAGCAATTCAAAGTATTGCTATTTGGGCTCGTGAAAACGACATGCTTTTACACTTACACCGTGCTGGTAACTCTACTTACGCTCGTCAAAAGAACCACGGTATTAACTTCCGTGTTATCTGTAAATGGATGCGTATGTCTGGTGTAGATCATATCCACGCTGGTA	0	0	57	94	83	21	0	0	0
ASV307	Eukaryota_Bacillariophyta_Bacillariophyceae_Naviculales_Naviculaceae_Seminavis_Seminavis robusta	Seminavis robusta	Certain: Seminavis robusta (M) 100%, 1e, 98.10%, excellent distance tree results. Genus and species found on S. gaudichaudii, Retreat Cove, July 14, 2024. AVA images.	Seminavis robusta	CATTACTGCTGCTACTATGGAAGAAGTGTACAAACGTGCAGAATACGCTAAAACGGTTGGTTCTATCGTTGTTATGATCGATTTAGTAATGGGTTACACAGCAATTCAAAGTATTGCTATTTGGGCTCGTGAAAACGACATGCTTTTACACTTACATCGTGCTGGTAACTCTACTTACGCTCGTCAAAAGAATCACGGTATTAACTTCCGTGTTATCTGTAAATGGATGCGTATGTCTGGTGTAGATCATATCCACGCTGGTA	0	25	59	55	0	9	0	0	0
ASV177	Eukaryota_Bacillariophyta_Bacillariophyceae_Naviculales_Naviculaceae_Seminavis_Seminavis robusta	Seminavis robusta	Seminavis robusta (NR). Have Seminavis morphologically but still not certain on species: considering S. robusta. Certain: Seminavis robusta, S. robutsa is top 100 hits, 100%, 5e, 98.86%, excellent distance tree results New report for Salish Sea.	Seminavis robusta	CATTACTGCAGCTACTATGGAAGAAGTGTACAAACGTGCAGAGTACGCTAAAACGGTTGGCTCTATCGTTGTTATGATCGATTTAGTAATGGGCTACACAGCAATTCAAAGTATTGCTATTTGGGCTCGTGAAAACGACATGCTTTTACACTTACATCGTGCTGGTAACTCTACTTACGCTCGTCAAAAGAACCACGGTATTAACTTCCGTGTTATCTGTAAATGGATGCGTATGTCTGGTGTAGATCATATCCACGCTGGTA	0	0	0	0	10	0	0	0	0
ASV304	Eukaryota_Bacillariophyta_Bacillariophyceae_Naviculales_Naviculaceae_Seminavis_Seminavis robusta	Seminavis robusta		Seminavis robusta	CATTACTGCAGCTACTATGGAAGAAGTGTACAAACGTGCAGAATACGCTAAAACAGTGGGTTCTATCGTTGTTATGATCGATTTAGTAATGGGTTACACAGCAATTCAAAGTATTGCTATTTGGGCTCGTGAAAATGACATGCTTTTACACTTACACCGTGCTGGTAACTCTACTTACGCTCGTCAAAAGAACCACGGTATTAACTTCCGTGTTATCTGTAAATGGATGCGTATGTCTGGTGTAGATCATATCCACGCTGGTA	0	25	0	30	0	0	0	0	0
ASV98	Eukaryota_Bacillariophyta_Bacillariophyceae_Naviculales_Naviculaceae_Seminavis_Seminavis sp.	Seminavis sp.	Certain: genus, Seminavis sp.	Seminavis sp.	CATTACTGCAGCTACAATGGAAGAAGTTTACAAGCGTGCTGAGTACGCTAAAACTGTTGGTTCTATCATTGTAATGATTGATTTAGTAATGGGTTACACAGCGATTCAAAGTATCGCTCTTTGGGCTCGTGAAAATGACATGCTTTTACACTTACACCGTGCAGGTAACTCTACTTACGCGCGTCAAAAGAATCACGGTATTAACTTCCGTGTTATCTGTAAATGGATGCGTATGTCTGGTGTAGATCATATCCATGCTGGTA	4	170	354	380	234	178	9	0	0
ASV379	Eukaryota_Bacillariophyta_Bacillariophyceae_Cymbellales_Anomoeoneidaceae_Staurophora_Staurophora sp. (in: diatoms)	Staurophora sp.	Possible: 1st and only hit in BLAST, 100%, 2e, 98.48% and good distance tree results. There are 4 previous historic records of species in this genus. We have not identitied any.	Staurophora sp.	CATTACTGCTGGTACAATGGAAGAAGTGTACAAACGTGCTGAGTACGCTAAAGCTGTTGGTTCTATCATTGTAATGATCGATTTAGTTATGGGTTACACAGCAATTCAAAGTGCTGCAATCTGGGCTCGTGATAACGATATGCTTTTACACTTACACCGTGCAGGTAACTCAACTTACGCTCGTCAAAAGAACCACGGTATTAACTTCCGTGTTATCTGTAAATGGATGCGTATGTCTGGTGTAGATCACATCCACGCTGGTA	0	15	0	0	0	0	0	0	4
ASV58	Eukaryota_Bacillariophyta_Fragilariophyceae_Fragilariales_Fragilariaceae_Fragilaria_Fragilaria sp. 2BOF	Fragilaria sp.	Likely: Tabularia cf. fasciculata	Tabularia cf. fasciculata	CGTTACAGCTGCTACTATGGAAGATGTATACAAACGTAGTGAGTATGCTAAAGCTGTAGGTTCTGTAATTGTAATGATTGATTTAGTAATGGGTTATACAGCTATTCAAAGTGCTGCTATTTGGGCTCGTGAAAATGATATGGTTTTACATTTACACCGTGCAGGTAACTCTACTTATGCTCGTCAAAAAAATCATGGTATTAACTTCCGTGTAATTTGTAAATGGATGCGTATGTCTGGTGTTGATCATATCCACGCTGGTA	2	302	1746	1230	636	198	12	0	9
ASV51	Eukaryota_Bacillariophyta_Bacillariophyceae_Thalassiophysales_Catenulaceae_Tetramphora_Tetramphora sulcata	Tetramphora sulcata	Tetramphora cf. sulcata. (NR). Possible: Only 1st hit, 100%, 1e, 99.24%, distance tree is good. Tetramphora sulcata (Brébisson) Stepanek & Kociolek 2016: 128. Previously Amphora sulcata. No previous historic records of this taxa.	Tetramphora cf. sulcata	CATCACTGCAGGTACTATGGAAGAAATGTATAAACGTGCTGAGTACGCTAAAGCAGTAGGTTCTATCGTTGTTATGATCGATTTAGTTATCGGTTATACTGCAATTCAAAGTGCTGCTATTTGGGCTCGTGAAAACGATGTGCTTCTTCACTTACACCGTGCAGGTAACTCTACATACGCTCGTCAAAAAAATCATGGTATTAACTTCCGTGTTATTTGTAAATGGATGCGTATGTCTGGTGTAGATCATATCCACGCTGGTA	4	1613	229	188	712	787	27	0	15
ASV65	Eukaryota_Bacillariophyta_Coscinodiscophyceae_Thalassiosirales_Thalassiosiraceae_Thalassiosira_Thalassiosira baltica	Thalassiosira baltica	Thalassiosira baltica. (NR). Most likely: Thalassiosira baltica, top hit, third hit, 100%, 5e, 100%, excellent distance tree results. 1 historic report. Have not yet seen the texa. Seen in other molecular data.	Thalassiosira baltica	CATTACAGCTGCTACTATGGAAGAAACATACAAACGTGCTGAGTATGCTAAAGCCATTGGTTCTGTAGTTGTTATGATCGATTTAGTTATGGGTTACACTGCAATTCAATCAATTGCATACTGGGCTCGTGAAAACGATATGCTTTTACATTTACATCGTGCTGGTAACTCTACTTACGCGCGTCAAAAGAACCACGGTATTAACTTCCGTGTTATCTGTAAATGGATGCGTATGTCAGGTGTAGATCACATTCACGCTGGTA	0	698	115	75	386	286	5	0	17
ASV66	Eukaryota_Bacillariophyta_Coscinodiscophyceae_Thalassiosirales_Thalassiosiraceae_Thalassiosira_Thalassiosira cf. eccentrica 2 SEH-2013	Thalassiosira cf. eccentrica	Certain: Good BLAST results, excellent distance tree results	Thalassiosira cf. eccentrica	CGTTACAGCTTCTACTATGGAAGAAGTATACAAACGTTCTGAATATGCTAAGGCAATCGGTTCAATCGTTATTATGATTGATTTAGTAATGGGTTACACTGCGATTCAATCAATTGCATACTGGGCTCGTGACAATGATATGCTTTTACATTTACATCGTGCTGGTAACTCTACTTACGCTCGTCAAAAAAATCATGGTATTAACTTCCGTGTTATTTGTAAATGGATGCGTATGTCAGGTGTAGATCATATCCATGCTGGTA	0	33	0	0	32	58	0	0	6
ASV113	Eukaryota_Bacillariophyta_Coscinodiscophyceae_Thalassiosirales_Thalassiosiraceae_Thalassiosira_Thalassiosira hendeyi	Thalassiosira hendeyi	Thalassiosira cf. normanhendeyi (NR). Uncertain: equally valid results for Thalassiosira hendeyi and T. angustelineata, perhaps more evidence for that later taxa. T. hendeyi is now Thalassiosira normanhendeyi D.M.Williams 2024: 55	Thalassiosira cf. normanhendeyi	CATCACAGCTGCTACAATGGAAGAAGTGTACAAACGTGCTGAATACGCGAAAGCTATTGGTTCTATCGTTGTTATGATCGATTTAGTTATGGGTTACACTGCAATTCAATCAATTGCATACTGGGCTCGTGAAAACGATATGTTATTACACTTACACCGTGCAGGTAACTCTACTTACGCTCGTCAAAAGAATCATGGTATTAACTTCCGTGTTATCTGTAAATGGATGCGTATGTCAGGTGTAGATCACATCCATGCTGGTA	0	47	0	0	0	0	0	0	0
ASV20	Eukaryota_Bacillariophyta_Coscinodiscophyceae_Thalassiosirales_Thalassiosiraceae_Thalassiosira_Thalassiosira rotula	Thalassiosira rotula	Certain: Thalassiosira cf. rotula, 100%, 5e, 100%, could not open leaves of distance tree node. Very common diatom found in most planktonic samples.	Thalassiosira cf. rotula	CGTTACTGCAGCTACTATGGAAGAAGTATACAAACGTGCTGAGTATGCTAAACTTTTAGGTTCTATCGTTATCATGATCGATTTAGTAATGGGTTACACTGCAATCCAATCAATCGCATACTGGTGTCGTGAGAATGATATGCTTTTACATTTACACCGTGCGGGTAACTCTACTTACGCTCGTCAAAAAAATCATGGTATTAACTTCCGTGTTATTTGTAAATGGATGCGTATGTCAGGTGTGGATCATATCCATGCTGGTA	0	0	0	0	2	0	0	0	0
ASV467	Eukaryota_Bacillariophyta_Coscinodiscophyceae_Thalassiosirales_Thalassiosiraceae_Thalassiosira_Thalassiosira minuscula	Thalassiosira minuscula	Certain: Thalassiosira minuscula, excellent BlAST and excellent distance tree results. Not in historic records. New report for Salish Sea.	Thalassiosira minuscula	CATTACAGCTGCTACAATGGAAGAAGTATACAAACGTGCTGAGTATGCTAAAGCTATTGGTTCTGTAATTGTTATGATCGATTTAGTTATGGGTTACACTGCAATTCAATCAATTGCATACTGGGCTCGTGAAAACGATATGCTTTTACACTTACACCGTGCTGGTAACTCTACTTACGCTCGTCAAAAGAACCACGGTATTAACTTCCGTGTTATCTGTAAATGGATGCGTATGTCAGGTGTAGATCACATCCACGCTGGTA	0	18	0	0	0	0	0	0	0
ASV130	Eukaryota_Bacillariophyta_Coscinodiscophyceae_Thalassiosirales_Thalassiosiraceae_Thalassiosira_Thalassiosira nordenskioeldii	Thalassiosira nordenskioeldii	Certain: Thalassiosira nordenskioeldii (100%, 5e, 100%, excllent distance tree results. Found on March 7, 2021 samples of Z. marina. One of the most commonly found diatoms.	Thalassiosira nordenskioeldii	CATTACTGCTGCTACTATGGAAGAAGTATACAAACGTGCTGAGTATGCTAAAGCTATTGGTTCTGTAGTTGTAATGATCGATTTAGTAATGGGTTACACTGCAATTCAATCAATTGCATACTGGGCTCGTGAAAACGATATGTTATTACATTTACACCGTGCTGGTAACTCTACTTACGCTCGTCAAAAGAATCATGGTATTAACTTCCGTGTTATCTGTAAATGGATGCGTATGTCAGGTGTGGATCATATCCATGCTGGTA	0	102	34	0	50	38	0	0	0
ASV43	Eukaryota_Bacillariophyta_Coscinodiscophyceae_Thalassiosirales_Thalassiosiraceae_Thalassiosira_Thalassiosira sp. 14BOF	Thalassiosira sp.	Likey: Thalassiosira nordenskioeldii	Thalassiosira nordenskioeldii	CATTACAGCTGCGACAATGGAAGAAGTATACAAACGTGCTGAGTATGCTAAAGCTATTGGTTCTGTAGTTGTTATGATCGATTTAGTTATGGGTTACACTGCAATTCAATCAATTGCATACTGGGCTCGTGAAAACGATATGCTTTTACACTTACACCGTGCTGGTAACTCTACTTACGCTCGTCAAAAGAATCACGGTATTAACTTCCGTGTTATCTGTAAATGGATGCGTATGTCAGGTGTAGATCATATCCACGCCGGTA	111	974	155	88	737	1288	99	0	50
ASV88	Eukaryota_Bacillariophyta_Coscinodiscophyceae_Thalassiosirales_Thalassiosiraceae_Thalassiosira_Thalassiosira pacifica	Thalassiosira pacifica	Certain: Thalassiosira pacifica (100%, 5e, 100%, excllent distance tree results. Found on March 7, 2021 samples of Z. marina. One of the most commonly found diatoms.	Thalassiosira pacifica	CATCACAGCGGCTACTATGGAAGAAGTATACAAACGTGCTGAGTATGCTAAAGCTATCGGTTCTATCGTTGTAATGATCGATTTAGTTATGGGTTACACTGCAATTCAATCAATTGCATACTGGGCTCGTGAAAACGATATGTTATTACATTTACACCGTGCTGGTAACTCTACTTACGCTCGTCAAAAGAATCATGGTATTAACTTCCGTGTTATCTGTAAATGGATGCGTATGTCAGGTGTGGATCATATCCATGCTGGTA	0	0	153	351	0	0	0	0	0
ASV99	Eukaryota_Bacillariophyta_Coscinodiscophyceae_Thalassiosirales_Thalassiosiraceae_Thalassiosira_Thalassiosira sp. 10BOF	Thalassiosira sp.	Indeterminate	Thalassiosira sp.	CGTTACAGCTGCTACTATGGAAGAAGTATACAAACGTTCTGAGTATGCTAAAGCTATTGGTTCTGTAGTTATTATGATCGATTTAGTTATGGGTTATACTGCAATTCAATCAATCGCATACTGGGCTCGTGAAAATGATATGCTTTTACATTTACACCGTGCTGGTAACTCTACTTACGCTCGTCAAAAGAACCATGGTATTAACTTCCGTGTTATCTGTAAATGGATGCGTATGTCAGGTGTAGATCATATCCACGCTGGTA	0	272	0	12	159	53	0	0	11
ASV17	Eukaryota_Bacillariophyta_Coscinodiscophyceae_Thalassiosirales_Thalassiosiraceae_Thalassiosira_Thalassiosira sp. 15BOF	Thalassiosira sp.	Indeterminate	Thalassiosira sp.	CATTACAGCTGCTACGATGGAAGAAATCTACAAGCGTGCTGAATATGCTAAAGCAATCGGTTCTATCGTTGTTATGATCGATTTAGTTATGGGTTACACTGCAATTCAATCTATTGCATACTGGGCTCGTGAAAATGATATGCTTTTACATTTACACCGTGCTGGTAACTCTACTTACGCTCGTCAAAAGAACCATGGTATTAACTTCCGTGTTATCTGTAAATGGATGCGTATGTCAGGTGTAGATCATATCCACGCTGGTA	194	1728	307	319	2697	2644	251	0	207
