# Supplementary material for: Diatoms (Bacillariophyta) of the Salish Sea, Northeast Pacific: annotated checklist and new species reports
Source: Biodivers Data J. 2026 May 15;14:e189060. doi: 10.3897/BDJ.14.e189060 (PMC13197818; doi:10.3897/BDJ.14.e189060)
Supplement: Supplementary material 6 — plankton samples - Salish Sea - manually curated rbcL ASV taxon table [file bdj-14-e189060-s006.csv]

row_names	taxonomy	taxon	curation_notes	resolved_taxon	rbcL_sequence	1 -SHW Apr 11-2022	10-site3-trincomali-july-15-1022	2-site1-dionesio-july-15-2022	3-site2-westside-july-15-2022	4-site3-trincomali-july-15-2022	5-MBW-oct-31-2022	6-SHW Dec 11-2022	7-SHW Feb 22-2023	8-MHMPP-July-22-2021
ASV660	Eukaryota_Bacillariophyta_Bacillariophyceae_Thalassiophysales_Catenulaceae_Amphora_Amphora sp.	Amphora sp.	OK to poor BLAST results-could be Nitzschia	Amphora sp.	CGTTACAGCTGCAACTATGGAAGAAGTAATCAAACGTTGTGAGTACGCTAAAGAAGTAGGATCTATCGTTGTTATGATCGATTTAGTTATGGGTTATACAGCAATTCAGAGTGCTGCTATCTGGGCTCGTGAAAATGATATGCTTTTACATTTACACCGTGCAGGTAACTCTACATACGCTCGTCAAAAAAATCACGGTATTAACTTCCGAGTTATCTGTAAGTGGATGCGTATGTCTGGTGTAGATCATATCCACGCTGGTA	0	0	0	0	0	0	0	0	15
ASV178	Eukaryota_Bacillariophyta_Coscinodiscophyceae_Asterolamprales_Asterolampraceae_Asteromphalus_Asteromphalus sp. TN-2014	Asteromphalus sp.	Good BLAST results and Alignment Tree	Asteromphalus sp.	TATGACAGGTCCAACAATGGAAGAAGTGTACAAACGTGGTGAGTACGCTAAACAAATTGGTTCTGTAATTGTAATGATCGATTTAGTTTTAGGCTATACAGCTATTCAAACTGCAGCTATCTGGGCACGTGAAAATGATATGATTTTACATTTACACCGTGCAGGTAATTCAACTTACGCTCGTCAAAAAAACCATGGTATCAACTTCCGTGTTATTTGTAAGTGGATGCGTATGTCTGGTGTGGATCATATTCATGCTGGTA	0	215	41	0	332	50	0	19	0
ASV461	Eukaryota_Bacillariophyta_Coscinodiscophyceae_Thalassiosirales_Thalassiosiraceae_Bacterosira_Bacterosira constricta	Bacterosira constricta	Good BLAST results and Alignment Tree-likely Bacterosira constricta (Bacterosira cf. bathyomphala is the only record on Pacific coast: Pienitz et al. 2003, Haida Gwaii)-we only have one specimen and images from Strait of Georgia, possibly a new species)	Bacterosira cf. constricta	CATCACTGCTGCTACAATGGAAGAAGTATACAAACGTGCTGAGTATGCTAAAGCTATTGGTTCTGTAGTTGTTATGATCGATTTAGTTATGGGTTATACTGCAATTCAATCAATCGCATACTGGGCTCGTGAAAATGATATGCTTTTACATTTACACCGTGCTGGTAACTCTACTTACGCTCGTCAAAAGAATCATGGTATCAACTTCCGTGTTATCTGTAAATGGATGCGTATGTCAGGTGTAGATCATATCCACGCTGGTA	0	0	0	0	0	0	81	0	0
ASV53	Eukaryota_Bacillariophyta_Mediophyceae_Hemiaulales_Hemiaulaceae_Cerataulina_Cerataulina pelagica	Cerataulina pelagica	Good BLAST results and Alignment Tree	Cerataulina pelagica	CGTAACTGCAGCAACTATGGAAGAAGTATACAAACGTTCTGAGTATGCTAAAACAGTTGGTTCAGTAGTAATCATGATCGATTTAGTTATGGGTTACACAGCAATCCAATCTATCGCTTACTGGTGTCGTGAAAACGATATGTTATTACACTTACACCGTGCAGGTAACTCTACATATGCTCGTCAAAAGAACCACGGTATTAACTTCCGTGTAATCTGTAAATGGATGCGTATGTCTGGTGTTGATCACATTCACGCTGGTA	161	490	139	0	238	0	17	0	27
ASV488	Eukaryota_Bacillariophyta_Mediophyceae_Hemiaulales_Hemiaulaceae_Cerataulina_Cerataulina pelagica	Cerataulina pelagica		Cerataulina pelagica	CGTAACTGCAGCAACTATGGAAGAAGTATACAAACGTTCTGAGTATGCTAAAATGGTTGGTTCAGTAGTAATCATGATCGATTTAGTTATGGGTTACACAGCAATCCAATCGATCGCTTACTGGTGTCGTGAAAACGATATGTTATTACACTTACACCGTGCAGGTAACTCTACATATGCTCGTCAAAAGAACCACGGTATTAACTTCCGTGTAATCTGTAAATGGATGCGTATGTCTGGTGTAGATCACATTCACGCTGGTA	0	0	0	0	0	0	0	83	0
ASV331	Eukaryota_Bacillariophyta_Coscinodiscophyceae_Chaetocerotales_Chaetocerotaceae_Chaetoceros_Chaetoceros cf. diadema 2 SEH-2013	Chaetoceros cf. diadema	Good BLAST results and Alignment Tree-previously identified by morphology	Chaetoceros cf. diadema	CGTAACTGCTTCTACTATGGAAGAAGTTTACAAACGTGCAGAATATGCTAAGCATGTAGGTTCTGTAGTAATCATGATCGATTTAGTAATGGGTTATACTGCGATTCAAAGTATCGCATTATGGTCTCGTGAAAACGATATGGTTTTACACTTACATCGTGCTGGTAACTCAACTTACGCGCGTCAAAAGAACCATGGTATTAACTTCCGTGTTATCTGTAAATGGATGCGTATGTGTGGTGTAGATCACATCCACGCTGGTA	75	5	0	0	0	0	0	0	26
ASV545	Eukaryota_Bacillariophyta_Coscinodiscophyceae_Chaetocerotales_Chaetocerotaceae_Chaetoceros_Chaetoceros contortus	Chaetoceros contortus	OK BLAST results 5e. Possible: Chaetoceros contortus (25 species of Chaetoceros in Strait of Georgia-Shim 1976)	Chaetoceros contortus	TGTAACTGCTGCCACTATGGAAGAAGTTTACAAACGTGCAGAATATGCCAAAGTAGTTGGTTCTGTAGTTATCATGATCGATTTAGTAATGGGTTACACAGCAATCCAAAGTATTGCTATTTGGTCTCGTGAAAACGACATGTTATTACACTTACACCGTGCTGGTAACTCAACATATGCTCGTCAAAAAAACCATGGTATTAACTTCCGTGTAATTTGTAAATGGATGCGTATGTCTGGTGTTGATCATATCCACGCCGGTA	0	0	0	0	0	0	0	0	35
ASV742	Eukaryota_Bacillariophyta_Coscinodiscophyceae_Chaetocerotales_Chaetocerotaceae_Chaetoceros_Chaetoceros contortus	Chaetoceros contortus	" "	Chaetoceros contortus	TGTAACTGCTGCCACTATGGAAGAAGTTTACAAACGTGCAGAATATGCTAAAGTAGTTGGTTCTGTAGTTATCATGATCGATTTAGTAATGGGTTACACAGCAATCCAAAGTATTGCTATTTGGTCTCGTGAAAACGACATGTTATTACACTTACACCGTGCTGGTAACTCAACATATGCTCGTCAAAAAAACCATGGTATTAACTTCCGTGTAATTTGTAAATGGATGCGTATGTCTGGTGTTGATCATATCCACGCCGGTA	0	0	0	0	0	0	0	4	0
ASV112	Eukaryota_Bacillariophyta_Coscinodiscophyceae_Chaetocerotales_Chaetocerotaceae_Chaetoceros_Chaetoceros debilis	Chaetoceros debilis	Good BLAST results and Alignment Tree-identified by Cupp 1943,Gran & Angst 1931, Shim 1976	Chaetoceros debilis	TGTAACTGCTGCCACTATGGAAGAAGTTTACAAACGTTCAGAATATGCTAAAGCAGTAGGTTCTGTAATTATCATGATCGATTTAGTAATGGGTTATACTGCGATTCAAAGTATCGCTTTATGGGCTCGTGATAACGACATGTTATTACATTTACATCGTGCTGGTAACTCAACTTACGCTCGTCAAAAGAACCACGGTATTAACTTCCGTGTTATCTGTAAATGGATGCGTATGTCTGGTGTAGATCATATCCACGCTGGTA	284	53	11	0	27	73	755	60	118
ASV266	Eukaryota_Bacillariophyta_Coscinodiscophyceae_Chaetocerotales_Chaetocerotaceae_Chaetoceros_Chaetoceros diadema	Chaetoceros diadema	Good BLAST results and Alignment Tree-previously identified by morphology, supported by Gran & Angst 1931, Shim 1976	Chaetoceros diadema	CGTAACTGCTTCTACTATGGAAGAAGTTTACAAACGTGCAGAATATGCTAAGCATGTAGGTTCTGTAGTAATCATGATCGATTTAGTAATGGGTTATACTGCGATTCAAAGTATCGCATTATGGTCTCGTGAAAACGATATGGTTTTACACTTACACCGTGCTGGTAACTCAACTTACGCGCGTCAAAAGAACCATGGTATTAACTTCCGTGTTATCTGTAAATGGATGCGTATGTCTGGTGTAGATCACATCCACGCTGGTA	34	0	0	0	0	0	108	0	141
ASV69	Eukaryota_Bacillariophyta_Coscinodiscophyceae_Chaetocerotales_Chaetocerotaceae_Chaetoceros_Chaetoceros similis	Chaetoceros similis	OK to poor BLAST results-failed distance tree results. However, reported by Gran & Angst 1931, Shim 1976	Chaetoceros similis	CGTAACTGCTGCCACTATGGAAGAAGTTTACAAACGTGCAGAATATGCTAAGGTTGTTGGTTCTGTTGTAATCATGATCGATTTAGTAATGGGTTATACAGCAATCCAAAGTATCGCTTTATGGTGTCGTGAAAACGATATGGTTTTACATTTACATCGTGCTGGTAACTCAACATACGCTCGTCAAAAGAACCATGGTATTAACTTCCGTGTTATCTGTAAGTGGATGCGTATGTGTGGTGTAGATCACATCCATGCTGGTA	68	18	0	0	0	0	165	5	54
ASV477	Eukaryota_Bacillariophyta_Coscinodiscophyceae_Coscinodiscales_Coscinodiscaceae_Coscinodiscus_Coscinodiscus granii	Coscinodiscus granii	Good BLAST results and Alignment Tree-identified by morphology, reported by Gran & Angst 1931, Shim 1976	Coscinodiscus granii	CATTACAGCAGCAACAATGGAAGAACTTTACAAACGTGCTGAATATGCAAAAGACGTAGGTTCTGTTATTGTAATGATTGATTTAGTATTAGGTTACACAGCAATTCAATCAGCTGCAATTTGGGCACGTGACAATGATATGATTTTACATTTACATCGTGCAGGTAACTCTACATACGCTCGTCAAAAAAATCATGGTATTAACTTCCGTGTAATTTGTAAGTGGATGCGTATGTCTGGTGTTGATCATATTCACGCTGGTA	0	0	0	0	5	0	0	0	82
ASV632	Eukaryota_Bacillariophyta_Coscinodiscophyceae_Coscinodiscales_Coscinodiscaceae_Coscinodiscus_Coscinodiscus granii	Coscinodiscus granii	" "	Coscinodiscus granii	TTTAAACATTACAGCAGCAACAATGGAAGAACTTTACAAACGTGCTGAATATGCAAAAGACGTAGGTTCTGTTATTGTAATGATTGATTTAGTATTAGGTTACACAGCAATTCAATCAGCTGCAATTTGGGCACGTGACAATGATATGATTTTACATTTACATCGTGCAGGTAACTCTACATACGCTCGTCAAAAAAATCATGGTATTAACTTCCGTGTAATTTGTAAGTGGATGCGTATGTCTGGTGTTGATCATATTCACGCTGGTA	0	37	0	0	0	0	0	0	0
ASV92	Eukaryota_Bacillariophyta_Coscinodiscophyceae_Coscinodiscales_Coscinodiscaceae_Coscinodiscus_Coscinodiscus radiatus	Coscinodiscus radiatus	Good BLAST results, yet failed distance tree resukts. Identified by morphology, reported by Gran & Angst 1931, Shim 1976	Coscinodiscus radiatus	TATTACAGCAGCAACTATGGAAGAACTTTATAAGCGTGCTGATTACGCTAAAGAAGTTGGTTCTATTATTGTAATGATTGATTTAGTTTTAGGTTATACTGCTATCCAATCTGCTGCTATTTGGGCACGTGATAATGATATGCTTTTACATTTACATCGCGCAGGTAACTCAACATATGCTCGTCAAAAGAATCATGGTATTAACTTCCGTGTTATTTGTAAATGGATGCGTATGTCAGGTGTAGATCATATCCATGCAGGTA	0	103	48	0	72	67	0	0	564
ASV449	Eukaryota_Bacillariophyta_Coscinodiscophyceae_Coscinodiscales_Coscinodiscaceae_Coscinodiscus_Coscinodiscus radiatus	Coscinodiscus radiatus	" "	Coscinodiscus radiatus	TATTACAGCAGCAACTATGGAAGAACTTTATAAGCGTGCTGATTACGCTAAAGAAGTTGGTTCTATTATTGTAATGATTGATTTAGTTTTAGGTTATACTGCTATTCAATCTGCTGCTATTTGGGCACGTGACAATGATATGCTTTTACATTTACATCGTGCTGGTAACTCAACATATGCTCGTCAAAAAAATCATGGTATTAACTTCCGTGTTATTTGTAAATGGATGCGTATGTCAGGTGTAGATCATATCCATGCAGGTA	0	21	32	0	37	8	0	0	0
ASV522	Eukaryota_Bacillariophyta_Coscinodiscophyceae_Stephanodiscales_Stephanodiscaceae_Cyclotella_Cyclotella litoralis	Cyclotella litoralis	Moderate Blasst results, could equally be Cyclotella meneghiniana, C. meneghiniana better distance tree. Morphologically identified, Shim 1976 reported C. comta and C. striata	Cyclotella sp.	TGTTACAGCAGCCACAATGGAAGAAGTATACAAACGTGCTGAGTTTGCTAAAACTATCGGTTCTGTAATTATCATGATTGATTTAGTAATGGGCTATACTGCAATTCAATCAATTGCTTACTGGTGTCGTGAAAATGATATGCTTTTACACTTACACCGTGCAGGTAACTCTACTTACGCTCGTCAAAAAAATCATGGAATTAACTTCCGTGTTATTTGTAAATGGATGCGTATGGCTGGTGTAGATCATATCCATGCTGGTA	0	7	6	0	0	0	0	0	29
ASV210	Eukaryota_Bacillariophyta_Bacillariophyceae_Bacillariales_Bacillariaceae_Cylindrotheca_no identification	Cylindrotheca sp.	Good BLAST results and Alignment Tree-identified by morphology, supported by Gran & Angst 1931, Shim 1976	Cylindrotheca sp.	CGTTACTGGTGCAACGATGGAAGACGTATACAAACGTTCAGAGTATGCGAAAGACGTAGGTTCTATCGTTATTATGATCGATTTAGTTATGGGTTATACAGCAATTCAAAGTATTGCTTTATGGGCTCGTGAAAATGACATGCTTTTACATTTACACCGTGCTGGTAATTCAACTTATGCACGTCAAAAAAATCATGGTATTAACTTCCGTGTAATCTGTAAATGGATGCGTATGTCTGGTGTAGATCATATTCATGCTGGTA	0	0	0	0	0	0	0	0	14
ASV111	Eukaryota_Bacillariophyta_Coscinodiscophyceae_Thalassiosirales_Thalassiosiraceae_Detonula_Detonula pumila	Detonula pumila	Good BLAST results and Alignment Tree-(C. closterium), identified by morphology, supported by Gran & Angst 1931, Shim 1976	Detonula pumila	CATTACTGCTGCTACAATGGAAGAAGTATACAAACGTGCTGAGTATGCTAAAGCTATTGGTTCTGTAGTTGTAATGATCGATTTAGTAATGGGTTACACTGCAATTCAATCAATTGCATACTGGGCTCGTGAAAACGATATGTTATTACACTTACACCGTGCTGGTAACTCTACTTACGCTCGTCAAAAGAATCACGGTATTAACTTCCGTGTTATCTGTAAATGGATGCGTATGTCAGGTGTAGATCACATCCACGCTGGTA	113	606	56	0	699	0	0	0	52
ASV240	Eukaryota_Bacillariophyta_Fragilariophyceae_Fragilariales_Fragilariaceae_Gedaniella_Gedaniella paucistriata	Gedaniella paucistriata	Good BLAST results and Alignment Tree: G. paucistriata, G. mutabilis, G. boltonii, have not yet found it morphologically. Recently identified taxon, Witkowski's lab.	Gedaniella cf. paucistriata	CGTAACTGCTGCGACTATGGAAGAAGTTTACGAACGTGCTGAATACGCTAAAGCAGTTGGTTCTGTAATCATCATGATCGATTTAGTTATGGGTTACACAGCAATTCAAAGTATTGCTTACTGGGCTCGTGCAAATGATATGCTTTTACATTTACATCGTGCTGGTAACTCTACATACGCTCGTCAAAAGAATCATGGTATTAACTTCCGTGTTATCTGTAAATGGATGCGTATGGCTGGTGTGGATCATATCCACGCAGGTA	0	0	0	0	0	0	0	0	24
ASV587	Eukaryota_Bacillariophyta_no identification_no identification_no identification_no identification_no identification	NA	Good BLAST results and Alignment Tree for Gedaniella sp.	Gedaniella sp.	TGTAACTGCTGCAACTATGGAAGAAGTTTACGAACGTGCTGACTACGCTAAAGCAGTTGGTTCTGTAATCGTTATGATCGATTTAGTTATGGGTTACACAGCAATTCAAAGTATTGCTTACTGGGCTCGTGAAAACGATATGCTATTACATTTACATCGTGCTGGTAACTCTACATACGCTCGTCAAAAGAATCATGGTATTAACTTCCGTGTTATCTGTAAATGGATGCGTATGGCTGGTGTGGATCATATCCACGCAGGTA	0	0	0	0	0	0	0	0	25
ASV44	Eukaryota_Bacillariophyta_Coscinodiscophyceae_Rhizosoleniales_Rhizosoleniaceae_Guinardia_Guinardia delicatula	Guinardia delicatula	Good BLAST results and Alignment Tree-identified by morphology, supported by Shim 1976 for G. flaccida.	Guinardia delicatula	CATCACAGCGGCAACTATGGAAGAAGTAATCAAACGTGCTGACTACGCTAAAACAGTTGGTTCTGTAATCGTTATGATCGATTTAGTTATGGGTTACACAGCAATTCAAACTGCTGCAATCTGGGCTCGTGAAAACGATATGGTATTACACTTACATCGTGCAGGTAACTCTACATACGCTCGTCAAAAAAACCACGGTATTAACTTCCGTGTAATTTGTAAATGGATGCGTATGTCAGGTGTAGATCACATCCACGCTGGTA	0	637	503	0	583	0	0	0	42
ASV127	Eukaryota_Bacillariophyta_Bacillariophyceae_Naviculales_Pleurosigmataceae_Gyrosigma_Gyrosigma sp. 1BOF	Gyrosigma sp.	OK BLAST results 5e. Likely, identified morphologically, Mar. 7, 2021, Z. marina. and by Gran & Angst 1931 (G. fasciola), and 5 species by Shim 1976.	Gyrosigma sp.	CATCACTGCAGCTACTATGGAAGAAGTTTACAAACGTGCAGAATATGCTAAACAAGTAGGTTCTGTAATTGTTATGATTGATTTAGTTATGGGTTATACAGCAATTCAAAGTATTGCTTTATGGGCTCGTGAAAATGATATGGTTTTACATTTACATCGTGCAGGTAACTCTACTTACGCTCGTCAAAAAAATCATGGTATTAACTTCCGTGTTATTTGTAAATGGATGCGTATGTCTGGTGTAGATCATATCCACGCTGGTA	61	517	213	0	311	0	0	0	45
ASV734	Eukaryota_Bacillariophyta_Bacillariophyceae_Naviculales_Amphipleuraceae_Halamphora_Halamphora sp. SZCZCH452	Halamphora sp.	Good BLAST results and Alignment Tree-identified by morphology for sure as Halamphora coffeiformis (C.Agardh) Mereschkowsky 1903.	Halamphora sp.	CATCACTGCAGGTACAATGGAAGAAGTTTACAAACGTGCTGAGTATGCAAAAGCAGTGGGTTCTGTAATTGTAATGATCGATTTAGTTATGGGTTACACAGCAATTCAAAGTATTGCTCTTTGGGCTCGTGACAACGATATGTTATTACACTTACACCGTGCAGGTAACTCTACATACGCTCGTCAAAAGAACCACGGTATTAACTTCCGTGTTATTTGTAAATGGATGCGTATGTCTGGTGTAGATCATATCCACGCTGGTA	0	0	0	0	0	0	10	0	0
ASV503	Eukaryota_Bacillariophyta_Bacillariophyceae_no identification_no identification_no identification_no identification	NA	Good BLAST results and Alignment Tree for Halamphora sp.	Halamphora sp.	CATCACTGGCGGTACAATGGAAGAAGTTTACAAACGTGCTGAGTATGCAAAAGCAGTAGGTTCTATCGTTGTAATGATCGATTTAGTTATGGGTTATACAGCAATTCAAAGTATTGCTCTTTGGGCTCGTGAAAACGATATGTTATTACACTTACACCGTGCAGGTAACTCTACATACGCTCGTCAAAAGAATCATGGTATTAACTTCCGTGTTATCTGTAAATGGATGCGTATGTCTGGTGTAGATCATATCCACGCTGGTA	0	0	0	0	0	0	0	0	11
ASV312	Eukaryota_Bacillariophyta_Bacillariophyceae_Naviculales_Naviculaceae_Haslea_Haslea avium	Haslea avium	OK to poor BLAST results-failed distance tree results. Not a dependable species ident. Good for genus.	Haslea sp.	CATCACAGCAGCTACTATGGAAGAAGTTTACAAGCGTGCAGAGTACGCTAAAACTGTAGGTTCTATCGTAGTTATGATCGATTTAGTAATGGGTTATACAGCAATCCAAAGTATTGCTTTATGGGCTCGTGAAAACGATATGTTATTACACTTACACCGTGCTGGTAACTCTACTTACGCTCGTCAAAAGAACCACGGTATTAACTTCCGTGTTATCTGTAAATGGATGCGTATGTCTGGTGTAGATCACATCCACGCTGGTA	0	0	0	0	0	0	57	0	0
ASV62	Eukaryota_Bacillariophyta_Bacillariophyceae_Naviculales_Naviculaceae_Haslea_Haslea cf. howeana	Haslea cf. howeana	OK BLAST results 5e. identified morphologically, Mar. 7, 2021, Z. marina, We are finding Haslea crucigera (Smith) Simonsen, 1974. Good to genus level	Haslea sp.	CATTACAGCAGCTACTATGGAAGAAGTGTACAAACGTGCTGAGTACGCTAAAATGGTTGGTTCTATCGTTGTAATGATCGATTTAGTAATGGGTTACACAGCAATTCAAAGTATTGCTTTATGGGCTCGTGAAAACGATATGTTATTACACTTACACCGTGCTGGTAACTCTACTTACGCTCGTCAAAAGAACCATGGTATTAACTTCCGTGTTATCTGTAAATGGATGCGTATGTCTGGTGTAGATCACATCCACGCTGGTA	0	0	0	0	0	0	0	0	97
ASV102	Eukaryota_Bacillariophyta_Bacillariophyceae_Naviculales_Naviculaceae_Haslea_Haslea cf. howeana	Haslea cf. howeana	" " 3e	Haslea sp.	CATCACAGCAGCTACTATGGAAGAAGTGTACAAACGTGCTGAGTACGCTAAAACGGTTGGTTCTATCGTTGTAATGATCGATTTAGTAATGGGTTACACAGCAATCCAAAGTATTGCTTTATGGGCTCGTGAAAACGATATGTTATTACACTTACATCGTGCTGGTAACTCTACTTACGCTCGTCAAAAGAACCACGGTATTAACTTCCGTGTTATCTGTAAATGGATGCGTATGTCTGGTGTAGATCACATCCACGCTGGTA	0	0	0	0	0	0	0	0	31
ASV50	Eukaryota_unknown phylum_Raphidophyceae_Chattonellales_Chattonellaceae_Heterosigma_Heterosigma akashiwo	Heterosigma akashiwo	Not a diatom. Photosynthetic flagellate. Good BLAST results and distance tree	Heterosigma akashiwo	CGTTACAGCTGCTACTATGGAAGAAATGTATGAGCGTGCTGACTATGCTAAAGCTGTTGGTTCTGTAATTGTTATGATTGACCTTGTAATTGGTTACACAGCTATTCAAAGTATGGCTATCTGGGCACGTAAGAATGATATGATCTTACATTTACACCGTGCAGGTAACTCTACTTATGCTCGTCAAAAGAATCACGGTATCAACTTCCGTGTAATTTGTAAATGGATGCGTATGGCTGGGGTAGACCACATTCACGCTGGTA	0	268	70	0	223	0	0	0	0
ASV128	Eukaryota_Bacillariophyta_Coscinodiscophyceae_Thalassiosirales_Lauderiaceae_Lauderia_Lauderia sp. 1 SEH-2013	Lauderia sp.	OK to poor BLAST results-failed distance tree results. Likely Lauderia annulata or L. borela. Reported by Gran & Angst 1931 and Cupp 1943	Lauderia sp.	CGTAACAGCTGCAACTATGGAAGAAGTATACAAACGCTCTGAGTATGCTAAAACGGTTGGTTCTGTTGTTATCATGATCGATTTAGTAATGGGTTACACTGCAATTCAATCAATTGCATTATGGGCTCGTGAAAATGATATGCTTTTACATTTACACCGTGCTGGTAACTCTACTTACGCGCGTCAAAAAAACCACGGTATCAACTTCCGTGTTATCTGTAAATGGATGCGTATGTCTGGTGTAGATCATATCCACGCTGGTA	0	0	0	0	0	117	67	962	0
ASV164	Eukaryota_Bacillariophyta_Coscinodiscophyceae_Leptocylindrales_Leptocylindraceae_Leptocylindrus_Leptocylindrus danicus	Leptocylindrus danicus	Good BLAST results and Alignment Tree-identified by morphology. Also reported by Gran & Angst 1931, Shim 1976	Leptocylindrus danicus	CATTACTGCTGGTACAATGGAAGACGTATACAAACGTGCAGAATACGCGAAAGCTGTAGGTTCTATCGTTGTAATGATCGATTTAGTTATGGGTTACACAGCTATTCAATCAATTGCAATCTGGGCACGTGATAACGATATGCTTTTACATTTACATCGTGCAGGTAACTCTACATACGCTCGTCAAAAGAATCACGGTATTAACTTCCGTGTTATCTGTAAATGGATGCGTATGTCTGGTGTAGATCATATTCACGCTGGTA	74	312	54	0	184	0	110	0	21
ASV730	Eukaryota_Bacillariophyta_Coscinodiscophyceae_Leptocylindrales_Leptocylindraceae_Leptocylindrus_Leptocylindrus danicus	Leptocylindrus danicus	" "	Leptocylindrus danicus	CATCACTGCTGGTACAATGGAAGAAGTTTACAAACGTGCAGAATACGCTAAATCTGTAGGTTCTATCATTGTAATGATCGATTTAGTTATGGGTTACACAGCTATTCAATCAATTGCAATCTGGGCACGTGAAAACGATATGCTTTTACATTTACACCGTGCAGGTAACTCTACATACGCTCGTCAAAAGAACCACGGTATCAACTTCCGTGTTATCTGTAAATGGATGCGTATGTCTGGTGTAGATCATATTCACGCTGGTA	0	7	0	0	0	0	0	0	5
ASV17	Eukaryota_Bacillariophyta_Coscinodiscophyceae_Thalassiosirales_Thalassiosiraceae_Thalassiosira_Thalassiosira sp. 15BOF	Thalassiosira sp.	OK BLAST: likely Minidiscus chilensis. Morphologically identified.	Minidiscus chilensis	CATTACAGCTGCTACGATGGAAGAAATCTACAAGCGTGCTGAATATGCTAAAGCAATCGGTTCTATCGTTGTTATGATCGATTTAGTTATGGGTTACACTGCAATTCAATCTATTGCATACTGGGCTCGTGAAAATGATATGCTTTTACATTTACACCGTGCTGGTAACTCTACTTACGCTCGTCAAAAGAACCATGGTATTAACTTCCGTGTTATCTGTAAATGGATGCGTATGTCAGGTGTAGATCATATCCACGCTGGTA	49	12	0	0	0	59	188	0	79
ASV32	Eukaryota_Bacillariophyta_unknown class_unknown order_unknown family_unknown genus_Diatom plastids in Baicalellia solaris	NA	Unreliable for Navicula sp.	NA	CATCACAGCAGCTACTATGGAAGAAGTTTACAAGCGTGCTGAGTACGCTAAAATGGTAGGTTCTATCGTAGTGATGATCGATTTAGTAATGGGTTATACAGCAATTCAAAGTATTGCTTTATGGGCTCGTGAAAACGATATGTTATTACATTTACATCGTGCTGGTAACTCTACTTACGCTCGTCAAAAAAACCACGGTATTAACTTCCGTGTTATTTGTAAATGGATGCGTATGTCTGGTGTAGATCATATTCACGCTGGTA	0	19	0	0	0	75	0	0	0
ASV33	Eukaryota_unknown phylum_unknown class_unknown order_unknown family_unknown genus_Heterokontophyta sp. 1 SEH-2013	NA	Unknown	NA	TGTTACAGCAGCTACAATGGAAGAAATGTATCACCGTGCGGAATTTGCTAAATCAGTTGGTTCTGTAGTTGTAATGATCGATTTAGTTATTGGTTACACTGCTATTCAAACAATGGGTATTTGGGCTCGTAACAACGATATGATTTTACATTTACACCGTGCAGGTAACTCAACATATGCACGTCAAAAAAATCATGGTATTAACTTCCGTGTAATTTGTAAATGGATGCGTATGGCAGGTGTGGATCATATTCATGCTGGTA	0	9	0	0	0	0	0	0	0
ASV448	Eukaryota_unknown phylum_unknown class_unknown order_unknown family_unknown genus_uncultured eukaryote	NA	Unknown	NA	CGTTACTGCAGCTACTATGGAAGAAGTTTACAAACGTTCTGAGTATGCTAAAGAAGTAGGTTCTATTGTTATCATGATCGATTTAGTTATGGGTTACACAGCAATTCAAAGTATTGCTTTATGGGCTCGTGAAAACGACATGTTATTACACTTACATCGTGCTGGTAACTCAACTTACGCTCGTCAAAAAAACCATGGTATTAACTTCCGTGTAATTTGTAAATGGATGCGTATGTCTGGTGTGGATCACATTCACGCTGGTA	0	0	0	0	0	0	52	0	6
ASV327	Eukaryota_unknown phylum_unknown class_unknown order_unknown family_unknown genus_uncultured marine eukaryote	NA	Unknown	NA	CGTAACTGCTGCGACTATGGAAGAAGTTTATAAGCGTTCTGAATACGCTAAAACTGTAGGTTCTGTAGTTATCATGATCGATTTAGTAATGGGTTACACAGCAATTCAAAGTATTGCTATTTGGGCTCGTGAAAACGACATGTTATTACACTTACACCGTGCTGGTAACTCAACATATGCTCGTCAAAAAAACCATGGTATTAACTTCCGTGTAATTTGTAAATGGATGCGTATGTCTGGTGTTGATCATATCCACGCTGGTA	0	0	0	0	0	0	0	0	191
ASV118	Eukaryota_unknown phylum_unknown class_unknown order_unknown family_unknown genus_uncultured marine phototrophic eukaryote	NA	Unknown	NA	CATCACAGCTGCTACTATGGAAGAAGTATACAAACGTGCTGAGTATGCTAAAGCTATCGGTTCTGTGGTTGTTATGATCGATTTAGTTATGGGTTACACTGCAATTCAATCAATTGCATACTGGGCTCGTGAAAACGATATGCTTTTACACTTACACCGTGCTGGTAACTCTACTTACGCTCGTCAAAAGAACCACGGTATTAACTTCCGTGTTATCTGTAAATGGATGCGTATGTCAGGTGTAGATCACATCCACGCTGGTA	0	424	0	0	317	0	0	0	510
ASV129	Eukaryota_unknown phylum_unknown class_unknown order_unknown family_unknown genus_uncultured marine phototrophic eukaryote	NA	Unknown	NA	CGTAACAGCTGCAACTATGGAAGAAGTATACAAACGTGCTGAGTATGCTAAAGCTATTGGTTCTGTAGTTATTATGATTGATTTAGTAATGGGTTACACTGCAATTCAATCAATTGCATACTGGGCTCGTGAAAATGATATGCTTTTACACTTACACCGTGCTGGTAACTCTACTTACGCTCGTCAAAAGAATCACGGTATTAACTTCCGTGTTATCTGTAAATGGATGCGTATGTCAGGTGTAGATCACATCCATGCTGGTA	0	589	112	0	376	0	0	0	62
ASV388	Eukaryota_unknown phylum_unknown class_unknown order_unknown family_unknown genus_uncultured marine phototrophic eukaryote	NA	Unknown	NA	CGTTACTGCTGCTACTATGGAAGAAGTATATAAACGTTCTGAGTATGCTAGAGAAGTAGGTTCTATCGTTATCATGATTGATTTAGTTATGGGTTATACAGCAATTCAAAGTATTGCTTTATGGGCTCGTGAAAATGATATGCTTTTACACTTACACCGTGCTGGTAACTCTACATACGCTCGTCAAAAAAATCACGGTATTAATTTCCGTGTAATTTGTAAATGGATGCGTATGTCTGGTGTAGATCACATCCACGCTGGTA	0	0	0	0	0	0	91	0	31
ASV662	Eukaryota_unknown phylum_unknown class_unknown order_unknown family_unknown genus_uncultured marine phototrophic eukaryote	NA	Unknown	NA	CATTACAGCTGCTACAATGGAAGAAGTATACAAACGTGCTGAGTATGCTAAAGCTATCGGTTCTGTAGTTGTTATGATCGATTTAGTTATGGGTTACACTGCAATTCAATCAATTGCATACTGGGCTCGTGAAAACGATATGCTTTTACACTTACACCGTGCTGGTAACTCTACTTACGCCCGTCAAAAAAATCATGGTATTAACTTCCGTGTTATCTGTAAATGGATGCGTATGTCAGGTGTAGATCACATCCACGCTGGTA	0	0	0	0	0	0	0	0	29
ASV149	Eukaryota_unknown phylum_unknown class_unknown order_unknown family_unknown genus_uncultured marine phototrophic eukaryote	NA	Unknown	NA	CGTAACAGCTGCAACAATGGAAGAAGTATACAAACGTGCTGAGTATGCTAAACAAATTGGTTCTATTGTTATTATGATCGATTTAGTTATGGGTTATACAGCAATTCAATCAATTGCATACTGGGCTCGTGAAAATGATATGCTTTTACATTTACACCGTGCTGGTAACTCTACTTACGCTCGTCAAAAAAATCATGGTATTAACTTCCGTGTTATTTGTAAATGGATGCGTATGTCAGGTGTAGATCATATTCACGCCGGTA	0	158	10	0	194	0	0	0	26
ASV658	Eukaryota_unknown phylum_unknown class_unknown order_unknown family_unknown genus_uncultured marine phototrophic eukaryote	NA	Unknown	NA	CATCACAGCTGCTACTATGGAAGAAGTATACAAACGTGCTGAGTATGCTAAAGCTATCGGTTCTGTAGTTGTTATGATCGATTTAGTTATGGGTTACACTGCAATTCAATCAATTGCATACTGGGCTCGTGAAAACGATATGCTTTTACACTTACACCGTGCTGGTAACTCTACTTACGCTCGTCAAAAGAACCACGGTATTAACTTCCGTGTTATCTGTAAATGGATGCGTATGTCAGGTGTAGATCACATCCACGCTGGTA	0	0	0	0	30	0	0	0	0
ASV684	Eukaryota_unknown phylum_unknown class_unknown order_unknown family_unknown genus_uncultured marine phototrophic eukaryote	NA	Unknown	NA	CATTACAGGTGCTACTATGGAAGACGTATACAAACGTGCTGAGTATGCGAAAGCTATTGGTTCTGTAATTGTTATGATCGATTTAGTAATGGGTTACACTGCAATTCAATCAATTGCATACTGGTGTCGTGAAAACGATATGTTATTACACTTACACCGTGCTGGTAACTCTACATATGCTCGTCAAAAGAATCATGGTATTAACTTCCGTGTTATCTGTAAATGGATGCGTATGTCTGGTGTAGATCATATCCACGCTGGTA	0	5	0	0	19	0	0	0	0
ASV483	Eukaryota_unknown phylum_unknown class_unknown order_unknown family_unknown genus_uncultured marine phototrophic eukaryote	NA	Poor BLAST results, indications of Cyclotella sp.	NA	TGTTACAGCAGCTACAATGGAAGAGGTGTACAAACGTGCTGAGTATGCTAAAGCTATTGGCTCTGTAGTTATTATGATCGATTTAGTAATGGGTTACACGGCAATTCAATCAATTGCTTACTGGTGTCGTGAAAATGATATGCTTTTACATTTACACCGTGCTGGTAATTCTACTTATGCTCGTCAAAAAAACCATGGTATCAATTTCCGTGTTATTTGTAAATGGATGCGTATGGCTGGGGTAGATCATATTCACGCTGGTA	0	66	0	0	17	0	0	0	0
ASV108	Eukaryota_unknown phylum_unknown class_unknown order_unknown family_unknown genus_uncultured phototrophic eukaryote	NA	Unknown	NA	CATCACAGCTGGAACTTTAGAAGAATGTTATAAACGTGCAGAATATGCTAAAGAAGTTGGCTCTATCGTAATCATGGTTGATTTAGTTATGGGTTACACAGCATTACAAAGTATGGCTATCTGGTCTCGTGAAAACGATATGCTTTTACATTTACACCGTGCGGGTAACTCTACTTACGCTCGTCAAAAAAATCATGGTATTAACTTCCGTGTTATCTGTAAATGGATGCGTATGACTGGTGTAGATCATATTCACGCTGGTA	0	0	0	0	0	26	0	0	0
ASV411	Eukaryota_Bacillariophyta_Bacillariophyceae_Naviculales_Naviculaceae_Navicula_Navicula arenaria	Navicula arenaria	Plausible- decent BLAST results, failed distance tree. Reported by Rao and Lewin 1976 (San Joan Island) as Navicula lanceolata	Navicula arenaria	CATCACAGCAGCTACTATGGAAGAAGTGTACAAACGTGCAGAGTATGCTAAAATGGTTGGTTCTATCGTTGTAATGATCGATTTAGTAATGGGTTACACAGCAATCCAAAGTATTGCTTTATGGGCTCGTGAAAACGATATGTTATTACACTTACACCGTGCTGGTAACTCTACTTACGCTCGTCAAAAGAATCACGGTATTAATTTCCGTGTTATCTGTAAATGGATGCGTATGTCTGGTGTAGATCACATCCACGCTGGTA	0	6	0	0	0	0	0	0	28
ASV200	Eukaryota_Bacillariophyta_Bacillariophyceae_Naviculales_Naviculaceae_Navicula_Navicula cf. duerrenbergiana	Navicula cf. duerrenbergiana	Good BLAST results and Alignment Tree for Navicula sp., plausible Navicula cf. duerrenbergiana	Navicula cf. duerrenbergiana	CATCACAGCAGCTACTATGGAAGAAGTGTACAAACGTGCAGAGTACGCTAAAATGGTTGGCTCTATCGTTGTTATGATCGATTTAGTAATGGGTTATACAGCAATTCAAAGTATTGCTTTATGGGCTCGTGAAAACGATATGTTATTACACTTACACCGTGCTGGTAACTCTACTTACGCTCGTCAAAAGAACCATGGTATTAACTTCCGTGTTATCTGTAAATGGATGCGTATGTCTGGTGTAGATCACATTCACGCTGGTA	0	0	0	0	0	0	0	0	375
ASV165	Eukaryota_Bacillariophyta_Bacillariophyceae_Naviculales_Naviculaceae_Navicula_Navicula cf. duerrenbergiana	Navicula cf. duerrenbergiana	" "	Navicula cf. duerrenbergiana	CATCACAGCAGCTACTATGGAAGAAGTGTACAAACGTGCAGAGTACGCTAAAATGGTTGGCTCTATCATCGTTATGATCGATTTAGTAATGGGTTACACAGCAATTCAAAGTATTGCTTTATGGGCTCGTGAAAACGATATGTTATTACACTTACACCGTGCTGGTAACTCTACTTACGCTCGTCAAAAGAACCATGGTATTAACTTCCGTGTTATCTGTAAATGGATGCGTATGTCTGGTGTAGATCACATTCACGCTGGTA	0	0	0	0	0	0	0	0	264
ASV24	Eukaryota_Bacillariophyta_Bacillariophyceae_Naviculales_Naviculaceae_Navicula_Navicula perminuta	Navicula perminuta	Good BLAST results and Alignment Tree for N. perminuta. Have idedentified morphologically. Not reported previously in the Saslih Sea.	Navicula perminuta	TTACTGCAGCTACAATGGAAGAAGTTTACAAGCGTGCTGAGTACGCTAAGTCTGTAGGTTCTATCATTGTTATGATCGATTTAGTAATGGGTTACACAGCAATTCAAAGTATTGCTTTATGGGCTCGTGAAAATGACATGTTATTACATTTACATCGTGCTGGTAACTCAACTTACGCACGTCAAAAGAATCACGGTATTAACTTCCGTGTTATCTGTAAGTGGATGCGTATGTCTGGTGTAGATCATATCCACGCTGGTA	0	0	0	0	0	0	0	0	231
ASV10	Eukaryota_Bacillariophyta_Bacillariophyceae_Naviculales_Naviculaceae_Navicula_Navicula perminuta	Navicula perminuta	" "	Navicula perminuta	TTACTGCAGCTACAATGGAAGAAGTTTACAAGCGTGCTGAGTACGCTAAATCTGTAGGTTCTATCATTGTTATGATCGATTTAGTAATGGGTTACACAGCAATTCAAAGTATTGCTTTATGGGCTCGTGAAAATGACATGTTATTACATTTACACCGTGCTGGTAACTCAACTTACGCACGTCAAAAGAATCACGGTATTAACTTCCGTGTTATCTGTAAGTGGATGCGTATGTCTGGTGTAGATCATATCCACGCTGGTA	0	0	0	0	0	3	0	0	0
ASV611	Eukaryota_Bacillariophyta_no identification_no identification_no identification_no identification_no identification	NA	OK BLAST results and distance tree results: for sure Navicula, indications of Navicula brunelii	Navicula sp.	CATCACAGCAGCTACTATGGAAGAAGTGTATAAGCGTGCAGAATACGCTAAAACAGTTGGTTCTATTGTCGTTATGATCGATTTAGTAATGGGTTACACAGCAATCCAAAGTATTGCTTTATGGGCTCGTGAAAATGATATGTTATTACACTTACACCGTGCTGGTAACTCTACTTACGCTCGTCAAAAGAACCACGGTATTAACTTCCGTGTTATCTGTAAATGGATGCGTATGTCTGGTGTAGATCACATCCACGCTGGTA	0	0	0	0	0	0	0	0	18
ASV97	Eukaryota_unknown phylum_unknown class_unknown order_unknown family_unknown genus_Heterokontophyta sp. 1 SEH-2013	NA	Likely a Navicula sp.	Navicula sp.	CGTTACTGCAGCTACTATGGAAGAAGTGTACAAACGTGCTGAGTACGCTAAAATGGTTGGTTCAATCGTTATCATGATCGATTTAGTAATGGGTTATACTGCAATTCAAAGTATTGCTTTATGGTCTCGTGAAAACGACATGCTTTTACATTTACATCGTGCTGGTAACTCAACTTACGCTCGTCAAAAGAATCACGGTATTAACTTCCGTGTTATCTGTAAATGGATGCGTATGTCTGGTGTAGATCATATCCACGCTGGTA	0	0	4	0	0	0	0	0	0
ASV16	Eukaryota_Bacillariophyta_Bacillariophyceae_Naviculales_Naviculaceae_Navicula_Navicula cf. criophila	Navicula cf. criophila	OK BLAST results and distance tree resukts: for sure Navicula, indications of N. directa (reported previously)	Navicula sp.	CATCACAGCAGCTACTATGGAAGAAGTTTACAAGCGTGCTGAGTACGCTAAAATGGTAGGTTCTATCGTAGTTATGATCGATTTAGTAATGGGTTATACAGCAATTCAAAGTATTGCTTTATGGGCTCGTGAAAACGATATGTTATTACATTTACATCGTGCTGGTAACTCGACTTACGCTCGTCAAAAGAACCACGGTATTAACTTCCGTGTTATCTGTAAATGGATGCGTATGTCTGGTGTAGATCATATTCACGCTGGTA	0	0	0	0	0	0	0	0	193
ASV1	Eukaryota_Bacillariophyta_Bacillariophyceae_Naviculales_Naviculaceae_Navicula_Navicula flagellifera	Navicula flagellifera	OK to poor BLAST results-5e. For sure Navicula sp. Not reported.	Navicula sp.	CATCACAGCAGCGACTATGGAAGAAGTTTACAAACGTGCTGAGTATGCTAAGAGCGTTGGTTCGATCGTTGTTATGATCGATTTAGTAATGGGTTATACAGCAATTCAAAGTATTGCTTTATGGGCTCGTGAAAACGACATGCTTTTACATTTACATCGTGCTGGTAACTCTACTTACGCTCGTCAAAAGAACCACGGTATTAACTTCCGTGTTATCTGTAAATGGATGCGTATGTCTGGTGTAGATCATATCCACGCTGGTA	0	8	9	0	0	19	0	0	733
ASV56	Eukaryota_Bacillariophyta_Bacillariophyceae_Naviculales_Naviculaceae_Navicula_Navicula gregaria	Navicula gregaria	Good BLAST results and Alignment Tree for either Navicula pseudacceptata or N. gregaria (Hay et al. 2003)	Navicula sp.	CATCACAGCAGCTACTATGGAAGAAGTGTACAAACGTGCAGAGTATGCTAAAACGGTAGGTTCTATCATTGTAATGATCGATTTAGTAATGGGTTATACAGCAATTCAAAGTATTGCTCTTTGGGCTCGTGAAAACGATATGCTTTTACACTTACACCGTGCTGGTAACTCTACTTACGCTCGTCAAAAGAATCATGGTATCAACTTCCGTGTTATCTGTAAATGGATGCGTATGTCTGGTGTAGATCACATCCACGCTGGTA	0	0	0	0	0	0	0	0	67
ASV596	Eukaryota_Bacillariophyta_Bacillariophyceae_Bacillariales_Bacillariaceae_Nitzschia_Nitzschia sp. MM-2018f	Nitzschia sp.	Indications of Nitzschia adhaerens. Newly reported from Adriatic Sea (2021)	Nitzschia cf. adhaerens	CGTTACAGCTGCAACAATGGAAGAAGTATACAAACGTTCTGAGTATGCTAAAGAAGTTGGTTCTATCATTATCATGATCGATTTAGTTATGGGTTACACAGCAATCCAAAGTATTGCTTTATGGGCTCGTGAAAATGATATGTTATTACACTTACACCGTGCAGGTAATTCTACTTACGCTCGTCAAAAAAATCATGGTATTAATTTCCGTGTTATTTGTAAATGGATGCGTATGTCTGGTGTAGATCATATTCACGCTGGTA	0	0	0	0	0	0	0	0	50
ASV190	Eukaryota_Bacillariophyta_Bacillariophyceae_Bacillariales_Bacillariaceae_Nitzschia_Nitzschia sp. (in: diatoms)	Nitzschia sp.	Indications of Nitzschia palea. Reported by Rao and Lewin 1976.	Nitzschia cf. palea	CGTTACAGGTGCTACAATGGAAGACGTTTACGAACGTTCTGAGTACGCTAAAGAAGTAGGTTCTGTAATTATCATGATCGATTTAGTAATGGGTTATACAGCAATTCAAAGTATTGCTTTATGGGCTCGTGATAACGATATGTTATTACATTTACACCGTGCTGGTAACTCAACTTACGCTCGTCAAAAGAATCACGGTATTAACTTCCGTGTAATCTGTAAATGGATGCGTATGTCTGGTGTAGATCATATCCACGCTGGTA	0	0	0	0	0	0	0	0	50
ASV580	Eukaryota_Bacillariophyta_Bacillariophyceae_Bacillariales_Bacillariaceae_Nitzschia_no identification	Nitzschia sp.	Indications of Nitzschia palea. Reported by Rao and Lewin 1976.	Nitzschia cf. palea	CGTTACAGGTGCTACAATGGAAGACGTTTACGAACGTTCTGAGTATGCTAAAGAAGTAGGTTCTGTAATTATCATGATCGATTTAGTAATGGGTTACACAGCAATTCAAAGTATTGCTTTATGGGCTCGTAACAACGATATGATTTTACATTTACACCGTGCAGGTAACTCAACTTACGCTCGTCAAAAGAATCATGGTATCAACTTCCGTGTAATCTGTAAGTGGATGCGTATGTCTGGTGTAGATCATATCCATGCTGGTA	0	0	0	0	0	0	0	0	54
ASV607	Eukaryota_Bacillariophyta_Bacillariophyceae_Bacillariales_Bacillariaceae_Nitzschia_Nitzschia dubiiformis	Nitzschia dubiiformis	Good BLAST results and Alignment Tree for Nitzschia dubiiformis. Would be new report for Salish Sea and West Coast.	Nitzschia dubiiformis	CATTACAGCAGCAACTATGGAAGATGTATACGAACGTGCTGAGTATGCGAAAGAAGTAGGTTCTGTAATTGTAATGATTGATTTAGTTATGGGTTATACTGCTATTCAATCTATTGCTCTTTGGGCTCGTAAAAATGATATGCTTTTACATTTACACCGTGCAGGTAACTCTACTTACGCTCGTCAAAAAAATCATGGTATTAACTTCCGTGTAATTTGTAAATGGATGCGTATGTCTGGTGTAGATCATATCCATGCTGGTA	0	0	0	0	0	0	0	0	46
ASV279	Eukaryota_Bacillariophyta_Bacillariophyceae_Bacillariales_Bacillariaceae_Nitzschia_Nitzschia paleaeformis	Nitzschia paleaeformis	Dubious BLAST results: 9e and failed distance tree results, Not previously reported	Nitzschia sp.	TGTTACTGCTGCTACTATGGAAGGAGTATACCAACGTGCTGAGTATGCTAAAGAAGTAGGTTCAATCGTTATTATGATTGATTTAGTTATGGGTTACACAGCAATTCAAAGTATTGCTCTTTGGGCTCGTGATAACGATATGCTTTTACATTTACACCGTGCGGGTAACTCTACTTATGCTCGTCAAAAAAATCATGGTATTAACTTCCGTGTTATTTGTAAATGGATGCGTATGTCTGGTGTAGATCATATTCACGCTGGTA	0	0	0	0	0	23	0	0	5
ASV372	Eukaryota_Bacillariophyta_Bacillariophyceae_Naviculales_Naviculaceae_Navicula_Navicula sp.	Nitzschia sp.	BLAST gives Navicula sp. 1e.	Nitzschia sp.	CATTACAGCAGCTACTATGGAAGAAGTGTACAAACGTGCTGAGTACGCTAAAATGGTTGGTTCTATCATCGTTATGATCGATTTAGTAATGGGTTATACAGCAATTCAAAGTATTGCTTTATGGGCTCGTGAAAACGATATGGTATTACACTTACACCGTGCTGGTAACTCTACTTACGCTCGTCAAAAAAACCACGGTATTAACTTCCGTGTTATTTGTAAATGGATGCGTATGTCTGGTGTAGATCACATCCACGCTGGTA	0	0	0	0	0	0	0	0	68
ASV151	Eukaryota_Bacillariophyta_Bacillariophyceae_Naviculales_Naviculaceae_Navicula_Navicula sp.	Nitzschia sp.	BLAST gives Navicula sp. 2e	Nitzschia sp.	CATCACAGCAGCTACTATGGAAGAAGTTTACAAACGTGCTGAGTACGCTAAGCAAGTTGGTTCTATTATCGTTATGATCGATTTAGTAATGGGTTATACAGCAATTCAAAGTATTGCTTTATGGGCTCGTGAAAACGATATGTTATTACACTTACACCGTGCTGGTAACTCTACTTACGCTCGTCAAAAGAATCATGGTATTAACTTCCGTGTTATCTGTAAATGGATGCGTATGTGTGGTGTAGATCACATTCACGCTGGTA	0	0	0	0	0	0	0	0	29
ASV2	Eukaryota_Bacillariophyta_Bacillariophyceae_Naviculales_Naviculaceae_Navicula_Navicula sp. s0020	Nitzschia sp.	BLAST gives Navicula sp. 1e.	Nitzschia sp.	CATCACAGCAGCGACTATGGAAGAAGTTTACAAACGTGCTGAGTATGCTAAAAGTGTTGGTTCGATCATTGTTATGATCGATTTAGTAATGGGTTATACAGCAATTCAAAGTATTGCTTTATGGTCTCGTGAAAACGACATGGTTTTACATTTACATCGTGCTGGTAACTCTACTTACGCTCGTCAAAAGAACCACGGTATTAACTTCCGTGTTATCTGTAAATGGATGCGTATGTCTGGTGTAGATCATATCCACGCTGGTA	0	0	0	0	0	8	0	0	1531
ASV292	Eukaryota_Bacillariophyta_Bacillariophyceae_Naviculales_Naviculaceae_Navicula_no identification	Nitzschia sp.	BLAST gives Navicula sp. 3e.	Nitzschia sp.	CGTTACTGCAGCTACTATGGAAGAAGTTTACAAACGTGCAGAGTATGCTAAAACGGTAGGCTCTATCGTTATCATGATTGATTTAGTAATGGGTTATACAGCAATCCAAAGTATTGCTTTATGGTCTCGTGAAAATGACATGCTTTTACACTTACACCGTGCTGGTAACTCTACATATGCTCGTCAAAAGAATCATGGTATTAACTTCCGTGTTATCTGTAAATGGATGCGTATGTCTGGTGTAGATCATATCCATGCTGGGA	0	0	0	0	0	0	0	0	35
ASV591	Eukaryota_Bacillariophyta_Mediophyceae_Eupodiscales_Odontellaceae_Odontella_Odontella aurita	Odontella aurita	Good BLAST results and Alignment Tree: better alignment on distance tree for Odontella longicruris	Odontella cf. longicruris	TTACTGCAGCTACAATGGAAGAAGTTTACAAACGTGCTGAGTACGCAAAAGTAGTTGGTTCTGTAGTCGTTATGATCGATTTAGTAATGGGTTACACAGCTATTCAAAGTATTGCTATTTGGGCTCGTGAAAACGATATGCTTTTACATTTACATCGAGCTGGTAACTCTACATACGCTCGTCAAAAGAATCATGGTATTAACTTCCGTGTAATCTGTAAATGGATGCGTATGTCTGGTGTAGATCATATCCACGCTGGTA	0	0	0	0	10	0	0	0	0
ASV162	Eukaryota_Bacillariophyta_Mediophyceae_Eupodiscales_Odontellaceae_Odontella_Odontella longicruris var. hyalina	Odontella longicruris var. hyalina	Good BLAST results and Alignment Tree: Odontella longicruris	Odontella longicruris	CATCACTGCAGCGACAATGGAAGAAGTTTACAAACGTGCTGACTACGCAAAACAAGTTGGTTCTATTGTTGTTATGATCGATTTAGTAATGGGTTATACAGCTATCCAAAGTATTGCTATTTGGGCACGTGAAAACGACATGCTTTTACATTTACATCGTGCAGGTAACTCTACATACGCTCGTCAAAAGAACCACGGTATTAACTTCCGTGTAATCTGTAAATGGATGCGTATGTCTGGTGTAGATCATATCCACGCTGGTA	598	11	0	0	33	0	9	0	124
ASV5	Eukaryota_Bacillariophyta_Mediophyceae_Eupodiscales_Odontellaceae_Odontella_Odontella aurita	Odontella aurita	OK BLAST results and poor distance tree results: for sure Odontella sp. O. aurita common in most samples. Morphologically identified. Previously reported in Salish Sea.	Odontella sp.	CATTACTGCAGCTACAATGGAAGAAGTTTACAAACGTGCTGAGTACGCAAAAGTAGTTGGTTCTGTAGTCGTTATGATCGATTTAGTAATGGGTTACACAGCTATTCAAAGTATTGCTATTTGGGCTCGTGAAAACGATATGCTTTTACATTTACATCGAGCTGGTAACTCTACATACGCTCGTCAAAAGAATCATGGTATTAACTTCCGTGTAATCTGTAAATGGATGCGTATGTCTGGTGTAGATCATATCCACGCTGGTA	0	0	0	0	0	0	0	0	24
ASV18	Eukaryota_Bacillariophyta_Bacillariophyceae_Naviculales_Berkeleyaceae_Parlibellus_Parlibellus delognei f. ellipticus	Parlibellus delognei f. ellipticus	Good BLAST results and Alignment Tree: identified morphologically. May be a new report for Salsih Sea and West Coast.	Parlibellus delognei f. ellipticus	CATCACTGCAGGTACTATGGAAGAAGTATACAAACGTGCTGAGTATGCTAAAGCTGTAGGTTCTATCGTTGTAATGATCGATTTAGTAATGGGTTATACAGCAATTCAAAGTGCTGCTATTTGGGCTCGTGAAAACGATTGTCTTTTACATTTACATCGTGCCGGTAACTCTACATATGCTCGTCAAAAGAATCATGGTATTAACTTCCGTGTTATTTGTAAATGGATGCGTATGTCTGGTGTAGATCATATCCACGCTGGAA	0	0	0	0	0	0	8	0	3
ASV687	Eukaryota_Bacillariophyta_Bacillariophyceae_Bacillariales_Bacillariaceae_Pseudo-nitzschia_Pseudo-nitzschia linea	Pseudo-nitzschia linea	Good BLAST results and Alignment Tree: Pseudo-nitzschia for sure. Morphologically identified and previously reported	Pseudo-nitzschia linea	CGTTACAGCTGCTACAATGGAAGAAGTAATCAAACGTTGTGAGTACGCTAAAGAAGTAGGTTCTGTTATCGTTATGATCGATTTAGTTATGGGTTACACTGCAATCCAAACTACTGCTTACTGGGCTCGTGAAAACGATATGTTATTACACTTACACCGTGCTGGTAACTCAACTTACGCTCGTCAAAAGAACCACGGTATTAACTTCCGTGTAATCTGTAAATGGATGCGTATGTCTGGTGTAGATCACATCCACGCTGGAA	0	0	0	0	0	0	0	0	18
ASV7	Eukaryota_Bacillariophyta_Bacillariophyceae_Naviculales_Naviculaceae_Pseudogomphonema_Pseudogomphonema sp. TAK-2014	Pseudogomphonema sp.	Good BLAST results and Alignment Tree: Pseudogomphonema sp., likely Pseudogomphonema kamschaticum, imaged and identified in the Mar. 7, 2021 Z. marina samples.	Pseudogomphonema cf. kamschaticum	CGTTACTGCAGCTACTATGGAAGAAGTGTACAAACGTGCAGAATACGCTAAAACCGTTGGTTCTATCGTTATTATGATCGATTTAGTAATGGGCTACACAGCAATTCAAAGTATTGCTCTTTGGTCTCGTGAAAATGACATGCTTTTACATTTACATCGTGCTGGTAACTCTACTTACGCACGTCAAAAGAATCATGGTATTAACTTCCGTGTTATCTGTAAATGGATGCGTATGTCTGGTGTAGATCATATCCACGCTGGTA	0	0	0	0	0	22	0	0	0
ASV104	Eukaryota_Bacillariophyta_Coscinodiscophyceae_Rhizosoleniales_Rhizosoleniaceae_Rhizosolenia_Rhizosolenia setigera	Rhizosolenia setigera	Good BLAST results and Alignment Tree: Rhizosolenia setigera. Morphologicallidentified and previously reported (at least 7 species).	Rhizosolenia setigera	CATTACTGCAGGTACTATGGAAGAAATCTACAAGCGTGCTGATTACGCTAAAGCTGTAGGTTCTATCGTTGTAATGATCGATTTAGTAATGGGTTACACAGCTATTCAAAGTGCTGCACTTTGGGCTCGTGAAAACGATATGTTATTACACTTACACCGTGCAGGTAACTCTACTTACGCTCGTCAAAAGAATCACGGTATTAACTTCCGTGTAATCTGTAAATGGATGCGTATGGCTGGTGTTGATCACATCCACGCTGGTA	0	7	0	0	0	0	0	0	1733
ASV338	Eukaryota_Bacillariophyta_Bacillariophyceae_Naviculales_Naviculaceae_Seminavis_Seminavis cf. robusta	Seminavis cf. robusta	OK-Good BLAST results and Alignment Tree: Seminavis cf. robusta, Semnavis Mann 1990 for sure. Have not seen morphologically as it looks so similar to Amphora. Not reported previously? Likely mistaken or reported as an Amphora or Halamphora species, Amphora is the older genus name, basionym: Amphora angusta var. gracilenta Grunow ex A.W.F.Schmidt, nom. inval. 1875: pl. 25: fig. 15. It is likely in…	Seminavis cf. robusta	CGTTACTGCAGCGACTATGGAAGAAGTGTACAAACGTGCAGAATACGCTAAAATGGTGGGTTCTATCGTTATTATGATCGATTTAGTAATGGGTTACACAGCGATTCAAAGTATTGCTCTTTGGTCTCGTGACAACGACATGCTTTTACACTTACACCGTGCTGGTAACTCTACTTACGCTCGTCAAAAGAACCACGGTATTAACTTCCGTGTTATCTGTAAATGGATGCGTATGTCTGGTGTAGATCATATCCACGCTGGTA	0	0	0	0	0	0	0	0	19
ASV98	Eukaryota_Bacillariophyta_Bacillariophyceae_Naviculales_Naviculaceae_Seminavis_Seminavis sp.	Seminavis sp.	" "	Seminavis cf. robusta	CATTACTGCAGCTACAATGGAAGAAGTTTACAAGCGTGCTGAGTACGCTAAAACTGTTGGTTCTATCATTGTAATGATTGATTTAGTAATGGGTTACACAGCGATTCAAAGTATCGCTCTTTGGGCTCGTGAAAATGACATGCTTTTACACTTACACCGTGCAGGTAACTCTACTTACGCGCGTCAAAAGAATCACGGTATTAACTTCCGTGTTATCTGTAAATGGATGCGTATGTCTGGTGTAGATCATATCCATGCTGGTA	0	0	0	0	0	0	0	0	15
ASV397	Eukaryota_Bacillariophyta_Coscinodiscophyceae_Thalassiosirales_Thalassiosiraceae_Thalassiosira_Thalassiosira bioculata var. exigua	Thalassiosira bioculata var. exigua	Good BLAST results and Alignment Tree: 7e and 1e. Is Shionodiscus bioculatus (Grunow) Alverson, Kang & Theriot 2006: 258. Gran and Angst 1931, Puget Sound. Strong signal in the molecular data from Mar. 7, 2021, Zm MHMPP.	Shionodiscus bioculatus	CGTTACAGCTAACACTATGGAAGAAGTGTACAAACGTGCTGAATATGCTAAAGCTATTGGTTCTATTGTTATAATGATCGATTTAGTTATGGGTTACACTGCAATTCAATCAATTGCATACTGGTGTCGTGAAAATGATATGCTTTTACATTTACATCGTGCTGGTAACTCTACTTACGCTCGTCAAAAGAATCATGGTATTAACTTCCGTGTTATCTGTAAATGGATGCGTATGTCAGGTGTAGATCATATCCACGCTGGTA	0	39	37	0	18	23	0	0	0
ASV508	Eukaryota_Bacillariophyta_Coscinodiscophyceae_Thalassiosirales_Thalassiosiraceae_no identification_no identification	NA	Decent BLAST results and distance tree for Shionodiscus ritscheri. Have identified by morphology a number of Shionodiscus species.	Shionodiscus ritscheri	CGTTACTGCTAGTACAATGGAAGAAGTATACAAACGTTCTGAGTATGCTAAAGCTATTGGTTCTATCGTTATTATGATTGATTTAGTTATGGGTTATACTGCAATTCAATCAATTGCATACTGGTGTCGTGAAAATGATATGCTTTTACATTTACATCGTGCTGGTAACTCTACTTACGCTCGTCAGAAGAATCACGGTATTAATTTCCGTGTTATCTGTAAATGGATGCGTATGTCAGGTGTAGATCATATCCATGCTGGTA	0	0	0	0	0	0	77	0	0
ASV34	Eukaryota_Bacillariophyta_Coscinodiscophyceae_Thalassiosirales_Skeletonemataceae_Skeletonema_Skeletonema costatum	Skeletonema costatum	Good BLAST results and Alignment Tree: will likely be Skeletonema dohrnii. Skeletonema costatum is a catch all name for many hard to determine species of Skeletonema. Skeletonema sp. is seen in almost all planktonic and benthic-epiphytic samples. Skeletonema japonica and S. costatum morphologically identified and previously reported.	Skeletonema cf. dohrnii	CATTACAGCTGCGACAATGGAAGAAGTATACAAACGTGCTGAGTATGCTAAAGCTGTTGGTTCTATCGTTGTTATGATCGATTTAGTAATGGGTTACACTGCAATTCAATCAATTGCATACTGGGCTCGTGAAAACGATATGTTATTACACTTACACCGTGCTGGTAACTCTACATACGCTCGTCAAAAGAATCATGGTATTAACTTCCGTGTTATCTGTAAATGGATGCGTATGTCTGGTGTAGATCACATCCACGCTGGTA	81	18	21	0	0	0	649	31	4529
ASV15	Eukaryota_Bacillariophyta_Coscinodiscophyceae_Thalassiosirales_Skeletonemataceae_Skeletonema_Skeletonema costatum	Skeletonema costatum	" "	Skeletonema cf. dohrnii	CATTACAGCTGCAACAATGGAAGAAGTATACAAACGTGCTGAGTATGCTAAAGCTGTTGGTTCTATCGTTGTTATGATCGATTTAGTAATGGGTTACACTGCAATTCAATCAATTGCATACTGGGCTCGTGAAAATGATATGTTATTACACTTACACCGTGCTGGTAACTCTACATACGCTCGTCAAAAGAACCACGGTATTAACTTCCGTGTTATCTGTAAATGGATGCGTATGTCTGGTGTAGATCACATCCACGCTGGTA	7485	1266	143	0	1593	4	29	0	2232
ASV58	Eukaryota_Bacillariophyta_Fragilariophyceae_Fragilariales_Fragilariaceae_Fragilaria_Fragilaria sp. 2BOF	Fragilaria sp.	OK BLAST results 5e. Possible, distance tree is a better alignment for Tabularia fasciculata. T. Fasciculata previouly reported.Fragilaria striatula identified morphologically and by Gran & Angst 1931, and 4 species by Shim 1976.	Tabularia fasciculata	CGTTACAGCTGCTACTATGGAAGATGTATACAAACGTAGTGAGTATGCTAAAGCTGTAGGTTCTGTAATTGTAATGATTGATTTAGTAATGGGTTATACAGCTATTCAAAGTGCTGCTATTTGGGCTCGTGAAAATGATATGGTTTTACATTTACACCGTGCAGGTAACTCTACTTATGCTCGTCAAAAAAATCATGGTATTAACTTCCGTGTAATTTGTAAATGGATGCGTATGTCTGGTGTTGATCATATCCACGCTGGTA	0	4	0	0	0	0	0	0	4
ASV116	Eukaryota_Bacillariophyta_Coscinodiscophyceae_Leptocylindrales_Leptocylindraceae_Tenuicylindrus_Tenuicylindrus belgicus	Tenuicylindrus belgicus	Good BLAST results and Alignment Tree: Tenuicylindrus belgicus (Meunier) D.Nanjappa & A.Zingone 2013: 925, fig. 7, A-J, a newly errected genus (2013) from Leptocylindrus. Not imaged and not previousky reported. Will look similar to Leptocylindrus danicus.	Tenuicylindrus belgicus	CATTACAGCGGGTACTATGGAAGAAGTGTACAAACGTGCTGACTATGCTAAAGCTGTTGGTAGTGTTATTGTAATGATCGATTTAGTTATGGGTTACACTGCAATTCAATCAATTGCTATTTGGGCTCGTGAAAACGATATGCTTTTACATTTACACCGTGCTGGTAACTCTACTTACGCTCGTCAAAAGAACCATGGTATTAACTTCCGTGTAATCTGTAAGTGGATGCGTATGTCAGGTGTAGATCATATTCACGCTGGTA	0	38	14	0	18	0	0	0	1256
ASV73	Eukaryota_Bacillariophyta_Coscinodiscophyceae_Thalassiosirales_Thalassiosiraceae_Thalassiosira_Thalassiosira anguste-lineata	Thalassiosira angustelineata	Good BLAST results and Alignment Tree: Thalassiosira angustelineata, common planktonic diatom, morpholoically identified and previously reported.	Thalassiosira angustelineata	CATCACAGCTTCTACAATGGAAGAAGTGTACAAACGTGCTGAATACGCTAAAGCTGTTGGTTCTATCGTTGTTATGATCGATTTAGTTATGGGTTATACTGCAATTCAATCAATTGCATACTGGGCTCGTGAAAACGATATGTTATTACATTTACACCGTGCAGGTAACTCTACTTACGCTCGTCAAAAGAATCATGGTATTAACTTCCGTGTTATCTGTAAATGGATGCGTATGTCAGGTGTAGATCACATCCATGCTGGTA	0	1188	151	0	920	302	508	156	47
ASV445	Eukaryota_Bacillariophyta_Coscinodiscophyceae_Thalassiosirales_Thalassiosiraceae_Thalassiosira_Thalassiosira antarctica	Thalassiosira antarctica	Good BLAST results and Alignment Tree: Likely, Thalassiosira antarctica keeps showing up strongly in the molecuar data. No reports.	Thalassiosira antarctica	CATTACAGCGGCTACAATGGAAGAAGTATACAAACGTGCTGAGTATGCTAAAGCTATTGGTTCTATCGTTGTTATGATTGATTTAGTAATGGGTTACACTGCAATTCAATCAATTGCATACTGGGCTCGTGAAAATGATATGCTTTTACATTTACATCGTGCTGGTAACTCTACTTACGCTCGTCAAAAGAATCATGGTATTAACTTCCGTGTTATCTGTAAATGGATGCGTATGTCAGGTGTGGATCATATCCATGCTGGTA	0	0	0	0	0	0	0	0	101
ASV65	Eukaryota_Bacillariophyta_Coscinodiscophyceae_Thalassiosirales_Thalassiosiraceae_Thalassiosira_Thalassiosira baltica	Thalassiosira baltica	Good BLAST results and good distance tree results. Likely. Only peported by Waters et al. 1992. Esquimalt Lagoon.	Thalassiosira baltica	CATTACAGCTGCTACTATGGAAGAAACATACAAACGTGCTGAGTATGCTAAAGCCATTGGTTCTGTAGTTGTTATGATCGATTTAGTTATGGGTTACACTGCAATTCAATCAATTGCATACTGGGCTCGTGAAAACGATATGCTTTTACATTTACATCGTGCTGGTAACTCTACTTACGCGCGTCAAAAGAACCACGGTATTAACTTCCGTGTTATCTGTAAATGGATGCGTATGTCAGGTGTAGATCACATTCACGCTGGTA	143	14	0	0	0	0	499	0	26
ASV254	Eukaryota_Bacillariophyta_Coscinodiscophyceae_Thalassiosirales_Thalassiosiraceae_Minidiscus_Minidiscus spinulatus	Minidiscus spinulatus	Plausible- decent BLAST results, failed distance tree. Taxonomically resolved. Syn: Thalassiosira proschkinae. Identified by morphology.	Thalassiosira cf. proschkinae	CATTACCGCTAATACGATGGAAGAAATCTATAAGCGTGCTGAATATGCTAAAGCAGTTGGTTCTATCGTTGTTATGATCGATTTAGTTATGGGTTATACTGCAATTCAATCAATCGCATACTGGGCTCGTGAAAACGATATGCTTTTACATTTACACCGTGCAGGTAACTCTACTTACGCTCGTCAAAAGAATCATGGTATTAACTTCCGTGTTATCTGTAAATGGATGCGTATGTCAGGTGTAGATCACATCCATGCCGGTA	0	73	0	0	53	0	0	0	0
ASV66	Eukaryota_Bacillariophyta_Coscinodiscophyceae_Thalassiosirales_Thalassiosiraceae_Thalassiosira_Thalassiosira cf. eccentrica 2 SEH-2013	Thalassiosira cf. eccentrica	Good BLAST results and Alignment Tree: Thalassiosira eccentrica common in the plankton. Morphologically identified, cloned and previously reported.	Thalassiosira eccentrica	CGTTACAGCTTCTACTATGGAAGAAGTATACAAACGTTCTGAATATGCTAAGGCAATCGGTTCAATCGTTATTATGATTGATTTAGTAATGGGTTACACTGCGATTCAATCAATTGCATACTGGGCTCGTGACAATGATATGCTTTTACATTTACATCGTGCTGGTAACTCTACTTACGCTCGTCAAAAAAATCATGGTATTAACTTCCGTGTTATTTGTAAATGGATGCGTATGTCAGGTGTAGATCATATCCATGCTGGTA	350	1327	162	0	572	0	586	56	0
ASV54	Eukaryota_Bacillariophyta_Coscinodiscophyceae_Thalassiosirales_Thalassiosiraceae_Thalassiosira_Thalassiosira eccentrica	Thalassiosira eccentrica	" "	Thalassiosira eccentrica	CGTTACAGCTTCTACTATGGAAGAAGTATACAAACGTTCTGAATATGCTAAGGCAATCGGTTCAATCGTTATTATGATTGATTTAGTAATGGGTTACACTGCGATTCAATCAATTGCATACTGGGCTCGTGAAAATGATATGCTTTTACATTTACATCGTGCTGGTAACTCTACTTACGCTCGTCAAAAAAATCATGGTATTAACTTCCGTGTTATTTGTAAATGGATGCGTATGTCAGGTGTAGATCATATCCATGCTGGTA	107	1627	335	0	1045	304	1247	761	0
ASV20	Eukaryota_Bacillariophyta_Coscinodiscophyceae_Thalassiosirales_Thalassiosiraceae_Thalassiosira_Thalassiosira rotula	Thalassiosira rotula	Good BLAST results and poor alignment tree: certain, frequent, is T. gravida Cleve 1896, Morphologically identified. Previously identified.	Thalassiosira gravida	CGTTACTGCAGCTACTATGGAAGAAGTATACAAACGTGCTGAGTATGCTAAACTTTTAGGTTCTATCGTTATCATGATCGATTTAGTAATGGGTTACACTGCAATCCAATCAATCGCATACTGGTGTCGTGAGAATGATATGCTTTTACATTTACACCGTGCGGGTAACTCTACTTACGCTCGTCAAAAAAATCATGGTATTAACTTCCGTGTTATTTGTAAATGGATGCGTATGTCAGGTGTGGATCATATCCATGCTGGTA	0	4077	974	0	5547	56	1443	449	7516
ASV467	Eukaryota_Bacillariophyta_Coscinodiscophyceae_Thalassiosirales_Thalassiosiraceae_Thalassiosira_Thalassiosira minuscula	Thalassiosira minuscula	Good BLAST results and Alignment Tree: likely, Thalassiosira minuscula, Reported by Mahood et al. 1986. San Franscico Bay Area.	Thalassiosira minuscula	CATTACAGCTGCTACAATGGAAGAAGTATACAAACGTGCTGAGTATGCTAAAGCTATTGGTTCTGTAATTGTTATGATCGATTTAGTTATGGGTTACACTGCAATTCAATCAATTGCATACTGGGCTCGTGAAAACGATATGCTTTTACACTTACACCGTGCTGGTAACTCTACTTACGCTCGTCAAAAGAACCACGGTATTAACTTCCGTGTTATCTGTAAATGGATGCGTATGTCAGGTGTAGATCACATCCACGCTGGTA	0	0	0	0	0	52	0	0	0
ASV130	Eukaryota_Bacillariophyta_Coscinodiscophyceae_Thalassiosirales_Thalassiosiraceae_Thalassiosira_Thalassiosira nordenskioeldii	Thalassiosira nordenskioeldii	Good BLAST results and Alignment Tree: certain, frequent. Morphologically identified. Previously identified.	Thalassiosira nordenskioeldii	CATTACTGCTGCTACTATGGAAGAAGTATACAAACGTGCTGAGTATGCTAAAGCTATTGGTTCTGTAGTTGTAATGATCGATTTAGTAATGGGTTACACTGCAATTCAATCAATTGCATACTGGGCTCGTGAAAACGATATGTTATTACATTTACACCGTGCTGGTAACTCTACTTACGCTCGTCAAAAGAATCATGGTATTAACTTCCGTGTTATCTGTAAATGGATGCGTATGTCAGGTGTGGATCATATCCATGCTGGTA	310	12	7	0	0	0	6	0	40
ASV43	Eukaryota_Bacillariophyta_Coscinodiscophyceae_Thalassiosirales_Thalassiosiraceae_Thalassiosira_Thalassiosira sp. 14BOF	Thalassiosira sp.	Ok BLAST and Distance Tree: Thalassiosira nordenskioeldii	Thalassiosira nordenskioeldii	CATTACAGCTGCGACAATGGAAGAAGTATACAAACGTGCTGAGTATGCTAAAGCTATTGGTTCTGTAGTTGTTATGATCGATTTAGTTATGGGTTACACTGCAATTCAATCAATTGCATACTGGGCTCGTGAAAACGATATGCTTTTACACTTACACCGTGCTGGTAACTCTACTTACGCTCGTCAAAAGAATCACGGTATTAACTTCCGTGTTATCTGTAAATGGATGCGTATGTCAGGTGTAGATCATATCCACGCCGGTA	0	22	0	0	18	0	186	0	99
ASV88	Eukaryota_Bacillariophyta_Coscinodiscophyceae_Thalassiosirales_Thalassiosiraceae_Thalassiosira_Thalassiosira pacifica	Thalassiosira pacifica	Good BLAST results and Alignment Tree: certain, frequent, Morphologically identified. Previously identified.	Thalassiosira pacifica	CATCACAGCGGCTACTATGGAAGAAGTATACAAACGTGCTGAGTATGCTAAAGCTATCGGTTCTATCGTTGTAATGATCGATTTAGTTATGGGTTACACTGCAATTCAATCAATTGCATACTGGGCTCGTGAAAACGATATGTTATTACATTTACACCGTGCTGGTAACTCTACTTACGCTCGTCAAAAGAATCATGGTATTAACTTCCGTGTTATCTGTAAATGGATGCGTATGTCAGGTGTGGATCATATCCATGCTGGTA	0	609	69	0	371	0	0	0	56
ASV154	Eukaryota_Bacillariophyta_Coscinodiscophyceae_Thalassiosirales_Thalassiosiraceae_Thalassiosira_Thalassiosira punctigera	Thalassiosira punctigera	Good BLAST results and Alignment Tree: certain, frequent, Morphologically identified. Previously identified.	Thalassiosira punctigera	CGTTACAGCTGCAACTATGGAAGAAGTATACAAACGTGCTGAGTATGCTAAAGCAATTGGTTCTGTAGTTATTATGATTGATTTAGTAATGGGTTACACTGCAATTCAATCGATTGCATACTGGTCTCGTGAAAATGATATGCTTTTACATTTACACCGTGCTGGTAACTCTACTTACGCTCGTCAAAAAAACCATGGTATTAACTTCCGTGTTATCTGTAAATGGATGCGTATGTCAGGTGTAGATCACATCCACGCTGGTA	0	31	0	0	0	53	539	213	0
ASV23	Eukaryota_unknown phylum_unknown class_unknown order_unknown family_unknown genus_Heterokontophyta sp. 1 SEH-2013	NA	BLAST, poor hits, however distance tree data indicates Thalassiosira sp.	Thalassiosira sp.	CGTTACAGCTGCTACGATGGAAGAAATCTACAAGCGTGCTGAATATGCTAAAGCTGTTGGTTCTATCGTTATTATGATCGATTTAGTAATGGGTTACACTGCGATTCAATCAATTGCATATTGGGCTCGTGATAACGATATGCTTTTACATTTACACCGTGCTGGTAACTCTACTTACGCGCGTCAAAAGAACCATGGTATTAACTTCCGTGTTATCTGTAAATGGATGCGTATGTCAGGTGTAGATCATATTCACGCCGGTA	166	452	139	0	178	0	428	46	224
ASV113	Eukaryota_Bacillariophyta_Coscinodiscophyceae_Thalassiosirales_Thalassiosiraceae_Thalassiosira_Thalassiosira hendeyi	Thalassiosira hendeyi	OK BLAST results: 1e. Uncertain. Same results and for distance tree as Thalassiosira angustelineata. Reported by Mahood et al. 1986. San Franscico Bay Area	Thalassiosira sp.	CATCACAGCTGCTACAATGGAAGAAGTGTACAAACGTGCTGAATACGCGAAAGCTATTGGTTCTATCGTTGTTATGATCGATTTAGTTATGGGTTACACTGCAATTCAATCAATTGCATACTGGGCTCGTGAAAACGATATGTTATTACACTTACACCGTGCAGGTAACTCTACTTACGCTCGTCAAAAGAATCATGGTATTAACTTCCGTGTTATCTGTAAATGGATGCGTATGTCAGGTGTAGATCACATCCATGCTGGTA	0	176	122	0	410	7	89	31	0
ASV99	Eukaryota_Bacillariophyta_Coscinodiscophyceae_Thalassiosirales_Thalassiosiraceae_Thalassiosira_Thalassiosira sp. 10BOF	Thalassiosira sp.	Unknown Thalassiosira.	Thalassiosira sp.	CGTTACAGCTGCTACTATGGAAGAAGTATACAAACGTTCTGAGTATGCTAAAGCTATTGGTTCTGTAGTTATTATGATCGATTTAGTTATGGGTTATACTGCAATTCAATCAATCGCATACTGGGCTCGTGAAAATGATATGCTTTTACATTTACACCGTGCTGGTAACTCTACTTACGCTCGTCAAAAGAACCATGGTATTAACTTCCGTGTTATCTGTAAATGGATGCGTATGTCAGGTGTAGATCATATCCACGCTGGTA	0	24	0	0	5	0	22	0	205
ASV433	Eukaryota_Bacillariophyta_Coscinodiscophyceae_Thalassiosirales_Thalassiosiraceae_Thalassiosira_Thalassiosira sp. 11BOF	Thalassiosira sp.	Unknown Thalassiosira.	Thalassiosira sp.	CATTACAGCAGCTACAATGGAAGAAGTATACAAACGTGCTGAGTATGCTAAAGCTATTGGTTCTGTAGTTGTTATGATCGATTTAGTTATGGGTTACACTGCAATTCAATCAATTGCATACTGGGCTCGTGAAAACGATATGCTTTTACATTTACACCGTGCTGGTAACTCTACTTACGCTCGTCAAAAGAATCATGGTATTAACTTCCGTGTTATCTGTAAATGGATGCGTATGTCAGGTGTAGATCATATCCACGCCGGTA	0	0	0	0	24	0	64	0	0
ASV251	Eukaryota_Bacillariophyta_Bacillariophyceae_Naviculales_Naviculaceae_Trachyneis_Trachyneis sp.	Trachyneis sp.	Poor BLAST results, indications of Trachyneis. Trachyneis aspera is occassional in plankton and common on Z. marina.	Trachyneis sp.	CATTACTGCAGCTACTATGGAAGAAGTTTACAAACGTGCAGAGTACGCTAAAGCTGTAGGTTCTATAGTCGTTATGATCGATTTAGTTATGGGCTACACAGCAATCCAAAGTATTGCTTTATGGGCTCGTGAGAACGACATGCTTTTACACTTACACCGCGCTGGTAACTCTACTTACGCTCGTCAAAAGAACCATGGTATTAACTTCCGTGTTATCTGTAAATGGATGCGTATGTCTGGTGTAGATCATATCCACGCTGGTA	0	106	31	0	114	0	0	0	0
