# Supplementary material for: Diatoms (Bacillariophyta) of the Salish Sea, Northeast Pacific: annotated checklist and new species reports
Source: Biodivers Data J. 2026 May 15;14:e189060. doi: 10.3897/BDJ.14.e189060 (PMC13197818; doi:10.3897/BDJ.14.e189060)
Supplement: Supplementary material 7 — Galiano BioBlitz 2023 - Galiano Island, BC - manually curated rbcL ASV taxon table [file bdj-14-e189060-s007.csv]

row_names	taxonomy	taxon	curation_notes	resolved_taxon	rbcL_sequence	GBB23-001-03	GBB23-006-03	GBB23-008-03	GBB23-009-03	GBB23-011-03	GBB23-018-03	GBB23-019-03	GBB23-022-03	GBB23-027-03	GBB23-124-03	GBB23-161-03	GBB23-172-03	GBB23-173-03
ASV563	Eukaryota_Bacillariophyta_Bacillariophyceae_Thalassiophysales_Catenulaceae_Amphora_Amphora vixvisibilis	Amphora vixvisibilis	Amphora vixvisibilis, Likely, BLAST: 451, 451, 99%, 4e-122, 97.71%, OK distance tree results for the species	Amphora cf. vixvisibilis	CGTAACAGCTGCTACTATGGAAGACGTATACAAACGTGCTGAGTATGCTAAAACTGTAGGTTCAATTGTTATCATGATCGATTTAGTAATGGGCTATACAGCAATCCAAAGTATTGCTTTATGGTGTCGTGAAAACGATATGCTTTTACATTTACACCGTGCTGGTAACTCTACATACGCGCGTCAAAAAAATCACGGTATTAACTTCCGTGTAATTTGTAAATGGATGCGTATGTCTGGTGTAGATCATATTCACGCTGGTA	62	0	0	0	0	0	0	0	0	0	0	0	0
ASV316	Eukaryota_Bacillariophyta_Bacillariophyceae_Thalassiophysales_Catenulaceae_Amphora_Amphora helenensis	Amphora helenensis	Amphora helenensis. Likely, BLAST: 460, 460, 99%, 5e-125, 1e, 98.47% good distance tree alignment with the species. Have not yet found in historic records. Amphora taxa not yet examined.	Amphora helenensis	CATTACTGCTGGTACTATGGAAGAAGTGTACAAACGTGCTGAGTACGCTAAAACTGTAGGATCTGTAATTGTTATGATCGATTTAGTTATGGGTTACACTGCAATTCAAAGTATTGCACTTTGGGCTCGTGAAAACGACATGCTTTTACACTTACACCGTGCTGGTAACTCTACATATGCTCGTCAAAAGAATCATGGTATTAACTTCCGTGTTATCTGTAAATGGATGCGTATGTCAGGTGTAGATCATATCCACGCTGGTA	0	0	9	0	0	0	0	16	0	82	0	0	36
ASV695	Eukaryota_Bacillariophyta_Bacillariophyceae_Thalassiophysales_Catenulaceae_Amphora_Amphora helenensis	Amphora helenensis	Amphora helenensis. Likely: Amphora helenensis isolate SZCZCH582: 486, 486, 100%, 1e-132, 100.00%. Ecellent distance tree results.	Amphora helenensis	CATTACTGCTGGTACTATGGAAGAAGTGTACAAACGTGCTGAGTACGCTAAAACTGTAGGATCTGTAATTGTTATGATCGATTTAGTTATGGGTTACACTGCAATTCAAAGTATTGCACTTTGGGCTCGTGAAAACGACATGCTTTTACACTTACACCGTGCTGGTAACTCTACATATGCTCGTCAAAAGAATCATGGTATTAACTTCCGTGTTATCTGTAAATGGATGCGTATGTCAGGTGTAGATCATATCCACGCTGGTA	0	0	0	0	7	0	0	0	14	0	0	0	0
ASV188	Eukaryota_Bacillariophyta_Bacillariophyceae_Thalassiophysales_Catenulaceae_Amphora_no identification	Amphora sp.	Indeterminate: BLAST, possibly Amphora abludens.	Amphora sp.	CATTACTGCAGGTACAATGGAAGAAGTGTACAAACGTGCAGAATATGCTAAAGCATCAGGTTCTTTAATTGTTATGATCGATTTAGTTATGGGTTATACAGCAATTCAAAGTATTGCACTTTGGGCTCGTGACAATGATATGCTTTTACACTTACACCGTGCAGGTAACTCTACATATGCTCGTCAAAAAAATCATGGTATTAACTTCCGTGTTATTTGTAAATGGATGCGTATGTCTGGTGTAGATCATATTCACGCTGGTA	0	0	0	0	0	590	0	0	0	0	2	0	0
ASV634	Eukaryota_Bacillariophyta_Bacillariophyceae_Thalassiophysales_Catenulaceae_Amphora_no identification	Amphora sp.	Amphora spp. certain	Amphora sp.	CATTACTGCTGGTACTATGGAAGAAGTGTACAAACGTGCTGAGTACGCTAAAACAGTAGGTTCTATAGTTGTTATGATCGATTTAGTTATGGGTTATACAGCAATTCAAAGTATTGCAATCTGGGCTCGTGATAACGATATGCTTTTACACTTACACCGTGCAGGTAACTCTACATATGCGCGTCAAAAGAATCATGGTATTAACTTCCGTGTTATCTGTAAATGGATGCGTATGTCAGGTGTAGATCATATCCACGCTGGTA	0	0	0	0	25	0	0	0	0	12	0	0	0
ASV324	Eukaryota_Bacillariophyta_Bacillariophyceae_Thalassiophysales_Catenulaceae_Amphora_no identification	Amphora sp.	Amphora spp. certain	Amphora sp.	CATTACTGCTGGTACTATGGAAGAAGTGTACAAACGTGCTGAGTACGCTAAAACAGTAGGTTCTATAGTTGTTATGATCGATTTAGTTATGGGTTATACAGCAATTCAAAGTATTGCAATCTGGGCTCGTGATAACGATATGCTTTTACACTTACACCGTGCAGGTAACTCTACATATGCGCGTCAAAAGAATCATGGTATTAACTTCCGTGTTATCTGTAAATGGATGCGTATGTCAGGTGTAGATCATATCCACGCTGGTA	0	0	0	0	0	193	0	0	0	0	0	0	0
ASV322	Eukaryota_Bacillariophyta_Bacillariophyceae_Thalassiophysales_Catenulaceae_Amphora_no identification	Amphora sp.	Amphora spp. certain	Amphora sp.	CGTTACTGCTGGTACTATGGAAGACGTGTACAAACGTTCTGAGTACGCTAAAACTGTAGGTTCTGTAATTATTATGATCGATTTAGTTATGGGTTATACAGCAATTCAAAGTATCGCATTATGGGCTCGCGATAACGATATGCTTTTACACTTACACCGTGCAGGTAACTCTACTTATGCTCGTCAAAAGAATCATGGTATTAACTTCCGTGTTATCTGTAAATGGATGCGTATGTCAGGTGTAGATCATATCCACGCTGGTA	0	0	0	69	94	0	0	0	0	0	0	0	0
ASV735	Eukaryota_Bacillariophyta_Bacillariophyceae_no identification_no identification_no identification_no identification	NA	Amphora sp. Good BLAST and OK distance tree results-for both Amphora and Halamphora.	Amphora sp.	CGTTACTGGTGGTACAATGGAAGAAGTTTACAAACGTTCTGAGTACGCAAAATCAGTAGGTTCTATAGTTATCATGATCGATTTAGTTATGGGCTACACAGCAATTCAAAGTATTGCTCTTTGGGCTCGTGAAAACGATATGTTATTACACTTACACCGTGCAGGTAACTCTACTTACGCTCGTCAAAAGAATCATGGTATTAACTTCCGTGTTATCTGTAAATGGATGCGTATGTCTGGTGTAGATCATATCCACGCTGGTA	6	0	0	0	0	0	0	0	0	0	0	0	0
ASV174	Eukaryota_Bacillariophyta_Coscinodiscophyceae_Coscinodiscales_Aulacodiscaceae_Aulacodiscus_Aulacodiscus oreganus	Aulacodiscus oreganus	Aulacodiscus oreganus. Likely. Good BLAST and excellent distance tree results. Is: Aulacodiscus oregonus Harvey & Bailey 1853: 430 (as 'Oreganus'). Reported by Gran and Angst 1941, Friday Harbour. So far, only A. kittonii found in this area.	Aulacodiscus oreganus	CGTTACTGCGGCAACAATGGAAGAAGTTTATAAACGTGCTGAATATGCTAAAGCAGTAGGTTCTGTGATCATAATGATTGATTTAGTTATGGGTTACACAGCAATTCAATCTATTGCTATCTGGTCGCGTGATAATGATATGCTTTTACATTTACATCGTGCAGGTAACTCTACTTACGCTCGTCAAAAAAATCATGGTATTAACTTCCGTGTGATTTGTAAATGGATGCGTATGTCAGGTGTAGATCATATTCATGCTGGTA	0	0	501	0	85	0	0	0	0	89	0	0	0
ASV53	Eukaryota_Bacillariophyta_Mediophyceae_Hemiaulales_Hemiaulaceae_Cerataulina_Cerataulina pelagica	Cerataulina pelagica	Cerataulina pelagica. Certain. Good BLAST and excellent distance tree results. Confirmed by morphoogy and previously reported by Buchanan 1966 and Shim 1976	Cerataulina pelagica	CGTAACTGCAGCAACTATGGAAGAAGTATACAAACGTTCTGAGTATGCTAAAACAGTTGGTTCAGTAGTAATCATGATCGATTTAGTTATGGGTTACACAGCAATCCAATCTATCGCTTACTGGTGTCGTGAAAACGATATGTTATTACACTTACACCGTGCAGGTAACTCTACATATGCTCGTCAAAAGAACCACGGTATTAACTTCCGTGTAATCTGTAAATGGATGCGTATGTCTGGTGTTGATCACATTCACGCTGGTA	4897	0	11	0	6	0	5	0	4	0	3	0	0
ASV554	Eukaryota_Bacillariophyta_Mediophyceae_Hemiaulales_Hemiaulaceae_Cerataulina_Cerataulina pelagica	Cerataulina pelagica	Cerataulina pelagica. Certain. Good BLAST and excellent distance tree results, indications of a cryptospecies. Confirmed by morphoogy and previously reported by Buchanan 1966 and Shim 1976	Cerataulina pelagica	CGTAACTGCAGCAACTATGGAAGAAGTATACAAACGTTCTGAGTATGCTAAAACAGTTGGTTCAGTAGTAATCATGATCGATTTAGTTATGGGTTACACAGCAATCCAATCTATCGCTTACTGGTGTCGTGAAAACGATATGTTATTACACTTACACCGTGCAGGTAACTCTACATATGCTCGTCAAAAGAACCACGGTATTAACTTCCTTGTAATCTGTAAATGGATGCGTATGTCTGGTGTTGATCACATTCACGCTGGTA	65	0	0	0	0	0	0	0	0	0	0	0	0
ASV103	Eukaryota_unknown phylum_Phaeophyceae_Laminariales_Agaraceae_Costaria_Costaria costata	Costaria costata	Cerataulina pelagica. BLAST OK, distance tree good. 481, 481, 100%, 6e-131, 99.62% (??? Same as ASV259)	Cerataulina pelagica	CGTAACTGCAGCAACTATGGAAGAAGTATACAAACGTTCTGAGTATGCTAAAACAGTTGGTTCAGTAGTAATCATGATCGATTTAGTTATGGGTTACACAGCAATCCAATCTATCGCTTACTGGTGTCGTGAAAACGATATGTTATTACACTTACACCGTGCAGGTAACTCTACATATGCTCGTCAAAAGAACCACGGTATTAACTTCCTTGTAATCTGTAAATGGATGCGTATGTCTGGTGTTGATCACATTCACGCTGGTA	0	468	0	52	0	365	0	61	0	262	515	0	40
ASV331	Eukaryota_Bacillariophyta_Coscinodiscophyceae_Chaetocerotales_Chaetocerotaceae_Chaetoceros_Chaetoceros cf. diadema 2 SEH-2013	Chaetoceros cf. diadema	Chaetoceros cf. diadema. Certain. Good BLAST and excellent distance tree results. Chaetoceros diadema has been barcoded. Common species in Salish Sea.	Chaetoceros cf. diadema	CGTAACTGCTTCTACTATGGAAGAAGTTTACAAACGTGCAGAATATGCTAAGCATGTAGGTTCTGTAGTAATCATGATCGATTTAGTAATGGGTTATACTGCGATTCAAAGTATCGCATTATGGTCTCGTGAAAACGATATGGTTTTACACTTACATCGTGCTGGTAACTCAACTTACGCGCGTCAAAAGAACCATGGTATTAACTTCCGTGTTATCTGTAAATGGATGCGTATGTGTGGTGTAGATCACATCCACGCTGGTA	0	0	0	0	0	0	0	12	0	30	39	0	0
ASV545	Eukaryota_Bacillariophyta_Coscinodiscophyceae_Chaetocerotales_Chaetocerotaceae_Chaetoceros_Chaetoceros contortus	Chaetoceros contortus	Chaetoceros contortus. Likely. OK BLAST and distance tree results. Reported by Gran and Angst (1931), Friday Harbour,	Chaetoceros contortus	TGTAACTGCTGCCACTATGGAAGAAGTTTACAAACGTGCAGAATATGCCAAAGTAGTTGGTTCTGTAGTTATCATGATCGATTTAGTAATGGGTTACACAGCAATCCAAAGTATTGCTATTTGGTCTCGTGAAAACGACATGTTATTACACTTACACCGTGCTGGTAACTCAACATATGCTCGTCAAAAAAACCATGGTATTAACTTCCGTGTAATTTGTAAATGGATGCGTATGTCTGGTGTTGATCATATCCACGCCGGTA	30	0	0	0	0	0	0	0	0	0	0	3	0
ASV112	Eukaryota_Bacillariophyta_Coscinodiscophyceae_Chaetocerotales_Chaetocerotaceae_Chaetoceros_Chaetoceros debilis	Chaetoceros debilis	Chaetoceros debilis. Certain. Good BLAST and distance tree results. Reported previously.	Chaetoceros debilis	TGTAACTGCTGCCACTATGGAAGAAGTTTACAAACGTTCAGAATATGCTAAAGCAGTAGGTTCTGTAATTATCATGATCGATTTAGTAATGGGTTATACTGCGATTCAAAGTATCGCTTTATGGGCTCGTGATAACGACATGTTATTACATTTACATCGTGCTGGTAACTCAACTTACGCTCGTCAAAAGAACCACGGTATTAACTTCCGTGTTATCTGTAAATGGATGCGTATGTCTGGTGTAGATCATATCCACGCTGGTA	0	0	4	0	15	4	0	0	0	2	150	0	0
ASV578	Eukaryota_Bacillariophyta_Coscinodiscophyceae_Chaetocerotales_Chaetocerotaceae_Chaetoceros_Chaetoceros diadema	Chaetoceros diadema	Chaetoceros diadema. Likely. OK BLAST and distance tree results. Imaged and reported previously. Common species.	Chaetoceros diadema	CGTAACTGCTTCTACTATGGAAGAAGTTTACAAACGTGCAGAATATGCTAAGCATGTAGGTTCTGTAGTAATCATGATCGATTTAGTAATGGGTTATACTGCGATTCAAAGTATCGCATTATGGTCTCGTGAAAACGATATGGTTTTACACTTACACCGTGCTGGTAACTCAACTTACGCGCGTCAAAAGAACCATGGTATTAACTTCAGTGTTATCTGTAAATGGATGCGTATGTCTGGTGTAGATCACATCCACGCTGGTA	0	0	0	0	0	0	0	0	0	0	0	57	0
ASV69	Eukaryota_Bacillariophyta_Coscinodiscophyceae_Chaetocerotales_Chaetocerotaceae_Chaetoceros_Chaetoceros similis	Chaetoceros similis	Chaetoceros similis. Likely. Good BLAST and very good distance tree results. Imaged and reported previously. Common species.	Chaetoceros similis	CGTAACTGCTGCCACTATGGAAGAAGTTTACAAACGTGCAGAATATGCTAAGGTTGTTGGTTCTGTTGTAATCATGATCGATTTAGTAATGGGTTATACAGCAATCCAAAGTATCGCTTTATGGTGTCGTGAAAACGATATGGTTTTACATTTACATCGTGCTGGTAACTCAACATACGCTCGTCAAAAGAACCATGGTATTAACTTCCGTGTTATCTGTAAGTGGATGCGTATGTGTGGTGTAGATCACATCCATGCTGGTA	2489	0	78	5	67	215	0	26	34	121	25	35	7
ASV550	Eukaryota_Bacillariophyta_Coscinodiscophyceae_Chaetocerotales_Chaetocerotaceae_Chaetoceros_Chaetoceros similis	Chaetoceros similis	Chaetoceros similis " same	Chaetoceros similis	CGTAACTGCTGCCACTATGGAAGAAGTTTACAAACGTGCAGAATATGCTAAGGTTGTTGGTTCTGTTGTAATCATGATCGATTTAGTAATGGGTTATACAGCAATCCAAAGTATAGCTTTATGGTGTCGTGAAAACGATATGGTTTTACATTTACATCGTGCTGGTAACTCAACATACGCTCGTCAAAAGAACCATGGTATTAACTTCCGTGTTATCTGTAAGTGGATGCGTATGTGTGGTGTAGATCACATCCATGCTGGTA	67	0	0	0	0	0	0	0	0	0	0	0	0
ASV259	Eukaryota_Bacillariophyta_Bacillariophyceae_Cocconeidales_Cocconeidaceae_Cocconeis_Cocconeis mascarenica	Cocconeis mascarenica	Top hit is Chaetoceros similis. BLAST poor, distance tree good for Chaetoceros.	Chaetoceros sp.	CGTAACTGCTGCCACTATGGAAGAAGTTTACAAACGTGCAGAATATGCTAAGGTTGTTGGTTCTGTTGTAATCATGATCGATTTAGTAATGGGTTATACAGCAATCCAAAGTATCGCTTTATGGTGTCGTGAAAACGATATGGTTTTACATTTACATCGTGCTGGTAACTCAACATACGCTCGTCAAAAGAACCATGGTATTAACTTCCGTGTTATCTGTAAGTGGATGCGTATGTGTGGTGTAGATCACATCCATGCTGGTA	0	0	0	0	6	291	0	0	0	0	0	0	0
ASV92	Eukaryota_Bacillariophyta_Coscinodiscophyceae_Coscinodiscales_Coscinodiscaceae_Coscinodiscus_Coscinodiscus radiatus	Coscinodiscus radiatus	Coscinodiscus radiatus. BLAST, good. Distance tree poor. Imaged, and often found in the plankton.	Coscinodiscus radiatus	TATTACAGCAGCAACTATGGAAGAACTTTATAAGCGTGCTGATTACGCTAAAGAAGTTGGTTCTATTATTGTAATGATTGATTTAGTTTTAGGTTATACTGCTATCCAATCTGCTGCTATTTGGGCACGTGATAATGATATGCTTTTACATTTACATCGCGCAGGTAACTCAACATATGCTCGTCAAAAGAATCATGGTATTAACTTCCGTGTTATTTGTAAATGGATGCGTATGTCAGGTGTAGATCATATCCATGCAGGTA	1452	0	0	0	0	0	0	0	0	0	0	0	0
ASV522	Eukaryota_Bacillariophyta_Coscinodiscophyceae_Stephanodiscales_Stephanodiscaceae_Cyclotella_Cyclotella litoralis	Cyclotella litoralis	Cyclotella litoralis. Good Blast. Poor Distance Tree-3 possible species. Recorded by MW, SEM.	Cyclotella litoralis	TGTTACAGCAGCCACAATGGAAGAAGTATACAAACGTGCTGAGTTTGCTAAAACTATCGGTTCTGTAATTATCATGATTGATTTAGTAATGGGCTATACTGCAATTCAATCAATTGCTTACTGGTGTCGTGAAAATGATATGCTTTTACACTTACACCGTGCAGGTAACTCTACTTACGCTCGTCAAAAAAATCATGGAATTAACTTCCGTGTTATTTGTAAATGGATGCGTATGGCTGGTGTAGATCATATCCATGCTGGTA	32	0	0	0	0	0	0	0	0	0	0	0	0
ASV93	Eukaryota_Bacillariophyta_Bacillariophyceae_Bacillariales_Bacillariaceae_Cylindrotheca_Cylindrotheca closterium	Cylindrotheca closterium	Cylindrotheca closterium. Good Blast. Poor Distance Tree. Recorded by MW, SEM and LM. Reported by Buchanan (1966) and Shim (1976).	Cylindrotheca closterium	TGTTACTGCTGCGACAATGGAAGAAATCTACAAACGTTCAGAGTATGCGAAAGAAGTAGGTTCTATCGTTATCATGATCGATTTAGTTATGGGATATACAGCAATCCAAAGTATTGCTTTATGGGCTCGTGAAAATGATATGCTTTTACATTTACATCGTGCTGGTAACTCAACTTACGCACGTCAGAAAAATCATGGTATCAACTTCCGTGTGATCTGTAAATGGATGCGTATGTCAGGTGTAGATCATATCCATGCTGGTA	0	0	21	75	0	0	0	0	0	74	0	0	50
ASV298	Eukaryota_Bacillariophyta_Bacillariophyceae_Bacillariales_Bacillariaceae_Cylindrotheca_Cylindrotheca closterium	Cylindrotheca closterium	Cylindrotheca closterium	Cylindrotheca closterium	CGTTACAGCTGCTACGATGGAAGAAGTATACAAACGTGCTGAGTATGCTAAAGAAGTAGGTTCAATTGTTATCATGATTGATTTAGTTATGGGTTATACAGCAATTCAAAGTATTGCTTTATGGGCTCGTGAAAATGATATGCTTTTACACTTACACCGTGCTGGTAACTCTACTTATGCTCGTCAAAAAAATCACGGTATTAATTTCCGTGTTATTTGTAAATGGATGCGTATGTCTGGTGTAGATCACATTCATGCTGGTA	0	0	0	0	0	0	0	0	0	0	0	0	9
ASV189	Eukaryota_Bacillariophyta_Bacillariophyceae_Bacillariales_Bacillariaceae_Cylindrotheca_Cylindrotheca closterium	Cylindrotheca closterium	Cylindrotheca closterium	Cylindrotheca closterium	CATTACTGCTGCTACAATGGAAGAAGTATACAAACGTGCTGAGTATGCTAAAGCTATTGGTTCTGTAGTTGTAATGATCGATTTAGTAATGGGTTACACTGCAATTCAATCAATTGCATACTGGGCTCGTGAAAACGATATGTTATTACACTTACACCGTGCTGGTAACTCTACTTACGCTCGTCAAAAGAATCACGGTATTAACTTCCGTGTTATCTGTAAATGGATGCGTATGTCAGGTGTAGATCACATCCACGCTGGTA+F26	0	0	0	58	14	0	0	88	0	0	0	0	0
ASV111	Eukaryota_Bacillariophyta_Coscinodiscophyceae_Thalassiosirales_Thalassiosiraceae_Detonula_Detonula pumila	Detonula pumila	Detonula pumila. Certain. BLAST very good. Can't open 70 leaves in Distance tree. Frequently reported in the Plankton. Recorded by MW, SEM and LM. Reported by Shim (1976).	Detonula pumila	CATTACTGCTGCTACAATGGAAGAAGTATACAAACGTGCTGAGTATGCTAAAGCTATTGGTTCTGTAGTTGTAATGATCGATTTAGTAATGGGTTACACTGCAATTCAATCAATTGCATACTGGGCTCGTGAAAACGATATGTTATTACACTTACACCGTGCTGGTAACTCTACTTACGCTCGTCAAAAGAATCACGGTATTAACTTCCGTGTTATCTGTAAATGGATGCGTATGTCAGGTGTAGATCACATCCACGCTGGTA	67	0	0	0	0	0	0	0	0	0	0	0	0
ASV64	Eukaryota_unknown phylum_unknown class_unknown order_unknown family_unknown genus_Heterokontophyta sp. 1 SEH-2013	NA	Ellerbeckia sp. Plausible. Good BLAST and poor distance tree results. Common to abundant in seaweeds and occassional on eelgrass around Galiano Island. We have two species. E. sol and E. arenaria. In the May 2023 BioBlitz SEMs.	Ellerbeckia sp.	TGTTACAGCAGCTACAATGGAAGAAATGTATAACCGTGCGGAATTTGCTAAATCAGTTGGTTCTGTAGTTGTAATGATCGATTTAGTTATTGGTTACACTGCTATTCAAACAATGGGTATTTGGGCTCGTAACAACGATATGATTTTACATTTACACCGTGCAGGTAACTCAACATATGCACGTCAAAAAAATCATGGTATTAACTTCCGTGTAATTTGTAAATGGATGCGTATGGCAGGTGTGGATCATATTCATGCTGGTA	0	93	471	0	696	1205	22	561	147	85	188	311	65
ASV230	Eukaryota_unknown phylum_unknown class_unknown order_unknown family_unknown genus_Heterokontophyta sp. 1 SEH-2013	NA	Ellerbeckia sp. Plausible. Good BLAST and poor distance tree results. Common to abundant in seaweeds and occassional on eelgrass around Galiano Island. We have two species. E. sol and E. arenaria. In the May 2023 BioBlitz SEMs.	Ellerbeckia sp.	CGTTACAGCAGCTACAATGGAAGAAATGTATAACCGTGCGGAGTTTGCTAAATCAGTTGGTTCTGTAGTTGTAATGATCGATTTAGTTATTGGTTACACTGCTATTCAAACAATGGGTATTTGGGCTCGTAACAACGATATGATTTTACATTTACACCGTGCAGGTAACTCAACATATGCACGTCAAAAAAATCATGGTATTAACTTCCGTGTAATTTGTAAATGGATGCGTATGGCAGGTGTGGATCATATTCATGCTGGTA	0	0	0	52	44	0	0	105	0	0	166	0	0
ASV609	Eukaryota_unknown phylum_unknown class_unknown order_unknown family_unknown genus_Heterokontophyta sp. 1 SEH-2013	NA	Ellerbeckia sp. Plausible. Good BLAST and poor distance tree results. Common to abundant in seaweeds and occassional on eelgrass around Galiano Island. We have two species. E. sol and E. arenaria. In the May 2023 BioBlitz SEMs.	Ellerbeckia sp.	TGTTACAGCAGCTACAATGGAAGAAATGTATCACCGTGCGGAATTTGCTAAATCATTTGGTTCTGTAGTTGTAATGATCGATTTAGTTATTGGTTACACTGCTATTCAAACAATGGGTATTTGGGCTCGTAACAACGATATGATTTTACATTTACACCGTGCAGGTAACTCAACATATGCACGTCAAAAAAATCATGGTATTAACTTCCGTGTAATTTGTAAATGGATGCGTATGGCAGGTGTGGATCATATTCATGCTGGTA	0	0	0	0	0	0	0	0	0	0	46	0	0
ASV226	Eukaryota_Bacillariophyta_Mediophyceae_Cymatosirales_Cymatosiraceae_Extubocellulus_Extubocellulus sp. 1 MPA-2013	Extubocellulus sp.	Extubocellulus sp. Plausible. BLAST good. Distance tree good. Not identified with certainty morphologically. No previous Salish Sea reports.	Extubocellulus sp.	CATTACAGCCGCTACTATGGAAGAAGTGTACAAACGTGCTGATTACGCTAAGAAAATCGGTTCGATTGTTGTAATGATCGATTTAGTGATGGGTTATACAGCAATCCAAAGTATTGCTTTATGGGCTCGTGAAAATGACATGTTATTACATTTACATCGTGCTGGTAACTCTACATACGCGCGTCAAAAGAACCACGGTATTAACTTCCGTGTTATCTGTAAATGGATGCGTATGTCTGGTGTAGATCATATCCACGCTGGTA	0	0	89	0	39	0	0	0	0	0	0	0	0
ASV529	Eukaryota_Bacillariophyta_Bacillariophyceae_Naviculales_Sellaphoraceae_Fallacia_Fallacia litoricola	Fallacia litoricola	Fallacia sp. plausible. OK BLAST, indeterminate distance tree results, could be 3 different species of Fallacia. Identified morphologically and by barcoding in the 2021 Montigue Habour Z. marina study.	Fallacia cf. litoricola	CATCACGGGTGCTACAATGGAAGATGTATACGAACGTGCAGAATATGCTAAAGCTGTTGGTTCTATCATTGTTATGATCGATTTAGTTATGGGTTACACAGCAATTCAAAGTGCTGCGTTATGGGCTCGTAACAACGACATGGTATTACATTTACATCGTGCCGGTAACTCTACTTACGCTCGTCAAAAGAATCATGGTATTAACTTCCGTGTTATCTGTAAATGGATGCGTATGTCTGGTGTAGATCATATCCACGCAGGTA	0	0	0	0	0	0	0	0	0	22	0	0	0
ASV422	Eukaryota_Bacillariophyta_Bacillariophyceae_Naviculales_Sellaphoraceae_Fallacia_Fallacia litoricola	Fallacia litoricola	Fallacia litoricola. Plausible. Good BLAST and OK distance tree.	Fallacia cf. litoricola	CATCACAGGTGCTACAATGGAAGATGTATACGAACGTGCAGAATATGCTAAAACTGTTGGTTCTATCATTGTTATGATCGATTTAGTTATGGGTTACACAGCAATTCAAAGTGCTGCGTTATGGGCTCGTGACAACGACATGGTATTACATTTACATCGTGCCGGTAACTCTACTTACGCTCGTCAAAAGAATCACGGTATTAACTTCCGTGTTATCTGTAAATGGATGCGTATGTCTGGTGTAGATCATATCCACGCAGGTA	0	0	0	0	39	0	0	0	12	0	0	0	0
ASV317	Eukaryota_Bacillariophyta_Bacillariophyceae_Naviculales_Sellaphoraceae_Fallacia_no identification	Fallacia sp.	Fallacia sp. plausible. OK BLAST, poor distance tree. Identified morphologically and by barcoding in the 2021 Montigue Habour Z. marina study.	Fallacia sp.	CGTTACAGGTGCTACAATGGAAGATGTATACGAACGTGCAGAATATGCTAAAGCTGTTGGTTCTGTGATCATTATGATCGATTTAGTTATGGGTTACACAGCAATTCAAAGTATTGCGTTATGGTCTCGTAACAACGACATGGTATTACATTTACACCGTGCCGGTAACTCTACTTACGCTCGTCAAAAGAATCATGGTATTAACTTCCGTGTTATCTGTAAATGGATGCGTATGTCTGGTGTAGATCATATCCACGCCGGTA	122	0	0	0	4	0	0	0	0	0	0	0	0
ASV367	Eukaryota_Bacillariophyta_Bacillariophyceae_Naviculales_Sellaphoraceae_Fallacia_no identification	Fallacia sp.	Fallacia sp. plausible. OK BLAST, poor distance tree. Identified morphologically and by barcoding in the 2021 Montigue Habour Z. marina study.	Fallacia sp.	CGTTACAGGTGCTACAATGGAAGATGTATACCAACGTGCAGAATATGCTAAAGCTGTTGGTTCTATCATCATTATGATCGATTTAGTTATGGGTTACACAGCAATTCAAAGTATTGCTCTTTGGGCTCGTAATAACGACATGGTATTACATTTACACCGTGCCGGTAACTCTACTTACGCTCGTCAAAAGAACCACGGTATTAACTTCCGTGTTATCTGTAAATGGATGCGTATGTCTGGTGTAGATCATATCCACGCAGGTA	0	0	0	142	0	0	0	0	0	0	0	0	0
ASV58	Eukaryota_Bacillariophyta_Fragilariophyceae_Fragilariales_Fragilariaceae_Fragilaria_Fragilaria sp. 2BOF	Fragilaria sp.	Fragilaria sp. Likely. OK BLAST and very poor distance tree. MW & AVA indentifed F. stiatula by morphology SEM, LM. Three species previously reported.	Fragilaria sp.	CGTTACAGCTGCTACTATGGAAGATGTATACAAACGTAGTGAGTATGCTAAAGCTGTAGGTTCTGTAATTGTAATGATTGATTTAGTAATGGGTTATACAGCTATTCAAAGTGCTGCTATTTGGGCTCGTGAAAATGATATGGTTTTACATTTACACCGTGCAGGTAACTCTACTTATGCTCGTCAAAAAAATCATGGTATTAACTTCCGTGTAATTTGTAAATGGATGCGTATGTCTGGTGTTGATCATATCCACGCTGGTA	0	0	0	0	0	0	0	0	0	26	5	0	32
ASV311	Eukaryota_Bacillariophyta_Fragilariophyceae_Fragilariales_Fragilariaceae_Gedaniella_Gedaniella panicellus	Gedaniella panicellus	Gedaniella panicellus. Good BLAST results, excellent distance tree. Not previously reported. No seen with LM or SEM. Strong molecular data indications in the 2021 Eelgrass study.	Gedaniella panicellus	CGTTACTGCTGCGACTATGGAAGAAGTTTACGAACGTGCTGAATACGCTAAAGCAGTTGGTTCTGTAATCATCATGATCGATTTAGTTATGGGTTACACAGCAATTCAAAGTATTGCTTACTGGTCTCGTGCAAATGACATGTTATTACATTTACATCGTGCTGGTAACTCAACATACGCTCGTCAAAAGAATCATGGTATTAACTTCCGTGTTATCTGTAAATGGATGCGTATGGCTGGTGTGGATCATATTCACGCAGGTA	0	0	0	0	0	0	0	12	0	0	0	0	0
ASV728	Eukaryota_Bacillariophyta_Bacillariophyceae_Cymbellales_Rhoicospheniaceae_Gomphonemopsis_Gomphonemopsis cf. pseudoexigua	Gomphonemopsis cf. pseudoexigua	Gomphonemopsis sp. Plausable. OK BLAST and indeterminate distance tree. Likely Gomphonemopsis pseudoexigua, seen often in LM and SEM. And in SEMs of BioBlitz 2023.	Gomphonemopsis pseudoexigua	CATCACAGCTGGTACAATGGAAGAAGTGTACAAACGTGCTGAATATGCAAAAACAGTTGGTTCTGTTATTGTTATGATCGATTTAGTTATGGGTTATACTGCAATTCAATCAATTGCAATCTGGGCTCGTGAGAATGATATGCTTTTACATTTACACCGTGCTGGTAACTCAACATATGCACGTCAAAAAAATCATGGTATTAACTTCCGTGTTATTTGTAAATGGATGCGTATGTCTGGTGTAGATCATATCCACGCTGGTA	0	0	0	0	0	0	0	7	0	6	0	0	0
ASV44	Eukaryota_Bacillariophyta_Coscinodiscophyceae_Rhizosoleniales_Rhizosoleniaceae_Guinardia_Guinardia delicatula	Guinardia delicatula	Guinardia delicatula. Good BLAST results, good distance tree. Previously reported. Common in the lankton. Identified bv LM and SEM.	Guinardia delicatula	CATCACAGCGGCAACTATGGAAGAAGTAATCAAACGTGCTGACTACGCTAAAACAGTTGGTTCTGTAATCGTTATGATCGATTTAGTTATGGGTTACACAGCAATTCAAACTGCTGCAATCTGGGCTCGTGAAAACGATATGGTATTACACTTACATCGTGCAGGTAACTCTACATACGCTCGTCAAAAAAACCACGGTATTAACTTCCGTGTAATTTGTAAATGGATGCGTATGTCAGGTGTAGATCACATCCACGCTGGTA	5564	0	81	0	21	38	127	9	11	68	173	0	0
ASV521	Eukaryota_Bacillariophyta_Coscinodiscophyceae_Rhizosoleniales_Rhizosoleniaceae_Guinardia_Guinardia delicatula	Guinardia delicatula	Guinardia delicatula. Good BLAST results, good distance tree. Previously reported. Seen with LM and SEM.	Guinardia delicatula	CATCACAGCTGGTACAATGGAAGAAGTGTACAAACGTGCTGAATATGCAAAAACAGTTGGTTCTGTTATTGTTATGATCGATTTAGTTATGGGTTATACTGCAATTCAATCAATTGCAATCTGGGCTCGTGAGAATGATATGCTTTTACATTTACACCGTGCTGGTAACTCAACATATGCACGTCAAAAAAATCATGGTATTAACTTCCGTGTTATTTGTAAATGGATGCGTATGTCTGGTGTAGATCATATCCACGCTGGTA	75	0	0	0	0	0	0	0	0	0	0	0	0
ASV592	Eukaryota_Bacillariophyta_Coscinodiscophyceae_Rhizosoleniales_Rhizosoleniaceae_Guinardia_Guinardia delicatula	Guinardia delicatula	Guinardia delicatula. Good BLAST results, good distance tree. Previously reported. Seen with LM and SEM.	Guinardia delicatula	CATCACAGCGGCAACTATGGAAGAAGTAATCAAACGTGCTGACTACGCTAAAACAGTTGGTTCTGTAATCGTTATGATCGATTTAGTTATGGGTTACACAGCAATTCAAACTGCTGCAATCTGGGATCGTGAAAACGATATGGTATTACACTTACATCGTGCAGGTAACTCTACATACGCTCGTCAAAAAAACCACGGTATTAACTTCCGTGTAATTTGTAAATGGATGCGTATGTCAGGTGTAGATCACATCCACGCTGGTA	51	0	0	0	0	0	0	0	0	0	0	0	0
ASV561	Eukaryota_Bacillariophyta_Bacillariophyceae_Naviculales_Pleurosigmataceae_Gyrosigma_no identification	Gyrosigma sp.	Gyrosigma acuminatum. Good BLAST results, excellent distance tree for G. acuminatum. Identified by LM and SEM. And in SEMs from 2023 BioBlitz.	Gyrosigma acuminatum	CATCACTGCAGCTACTATGGAAGAAGTTTACAAACGTGCAGAATATGCTAAAAGTGTAGGTTCTATCGTTGTAATGATCGATTTAGTTATGGGTTATACAGCAATCCAAAGTATTGCTTTATGGTCTCGTGAGAACGATATGCTATTACATTTACACCGTGCGGGTAACTCTACTTACGCTCGTCAAAAAAATCATGGTATTAACTTCCGTGTTATCTGTAAATGGATGCGTATGTGTGGTGTAGATCATATCCACGCTGGTA	41	0	0	0	22	0	0	0	0	0	0	0	0
ASV503	Eukaryota_Bacillariophyta_Bacillariophyceae_no identification_no identification_no identification_no identification	NA	Halamphora sp. Good BLAST and distance tree results. Distance tree results indicate H. foramina.	Halamphora sp.	CATCACTGGCGGTACAATGGAAGAAGTTTACAAACGTGCTGAGTATGCAAAAGCAGTAGGTTCTATCGTTGTAATGATCGATTTAGTTATGGGTTATACAGCAATTCAAAGTATTGCTCTTTGGGCTCGTGAAAACGATATGTTATTACACTTACACCGTGCAGGTAACTCTACATACGCTCGTCAAAAGAATCATGGTATTAACTTCCGTGTTATCTGTAAATGGATGCGTATGTCTGGTGTAGATCATATCCACGCTGGTA	0	0	0	0	52	0	0	0	0	15	0	0	0
ASV680	Eukaryota_Bacillariophyta_Bacillariophyceae_no identification_no identification_no identification_no identification	NA	Halamphora sp. Good BLAST and distance tree results.	Halamphora sp.	CATCACTGGCGGCACAATGGAAGAAGTTTACAAGCGTGCTGAATATGCAAAAGCAGTAGGTTCTGTAATTGTAATGATCGATTTAGTTATGGGTTATACAGCAATTCAAAGTATTGCTCTTTGGGCTCGTGACAACGATATGTTATTACACTTACACCGTGCAGGTAACTCTACATACGCTCGTCAAAAAAATCACGGTATTAACTTCCGTGTTATTTGTAAATGGATGCGTATGTCTGGTGTAGATCACATTCACGCTGGTA	0	0	0	0	0	0	0	0	0	5	0	0	0
ASV301	Eukaryota_Bacillariophyta_Bacillariophyceae_Naviculales_Naviculaceae_Haslea_Haslea avium	Haslea avium	Navicula cf. avium, plausible. OK BLAST, poor distance tree. AlgaeBase lists this species as marine. Li et al. 2017 describes it as epipsammic species found in marine sediments. Reported from California coast. It is very similar to a Navicula we are observing in Galiano marine waters: SHW-Gen Plank-May 3-2024-slide 3-E800-MRc5_MW-Aug 3-2024_60x_-07.tif	Haslea cf. avium	CATCACAGCCTCTACTATGGAAGAAGTTTACAAGCGTGCTGAGTACGCTAAAATGGTAGGTTCTATCGTAGTTATGATCGATTTAGTAATGGGTTACACAGCAATCCAAAGTATTGCTATCTGGGCTCGTGAAAACGATATGTTATTACACTTACACCGTGCTGGTAACTCTACTTACGCTCGTCAAAAGAACCACGGTATTAACTTCCGTGTTATCTGTAAATGGATGCGTATGTCTGGTGTAGATCACATCCACGCTGGTA	0	0	0	0	0	0	0	0	0	0	0	227	0
ASV274	Eukaryota_Bacillariophyta_Bacillariophyceae_Naviculales_Naviculaceae_Haslea_Haslea avium	Haslea avium	Navicula cf. avium. Likely. Ok BLAST, very good distance tree. See above.	Haslea cf. avium	CATCACAGCAGCTACTATGGAAGAAGTTTACAAGCGTGCTGAGTACGCTAAAATGGTAGGTTCTATCGTAGTTATGATCGATTTAGTAATGGGTTATACAGCAATCCAAAGTATTGCTTTATGGGCTCGTGAAAACGATATGTTATTACACTTACATCGTGCTGGTAACTCTACTTACGCTCGTCAAAAGAACCACGGTATTAACTTCCGTGTTATCTGTAAATGGATGCGTATGTCTGGTGTAGATCATATCCACGCTGGTA	0	0	0	0	194	0	0	0	0	0	0	0	0
ASV102	Eukaryota_Bacillariophyta_Bacillariophyceae_Naviculales_Naviculaceae_Haslea_Haslea cf. howeana	Haslea cf. howeana	Haslea, certain. Haslea cf. howeana. Ok to poor for species.	Haslea cf. howeana	CATCACAGCAGCTACTATGGAAGAAGTGTACAAACGTGCTGAGTACGCTAAAACGGTTGGTTCTATCGTTGTAATGATCGATTTAGTAATGGGTTACACAGCAATCCAAAGTATTGCTTTATGGGCTCGTGAAAACGATATGTTATTACACTTACATCGTGCTGGTAACTCTACTTACGCTCGTCAAAAGAACCACGGTATTAACTTCCGTGTTATCTGTAAATGGATGCGTATGTCTGGTGTAGATCACATCCACGCTGGTA	0	0	0	108	297	0	0	0	98	70	0	0	109
ASV62	Eukaryota_Bacillariophyta_Bacillariophyceae_Naviculales_Naviculaceae_Haslea_Haslea cf. howeana	Haslea cf. howeana	Haslea or Navicula. certain. Ok to poor for species.	Haslea cf. howeana	CATTACAGCAGCTACTATGGAAGAAGTGTACAAACGTGCTGAGTACGCTAAAATGGTTGGTTCTATCGTTGTAATGATCGATTTAGTAATGGGTTACACAGCAATTCAAAGTATTGCTTTATGGGCTCGTGAAAACGATATGTTATTACACTTACACCGTGCTGGTAACTCTACTTACGCTCGTCAAAAGAACCATGGTATTAACTTCCGTGTTATCTGTAAATGGATGCGTATGTCTGGTGTAGATCACATCCACGCTGGTA	91	0	0	0	579	655	0	0	0	0	251	0	0
ASV349	Eukaryota_Bacillariophyta_Bacillariophyceae_Naviculales_Naviculaceae_Haslea_Haslea cf. howeana	Haslea cf. howeana	Haslea or Navicula. certain. Ok to poor for species.	Haslea cf. howeana	CATCACAGCAGCTACTATGGAAGAAGTTTACAAGCGTGCTGAGTACGCTAAAATGGTAGGTTCTATCGTAGTTATGATCGATTTAGTAATGGGTTATACAGCAATCCAAAGTATTGCTTTATGGGCTCGTGAAAACGATATGTTATTACACTTACATCGTGCTGGTAACTCTACTTACGCTCGTCAAAAGAACCACGGTATTAACTTCCGTGTTATCTGTAAATGGATGCGTATGTCTGGTGTAGATCATATCCACGCTGGTA	0	0	0	0	0	0	0	0	0	0	162	0	0
ASV500	Eukaryota_Bacillariophyta_Bacillariophyceae_Naviculales_Naviculaceae_Haslea_Haslea cf. howeana	Haslea cf. howeana	Haslea or Navicula. certain. Ok to poor for species.	Haslea cf. howeana	CATTACAGCAGCTACTATTGAAGAAGTGTACAAACGTGCTGAGTACGCTAAAATGGTTGGTTCTATCGTTGTAATGATCGATTTAGTAATGGGTTACACAGCAATTCAAAGTATTGCTTTATGGGCTCGTGAAAACGATATGTTATTACACTTACACCGTGCTGGTAACTCTACTTACGCTCGTCAAAAGAACCATGGTATTAACTTCCGTGTTATCTGTAAATGGATGCGTATGTCTGGTGTAGATCACATCCACGCTGGTA	79	0	0	0	0	0	0	0	0	0	0	0	0
ASV38	Eukaryota_Bacillariophyta_Bacillariophyceae_Naviculales_Naviculaceae_Haslea_Haslea crucigera	Haslea crucigera	Haslea cf. crucigera, 481, 481, 100%, 6e-131, 99.62%. Haslea crucigera is often seen in Galiano marine waters: GBB23-May26-28_2023 Box 33-B Stub GB_001-1 (July15 2024) MW AVA_047(x1.2k).tif. Not prevuiously reported in Salish Sea.	Haslea crucigera	CGTTACTGCAGCTACAATGGAAGAAGTTTACAAACGTGCAGAGTACGCTAAAGCTGTAGGTTCTGTAATTATCATGATCGATTTAGTAATGGGATACACAGCAATCCAAAGTATTGCTATCTGGTCTCGTGAAAACGACATGGTTTTACATTTACATCGTGCTGGTAACTCTACTTACGCTCGTCAAAAGAACCACGGTATTAACTTCCGTGTTATCTGTAAATGGATGCGTATGTCTGGTGTAGATCATATCCATGCTGGTA	0	0	389	159	324	0	0	3069	125	1369	173	0	3111
ASV693	Eukaryota_Bacillariophyta_Bacillariophyceae_Naviculales_Naviculaceae_Haslea_Haslea crucigera	Haslea crucigera	Haslea cf. crucigera. same as above	Haslea crucigera	CGTTACTGCATCTACAATGGAAGAAGTTTACAAACGTGCAGAGTACGCTAAAGCTGTAGGTTCTGTAATTATCATGATCGATTTAGTAATTGGATACACAGCAATCCAAAGTATTGCTATCTGGTCTCGTGAAAACGACATGGTTTTACATTTACATCGTGCTGGTAACTCTACTTACGCTCGTCAAAAGAACCACGGTATTAACTTCCGTGTTATCTGTAAATGGATGCGTATGTCTGGTGTAGATCATATCCATGCTGGTA	0	0	0	0	0	0	0	0	0	0	0	0	22
ASV685	Eukaryota_Bacillariophyta_Bacillariophyceae_Naviculales_Naviculaceae_Haslea_Haslea pseudostrearia	Haslea pseudostrearia	Haslea pseudostrearia. Certain. Excellent BLAST and distance tree results. Not previously reported. Not confirmed with LM or SEM: GBB23-May26-28_2023 Box 33-B Stub Ceramium pacificum-GB_011-3 (July24 2024) MW AVA_030(x1.0k).tif. SEM image matches th sample for barcoding.	Haslea pseudostrearia	CATTACTGCAGCTACTATGGAAGAAGTGTACAAACGTGCTGAGTACGCTAAAGCTGTAGGTTCAATCGTTGTTATGATTGATTTAGTAATGGGTTACACAGCAATTCAAAGTATCGCTCTTTGGGCTCGTGAAAACGATATGTTATTACATTTACACCGTGCGGGTAACTCTACTTACGCTCGTCAAAAAAATCATGGTATTAACTTCCGTGTTATCTGTAAATGGATGCGTATGTCTGGTGTAGATCATATTCACGCTGGTA	0	0	0	0	18	0	0	0	0	0	0	0	0
ASV68	Eukaryota_Bacillariophyta_no identification_no identification_no identification_no identification_no identification	NA	Haslea sp. Certain. Haslea cf. avium. Good BLAST and good distance tree results. See ASV301.	Haslea sp.	CATCACAGCAGCTACTATGGAAGAAGTTTACAAGCGTGCTGAGTACGCTAAAACAGTAGGTTCTATCGTAGTTATGATCGATTTAGTAATGGGTTATACAGCAATCCAAAGTATTGCTTTATGGGCTCGTGAAAATGATATGTTATTACACTTACATCGTGCTGGTAACTCTACTTACGCTCGTCAAAAGAACCACGGTATTAACTTCCGTGTTATCTGTAAATGGATGCGTATGTCTGGTGTAGATCATATCCACGCTGGTA	36	0	106	872	1970	386	0	5	0	0	0	0	0
ASV352	Eukaryota_Bacillariophyta_unknown class_unknown order_unknown family_unknown genus_Bacillariophyta sp. SZCZCH968	NA	Haslea sp. Certain. Haslea cf. avium. Good BLAST and good distance tree results. See ASV301.	Haslea sp.	CATCACTGCAGGTACAATGGAAGAAGTTTACAAACGTGCTGAGTACGCTAAATCAGTAGGTTCTGTAGTTGTAATGATCGATTTAGTAATGGGTTACACAGCAATTCAAAGTGCTGCTATCTGGGCTCGTGAAAATGATGTGTTATTACACTTACATCGTGCTGGTAACTCTACTTACGCTCGTCAAAAGAATCACGGTATTAACTTCCGTGTTATCTGTAAATGGATGCGTATGTCTGGTGTAGATCATATCCACGCTGGAA	0	0	0	158	0	0	0	0	0	0	0	0	0
ASV50	Eukaryota_unknown phylum_Raphidophyceae_Chattonellales_Chattonellaceae_Heterosigma_Heterosigma akashiwo	Heterosigma akashiwo	Heterosigma akashiwo. Certain. Photosynthetic flagellate. Excellent BLAST and distance tree results	Heterosigma akashiwo	CGTTACAGCTGCTACTATGGAAGAAATGTATGAGCGTGCTGACTATGCTAAAGCTGTTGGTTCTGTAATTGTTATGATTGACCTTGTAATTGGTTACACAGCTATTCAAAGTATGGCTATCTGGGCACGTAAGAATGATATGATCTTACATTTACACCGTGCAGGTAACTCTACTTATGCTCGTCAAAAGAATCACGGTATCAACTTCCGTGTAATTTGTAAATGGATGCGTATGGCTGGGGTAGACCACATTCACGCTGGTA	2058	70	1097	642	275	253	6	20	6	281	491	0	0
ASV493	Eukaryota_unknown phylum_Raphidophyceae_Chattonellales_Chattonellaceae_Heterosigma_Heterosigma akashiwo	Heterosigma akashiwo	Heterosigma akashiwo	Heterosigma akashiwo	CGTTACAGCTGCTACTATGGAAGAAATGTATGAGCGTGCTGACTATGCTAAAGCTGTTGGTTCTGTAATTGTTATTATTGACCTTGTAATTGGTTACACAGCTATTCAAAGTATGGCTATCTGGGCACGTAAGAATGATATGATCTTACATTTACACCGTGCAGGTAACTCTACTTATGCTCGTCAAAAGAATCACGGTATCAACTTCCGTGTAATTTGTAAATGGATGCGTATGGCTGGGGTAGACCACATTCACGCTGGTA	0	0	0	0	0	0	0	0	0	81	0	0	0
ASV543	Eukaryota_unknown phylum_Raphidophyceae_Chattonellales_Chattonellaceae_Heterosigma_Heterosigma akashiwo	Heterosigma akashiwo	Heterosigma akashiwo	Heterosigma akashiwo	CGTTACAGCTGCTACTATGGAAGAAATGTATGAGCGTGCTGACTATGCTAAAGCTGTTGGTTCTGTAATTGTTATGATTGACCTTGTAATTAGTTACACAGCTATTCAAAGTATGGCTATCTGGGCACGTAAGAATGATATGATCTTACATTTACACCGTGCAGGTAACTCTACTTATGCTCGTCAAAAGAATCACGGTATCAACTTCCGTGTAATTTGTAAATGGATGCGTATGGCTGGGGTAGACCACATTCACGCTGGTA	69	0	0	0	0	0	0	0	0	0	0	0	0
ASV101	Eukaryota_Bacillariophyta_Coscinodiscophyceae_Melosirales_Hyalodiscaceae_Podosira_Podosira stelligera	Podosira stelligera	Podosira stelligera and Hyalodiscus scoticus both have BLAST 100%, 1e-132, 100.00% and not able to resolve since both species having excellent distance tree results. Current taxonomic descriptions and the ability to differentiate the two genera is messy and needs work. Both genera are found around Galiano waters and Hyalodicus and H. scoticus are common.	Hyalodiscaceae	CGTAACTGCTGCAACTATGGATGAAGTAATTAAACGTTCAGAGTATGCTAAACAAGTTGGTTCTATCATTATTATGATCGATTTAGTTTTAGGTTATACTGCTATCCAAAGTATTGCTATTTGGGCACGTGAAAATGATATGCTTTTACATTTACACCGTGCAGGTAACTCAACATATGCACGTCAAAAAAATCATGGTATTAACTTCCGTGTAATTTGTAAATGGATGCGTATGTCAGGTGTAGACCATATTCACGCTGGTA	0	0	90	51	76	0	0	44	17	512	0	0	0
ASV86	Eukaryota_Bacillariophyta_Coscinodiscophyceae_Melosirales_Hyalodiscaceae_Hyalodiscus_Hyalodiscus sp. 1 MPA-2013	Hyalodiscus sp.	Hyalodiscus sp. Certain. BLAST OK. Distance tree for genus is good. Often seen by LM and SEM in most seaweed and eelgrass samples. Common. Also reported by Shim 1976.	Hyalodiscus sp.	CGTAACTGCTGCAACAATGGATGAAGTAATCAAACGTTCAGAGTATGCTAAAACAGTTGGTTCAATCATTATCATGATTGATTTAGTATTAGGTTACACTGCTATTCAAACTGCTGCTATCTGGGCTCGTGAAAACGATATGATTTTACATTTACATCGTGCTGGTAATTCAACATATGCACGTCAAAAAAATCATGGTATTAATTTCCGTGTAATTTGTAAGTGGATGCGTATGTCTGGTGTAGATCATATTCACGCTGGTA	0	0	169	281	195	1422	0	253	31	393	0	0	0
ASV358	Eukaryota_Bacillariophyta_Coscinodiscophyceae_Melosirales_Hyalodiscaceae_Hyalodiscus_Hyalodiscus sp. 1 MPA-2013	Hyalodiscus sp.	Hyalodiscus sp. Certain. BLAST OK. Distance tree for genus is good. Often seen by LM and SEM in most seaweed and eelgrass samples. Common. Also reported by Shim 1976.	Hyalodiscus sp.	CGTAACTGCTGCAACAATGGATGAAGTAATCAAACGTTCAGAGTATGCTAAAACAGTTGGTTCAATTATTATCATGATTGATTTAGTATTAGGTTACACTGCTATCCAAAGTGCTGCTATCTGGGCTCGTGAAAATGATATGATTTTACATTTACATCGTGCTGGTAATTCAACATATGCACGTCAAAAAAATCATGGTATCAATTTCCGTGTAATCTGTAAATGGATGCGTATGTCTGGTGTAGATCATATTCACGCTGGTA	0	0	53	0	0	0	0	60	39	0	0	0	0
ASV110	Eukaryota_Bacillariophyta_Fragilariophyceae_Licmophorales_Licmophoraceae_Licmophora_Licmophora paradoxa	Licmophora paradoxa	Licmophora cf. paradoxa. Likely. BLAST OK. Distance tree is poor. Licmophora paradoxa is common to the Galiano Isl. SEM images. Also, previously reported by Shim (1976).	Licmophora paradoxa	CATCACAGGAGCAACTATGGAAGATGTTTATAAACGTGCTGAATATGCTAAAGCTGTCGGATCTGTAATTGTCATGATTGATTTAGTTATGGGTTATACCGCAATTCAATCTATCGCTCTTTGGGCTCGTGAAAATGATATGGTATTACATTTACATCGTGCAGGTAATTCAACTTATGCGCGTCAAAAAAATCATGGTATCAATTTCCGTGTAATTTGTAAATGGATGCGTATGTGTGGTGTAGATCATATCCACGCAGGTA	0	0	0	0	30	0	0	0	0	0	0	0	0
ASV308	Eukaryota_Bacillariophyta_Fragilariophyceae_Licmophorales_Licmophoraceae_Licmophora_no identification	Licmophora sp.	Licmophora cf. paradoxa. Likely. BLAST OK. Distance tree is poor. Licmophora paradoxa is common to the Galiano Isl. SEM images. Also, previously reported by Shim (1976).	Licmophora paradoxa	CATCACTGGTGCTACTATGGAAGACGTTTATAAACGTGCTGAATACGCTAAAGCTGTAGGTTCTGTAGTTGTTATGATCGATTTAGTTATGGGTTATACGGCAATTCAATCTGCTGCTATTTGGTCACGTGAAAACGATATGGTTTTACATTTACACCGTGCAGGTAATTCAACTTACGCTCGTCAAAAAAATCATGGTATTAACTTCCGTGTAATTTGTAAATGGATGCGTATGTCTGGTGTAGATCATATCCATGCTGGTA	0	50	0	0	0	0	0	0	0	0	151	0	0
ASV643	Eukaryota_Bacillariophyta_Coscinodiscophyceae_Melosirales_Melosiraceae_Melosira_Melosira sp.	Melosira sp.	Melosira sp. Certain. Good BLAST results. Almost always found on seaweads and eelgrasses. Can be very abundant. We have reported two species. Also, previously reported.	Melosira sp.	CATCACTGCAGCTACTTACGAAGAAGTAGTTAAACGTGCTGAATACGCTAAAGAAGTTGGTTCTATCGTTGTAATGATCGATTTAGTAATGGGTTATACTGCAATCCAATCAATTGCTATCTGGGCTCGTGAAAACGATATGCTTTTACATTTACATCGTGCGGGTAACTCAACTTACGCTCGTCAAAAAAATCATGGTATTAACTTCCGTGTAATCTGTAAGTGGATGCGTATGTCTGGTGTAGATCATATCCATGCTGGTA	0	0	23	0	2	0	0	9	0	0	0	0	0
ASV254	Eukaryota_Bacillariophyta_Coscinodiscophyceae_Thalassiosirales_Thalassiosiraceae_Minidiscus_Minidiscus spinulatus	Minidiscus spinulatus	Minidiscus cf. spinulatus, taxonomy unresolved. (syn: Thalassiosira spinulata H.Takano, nom. inval. 1981: 33, fig. 1 B, 14-25, ). BLAST good, poor distance tree results. Identified in the Z. marina 2021 molecular data: (MOL-430-V492)	Minidiscus cf. spinulatus	CATTACCGCTAATACGATGGAAGAAATCTATAAGCGTGCTGAATATGCTAAAGCAGTTGGTTCTATCGTTGTTATGATCGATTTAGTTATGGGTTATACTGCAATTCAATCAATCGCATACTGGGCTCGTGAAAACGATATGCTTTTACATTTACACCGTGCAGGTAACTCTACTTACGCTCGTCAAAAGAATCATGGTATTAACTTCCGTGTTATCTGTAAATGGATGCGTATGTCAGGTGTAGATCACATCCATGCCGGTA	65	0	0	99	0	0	0	0	0	0	0	0	0
ASV125	Eukaryota_Bacillariophyta_Bacillariophyceae_Naviculales_Naviculaceae_no identification_no identification	NA	either Navicula or Haslea.	NA	CATCACAGCAGCTACTATGGAAGAAGTTTATAAACGTGCAGAATACGCTAAAACGGTTGGTTCTATAATCGTTATGATCGATTTAGTAATGGGTTATACAGCAATCCAAAGTATTGCTTTATGGGCTCGTGACAACGATATGGCATTACACTTACACCGTGCTGGTAACTCTACTTACGCTCGTCAAAAGAACCATGGTATTAATTTCCGTGTTATCTGTAAATGGATGCGTATGTCTGGTGTAGATCACATCCACGCTGGTA	0	0	0	0	0	0	0	0	0	0	1192	0	0
ASV381	Eukaryota_Bacillariophyta_Bacillariophyceae_Naviculales_no identification_no identification_no identification	NA	Unknown	NA	CATTACTGCAGCTACTATGGAAGAAGTTTACAAACGTGCAGAGTATGCTAAAGCAGTTGGTTCTATCATCGTCATGATCGATTTAGTAATGGGTTACACAGCAATCCAAAGTATTGCTTTATGGGCTCGTGAAAATGATATGCTTTTACATTTACACCGTGCTGGTAACTCTACTTACGCTCGTCAAAAGAACCACGGTATTAACTTCCGTGTTATCTGTAAATGGATGCGTATGTCTGGTGTAGATCACATCCACGCTGGTA	0	0	0	0	127	0	0	0	0	0	0	0	0
ASV33	Eukaryota_unknown phylum_unknown class_unknown order_unknown family_unknown genus_Heterokontophyta sp. 1 SEH-2013	NA	unknown	NA	TGTTACAGCAGCTACAATGGAAGAAATGTATCACCGTGCGGAATTTGCTAAATCAGTTGGTTCTGTAGTTGTAATGATCGATTTAGTTATTGGTTACACTGCTATTCAAACAATGGGTATTTGGGCTCGTAACAACGATATGATTTTACATTTACACCGTGCAGGTAACTCAACATATGCACGTCAAAAAAATCATGGTATTAACTTCCGTGTAATTTGTAAATGGATGCGTATGGCAGGTGTGGATCATATTCATGCTGGTA	0	354	1276	220	1687	2300	223	1650	345	697	4614	0	287
ASV23	Eukaryota_unknown phylum_unknown class_unknown order_unknown family_unknown genus_Heterokontophyta sp. 1 SEH-2013	NA	Unknown.	NA	CGTTACAGCTGCTACGATGGAAGAAATCTACAAGCGTGCTGAATATGCTAAAGCTGTTGGTTCTATCGTTATTATGATCGATTTAGTAATGGGTTACACTGCGATTCAATCAATTGCATATTGGGCTCGTGATAACGATATGCTTTTACATTTACACCGTGCTGGTAACTCTACTTACGCGCGTCAAAAGAACCATGGTATTAACTTCCGTGTTATCTGTAAATGGATGCGTATGTCAGGTGTAGATCATATTCACGCCGGTA	419	251	457	441	428	0	117	254	145	376	522	425	77
ASV712	Eukaryota_unknown phylum_unknown class_unknown order_unknown family_unknown genus_Heterokontophyta sp. 1 SEH-2013	NA	Unknown	NA	CGTTACAGCTGCTACGATGGAAGAAATCTACAAGCGTGCTGAATATGCTAAAGCTGTTGGTTCTATCGTTATTATGATCGATTTAGTAATGGGTTACACTGCGATTCAATCAATTGCATATTGGGCTCGTGATAACGATATGCTTT+F74TACATTTACACCGTGCTGGTAACTCTACTTACGCGCGTCAAAAGAACCATGGTATTAACTTCCGTGTTATCTGTAAATGGATGCGTATGTCAGGTGTAGATCATATTCACGCCGGTA	0	0	0	0	0	0	0	0	0	0	0	17	0
ASV97	Eukaryota_unknown phylum_unknown class_unknown order_unknown family_unknown genus_Heterokontophyta sp. 1 SEH-2013	NA	Unknown	NA	CGTTACTGCAGCTACTATGGAAGAAGTGTACAAACGTGCTGAGTACGCTAAAATGGTTGGTTCAATCGTTATCATGATCGATTTAGTAATGGGTTATACTGCAATTCAAAGTATTGCTTTATGGTCTCGTGAAAACGACATGCTTTTACATTTACATCGTGCTGGTAACTCAACTTACGCTCGTCAAAAGAATCACGGTATTAACTTCCGTGTTATCTGTAAATGGATGCGTATGTCTGGTGTAGATCATATCCACGCTGGTA	0	0	0	0	0	0	0	0	0	21	0	0	0
ASV678	Eukaryota_unknown phylum_unknown class_unknown order_unknown family_unknown genus_Heterokontophyta sp. 1 SEH-2013	NA	Unknown	NA	CATCACAGCAGCTACTATGGAAGAAGTGTACAAACGTGCTGAGTACGCTAAAATGATTGGTTCAATCGTTGTTATGATCGATTTAGTAATGGGTTATACTGCAATTCAAAGTATTGCTTTATGGGCTCGTGAAAACGACATGCTTTTACATTTACATCGTGCTGGTAACTCAACTTACGCTAGTCAAAAGAATCACGGTATTAACTTCCGTGTTATCTGTAAATGGATGCGTATGTCTGGTGTAGATCATATCCACGCTGGTA	0	0	0	0	0	0	0	0	26	0	0	0	0
ASV339	Eukaryota_unknown phylum_unknown class_unknown order_unknown family_unknown genus_Heterokontophyta sp. 1 SEH-2013	NA		NA	CATCACAGCAGCTACTATGGAAGAAGTGTACAAACGTGCTGAGTACGCTAAAATGATTGGTTCAATCGTTGTTATGATCGATTTAGTAATGGGTTATACTGCAATTCAAAGTATTGCTTTATGGGCTCGTGAAAACGACATGCTTTTACATTTACATCGTGCTGGTAACTCAACTTACGCTCGTCAAAAAAATCACGGTATTAACTTCCGTGTTATCTGTAAATGGATGCGTATGTCTGGTGTAGATCATATCCACGCTGGTA	0	0	0	168	0	0	0	0	0	0	0	0	0
ASV153	Eukaryota_unknown phylum_unknown class_unknown order_unknown family_unknown genus_Heterokontophyta sp. SEH-2012	NA		NA	CATCACAGCAGCTACTATGGAAGAAGTGTACAAACGTGCTGAATACGCTAAAAACGTTGGTTCTATCGTTGTTATGATCGATTTAGTAATGGGTTACACAGCAATTCAAAGTATTGCTTTATGGGCTCGTGAAAACGATATGTTATTACATTTACATCGTGCTGGTAACTCTACTTACGCTCGTCAAAAGAATCACGGTATTAACTTCCGTGTTATCTGTAAATGGATGCGTATGTCTGGTGTAGATCATATCCACGCTGGTA	0	54	0	137	69	0	0	83	23	27	80	0	73
ASV600	Eukaryota_unknown phylum_unknown class_unknown order_unknown family_unknown genus_Heterokontophyta sp. SEH-2012	NA		NA	CATCACAGCAGCTACTATGGAAGAAGTGTACAAACGTGCTGAGTACGCTAAAAACGTTGGTTCTATCGTTGTTATGATCGATTTAGTAATGGGTTACACAGCAATTCAAAGTATTGCTTTATGGGCTCGTGAAAATGATATGTTATTACACTTACATCGTGCTGGTAACTCTACTTACGCTCGTCAAAAGAACCACGGTATTAACTTCCGTGTTATCTGTAAATGGATGCGTATGTCTGGTGTAGATCACATCCATGCTGGTA	0	0	0	0	0	0	0	0	0	0	0	0	31
ASV347	Eukaryota_unknown phylum_unknown class_unknown order_unknown family_unknown genus_Heterokontophyta sp. SEH-2012	NA	Unknown	NA	CGTCACAGCAGCTACTATGGAAGAAGTGTACAAACGTGCTGAATACGCTAAAAACGTTGGTTCTATCGTTGTTATGATTGATTTAGTAATGGGTTACACAGCAATTCAAAGTATTGCTTTATGGGCTCGTGAAAATGATATGTTATTACACTTACATCGTGCTGGTAACTCTACTTACGCTCGTCAAAAGAATCACGGTATTAACTTCCGTGTTATCTGTAAATGGATGCGTATGTCTGGTGTAGATCACATCCACGCTGGTA	0	0	0	0	0	0	0	0	0	0	18	0	24
ASV448	Eukaryota_unknown phylum_unknown class_unknown order_unknown family_unknown genus_uncultured eukaryote	NA		NA	CGTTACTGCAGCTACTATGGAAGAAGTTTACAAACGTTCTGAGTATGCTAAAGAAGTAGGTTCTATTGTTATCATGATCGATTTAGTTATGGGTTACACAGCAATTCAAAGTATTGCTTTATGGGCTCGTGAAAACGACATGTTATTACACTTACATCGTGCTGGTAACTCAACTTACGCTCGTCAAAAAAACCATGGTATTAACTTCCGTGTAATTTGTAAATGGATGCGTATGTCTGGTGTGGATCACATTCACGCTGGTA	41	0	0	0	0	0	0	0	0	0	0	0	0
ASV149	Eukaryota_unknown phylum_unknown class_unknown order_unknown family_unknown genus_uncultured marine phototrophic eukaryote	NA		NA	CGTAACAGCTGCAACAATGGAAGAAGTATACAAACGTGCTGAGTATGCTAAACAAATTGGTTCTATTGTTATTATGATCGATTTAGTTATGGGTTATACAGCAATTCAATCAATTGCATACTGGGCTCGTGAAAATGATATGCTTTTACATTTACACCGTGCTGGTAACTCTACTTACGCTCGTCAAAAAAATCATGGTATTAACTTCCGTGTTATTTGTAAATGGATGCGTATGTCAGGTGTAGATCATATTCACGCCGGTA	121	0	0	52	27	0	0	84	19	51	102	0	0
ASV305	Eukaryota_unknown phylum_unknown class_unknown order_unknown family_unknown genus_uncultured marine phototrophic eukaryote	NA	Unknown	NA	CATCACAGCAGCTACTATGGAAGAAGTGTACAAACGTGCAGAGTACGCTAAAACGGTTGGTTCTATAATTGTTATGATCGATTTAGTAATGGGTTACACAGCAATCCAAAGTATTGCTTTATGGGCTCGTGAAAACGACATGCTTTTACACTTACACCGTGCTGGTAACTCTACTTACGCTCGTCAAAAGAACCACGGTATTAACTTCCGTGTTATCTGTAAATGGATGCGTATGTCTGGTGTAGATCACATCCACGCTGGTA	0	0	0	0	222	0	0	0	0	0	0	0	0
ASV483	Eukaryota_unknown phylum_unknown class_unknown order_unknown family_unknown genus_uncultured marine phototrophic eukaryote	NA		NA	TGTTACAGCAGCTACAATGGAAGAGGTGTACAAACGTGCTGAGTATGCTAAAGCTATTGGCTCTGTAGTTATTATGATCGATTTAGTAATGGGTTACACGGCAATTCAATCAATTGCTTACTGGTGTCGTGAAAATGATATGCTTTTACATTTACACCGTGCTGGTAATTCTACTTATGCTCGTCAAAAAAACCATGGTATCAATTTCCGTGTTATTTGTAAATGGATGCGTATGGCTGGGGTAGATCATATTCACGCTGGTA	2	0	0	0	0	0	0	0	0	0	0	0	0
ASV108	Eukaryota_unknown phylum_unknown class_unknown order_unknown family_unknown genus_uncultured phototrophic eukaryote	NA		NA	CATCACAGCTGGAACTTTAGAAGAATGTTATAAACGTGCAGAATATGCTAAAGAAGTTGGCTCTATCGTAATCATGGTTGATTTAGTTATGGGTTACACAGCATTACAAAGTATGGCTATCTGGTCTCGTGAAAACGATATGCTTTTACATTTACACCGTGCGGGTAACTCTACTTACGCTCGTCAAAAAAATCATGGTATTAACTTCCGTGTTATCTGTAAATGGATGCGTATGACTGGTGTAGATCATATTCACGCTGGTA	0	0	0	64	0	0	0	14	0	144	0	0	139
ASV224	Eukaryota_unknown phylum_unknown class_unknown order_unknown family_unknown genus_uncultured phototrophic eukaryote	NA		NA	CATCACAGCTGCAACTATGGAAGAATGTTTGAAACGTGCTGAGTATGCTAAACAAGTTGGCTCGATCATCATCATGGTTGATTTAGTTATGGGTTATACAGCATTACAAAGTATGGCTATCTGGTCTCGTGAAAACGATATGCTTTTACATTTACACCGTGCGGGTAACTCTACTTACGCTCGTCAAAAAAATCATGGTATTAACTTCCGTGTTATTTGTAAATGGATGCGTATGACTGGTGTAGATCATATTCACGCTGGTA	0	82	0	0	0	0	0	0	0	0	318	0	16
ASV732	Eukaryota_unknown phylum_unknown class_unknown order_unknown family_unknown genus_uncultured phototrophic eukaryote	NA		NA	CATCACAGCTGCAACTATGGAAGAATGTTTGAAACGTGCTGAGTATGCTAAACAAGTTGGCTCGATCATCATCATGGTTGATTTAGTTATGGGTTATACAGCATTACAAAGTATGGCTATCTGTTCTCGTGAAAACGATATGCTTTTACATTTACACCGTGCGGGTAACTCTACTTACGCTCGTCAAAAAAATCATGGTATTAACTTCCGTGTTATTTGTAAATGGATGCGTATGACTGGTGTAGATCATATTCACGCTGGTA	0	0	0	0	0	0	0	0	0	0	0	11	0
ASV236	Eukaryota_unknown phylum_unknown class_unknown order_unknown family_unknown genus_uncultured phototrophic eukaryote	NA		NA	CATCACAGCTGCAACTATGGAAGAATGTTTGAAGCGTGCTGAGTATGCTAAACAAGTTGGCTCGATCATCATCATGGTTGATTTAGTTATGGGTTATACAGCATTACAAAGTATGGCTATCTGGTCTCGTGAAAACGATATGCTTTTACATTTACACCGTGCGGGTAACTCTACTTACGCTCGTCAAAAAAATCATGGTATTAACTTCCGTGTTATTTGTAAATGGATGCGTATGACTGGTGTAGATCATATTCACGCTGGTA	0	0	0	0	0	0	0	0	0	0	357	0	0
ASV289	Eukaryota_unknown phylum_unknown class_unknown order_unknown family_unknown genus_uncultured phototrophic eukaryote	NA		NA	CATTACAGCAGCTACTATGGAAGAAGTTTACAAACGTGCTGAGTATGCTAAAGCTGTAGGTTCTGTAATTGTTATGATCGATTTAGTTATGGGTTATACAGCAATCCAATCTGCTGCTCTTTGGGCTCGTGAAAACGATATGCTTTTACATTTACACCGTGCAGGTAACTCTACTTACGCTCGTCAAAAAAACCATGGTATTAACTTCCGTGTAATTTGTAAATGGATGCGTATGTCTGGTGTAGATCATATCCACGCTGGTA	0	0	0	0	0	0	0	0	0	0	248	0	0
ASV490	Eukaryota_unknown phylum_unknown class_unknown order_unknown family_unknown genus_uncultured phototrophic eukaryote	NA		NA	CGTTACAGCAGCGACTATGGAAGAAGTATACAAACGTGCTGAGTATGCTAAAGAAGTAGGTTCTATCGTTATCATGATCGATTTAGTTATGGGTTATACAGCAATTCAAAGTATTGCTTTATGGTCTCGTGACAATGATATGCTTTTACACTTACACCGTGCTGGTAACTCTACTTACGCTCGTCAAAAAAATCATGGTATTAACTTCCGTGTTATTTGTAAATGGATGCGTATGTCTGGTGTTGATCACATTCACGCTGGTA	83	0	0	0	0	0	0	0	0	0	0	0	0
ASV689	Eukaryota_Bacillariophyta_unknown class_unknown order_unknown family_unknown genus_Diatom plastids in Pogaina paranygulgus	NA		NA	CATCACAGCAGCTACGATGGAAGAAGTTTATAAACGTGCAGAGTATGCTAAAACAGTGGGTTCTGTAATTGTAATGATCGATTTAGTTATGGGTTATACAGCAATCCAAAGTATTGCTTTATGGGCTCGTGAAAACGATATGGTTTTACATTTACACCGTGCTGGTAACTCTACTTATGCTCGTCAAAAAAACCATGGTATTAACTTCCGTGTTATCTGTAAATGGATGCGTATGTCTGGTGTAGATCATATCCACGCTGGTA	0	0	0	0	0	0	0	0	0	0	0	0	23
ASV85	Eukaryota_Bacillariophyta_unknown class_unknown order_unknown family_unknown genus_Diatom plastids in Pogaina paranygulgus	NA		NA	CATCACAGCAGCTACTATGGAAGAAGTTTATAAACGTGCAGAATACGCTAAAACGGTGGGTTCTATAATTGTAATGATCGATTTAGTTATGGGTTATACAGCAATCCAAAGTATTGCTTTATGGGCTCGTGAAAACGATATGGTTTTACATTTACACCGTGCTGGTAACTCTACTTATGCTCGTCAAAAAAACCATGGTATTAACTTCCGTGTTATCTGTAAATGGATGCGTATGTCTGGTGTAGATCACATCCACGCTGGTA	794	0	174	0	88	505	0	36	38	97	116	522	0
ASV71	Eukaryota_Bacillariophyta_unknown class_unknown order_unknown family_unknown genus_Diatom plastids in Pogaina paranygulgus	NA	Unknown	NA	CATCACAGCAGCTACTATGGAAGAAGTTTATAAACGTGCAGAGTACGCTAAAACAGTAGGTTCTATAATTGTAATGATCGATCTAGTTATGGGTTATACAGCAATCCAAAGTATTGCTTTATGGGCTCGTGAAAACGATATGGTTTTACATTTACACCGTGCTGGTAACTCTACTTACGCTCGTCAAAAAAACCATGGTATTAACTTCCGTGTTATCTGTAAATGGATGCGTATGTCTGGTGTAGATCATATCCACGCTGGTA	0	0	0	0	45	0	0	132	0	388	389	0	0
ASV198	Eukaryota_Bacillariophyta_Bacillariophyceae_Naviculales_Naviculaceae_Navicula_Navicula cf. criophila	Navicula cf. criophila	Navicula arenaria, plausible. BLAST good, very good distance tree result. Previously reported by Waters et al. 1992	Navicula arenaria	CATCACAGCAGCTACTATGGAAGAAGTGTACAAACGTGCAGAGTATGCTAAAATGGTTGGTTCTATCGTTGTAATGATCGATTTAGTAATGGGTTACACAGCAATCCAAAGTATTGCTTTATGGGCTCGTGAAAACGATATGTTATTACACTTACACCGTGCTGGTAACTCTACTTACGCTCGTCAAAAGAATCACGGTATTAATTTCCGTGTTATCTGTAAATGGATGCGTATGTCTGGTGTAGATCACATCCACGCTGGTA	0	0	0	0	533	0	0	0	8	0	0	0	0
ASV531	Eukaryota_Bacillariophyta_Bacillariophyceae_Naviculales_Naviculaceae_Navicula_Navicula brunelii	Navicula brunelii	Navicula brunelii. Very likely. Good BLAST, excellent distance tree results.	Navicula brunelii	CATCACAGCAGCTACTATGGAAGAAGTGTATAAGCGTGCAGAATACGCTAAAACAGTTGGTTCTATTGTTGTTATGATCGATCTAGTAATGGGTTACACAGCAATCCAAAGTATTGCTTTATGGGCTCGTGAGAACGATATGTTATTACACTTACATCGTGCTGGTAACTCTACTTACGCTCGTCAAAAGAACCATGGTATTAACTTCCGTGTTATCTGTAAATGGATGCGTATGTCTGGTGTAGATCATATCCACGCTGGTA	0	0	0	0	0	0	0	0	0	0	0	0	72
ASV144	Eukaryota_Bacillariophyta_Bacillariophyceae_Naviculales_Naviculaceae_Navicula_Navicula gregaria	Navicula gregaria		Navicula cf. gregaria	CATCACAGCAGCTACTATGGAAGAAGTATACAAACGTGCAGAGTATGCTAAAACAGTAGGTTCTATCATTGTAATGATCGATTTAGTAATGGGTTATACAGCGATTCAAAGTATTGCTCTTTGGGCTCGTGAAAATGATATGCTTTTACACTTACACCGTGCTGGTAACTCTACTTACGCTCGTCAAAAGAATCATGGTATCAACTTCCGTGTTATCTGTAAATGGATGCGTATGTCTGGTGTAGATCATATCCACGCTGGTA	0	0	0	345	0	0	0	0	29	0	0	0	0
ASV516	Eukaryota_Bacillariophyta_Bacillariophyceae_Naviculales_Naviculaceae_Navicula_Navicula agatkae	Navicula agatkae	Navicula cf. agatkae. Plausable. Good BLAST, poor distance tree results.	Navicula cf. agatkae	CATTACTGCAGCTACTATGGAAGAAGTATACAAACGTGCTGAGTATGCTAAAACAGTTGGTTCTATCGTTGTAATGATTGATTTAGTAATGGGTTACACAGCAATCCAAAGTATTGCTTTATGGGCTCGTGAAAATGACATGTTATTACATTTACACCGTGCTGGTAACTCTACTTACGCTCGTCAAAAGAATCATGGTATTAACTTCCGTGTTATCTGTAAATGGATGCGTATGTCTGGTGTAGATCATATCCATGCTGGTA	0	0	24	0	0	0	0	0	0	0	0	0	0
ASV165	Eukaryota_Bacillariophyta_Bacillariophyceae_Naviculales_Naviculaceae_Navicula_Navicula cf. duerrenbergiana	Navicula cf. duerrenbergiana	plausible, syn. Haslea stundlii, poor BLAST distance tree result	Navicula cf. duerrenbergiana	CATCACAGCAGCTACTATGGAAGAAGTGTACAAACGTGCAGAGTACGCTAAAATGGTTGGCTCTATCATCGTTATGATCGATTTAGTAATGGGTTACACAGCAATTCAAAGTATTGCTTTATGGGCTCGTGAAAACGATATGTTATTACACTTACACCGTGCTGGTAACTCTACTTACGCTCGTCAAAAGAACCATGGTATTAACTTCCGTGTTATCTGTAAATGGATGCGTATGTCTGGTGTAGATCACATTCACGCTGGTA	0	0	0	114	0	0	0	0	0	0	266	0	0
ASV200	Eukaryota_Bacillariophyta_Bacillariophyceae_Naviculales_Naviculaceae_Navicula_Navicula cf. duerrenbergiana	Navicula cf. duerrenbergiana	plausible, syn. Haslea stundlii, poor BLAST distance tree result	Navicula cf. duerrenbergiana	CATCACAGCAGCTACTATGGAAGAAGTGTACAAACGTGCAGAGTACGCTAAAATGGTTGGCTCTATCGTTGTTATGATCGATTTAGTAATGGGTTATACAGCAATTCAAAGTATTGCTTTATGGGCTCGTGAAAACGATATGTTATTACACTTACACCGTGCTGGTAACTCTACTTACGCTCGTCAAAAGAACCATGGTATTAACTTCCGTGTTATCTGTAAATGGATGCGTATGTCTGGTGTAGATCACATTCACGCTGGTA	0	0	17	13	0	0	0	0	0	0	0	0	0
ASV1	Eukaryota_Bacillariophyta_Bacillariophyceae_Naviculales_Naviculaceae_Navicula_Navicula flagellifera	Navicula flagellifera	plausible. OK BLAST, can't open leaves in distance tree results.	Navicula cf. flagellifera	CATCACAGCAGCGACTATGGAAGAAGTTTACAAACGTGCTGAGTATGCTAAGAGCGTTGGTTCGATCGTTGTTATGATCGATTTAGTAATGGGTTATACAGCAATTCAAAGTATTGCTTTATGGGCTCGTGAAAACGACATGCTTTTACATTTACATCGTGCTGGTAACTCTACTTACGCTCGTCAAAAGAACCACGGTATTAACTTCCGTGTTATCTGTAAATGGATGCGTATGTCTGGTGTAGATCATATCCACGCTGGTA	0	0	2785	1793	1338	591	0	292	126	454	442	0	1382
ASV21	Eukaryota_Bacillariophyta_Bacillariophyceae_Naviculales_Naviculaceae_Navicula_Navicula flagellifera	Navicula flagellifera		Navicula cf. flagellifera	CATCACAGCAGCGACTATGGAAGAAGTTTACAAACGTGCTGAGTATGCTAAGAGCGTTGGTTCGATCGTTGTTATGATCGATTTAGTAATGGGTTATACAGCAATTCAAAGTATTGCTTTATGGTCTCGTGAAAACGACATGCTTTTACATTTACATCGTGCTGGTAACTCTACTTACGCTCGTCAAAAGAACCACGGTATTAACTTCCGTGTTATCTGTAAATGGATGCGTATGTCTGGTGTAGATCATATCCACGCTGGTA	0	0	61	0	0	0	0	48	0	240	151	0	185
ASV664	Eukaryota_Bacillariophyta_Bacillariophyceae_Naviculales_Naviculaceae_Navicula_Navicula flagellifera	Navicula flagellifera	plausible. Good BLAST, can't open leaves in distance tree results.	Navicula cf. flagellifera	CATCACAGCAGCGACTATGGAAGAAGTTTACAAACGTGCTGAGTATGCTAAGAGCGTTGGTTCGATCGTTGTTATGATCGATTTAGTAATGGGTTATACAGCAATTCAAAGTATTGCTTTATGGGCTCGTGAAAACGACATGCTTTTACATTTACATCGTGCTGGTAACTCTACTTACGCTCGTCAAAAGAAACAAGGTATTAACTTCCGTGTTATCTGTAAATGGATGCGTATGTCTGGTGTAGATCATATCCACGCTGGTA	0	0	0	0	0	0	0	0	0	0	0	0	29
ASV56	Eukaryota_Bacillariophyta_Bacillariophyceae_Naviculales_Naviculaceae_Navicula_Navicula gregaria	Navicula gregaria	Likely, Good BLAST, good to excellent distance tree results. Not able to separate out Navicula pseudacceptata (= Hippodonta) with N. gragaria. Navicula pseudacceptata is first on the BLAST list.	Navicula cf. gregaria	CATCACAGCAGCTACTATGGAAGAAGTGTACAAACGTGCAGAGTATGCTAAAACGGTAGGTTCTATCATTGTAATGATCGATTTAGTAATGGGTTATACAGCAATTCAAAGTATTGCTCTTTGGGCTCGTGAAAACGATATGCTTTTACACTTACACCGTGCTGGTAACTCTACTTACGCTCGTCAAAAGAATCATGGTATCAACTTCCGTGTTATCTGTAAATGGATGCGTATGTCTGGTGTAGATCACATCCACGCTGGTA	0	0	126	0	80	0	0	88	0	39	0	0	0
ASV285	Eukaryota_Bacillariophyta_Bacillariophyceae_Naviculales_Naviculaceae_Navicula_Navicula concordia	Navicula concordia	plausible, Good BLAST, reasonable distance tree results.	Navicula concordia	CATCACAGCAGCTACTATGGAAGAAGTTTACAAACGTGCAGAGTATGCTAAAACGGTTGGTTCTATCATCGTTATGATCGATTTAGTTATGGGTTATACAGCAATTCAAAGTATTGCTTTATGGGCTCGTGATAACGACATGCTTTTACATTTACATCGTGCTGGTAACTCTACTTACGCTCGTCAAAAGAACCATGGTATTAACTTCCGTGTTATCTGTAAATGGATGCGTATGTCTGGTGTAGATCATATCCACGCTGGTA	0	0	0	0	84	0	0	0	0	61	0	0	0
ASV194	Eukaryota_Bacillariophyta_Bacillariophyceae_Naviculales_Naviculaceae_Navicula_Navicula concordia	Navicula concordia	plausible, OK BLAST, good to excellent distance tree results.	Navicula concordia	CATCACAGCAGCTACTATGGAAGAAGTATACAAACGTGCTGAGTATGCTAAAACGGTTGGTTCTATCATCGTTATGATCGATTTAGTTATGGGTTATACAGCAATTCAAAGTATTGCTTTATGGGCTCGTGACAACGACATGCTTTTACATTTACATCGTGCTGGTAACTCTACTTATGCTCGTCAAAAGAACCATGGTATTAACTTCCGTGTTATCTGTAAATGGATGCGTATGTCTGGTGTAGATCATATCCACGCTGGTA	0	0	0	0	75	0	0	0	0	0	0	0	0
ASV10	Eukaryota_Bacillariophyta_Bacillariophyceae_Naviculales_Naviculaceae_Navicula_Navicula perminuta	Navicula perminuta	Likely, Ok BLAST (100%,7e, 100%), excellent distance tree results. Most Navicula images not processed: Navicula perminuta-Box 26 MBW Rhodophyta Oct 31-2022 Stub MBW-1-31 AVA (August 19-2023) TM4000Plus-59(x7k)_4.tif. Maybe a first report for Salish Sea.	Navicula perminuta	TTACTGCAGCTACAATGGAAGAAGTTTACAAGCGTGCTGAGTACGCTAAATCTGTAGGTTCTATCATTGTTATGATCGATTTAGTAATGGGTTACACAGCAATTCAAAGTATTGCTTTATGGGCTCGTGAAAATGACATGTTATTACATTTACACCGTGCTGGTAACTCAACTTACGCACGTCAAAAGAATCACGGTATTAACTTCCGTGTTATCTGTAAGTGGATGCGTATGTCTGGTGTAGATCATATCCACGCTGGTA	0	0	115	0	147	0	0	0	0	236	0	0	247
ASV31	Eukaryota_Bacillariophyta_Bacillariophyceae_Naviculales_Naviculaceae_Navicula_Navicula perminuta	Navicula perminuta		Navicula perminuta	CATTACTGCAGCTACAATGGAAGAAGTTTACAAGCGTGCTGAGTACGCTAAGTCTGTAGGTTCTATCATTGTTATGATCGATTTAGTAATGGGTTACACAGCAATTCAAAGTATTGCTTTATGGGCTCGTGAAAATGACATGTTATTACATTTACATCGTGCTGGTAACTCAACTTACGCACGTCAAAAGAATCACGGTATTAACTTCCGTGTTATCTGTAAGTGGATGCGTATGTCTGGTGTAGATCATATCCACGCTGGTA	0	0	0	721	0	0	422	72	199	0	0	0	128
ASV413	Eukaryota_Bacillariophyta_Bacillariophyceae_Naviculales_Naviculaceae_Navicula_Navicula perminuta	Navicula perminuta	Likely, Ok BLAST (100%,6e, 100%), OK distance tree results. Most Navicula images not processed: Navicula perminuta-Box 26 MBW Rhodophyta Oct 31-2022 Stub MBW-1-31 AVA (August 19-2023) TM4000Plus-59(x7k)_4.tif. Maybe a first report for Salish Sea.	Navicula perminuta	CATTACTGCAGCTACAATGGAAGAAGTTTACAAGCGTGCTGAGTACGCTAAAACTGTAGGTTCTATCATTGTTATGATCGATTTAGTAATGGGTTATACAGCAATTCAAAGTATTGCTTTATGGGCTCGTGAAAATGACATGTTATTACATTTACATCGTGCTGGTAACTCAACTTACGCGCGTCAAAAGAATCACGGTATTAACTTCCGTGTTATCTGTAAGTGGATGCGTATGTCTGGTGTAGATCATATCCACGCTGGTA	0	0	0	0	0	0	0	83	0	0	0	0	18
ASV24	Eukaryota_Bacillariophyta_Bacillariophyceae_Naviculales_Naviculaceae_Navicula_Navicula perminuta	Navicula perminuta		Navicula perminuta	TTACTGCAGCTACAATGGAAGAAGTTTACAAGCGTGCTGAGTACGCTAAGTCTGTAGGTTCTATCATTGTTATGATCGATTTAGTAATGGGTTACACAGCAATTCAAAGTATTGCTTTATGGGCTCGTGAAAATGACATGTTATTACATTTACATCGTGCTGGTAACTCAACTTACGCACGTCAAAAGAATCACGGTATTAACTTCCGTGTTATCTGTAAGTGGATGCGTATGTCTGGTGTAGATCATATCCACGCTGGTA	206	0	278	0	252	891	0	0	0	289	0	0	0
ASV555	Eukaryota_Bacillariophyta_Bacillariophyceae_Naviculales_Naviculaceae_Navicula_Navicula perminuta	Navicula perminuta	Likely, Ok BLAST (100%,7e, 98.47%), OK distance tree results. Most Navicula images not processed: Navicula perminuta-Box 26 MBW Rhodophyta Oct 31-2022 Stub MBW-1-31 AVA (August 19-2023) TM4000Plus-59(x7k)_4.tif. Maybe a first report for Salish Sea.	Navicula perminuta	TTACTGCAGCTACAATGGAAGAAGTTTACAAGCGTGCTGAGTACGCTAAAACTGTAGGTTCTATCATTGTTATGATCGATTTAGTAATGGGTTATACAGCAATTCAAAGTATTGCTTTATGGGCTCGTGAAAATGACATGTTATTACATTTACATCGTGCTGGTAACTCAACTTACGCGCGTCAAAAGAATCACGGTATTAACTTCCGTGTTATCTGTAAGTGGATGCGTATGTCTGGTGTAGATCATATCCACGCTGGTA	0	0	0	40	0	0	0	0	0	25	0	0	0
ASV9	Eukaryota_Bacillariophyta_Bacillariophyceae_Naviculales_Naviculaceae_Navicula_Navicula perminuta	Navicula perminuta		Navicula perminuta	CATTACTGCAGCTACAATGGAAGAAGTTTACAAGCGTGCTGAGTACGCTAAATCTGTAGGTTCTATCATTGTTATGATCGATTTAGTAATGGGTTACACAGCAATTCAAAGTATTGCTTTATGGGCTCGTGAAAATGACATGTTATTACATTTACACCGTGCTGGTAACTCAACTTACGCACGTCAAAAGAATCACGGTATTAACTTCCGTGTTATCTGTAAGTGGATGCGTATGTCTGGTGTAGATCATATCCACGCTGGTA	0	0	0	0	0	0	0	39	0	0	0	0	0
ASV375	Eukaryota_Bacillariophyta_Bacillariophyceae_Naviculales_Naviculaceae_Navicula_Navicula perminuta	Navicula perminuta	Likely, Ok BLAST (100%,3e, 98.08%), Good distance tree results. Most Navicula images not processed: Navicula perminuta-Box 26 MBW Rhodophyta Oct 31-2022 Stub MBW-1-31 AVA (August 19-2023) TM4000Plus-59(x7k)_4.tif. Maybe a first report for Salish Sea.	Navicula perminuta	TTACTGCAGCTACAATGGAAGAAGTTTACAAGCGTGCTGAGTACGCTAAGAGTGTAGGTTCTATCATTGTTATGATCGATTTAGTTATGGGTTACACAGCAATTCAAAGTATTGCTTTATGGGCTCGTGATAATGACATGTTATTACATTTACATCGTGCTGGTAACTCAACTTACGCACGTCAAAAGAATCACGGTATTAACTTCCGTGTTATCTGTAAGTGGATGCGTATGTCTGGTGTAGATCATATCCATGCTGGTA	0	0	0	35	0	0	0	0	0	0	0	0	0
ASV553	Eukaryota_Bacillariophyta_Bacillariophyceae_Naviculales_Naviculaceae_Navicula_Navicula salinicola	Navicula salinicola	Navicula salinicola. Plausible. Ok BLAST (100%,3e, 99.34%), Good distance tree results. Most Navicula images not processed. Previously reported by Tynnii (1986) Washington.	Navicula salinicola	CGTTACAGCAGCTACTATGGAAGAAGTGTACAAACGTGCTGAGTACGCTAAAATGGTTGGTTCTATTGTAATTATGATCGATTTAGTAATGGGTTATACAGCAATTCAAAGTATTGCTTTATGGTCTCGTGAAAACGATATGGTATTACACTTACACCGTGCTGGTAACTCTACTTACGCTCGTCAAAAGAATCACGGTATTAACTTCCGTGTTATCTGTAAATGGATGCGTATGTCTGGTGTAGATCACATCCACGCTGGTA	0	0	0	0	7	0	0	0	0	0	0	0	0
ASV299	Eukaryota_Bacillariophyta_unknown class_unknown order_unknown family_Medlinella_Medlinella amphoroidea	Medlinella amphoroidea	questionable. Likely Navicula. BLAST results poor, indicating Navicula as the genus. Distance tree no results for the genus Medlinella. Reported to be rare and exclusively epizoic, found on Manatees and Loggerhead turtles in Florida.	Navicula sp.	CGTTACAGCTGCAACTATGGAAGAAGTATACAAACGTTGTGAGTATGCTAAAGAAGTAGGTTCTGTAATTGTAATGATCGATTTAGTTATGGGTTACACAGCAATTCAAAGTACTGCTATTTGGGCTCGTGAAAACGATATGCTTTTACATTTACACCGTGCAGGTAACTCTACATACGCACGTCAAAAAAATCATGGTATTAACTTCCGTGTTATTTGTAAGTGGATGCGTATGTCTGGTGTAGATCATATCCACGCTGGTA	0	0	0	0	0	0	0	0	14	0	11	0	0
ASV32	Eukaryota_Bacillariophyta_unknown class_unknown order_unknown family_unknown genus_Diatom plastids in Baicalellia solaris	NA	Navicula sp. Good BLAST distance tree result.	Navicula sp.	CATCACAGCAGCTACTATGGAAGAAGTTTACAAGCGTGCTGAGTACGCTAAAATGGTAGGTTCTATCGTAGTGATGATCGATTTAGTAATGGGTTATACAGCAATTCAAAGTATTGCTTTATGGGCTCGTGAAAACGATATGTTATTACATTTACATCGTGCTGGTAACTCTACTTACGCTCGTCAAAAAAACCACGGTATTAACTTCCGTGTTATTTGTAAATGGATGCGTATGTCTGGTGTAGATCATATTCACGCTGGTA	0	0	304	122	1135	0	534	174	0	127	0	443	137
ASV514	Eukaryota_Bacillariophyta_Bacillariophyceae_Naviculales_Naviculaceae_no identification_no identification	NA	Navicula sp. There are a minimum of 14 species of Navicula found in Salish Sea marine waters.	Navicula sp.	CGTCACAGCAGCTACTATGGAAGAAGTTTACAAACGTGCAGAGTATGCTAAAACTGTTGGTTCTATCATCGTGATGATCGATTTAGTAATGGGTTATACAGCAATCCAAAGTATTGCTTTATGGGCTCGTGACAATGATATGCTTTTACACTTACACCGTGCTGGTAACTCTACTTACGCTCGTCAAAAGAACCATGGTATCAACTTCCGTGTTATCTGTAAATGGATGCGTATGTCTGGTGTAGATCACATCCACGCTGGTA	0	0	0	0	0	0	0	14	0	0	0	0	0
ASV528	Eukaryota_Bacillariophyta_no identification_no identification_no identification_no identification_no identification	NA	Navicula sp. There are a minimum of 14 species of Navicula found in Salish Sea marine waters.	Navicula sp.	CGTTACTGCAGCTACTATGGAAGAAGTGTACAAACGTGCAGAGTATGCTAAAGTGGTAGGCTCTATCGTTATCATGATTGATTTAGTAATGGGTTATACAGCAATTCAAAGTATTGCTTTATGGGCTCGTGAAAATGATATGCTTTTACACTTACACCGTGCTGGTAACTCTACATATGCTCGTCAAAAGAATCATGGTATTAACTTCCGTGTTATCTGTAAATGGATGCGTATGTCTGGTGTAGATCATATCCACGCTGGTA	0	0	0	0	0	0	0	32	0	0	0	0	0
ASV123	Eukaryota_unknown phylum_unknown class_unknown order_unknown family_unknown genus_Heterokontophyta sp. SEH-2012	NA	Navicula sp. OK BLAST and distance tree results	Navicula sp.	CATCACAGCAGCTACTATGGAAGAAGTGTACAAACGTGCTGAATACGCTAAAAACGTTGGTTCTATCGTTGTTATGATCGATTTAGTAATGGGTTACACAGCAATTCAAAGTATTGCTTTATGGGCTCGTGAAAACGATATGTTATTACACTTACACCGTGCTGGTAACTCTACTTACGCTCGTCAAAAGAACCACGGTATTAACTTCCGTGTTATCTGTAAATGGATGCGTATGTCTGGTGTAGATCACATCCACGCTGGTA	0	0	156	234	32	0	0	88	0	89	295	0	116
ASV16	Eukaryota_Bacillariophyta_Bacillariophyceae_Naviculales_Naviculaceae_Navicula_Navicula cf. criophila	Navicula cf. criophila	Navicula directa or N. cf. criophila. BLAST ok for both, poor distance tree results	Navicula sp.	CATCACAGCAGCTACTATGGAAGAAGTGTACAAACGTGCAGAGTATGCTAAAATGGTTGGTTCTATCGTTGTAATGATCGATTTAGTAATGGGTTACACAGCAATCCAAAGTATTGCTTTATGGGCTCGTGAAAACGATATGTTATTACACTTACACCGTGCTGGTAACTCTACTTACGCTCGTCAAAAGAATCACGGTATTAATTTCCGTGTTATCTGTAAATGGATGCGTATGTCTGGTGTAGATCACATCCACGCTGGTA	0	0	4803	4355	8416	1061	0	260	253	1199	0	0	354
ASV441	Eukaryota_Bacillariophyta_Bacillariophyceae_Naviculales_Naviculaceae_Navicula_Navicula cf. criophila	Navicula cf. criophila	Navicula directa or N. cf. criophila. Poor BLAST 6e for both, poor distance tree results	Navicula sp.	CATCACAGCAGCTACTATGGAAGAAGTTTACAAGCGTGCTGAGTACGCTAAAATGGTAGGTTCTATCGTAGTTATGATCGATTTAGTAATGGGTTATACAGCAATTCAAAGTATTGCTTTATGGGCTCGTGAAAAAGATATGTTATTACATTTACATCGTGCTGGTAACTCGACTTACGCTCGTCAAAAGAACCACGGTATTAACTTCCGTGTTATCTGTAAATGGATGCGTATGTCTGGTGTAGATCATATTCACGCTGGTA	0	0	0	102	0	0	0	0	0	0	0	0	0
ASV369	Eukaryota_Bacillariophyta_Bacillariophyceae_Naviculales_Naviculaceae_Navicula_Navicula cf. criophila	Navicula cf. criophila	Navicula directa or N. cf. criophila. Poor BLAST for both 6e, poor distance tree results	Navicula sp.	CATCACAGCAGCTACTATGGAAGAAGTTTACAAGCGTGCTGAGTACGCTAAAATGGTAGGTTCTATCGTAGTTATGATCGATTTAGTAATGGGTTATACAGCAATTCAAAGTATTGCTTTATGGGCTCGTGAAAACGATATGTTATTACATTTACATCGTGCTGGTAACTCGACTTACGCTCGTCAAAAGAACCACGGTATTAACTTCCGTGTTATCTGTAAATGGATGCGTATGTCTGGTGTAGATAATATTCACGCTGGTA	0	0	141	0	0	0	0	0	0	0	0	0	0
ASV49	Eukaryota_Bacillariophyta_Bacillariophyceae_Naviculales_Naviculaceae_Navicula_Navicula sp.	Navicula sp.		Navicula sp.	CATCACAGCAGCTACTATGGAAGAAGTGTACAAACGTGCTGAATACGCTAAAATGGTGGGTTCTATCGTTGTTATGATCGATTTAGTAATGGGTTACACAGCAATTCAAAGTATTGCTTTATGGGCTCGTGAAAACGATATGTTATTACACTTACACCGTGCTGGTAACTCTACTTACGCTCGTCAAAAGAACCACGGTATTAACTTCCGTGTTATCTGTAAATGGATGCGTATGTCTGGTGTAGATCACATCCACGCTGGTA	0	95	39	164	37	115	0	0	0	98	0	0	172
ASV136	Eukaryota_Bacillariophyta_Bacillariophyceae_Naviculales_Naviculaceae_Navicula_Navicula sp.	Navicula sp.		Navicula sp.	CATCACAGCAGCTACTATGGAAGAAGTGTACAAACGTGCTGAATACGCTAAAATGGTGGGTTCTATCGTTGTTATGATCGATTTAGTAATGGGTTACACAGCAATTCAAAGTATTGCTTTATGGGCTCGTGAAAACGATATGTTATTACACTTACACCGTGCGGGTAACTCTACTTACGCTCGTCAAAAGAACCACGGTATTAACTTCCGTGTTATCTGTAAATGGATGCGTATGTCTGGTGTAGATCACATCCACGCTGGTA	0	0	0	44	30	0	0	25	0	43	0	0	67
ASV176	Eukaryota_Bacillariophyta_Bacillariophyceae_Naviculales_Naviculaceae_Navicula_Navicula sp.	Navicula sp.		Navicula sp.	CATCACAGCAGCTACTATGGAAGAAGTGTACAAACGTGCTGAGTACGCTAAAACGGTTGGTTCTATCGTTGTTATGATCGATTTAGTAATGGGTTACACAGCAATCCAAAGTATTGCTTTATGGGCTCGTGAAAACGATATGTTATTACACTTACACCGTGCTGGTAACTCTACTTACGCTCGTCAAAAGAACCACGGTATTAACTTCCGTGTTATCTGTAAATGGATGCGTATGTCTGGTGTAGATCACATCCACGCTGGTA	0	0	0	0	41	0	0	0	0	69	563	0	0
ASV166	Eukaryota_Bacillariophyta_Bacillariophyceae_Naviculales_Naviculaceae_Navicula_Navicula sp.	Navicula sp.		Navicula sp.	CATTACAGCAGCTACTATGGAAGAAGTGTACAAACGTGCTGAGTACGCTAAAATGGTTGGTTCTATCGTTGTTATGATCGATTTAGTAATGGGTTACACAGCAATTCAAAGTATTGCTTTATGGGCTCGTGAAAACGATATGTTATTACACTTACATCGTGCTGGTAACTCTACTTACGCTCGTCAAAAGAACCATGGTATTAACTTCCGTGTTATCTGTAAATGGATGCGTATGTCTGGTGTAGATCACATCCACGCTGGTA	0	0	0	111	240	0	0	0	0	0	0	0	0
ASV557	Eukaryota_Bacillariophyta_Bacillariophyceae_Naviculales_Naviculaceae_Navicula_Navicula sp.	Navicula sp.		Navicula sp.	CATTACTGCAGCTACTATGGAAGAAGTGTACAAACGTGCAGAGTACGCTAAAAACGTTGGTTCTGTAATCATTATGATCGATTTAGTTATGGGTTATACAGCAATTCAAAGTATTGCTTTATGGTCTCGTGATAACGATATGGTATTACACTTACATCGTGCAGGTAACTCTACTTACGCTCGTCAAAAGAACCACGGTATTAACTTCCGTGTTATCTGTAAATGGATGCGTATGTCTGGTGTAGATCACATTCACGCTGGTA	0	0	0	0	33	0	0	0	0	0	0	0	0
ASV372	Eukaryota_Bacillariophyta_Bacillariophyceae_Naviculales_Naviculaceae_Navicula_Navicula sp.	Navicula sp.		Navicula sp.	CATTACAGCAGCTACTATGGAAGAAGTGTACAAACGTGCTGAGTACGCTAAAATGGTTGGTTCTATCATCGTTATGATCGATTTAGTAATGGGTTATACAGCAATTCAAAGTATTGCTTTATGGGCTCGTGAAAACGATATGGTATTACACTTACACCGTGCTGGTAACTCTACTTACGCTCGTCAAAAAAACCACGGTATTAACTTCCGTGTTATTTGTAAATGGATGCGTATGTCTGGTGTAGATCACATCCACGCTGGTA	0	0	0	0	21	0	0	0	0	0	0	0	0
ASV151	Eukaryota_Bacillariophyta_Bacillariophyceae_Naviculales_Naviculaceae_Navicula_Navicula sp.	Navicula sp.		Navicula sp.	CATCACAGCAGCTACTATGGAAGAAGTTTACAAACGTGCTGAGTACGCTAAGCAAGTTGGTTCTATTATCGTTATGATCGATTTAGTAATGGGTTATACAGCAATTCAAAGTATTGCTTTATGGGCTCGTGAAAACGATATGTTATTACACTTACACCGTGCTGGTAACTCTACTTACGCTCGTCAAAAGAATCATGGTATTAACTTCCGTGTTATCTGTAAATGGATGCGTATGTGTGGTGTAGATCACATTCACGCTGGTA	0	0	0	156	0	0	0	0	0	0	0	0	0
ASV464	Eukaryota_Bacillariophyta_Bacillariophyceae_Naviculales_Naviculaceae_Navicula_Navicula sp. KEL-2015	Navicula sp.		Navicula sp.	CATTACTGCAGCTACTATGGAAGAAGTGTACAAACGTGCAGAATACGCTAAAACAGTTGGTTCTGTAATTGTTATGATCGATTTAGTAATGGGTTACACAGCAATTCAAAGTATTGCTCTTTGGGCTCGTGAAAATGACATGCTTTTACACTTACACCGTGCTGGTAACTCTACTTACGCTCGTCAAAAGAACCACGGTATTAACTTCCGTGTTATCTGTAAATGGATGCGTATGTCTGGTGTAGATCATATCCACGCTGGTA	0	0	0	0	40	0	0	0	0	0	0	0	13
ASV2	Eukaryota_Bacillariophyta_Bacillariophyceae_Naviculales_Naviculaceae_Navicula_Navicula sp. s0020	Navicula sp.		Navicula sp.	CATCACAGCAGCGACTATGGAAGAAGTTTACAAACGTGCTGAGTATGCTAAAAGTGTTGGTTCGATCATTGTTATGATCGATTTAGTAATGGGTTATACAGCAATTCAAAGTATTGCTTTATGGTCTCGTGAAAACGACATGGTTTTACATTTACATCGTGCTGGTAACTCTACTTACGCTCGTCAAAAGAACCACGGTATTAACTTCCGTGTTATCTGTAAATGGATGCGTATGTCTGGTGTAGATCATATCCACGCTGGTA	0	0	4757	3236	3461	2409	0	250	510	686	0	0	715
ASV504	Eukaryota_Bacillariophyta_Bacillariophyceae_Naviculales_Naviculaceae_Navicula_Navicula sp. s0020	Navicula sp.		Navicula sp.	CATCACAGCAGCGACTATGGAAGAAGTTTACAAACGTGCTGAGTATGCTAAAAGTGTTGGTTCGATCATTGTTATGATCGATTTAGTAATGGGTTATACAGCAATTCAAAGTATTGCTTTATGGTCTCGTGAAAACGACATGGTTTTACATTTACATCGTGCTGGTAACTCTACTTACGCTCTTCAAAAGAACCACGGTATTAACTTCCGTGTTATCTGTAAATGGATGCGTATGTCTGGTGTAGATCATATCCACGCTGGTA	0	0	0	0	0	0	0	40	0	38	0	0	0
ASV325	Eukaryota_Bacillariophyta_Bacillariophyceae_Naviculales_Naviculaceae_Navicula_Navicula sp. s0020	Navicula sp.		Navicula sp.	CGTCACAGCAGCGACTATGGAAGAAGTTTACAAACGTGCTGAGTATGCTAAAAGTGTTGGTTCGGTCGTTATTATGATCGATTTAGTAATGGGTTATACAGCAATTCAAAGTATTGCTTTATGGTCTCGTGAAAACGACATGGTTTTACATTTACATCGTGCTGGTAACTCTACTTACGCTCGTCAAAAGAACCACGGTATTAACTTCCGTGTTATCTGTAAATGGATGCGTATGTCTGGTGTAGATCATATCCACGCTGGTA	0	0	0	0	0	0	0	44	0	0	0	0	0
ASV284	Eukaryota_Bacillariophyta_Bacillariophyceae_Naviculales_Naviculaceae_Navicula_Navicula sp. s0020	Navicula sp.		Navicula sp.	CATCACAGCAGCGACTATGGAAGAAGTTTACAAACGTGCTGAGTATGCTAAAAGTGTTGGTTCGATCATTGTTATGATCGATTTAGTAATGGGTTATACAGCAATTCAAAGTATTGCTTTATGGTCTCGTGAAAACGACATGGTTTTACATTTACATCGTGCTGGTAACTCTACTTACGCTCGTCAAAAGAAACACGGTATTAACTTCCGTGTTATCTGTAAATGGATGCGTATGTCTGGTGTAGATCATATCCACGCTGGTA	0	0	0	0	0	253	0	0	0	0	0	0	0
ASV572	Eukaryota_Bacillariophyta_Bacillariophyceae_Naviculales_Naviculaceae_Navicula_Navicula sp. s0020	Navicula sp.		Navicula sp.	CATCACAGCAGCGACTATGGAAGAAGTTTACGAACGTGCTGAGTATGCTAAAAGTGTTGGTTCGATCATTGTTATGATCGATTTAGTAATGGGTTATACAGCAATTCAAAGTATTGCTTTATGGTCTCGTGAAAACGACATGGTTTTACATTTACATCGTGCTGGTAACTCTACTTACGCTCGTCAAAAGAACCACGGTATTAACTTCCGTGTTATCTGTAAATGGATGCGTATGTCTGGTGTAGATCATATCCACGCTGGTA	0	0	0	0	0	59	0	0	0	0	0	0	0
ASV336	Eukaryota_Bacillariophyta_Bacillariophyceae_Naviculales_Naviculaceae_Navicula_Navicula sp. s0020	Navicula sp.	Navicula sp. Poor BLAST and not able to open 26 query related leaves in distance tree results	Navicula sp.	CATCACAGCAGCGACTATGGAAGAAGTTTACAAACGTGCTGAGTATGCTAAAAGTGTTGGTTCGATCATTGTTATGATCGATTTAGTAATGGGTTATACAGCAATTCAAAGTATTGCTTTATGGTCTCGTGAAAATGACATGGTTTTACATTTACATCGTGCTGGTAACTCTACTTACGCTCGTCAAAAGAACCACGGTATTAACTTCCGTGTTATCTGTAAATGGATGCGTATGTCTGGTGTAGATCATATCCACGCTGGTA	0	0	0	175	0	0	0	0	0	0	0	0	0
ASV485	Eukaryota_Bacillariophyta_Bacillariophyceae_Naviculales_Naviculaceae_Navicula_Navicula sp. s0020	Navicula sp.		Navicula sp.	CATCACAGCAGCGACTATGGAAGAAGTTTACAAACGTGCTGAGTATGCTAAAAGTATTGGTTCGATCATTGTTATGATCGATTTAGTAATGGGTTATACAGCAATTCAAAGTATTGCTTTATGGTCTCGTGAAAACGACATGGTTTTACATTTACATCGTGCTGGTAACTCTACTTACGCTCGTCAAAAGAACCACGGTATTAACTTCCGTGTTATCTGTAAATGGATGCGTATGTCTGGTGTAGATCATATCCACGCTGGTA	0	0	0	85	0	0	0	0	0	0	0	0	0
ASV495	Eukaryota_Bacillariophyta_Bacillariophyceae_Naviculales_Naviculaceae_Navicula_Navicula sp. s0020	Navicula sp.		Navicula sp.	CATCACAGCAGCGACTATGGAAGAAGTTTACAAACGTGCTGAGTATGCTAAAAGTGTTGGTTCGATCATTGTTATGATCGATTTAGTAATGGGTTATACAGCAATTCAAAGTATTGCTTTATGGTCTCGTGAAAACGACATGGTTTTACATTTACATCGTGCTCGTAACTCTACTTACGCTCGTCAAAAGAACCACGGTATTAACTTCCGTGTTATCTGTAAATGGATGCGTATGTCTGGTGTAGATCATATCCACGCTGGTA	0	0	0	80	0	0	0	0	0	0	0	0	0
ASV409	Eukaryota_Bacillariophyta_Bacillariophyceae_Naviculales_Naviculaceae_Navicula_Navicula sp. s0020	Navicula sp.		Navicula sp.	CATCACAGCAGCGACTATGGAAGAAGTTTACAAACGTGCTGAGTATGCTAAAAGTGTTGGTTCGATCATTGTTATGATCGATTTAGTAATGGGTTATACAGCAATTCAAAGTATTGCTTTATGGTCTCGTGAAAACGACATGGTTTTACATTTACATCGTGCTGGTAACTCTACTTACGCTCGTCAAAAGAACCACGGTATTAACTTACGTGTTATCTGTAAATGGATGCGTATGTCTGGTGTAGATCATATCCACGCTGGTA	0	0	111	0	0	0	0	0	0	0	0	0	0
ASV426	Eukaryota_Bacillariophyta_Bacillariophyceae_Naviculales_Naviculaceae_Navicula_Navicula sp. s0020	Navicula sp.		Navicula sp.	CATCACAGCAGCGACTATGGAAGAAGTTTAAAAACGTGCTGAGTATGCTAAAAGTGTTGGTTCGATCATTGTTATGATCGATTTAGTAATGGGTTATACAGCAATTCAAAGTATTGCTTTATGGTCTCGTGAAAACGACATGGTTTTACATTTACATCGTGCTGGTAACTCTACTTACGCTCGTCAAAAGAACCACGGTATTAACTTCCGTGTTATCTGTAAATGGATGCGTATGTCTGGTGTAGATCATATCCACGCTGGTA	0	0	107	0	0	0	0	0	0	0	0	0	0
ASV250	Eukaryota_Bacillariophyta_Bacillariophyceae_Naviculales_Naviculaceae_Navicula_no identification	Navicula sp.		Navicula sp.	CATCACTTCAGCTACAATGGAAGAAGTTTACAAGCGTGCTGAGTACGCTAAAAGTGTAGGTTCTATCGTTGTTATGATCGATTTAGTAATGGGTTATACAGCAATTCAAAGTATTGCTATTTGGGCTCGTGAAAATGACATGTTATTACATTTACATCGTGCTGGTAACTCAACTTACGCACGTCAAAAGAATCACGGTATTAACTTCCGTGTTATCTGTAAGTGGATGCGTATGTCTGGTGTAGATCATATCCATGCTGGTA	0	0	0	0	52	0	0	35	0	0	0	0	0
ASV192	Eukaryota_Bacillariophyta_Bacillariophyceae_Naviculales_Naviculaceae_Navicula_no identification	Navicula sp.		Navicula sp.	CATCACAGCAGCTACTATGGAAGAAGTGTACAAACGTGCAGAGTACGCTAAAACGGTTGGTTCTATAATTGTTATGATCGATTTAGTAATGGGTTATACAGCAATTCAAAGTATTGCTTTATGGGCTCGTGAAAACGATATGGTTTTACACTTACACCGTGCTGGTAACTCTACTTACGCTCGTCAAAAAAATCATGGTATTAACTTCCGTGTTATTTGTAAATGGATGCGTATGTCTGGTGTAGATCACATCCACGCTGGTA	0	0	29	0	422	0	0	22	0	0	0	0	0
ASV294	Eukaryota_Bacillariophyta_Bacillariophyceae_Naviculales_Naviculaceae_Navicula_no identification	Navicula sp.		Navicula sp.	CATTACTGCAGCTACTATGGAAGAAGTTTACAAACGTGCAGAGTATGCTAAAGCAGTTGGTTCTATCGTTGTAATGATCGATTTAGTAATGGGTTACACAGCAATCCAAAGTATTGCTTTATGGGCTCGTGAAAATGACATGCTTTTACATTTACATCGTGCTGGTAACTCTACTTACGCTCGTCAAAAGAATCACGGTATTAACTTCCGTGTTATCTGTAAATGGATGCGTATGTCTGGTGTAGATCATATCCACGCTGGTA	0	0	0	0	228	0	0	0	0	0	0	0	0
ASV346	Eukaryota_Bacillariophyta_Bacillariophyceae_Naviculales_Naviculaceae_Navicula_no identification	Navicula sp.		Navicula sp.	CGTCACAGCAGCGACTATGGAAGAAGTTTACAAACGTGCTGAGTACGCTAAAACTGTTGGTTCTATCATCGTTATGATCGATTTAGTAATGGGTTATACAGCAATTCAAAGTATTGCTTTATGGGCTCGTGATAACGATATGGTTTTACATTTACATCGTGCTGGTAACTCTACTTACGCTCGTCAAAAGAACCACGGTATTAACTTCCGTGTTATCTGTAAATGGATGCGTATGTCTGGTGTAGATCATATCCACGCTGGTA	164	0	0	0	0	0	0	0	0	0	0	0	0
ASV340	Eukaryota_Bacillariophyta_Bacillariophyceae_Naviculales_Naviculaceae_Navicula_Navicula arenaria	Navicula arenaria	Navicula or Hasela. Indeterminate BLAST.	Naviculaceae	CATCACAGCAGCTACTATGGAAGAAGTGTACAAACGTGCTGAGTACGCTAAAATGGTTGGTTCTATCGTTGTAATGATCGATTTAGTAATGGGTTACACAGCAATCCAAAGTATTGCTTTATGGGCTCGTGAAAACGATATGTTATTACACTTACATCGTGCTGGTAACTCTACTTACGCTCGTCAAAAGAACCACGGTATTAATTTCCGTGTTATCTGTAAATGGATGCGTATGTCTGGTGTAGATCACATCCACGCTGGTA	0	0	0	0	27	0	0	0	0	141	0	0	0
ASV411	Eukaryota_Bacillariophyta_Bacillariophyceae_Naviculales_Naviculaceae_Navicula_Navicula arenaria	Navicula arenaria	Navicula or Hasela. Indeterminate BLAST.	Naviculaceae	CATCACAGCAGCTACTATGGAAGAAGTGTACAAACGTGCAGAGTATGCTAAAATGGTTGGTTCTATCGTTGTAATGATCGATTTAGTAATGGGTTACACAGCAATCCAAAGTATTGCTTTATGGGCTCGTGAAAACGATATGTTATTACACTTACACCGTGCTGGTAACTCTACTTACGCTCGTCAAAAGAATCACGGTATTAATTTCCGTGTTATCTGTAAATGGATGCGTATGTCTGGTGTAGATCACATCCACGCTGGTA	0	0	0	0	0	0	0	8	0	68	0	0	0
ASV170	Eukaryota_unknown phylum_Phaeophyceae_Laminariales_Agaraceae_Neoagarum_Neoagarum fimbriatum	Neoagarum fimbriatum	Not a diatom	Neoagarum fimbriatum	TGTTACTGCTGCAACAATTGAACAAATGTATGAGCGTGCAGAATATGCTTATTCAATTGGTACTGTTATTGTAATGGTCGATTTAGTTATCGGTTATACTGCTATTCAAACTATGGCTATCTGGGCAAGAAAAGCTGACATGATTTTACATTTACATCGTGCAGGTAATTCTACTTATGCTCGTCAAAAAAACCATGGTATTAACTTCCGAGTTATCTGTAAATGGATGCGTATGTGTGGTGTAGACCATATCCATGCTGGTA	0	0	0	0	0	26	0	0	0	66	633	0	12
ASV270	Eukaryota_Bacillariophyta_Bacillariophyceae_Bacillariales_Bacillariaceae_Nitzschia_Nitzschia aff. dubiiformis NE-2015	Nitzschia aff. dubiiformis		Nitzschia aff. dubiiformis	CATTACCGGCGCAACTATGGAAGATGTATACGAACGTGCTGAGTATGCTAAAGAAGTAGGTTCTATCGTTGTTATGATCGATTTAGTTATGGGTTATACTGCTATTCAATCTATCGCTCTTTGGGCTCGTAAAAACGATATGCTTTTACATTTACATCGTGCTGGTAACTCTACTTACGCCCGTCAAAAAAACCATGGTATTAACTTCCGTGTAATTTGTAAATGGATGCGTATGTCCGGTGTAGATCATATCCACGCTGGTA	0	0	0	0	26	0	0	0	10	13	0	0	0
ASV271	Eukaryota_Bacillariophyta_Bacillariophyceae_Bacillariales_Bacillariaceae_Nitzschia_Nitzschia aequorea	Nitzschia aequorea	Nitzschia aequorea. Plausable. OK BLAST, good distance tree results.	Nitzschia cf. aequorea	CGTTACAGGTGCTACAATGGAAGACGTTTACGAACGTTCTGAGTACGCTAAAGAAGTAGGTTCTGTAATTATCATGATCGATTTAGTAATGGGTTATACAGCAATTCAAAGTATTGCTTTATGGGCTCGTGATAATGATATGTTATTACATTTACACCGTGCTGGTAACTCAACTTACGCTCGTCAAAAGAATCACGGTATTAACTTCCGTGTAATCTGTAAATGGATGCGTATGTCTGGTGTAGATCATATCCACGCTGGTA	0	0	34	0	0	0	0	0	0	0	0	0	0
ASV45	Eukaryota_Bacillariophyta_Bacillariophyceae_Bacillariales_Bacillariaceae_Nitzschia_Nitzschia dissipata	Nitzschia dissipata	Nitzschia dissipata. plausible, but freshwater sp. Poor Blast and not able to expand 36 query related leaves in distance tree results	Nitzschia cf. dissipata	CGTTACAGCTGGAACTTTAGAAGAAACTTACAAACGTGCAGAATATGCTAAAGAAGTAGGTTCTATTGTAGTTATGGTTGATTTAGTTATGGGTTACACAGCTTTACAATCAATGGCTCTTTGGTCTCGTGATAATGATATGTTATTACATTTACATCGTGCTGGTAACTCTACTTACGCTCGTCAAAAAAATCATGGTATTAATTTCCGTGTTATTTGTAAATGGATGCGTATGACTGGTGTAGATCATATTCATGCTGGTA	26	0	27	0	0	0	0	0	0	33	0	0	0
ASV481	Eukaryota_Bacillariophyta_Bacillariophyceae_Bacillariales_Bacillariaceae_Nitzschia_Nitzschia dissipata	Nitzschia dissipata		Nitzschia cf. dissipata	CGTTACAGCAGCAACGTTAGAAGAAACTTACAAACGAGCTGAATATGCTAAAGAAGTAGGTTCTATCGTTGTTATGGTTGATTTAGTTATGGGTTACACAGCTTTACAATCAATGGCTATTTGGTCACGTGAAAACGATATGTTATTACATTTACACCGTGCAGGTAATTCTACTTATGCTCGTCAAAAAAATCATGGTATTAACTTCCGTGTTATTTGTAAATGGATGCGTATGACTGGTGTAGATCATATTCACGCTGGTA	0	0	0	10	0	0	0	0	0	0	0	0	0
ASV163	Eukaryota_Bacillariophyta_Bacillariophyceae_Bacillariales_Bacillariaceae_Nitzschia_Nitzschia ligowskii	Nitzschia ligowskii	plausible, OK BLAST, poor distance tree results.	Nitzschia cf. ligowskii	CGTTACAGGTGCTACTATGGAAGACGTGTACCAACGTGCTGAGTATGCTAAATCTGTAGGTTCTATCGTTATCATGATCGATTTAGTTATGGGTTATACAGCAATCCAAAGTATCGCTATTTGGGCTCGTGAAAATGATATGCTATTACATTTACATCGTGCTGGTAACTCTACTTACGCTCGTCAAAAAAACCACGGTATTAACTTCCGTGTAATTTGTAAATGGATGCGTATGTCTGGTGTTGATCATATTCACGCTGGTA	0	0	39	0	39	0	0	3	0	140	0	0	16
ASV534	Eukaryota_Bacillariophyta_Bacillariophyceae_Bacillariales_Bacillariaceae_Nitzschia_Nitzschia nanodissipata	Nitzschia nanodissipata	Nitzschia nanodissipata. Plausible. OK BLAST and OK distance tree results.	Nitzschia cf. nanodissipata	CATCACAGCTGCTACTATGGAAGAATGTATCAAACGTGCTGAGTACGCTAAAGAAGTTGGCTCTATCATCATCATGGTTGATTTAGTTATGGGTTACACAGCATTACAAAGTATGGCTTTATGGGCTCGTGAAAACGACATGCTTTTACATTTACACCGTGCGGGTAACTCTACTTACGCTCGTCAAAAAAATCACGGTATTAACTTCCGTGTTATCTGTAAATGGATGCGTATGACTGGTGTAGATCATATTCACGCTGGTA	0	0	0	17	0	0	0	0	0	41	0	0	13
ASV681	Eukaryota_Bacillariophyta_Bacillariophyceae_Bacillariales_Bacillariaceae_Nitzschia_Nitzschia fontifuga	Nitzschia fontifuga		Nitzschia fontifuga	CGTCACAGCAGCTACTATGTAAGAAGTGTACAAACGTGCTGAGTACGCTAAAACGGTTGGTTCAATCATCATTATGATCGATTTAGTAATGGGTTATACTGCAATCCAAAGTATTGCTTTATGGTCTCGTGAAAACGATATGCTTTTACATTTACATCGTGCTGGTAACTCAACTTACGCTCGTCAAAAGAACCACGGTATTAACTTCCGTGTTATCTGTAAATGGATGCGTATGTCTGGTGTAGATCACATCCACGCTGGTA	0	0	0	0	0	0	0	0	0	0	0	0	25
ASV29	Eukaryota_Bacillariophyta_Bacillariophyceae_Bacillariales_Bacillariaceae_Nitzschia_Nitzschia fontifuga	Nitzschia fontifuga	Previously reported	Nitzschia perindistincta	CGTCACAGCAGCTACTATGGAAGAAGTGTACAAACGTGCTGAGTACGCTAAAACGGTTGGTTCAATCATCATTATGATCGATTTAGTAATGGGTTATACTGCAATCCAAAGTATTGCTTTATGGTCTCGTGAAAACGATATGCTTTTACATTTACATCGTGCTGGTAACTCAACTTACGCTCGTCAAAAGAACCACGGTATTAACTTCCGTGTTATCTGTAAATGGATGCGTATGTCTGGTGTAGATCACATCCACGCTGGTA	0	0	118	520	246	457	0	704	88	1055	39	0	115
ASV588	Eukaryota_Bacillariophyta_Bacillariophyceae_no identification_no identification_no identification_no identification	NA	Nitzschia sp. Good BLAST and distance tree results.	Nitzschia sp.	CGTTACAGGTGCTACAATGGAAGACGTTTACGAACGTTCTGAGTATGCTAAAGAAGTAGGTTCTATCGTTATCATGATTGATTTAGTAATGGGTTATACAGCAATTCAAAGTATTGCTTTATGGGCTCGTAGCAACGATATGCTTTTACATTTACACCGTGCGGGTAACTCAACTTATGCTCGTCAAAAAAATCATGGTATTAACTTCCGTGTAATCTGTAAATGGATGCGTATGTCTGGTGTAGATCATATTCATGCTGGTA	52	0	0	0	0	0	0	0	0	0	0	0	0
ASV208	Eukaryota_Bacillariophyta_Bacillariophyceae_Bacillariales_Bacillariaceae_Nitzschia_Nitzschia paleaeformis	Nitzschia paleaeformis	Either Nitzschia paleaeformis or Nitzschia volvendirostrata. Good BLASt and distance tree results	Nitzschia sp.	CGTTACAGGTGCTACTATGGAAGACGTGTACCAACGTGCTGAGTATGCTAAATCTGTAGGTTCTATCGTTATCATGATCGATTTAGTTATGGGTTATACAGCAATCCAAAGTATCGCTATTTGGGCTCGTGAAAATGATATGCTATTACATTTACATCGTGCTGGTAACTCTACTTACGCTCGTCAAAAAAACCACGGTATTAACTTCCGTGTAATTTGTAAATGGATGCGTATGTC+F153TGGTGTTGATCATATTCACGCTGGTA	0	0	35	0	0	0	0	323	0	0	21	0	96
ASV181	Eukaryota_Bacillariophyta_Bacillariophyceae_Bacillariales_Bacillariaceae_Nitzschia_Nitzschia paleaeformis	Nitzschia paleaeformis		Nitzschia sp.	CGTTACGGCTGCTACTATGGAAGGAGTATACCAACGTGCTGAGTATGCTAAAGAAGTAGGTTCAATCGTTATTATGATTGATTTAGTTATGGGTTACACAGCAATTCAAAGTATTGCTCTTTGGGCTCGTGATAACGATATGCTTTTACATTTACACCGTGCGGGTAACTCTACTTACGCTCGTCAAAAAAATCATGGTATTAACTTCCGTGTTATTTGTAAATGGATGCGTATGTCTGGTGTAGATCATATTCACGCTGGTA	0	0	27	0	11	0	0	513	0	16	0	0	81
ASV159	Eukaryota_Bacillariophyta_Bacillariophyceae_Bacillariales_Bacillariaceae_Nitzschia_Nitzschia paleaeformis	Nitzschia paleaeformis		Nitzschia sp.	CGTTACTGCTGCTACTATGGAAGGAGTATACCAACGTGCTGAGTATGCTAAAGAAGTAGGTTCAATTGTTATTATGATTGATTTAGTTATGGGCTACACAGCAATTCAAAGTATTGCTCTTTGGGCTCGTGATAACGATATGCTTTTACATTTACACCGTGCTGGTAACTCTACTTACGCTCGTCAAAAAAATCATGGTATTAACTTCCGTGTTATTTGTAAATGGATGCGTATGTCTGGTGTAGATCATATTCACGCTGGTA	0	0	29	0	0	0	0	771	11	8	0	0	0
ASV279	Eukaryota_Bacillariophyta_Bacillariophyceae_Bacillariales_Bacillariaceae_Nitzschia_Nitzschia paleaeformis	Nitzschia paleaeformis		Nitzschia sp.	TGTTACTGCTGCTACTATGGAAGGAGTATACCAACGTGCTGAGTATGCTAAAGAAGTAGGTTCAATCGTTATTATGATTGATTTAGTTATGGGTTACACAGCAATTCAAAGTATTGCTCTTTGGGCTCGTGATAACGATATGCTTTTACATTTACACCGTGCGGGTAACTCTACTTATGCTCGTCAAAAAAATCATGGTATTAACTTCCGTGTTATTTGTAAATGGATGCGTATGTCTGGTGTAGATCATATTCACGCTGGTA	0	0	0	0	0	0	0	167	0	0	0	0	0
ASV362	Eukaryota_Bacillariophyta_Bacillariophyceae_Bacillariales_Bacillariaceae_Nitzschia_Nitzschia paleaeformis	Nitzschia paleaeformis		Nitzschia sp.	CGTTACTGCTGCTACTATGGAAGGAGTATATCAACGTGCTGAGTATGCTAAAGAAGTAGGTTCAATCGTTATTATGATTGATTTAGTTATGGGTTACACAGCAATTCAAAGTATTGCTCTTTGGGCTCGTGATAACGATATGCTTTTACATTTACACCGTGCGGGTAACTCTACTTACGCTCGTCAAAAAAATCATGGTATTAACTTCCGTGTTATTTGTAAATGGATGCGTATGTCTGGTGTAGATCATATTCACGCTGGTA	0	111	0	0	0	0	0	40	0	0	0	0	0
ASV185	Eukaryota_Bacillariophyta_Bacillariophyceae_Bacillariales_Bacillariaceae_Nitzschia_Nitzschia sp. (in: diatoms)	Nitzschia sp.		Nitzschia sp.	CGTTACAGGTGCTACAATGGAAGACGTTTACGAACGTTCTGAGTACGCTAAAGAAGTAGGTTCTGTAATTATCATGATCGATTTAGTAATGGGTTATACAGCAATTCAAAGTATTGCTTTATGGGCTCGTGATAACGATATGTTATTACATTTACACCGTGCTGGTAACTCAACTTACGCGCGTCAAAAGAATCATGGTATTAACTTCCGTGTAATCTGTAAATGGATGCGTATGTCTGGTGTAGATCATATCCACGCTGGTA	0	0	70	56	79	0	0	15	0	8	0	0	8
ASV190	Eukaryota_Bacillariophyta_Bacillariophyceae_Bacillariales_Bacillariaceae_Nitzschia_Nitzschia sp. (in: diatoms)	Nitzschia sp.		Nitzschia sp.	CGTTACAGGTGCTACAATGGAAGACGTTTACGAACGTTCTGAGTACGCTAAAGAAGTAGGTTCTGTAATTATCATGATCGATTTAGTAATGGGTTATACAGCAATTCAAAGTATTGCTTTATGGGCTCGTGATAACGATATGTTATTACATTTACACCGTGCTGGTAACTCAACTTACGCTCGTCAAAAGAATCACGGTATTAACTTCCGTGTAATCTGTAAATGGATGCGTATGTCTGGTGTAGATCATATCCACGCTGGTA	0	0	0	64	0	0	0	0	8	0	3	0	0
ASV540	Eukaryota_Bacillariophyta_Bacillariophyceae_Bacillariales_Bacillariaceae_Nitzschia_Nitzschia sp. (in: diatoms)	Nitzschia sp.		Nitzschia sp.	CGTTACAGGTGCTACAATGGAAGACGTTTACGAACGTTCTGAGTACGCTAAAGAAGTAGGTTCTGTAATTATCATGATCGATTTAGTAATGGGTTATACAGCAATTCAAAGTATTGCTTTATGGGCTCGTGACAACGATATGTTATTACATTTACACCGTGCTGGTAACTCAACTTACGCTCGTCAAAAGAATCATGGTATTAACTTCCGTGTGATCTGTAAATGGATGCGTATGTCTGGTGTAGATCATATCCACGCTGGTA	0	0	0	0	12	0	0	0	0	0	0	0	0
ASV28	Eukaryota_Bacillariophyta_Bacillariophyceae_Bacillariales_Bacillariaceae_Nitzschia_Nitzschia sp. CCMP580	Nitzschia sp.		Nitzschia sp.	CATTACTGGCGCAACTATGGAAGATGTATACGAACGTGCTGAGTATGCTAAAGAAGTAGGTTCTATCGTTGTTATGATCGATTTAGTTATGGGTTATACTGCTATTCAATCTATCGCTCTTTGGGCTCGTAAAAATGATATGCTTTTACATTTACATCGTGCTGGTAACTCTACTTATGCTCGTCAAAAGAACCATGGTATTAACTTCCGTGTAATTTGTAAATGGATGCGTATGTCTGGTGTAGATCATATCCATGCTGGTA	0	0	296	150	156	200	0	24	7	152	0	0	220
ASV679	Eukaryota_Bacillariophyta_Bacillariophyceae_Bacillariales_Bacillariaceae_Nitzschia_Nitzschia sp. SZCZM117	Nitzschia sp.		Nitzschia sp.	CGTTACAGGTGCTACAATGGAAGACGTTTACGAACGTTCTGAGTACGCTAAAGAAGTAGGTTCTGTAATTATCATGATCGATTTAGTAATGGGTTATACAGCAATTCAAAGTATTGCTTTATGGGCTCGTAGCAACGATATGATTTTACATTTACACCGTGCGGGTAACTCAACTTACGCTCGTCAAAAAAATCACGGTATTAACTTCCGTGTAATCTGTAAATGGATGCGTATGTCTGGTGTAGATCATATTCACGCTGGTA	0	0	0	0	0	0	0	12	0	0	0	0	0
ASV719	Eukaryota_Bacillariophyta_Bacillariophyceae_Bacillariales_Bacillariaceae_Nitzschia_no identification	Nitzschia sp.		Nitzschia sp.	CATTACAGCTGCAACTTTAGAAGAATGTTATAAACGTGCTGAGTACGCTAAAGAAGTTGGTTCAATCGTTATCATGGTTGATTTAGTTATGGGTTACACAGCTTTACAATCAATGGCTATCTGGTCTCGTGAAAATGATATGCTTTTACATTTACATCGTGCAGGTAACTCTACATACGCTCGTCAAAAAAATCATGGTATTAACTTCCGTGTTATTTGTAAATGGATGCGTATGACTGGTGTAGATCATATTCATGCTGGTA	0	0	0	0	0	0	0	0	0	0	0	0	5
ASV527	Eukaryota_Bacillariophyta_Bacillariophyceae_Bacillariales_Bacillariaceae_Nitzschia_no identification	Nitzschia sp.		Nitzschia sp.	CATTACTGGCGCAACTATGGAAGATGTATACGAACGTGCTGAGTATGCTAAGGAAGTTGGTTCTATTGTTGTTATGATCGATTTAGTTATGGGTTATACTGCTATTCAATCTATAGCTCTTTGGGCTCGTAAAAACGATATGCTTTTACATTTACATCGTGCTGGTAACTCTACTTACGCCCGTCAAAAAAACCATGGTATTAACTTCCGTGTAATTTGTAAATGGATGCGTATGTCTGGTGTAGATCATATCCATGCTGGTA	0	0	0	0	0	0	0	0	0	0	0	0	4
ASV353	Eukaryota_Bacillariophyta_Bacillariophyceae_Bacillariales_Bacillariaceae_Nitzschia_no identification	Nitzschia sp.		Nitzschia sp.	CGTTACAGCTGCAACGTTAGAAGAAACTTACAAACGTGCTGAATATGCTAAAGAAGTAGGTTCTATCGTTGTTATGGTTGATTTAGTTATGGGTTACACAGCTTTACAATCAATGGCTATTTGGTCACGTGAGAACGATATGTTATTACATTTACACCGTGCGGGTAACTCTACTTACGCTCGTCAAAAAAATCATGGTATTAACTTCCGTGTTATTTGTAAATGGATGCGTATGACTGGTGTAGATCATATTCACGCTGGTA	0	0	0	0	0	0	0	0	0	156	0	0	0
ASV502	Eukaryota_Bacillariophyta_Bacillariophyceae_Bacillariales_Bacillariaceae_Nitzschia_no identification	Nitzschia sp.		Nitzschia sp.	CGTTACAGCTGCTACTATGGAAGAAGTATACAAACGTTGTGAGTATGCCAAAGAAGTAGGTTCTATCGTTGTAATGATCGATTTAGTTATGGGTTATACAGCAATTCAAAGTACTGCTATTTGGGCTCGTGAAAACGATATGCTTTTACATTTACACCGTGCAGGTAACTCTACTTACGCGCGTCAAAAGAATCATGGTATTAACTTCCGTGTTATTTGTAAATGGATGCGTATGTCTGGTGTAGATCATATCCACGCTGGGA	0	0	11	0	0	0	0	4	0	47	0	0	0
ASV667	Eukaryota_Bacillariophyta_Bacillariophyceae_Bacillariales_Bacillariaceae_Nitzschia_no identification	Nitzschia sp.		Nitzschia sp.	CGTTACAGCAGCAACTATGGAAGAAGTATACAAACGTTGTGAGTACGCAAAAGAAGTAGGTTCTGTAATTGTGATGATCGATTTAGTTATGGGTTACACAGCAATTCAGAGTGCTGCAATTTGGGCTCGTGAAAATGATATGCTTTTACATTTACACCGTGCAGGTAACTCTACTTACGCACGTCAAAAAAATCATGGTATTAACTTCCGTGTTATTTGTAAATGGATGCGTATGTCTGGTGTAGATCATATTCACGCTGGGA	0	0	0	0	0	0	0	0	0	4	0	0	0
ASV584	Eukaryota_Bacillariophyta_Bacillariophyceae_Bacillariales_Bacillariaceae_Nitzschia_no identification	Nitzschia sp.		Nitzschia sp.	CATTACAGCTGCAACTGTAGAAGAATGTTACAAACGTGCTGAGTACGCTAAAGAAGTTGGTTCAATCGTTATCATGGTTGATTTAGTTATGGGTTACACAGCTTTACAATCAATGGCTCTTTGGTCTCGTGAAAACGATATGCTTTTACATTTACACCGTGCAGGTAACTCTACTTACGCTCGTCAAAAAAATCATGGTATTAACTTCCGTGTTATTTGTAAATGGATGCGTATGACTGGTGTAGATCATATCCATGCTGGTA	0	0	0	0	0	0	0	31	22	0	0	0	0
ASV506	Eukaryota_Bacillariophyta_Bacillariophyceae_Bacillariales_Bacillariaceae_Nitzschia_no identification	Nitzschia sp.		Nitzschia sp.	CATTACAGGCGCAACAATGGAAGATGTATACGAACGTGCTGAATATGCTAAAGAAGTAGGTTCTATCGTTGTTATGATCGATTTAGTTATGGGTTATACTGCTATTCAATCTATTGCTCTTTGGGCTCGTAAAAACGATATGCTTTTACATTTACACCGTGCAGGTAACTCTACTTATGCTCGTCAAAAAAACCATGGTATTAATTTCCGTGTAATTTGTAAATGGATGCGTATGTCTGGTGTAGATCATATTCACGCTGGTA	0	0	5	0	0	0	0	0	0	0	0	0	0
ASV536	Eukaryota_Bacillariophyta_Bacillariophyceae_Bacillariales_Bacillariaceae_Nitzschia_no identification	Nitzschia sp.		Nitzschia sp.	CATTACAGCAGCAACTATGGAAGAGATCTACGAACGTGCTGAGTATGCTAAAGAAGTAGGTTCTATCGTTGTTATGATCGATTTAGTTATGGGTTATACTGCTATTCAATCAATTGCTCTTTGGGCTCGTAAAAACGATATGCTTTTACATTTACACCGTGCGGGTAACTCTACTTATGCTCGTCAAAAAAATCATGGTATTAATTTCCGTGTAATTTGTAAATGGATGCGTATGTCTGGTGTAGATCATATCCACGCTGGTA	70	0	0	0	0	0	0	0	0	0	0	0	0
ASV5	Eukaryota_Bacillariophyta_Mediophyceae_Eupodiscales_Odontellaceae_Odontella_Odontella aurita	Odontella aurita		Odontella aurita	CATTACTGCAGCTACAATGGAAGAAGTTTACAAACGTGCTGAGTACGCAAAAGTAGTTGGTTCTGTAGTCGTTATGATCGATTTAGTAATGGGTTACACAGCTATTCAAAGTATTGCTATTTGGGCTCGTGAAAACGATATGCTTTTACATTTACATCGAGCTGGTAACTCTACATACGCTCGTCAAAAGAATCATGGTATTAACTTCCGTGTAATCTGTAAATGGATGCGTATGTCTGGTGTAGATCATATCCACGCTGGTA	0	0	11269	23208	8074	1042	238	6589	2918	560	198	229	32
ASV591	Eukaryota_Bacillariophyta_Mediophyceae_Eupodiscales_Odontellaceae_Odontella_Odontella aurita	Odontella aurita		Odontella aurita	TTACTGCAGCTACAATGGAAGAAGTTTACAAACGTGCTGAGTACGCAAAAGTAGTTGGTTCTGTAGTCGTTATGATCGATTTAGTAATGGGTTACACAGCTATTCAAAGTATTGCTATTTGGGCTCGTGAAAACGATATGCTTTTACATTTACATCGAGCTGGTAACTCTACATACGCTCGTCAAAAGAATCATGGTATTAACTTCCGTGTAATCTGTAAATGGATGCGTATGTCTGGTGTAGATCATATCCACGCTGGTA	0	37	0	0	0	0	0	0	0	0	0	0	0
ASV162	Eukaryota_Bacillariophyta_Mediophyceae_Eupodiscales_Odontellaceae_Odontella_Odontella longicruris var. hyalina	Odontella longicruris var. hyalina		Odontella longicruris var. hyalina	CATCACTGCAGCGACAATGGAAGAAGTTTACAAACGTGCTGACTACGCAAAACAAGTTGGTTCTATTGTTGTTATGATCGATTTAGTAATGGGTTATACAGCTATCCAAAGTATTGCTATTTGGGCACGTGAAAACGACATGCTTTTACATTTACATCGTGCAGGTAACTCTACATACGCTCGTCAAAAGAACCACGGTATTAACTTCCGTGTAATCTGTAAATGGATGCGTATGTCTGGTGTAGATCATATCCACGCTGGTA	0	0	0	0	0	0	0	0	0	0	4	0	0
ASV652	Eukaryota_Bacillariophyta_Fragilariophyceae_Fragilariales_Staurosiraceae_Opephora_Opephora sp. ECT3831-Opep	Opephora sp.	Opephora sp. Certain for the genus. Good BLAST and good distance tree results. Morphologically identified in 2021 eelgrass study. Reported by Rao and Lewin (1976).	Opephora sp.	CGTTACAGCTGCTACTATGGAAGAAGTGTACAAACGTTCAGAATATGCTAAAGCAGTAGGTTCTGTAATCATCATGATCGATTTAGTTATGGGCTACACTGCAATTCAAAGTATTGCAATTTGGGCTCGTGAAAACGATATGCTTTTACACTTACACCGTGCAGGTAACTCTACATATGCTCGTCAAAAGAATCATGGTATTAACTTCCGTGTTATTTGTAAGTGGATGCGTATGTCTGGTGTAGATCACATTCACGCTGGTA	0	0	0	0	0	0	0	0	0	0	0	0	14
ASV18	Eukaryota_Bacillariophyta_Bacillariophyceae_Naviculales_Berkeleyaceae_Parlibellus_Parlibellus delognei f. ellipticus	Parlibellus delognei f. ellipticus	Parlibellus delognei f. ellipticus. Likely Parlibellus delognei. BLAST ok, distance tree very good. Morphologically identified, two species (P. delognei and P. hamulifer) found and seen in the 2023 BioBlitz samples.	Parlibellus delognei f. ellipticus	CATCACTGCAGGTACTATGGAAGAAGTATACAAACGTGCTGAGTATGCTAAAGCTGTAGGTTCTATCGTTGTAATGATCGATTTAGTAATGGGTTATACAGCAATTCAAAGTGCTGCTATTTGGGCTCGTGAAAACGATTGTCTTTTACATTTACATCGTGCCGGTAACTCTACATATGCTCGTCAAAAGAATCATGGTATTAACTTCCGTGTTATTTGTAAATGGATGCGTATGTCTGGTGTAGATCATATCCACGCTGGAA	2	19	2916	2234	454	634	261	14349	1216	288	201	0	818
ASV75	Eukaryota_Bacillariophyta_Bacillariophyceae_Naviculales_Berkeleyaceae_Parlibellus_Parlibellus delognei f. ellipticus	Parlibellus delognei f. ellipticus		Parlibellus delognei f. ellipticus	CATCACTGCAGGTACTATGGAAGAAGTATACAAACGTGCTGAGTATGCTAAAGCTGTAGGTTCTATCGTTGTAATGATTGATTTAGTAATGGGTTACACAGCAATTCAAAGTGCTGCTATTTGGGCTCGTGAAAACGATTGTCTTTTACATTTACATCGTGCTGGTAACTCTACATATGCTCGTCAAAAGAATCACGGTATTAACTTCCGTGTTATCTGTAAGTGGATGCGTATGTCTGGTGTAGATCATATCCACGCTGGAA	0	0	73	236	100	0	0	904	69	280	0	0	349
ASV296	Eukaryota_Bacillariophyta_Bacillariophyceae_Naviculales_Berkeleyaceae_Parlibellus_Parlibellus delognei f. ellipticus	Parlibellus delognei f. ellipticus		Parlibellus delognei f. ellipticus	CATCACTGCAGCTACTATGGAAGAAGTATACAAACGTGCTGAGTATGCTAAATCTGTAGGTTCTATCATTGTAATGATCGATTTAGTAATGGGTTATACAGCAATTCAAAGTGCTGCTATTTGGGCTCGTGAAAACGATTGTCTTTTACATCTACACCGTGCTGGTAACTCTACATATGCTCGTCAAAAGAATCATGGTATTAACTTCCGTGTTATCTGTAAATGGATGCGTATGTCTGGTGTAGATCATATCCACGCTGGAA	0	0	0	0	0	0	0	0	0	0	238	0	0
ASV377	Eukaryota_Bacillariophyta_Bacillariophyceae_Naviculales_Berkeleyaceae_Parlibellus_Parlibellus delognei f. ellipticus	Parlibellus delognei f. ellipticus		Parlibellus delognei f. ellipticus	CATCACTGCAGGTACTATGGAAGAAGTATACAAACGTGCTGAGTATGCTAAAGCTGTAGGTTCTATTGTTGTAATGATCGATTTAGTAATGGGTTACACAGCAATTCAAAGTGCTGCTATTTGGGCTCGTGAAAACGATTGTCTTTTACATTTACATCGTGCTGGTAACTCTACATATGCTCGTCAAAAGAATCACGGTATTAACTTCCGTGTTATCTGTAAATGGATGCGTATGTCTGGTGTAGATCATATCCACGCTGGAA	0	0	25	0	0	0	0	108	0	0	0	0	0
ASV179	Eukaryota_Bacillariophyta_Bacillariophyceae_Naviculales_Berkeleyaceae_Parlibellus_Parlibellus sp. B	Parlibellus sp.	Parlibellus sp., Certain. Likely Parlibellus hamulifer based on good distance results.	Parlibellus sp.	CGTTACTGCTGGTACTATGGAAGAAGTTTACAAACGTTCTGCATATGCTAAAGCAGTTGGTTCTATAGTTATCATGATTGATTTAGTTATGGGTTACACAGCAATTCAAAGTGCTGCTATCTTCGCTCGTGAAAATGATTTACTTTTACATTTACACCGTGCAGGTAACTCTACATATGCTCGTCAAAAGAATCATGGTATTAACTTCCGTGTTATCTGTAAATGGATGCGTATGTCTGGTGTAGATCATATTCACGCTGGAA	0	0	0	0	26	0	0	511	108	0	6	0	0
ASV183	Eukaryota_unknown phylum_Phaeophyceae_Ectocarpales_Chordariaceae_Phaeostroma_Phaeostroma pustulosum	Phaeostroma pustulosum		Phaeostroma sp.		0	0	0	40	0	0	0	580	0	0	0	0	0
ASV141	Eukaryota_Bacillariophyta_no identification_no identification_no identification_no identification_no identification	NA	Pleurosigma sp. Good BLAST and OK distance tree results. Commonly found. There are a minimum of 5 species of Navicula found in Salish Sea marine waters.	Pleurosigma sp.	TATTACTGCAGCTACTATGGAAGAAGTTTACAAACGTGCAGAGTATGCTAAAACGGTAGGTTCTGTAATTGTAATGATCGATTTAGTTATGGGTTACACAGCAATCCAAAGTATTGCTTTATGGGCTCGTGAAAACGATATGCTTTTACATTTACACCGTGCTGGTAACTCTACTTACGCTCGTCAAAAAAACCATGGTATCAACTTCCGTGTTATCTGTAAATGGATGCGTATGTCTGGTGTAGATCATATCCATGCTGGTA	0	0	0	0	424	292	0	0	23	0	0	0	0
ASV59	Eukaryota_Bacillariophyta_Bacillariophyceae_Naviculales_Pleurosigmataceae_Pleurosigma_Pleurosigma sp.	Pleurosigma sp.	indeterminate	Pleurosigma sp.	CGTCACTGCAGCTACTATGGAAGAAGTTTACAAACGTGCAGAGTATGCTAAATCTGTAGGTTCTGTAGTTATAATGATCGATTTAGTTATGGGTTATACAGCAATCCAAAGTATTGCTTTATGGTCTCGTGAAAACGATATGGTTTTACATTTACATCGTGCTGGTAACTCTACTTACGCTCGTCAAAAAAATCATGGTATCAACTTCCGTGTTATTTGTAAATGGATGCGTATGTCTGGTGTAGATCACATCCACGCTGGTA	0	0	162	615	39	712	388	347	72	1211	256	0	0
ASV206	Eukaryota_Bacillariophyta_Bacillariophyceae_Naviculales_Pleurosigmataceae_Pleurosigma_Pleurosigma sp.	Pleurosigma sp.	Pleurosigma sp.. Likely. BLAST OK. Distance tree results for the genus very good. Pleurosigma species seen in almost every stub of the 2023 BioBlitz samples.	Pleurosigma sp.	CATTACTGCAGCTACTATGGAAGAAGTTTACAAACGTGCAGAGTATGCTAAAATGGTAGGTTCTGTAGTTGTAATGATCGATTTAGTTATGGGTTATACAGCAATCCAAAGTATTGCTTTATGGGCTCGTGAAAACGATATGGTTTTACACTTACACCGTGCTGGTAACTCTACTTACGCTCGTCAAAAAAATCATGGTATCAACTTCCGTGTTATCTGTAAATGGATGCGTATGTCTGGTGTAGATCACATCCACGCTGGTA	103	0	0	0	87	0	0	0	0	0	0	0	0
ASV519	Eukaryota_Bacillariophyta_Bacillariophyceae_Naviculales_Pleurosigmataceae_Pleurosigma_Pleurosigma sp.	Pleurosigma sp.	Pleurosigma sp.. Likely. BLAST OK. Distance tree results for the genus very good. Pleurosigma species seen in almost every stub of the 2023 BioBlitz samples.	Pleurosigma sp.	CGTTACTGCAGCTACAATGGAAGAAGTTTACAGACGTGCTGAATACGCTAAGAACGTTGGTTCTATCGTTATCATGATCGATTTAGTAATGGGTTACACAGCAATTCAAAGTATTGCTTACTGGGCTCGTGAAAACGACATGTTATTACATTTACACCGTGCGGGTAACTCTACGTATGCTCGTCAAAAAAATCATGGTATTAACTTCCGTGTTATTTGTAAATGGATGCGTATGTCTGGTGTAGATCATATCCACGCTGGAA	76	0	0	0	0	0	0	0	0	0	0	0	0
ASV697	Eukaryota_Bacillariophyta_Coscinodiscophyceae_Melosirales_Hyalodiscaceae_Podosira_Podosira stelligera	Podosira stelligera	Proschkinia sp. Likely. OK BLAST and very good distance tree result for the genus. Found in the 2023 BioBlitz samples. Proschkinia complanata found and identified in the 2021 Z. marina samples, MHMPP.	Podosira sp.	CGTTACTGCAGCTACAATGGAAGAAGTTTACAGACGTGCTGAATACGCTAAGAACGTTGGTTCTATCGTTATCATGATCGATTTAGTAATGGGTTACACAGCAATTCAAAGTATTGCTTACTGGGCTCGTGAAAACGACATGTTATTACATTTACACCGTGCGGGTAACTCTACGTATGCTCGTCAAAAAAATCATGGTATTAACTTCCGTGTTATTTGTAAATGGATGCGTATGTCTGGTGTAGATCATATCCACGCTGGAA	0	0	0	0	0	0	0	0	20	0	0	0	0
ASV455	Eukaryota_Bacillariophyta_unknown class_unknown order_unknown family_Prestauroneis_Prestauroneis integra	Prestauroneis integra		Prestauroneis cf. integra	CATCACTGCAGGTACAATGGAAGAAGTTTACAAACGTGCTGAGTATGCTAAAGCTGTTGGTTCTATCGTTGTGATGATCGATTTAGTTATGGGTTACACAGCAATTCAAAGTGCTGCAATCTGGGCTCGTGATAATGATGTTCTTTTACATTTACACCGTGCAGGTAACTCTACATACGCTCGTCAAAAAAATCATGGTATTAACTTCCGTGTTATTTGTAAATGGATGCGTATGTCTGGTGTAGATCATATCCACGCTGGTA	0	0	0	0	0	0	0	11	0	0	0	0	0
ASV405	Eukaryota_Bacillariophyta_Bacillariophyceae_Naviculales_Proschkiniaceae_Proschkinia_Proschkinia sp. 1 RoG-2019	Proschkinia sp.	Proschkinia sp. Likely. OK BLAST and good distance tree result. Found in the 2023 BioBlitz samples. Proschkinia complanata found and identified in the 2021 Z. marina samples, MHMPP.	Proschkinia sp.	CGTTACTGCAGCTACAATGGAAGAAGTTTACAGACGTGCTGAATACGCTAAGAACGTTGGTTCTATCGTTATCATGATCGATTTAGTAATGGGTTACACAGCAATTCAAAGTATTGCTTACTGGGCTCGTGAAAACGACATGTTATTACATTTACACCGTGCGGGTAACTCTACGTATGCTCGTCAAAAAAATCATGGTATTAACTTCCGTGTTATTTGTAAATGGATGCGTATGTCTGGTGTAGATCATATCCACGCTGGAA	0	0	64	0	0	0	0	0	7	0	0	0	0
ASV723	Eukaryota_Bacillariophyta_Mediophyceae_Triceratiales_Plagiogrammaceae_Psammogramma_Psammogramma vigoensis	Psammogramma vigoensis	Psammogramma vigoensis. Likely. BLAST excellent, excellent distance tree result.	Psammogramma vigoensis	CATCACAGCTGCTACTATGGAAGAATTATACAAACGTGGTGACTATGCTAAAGCAGTTGGTTCTGTGATTGTAATGATTGATTTAGTTCTTGGTTATACAGCAATCCAAAGTGCTGCTTTATGGGCACGTGAAAATGATATGATTCTTCATTTACATCGTGCAGGTAATTCTACATATGCGCGCCAAAAAAATCATGGTATTAACTTCCGTGTTATTTGTAAATGGATGCGTATGGCTGGTGTGGATCATATCCATGCTGGTA	0	0	0	7	0	0	0	0	0	0	0	0	0
ASV687	Eukaryota_Bacillariophyta_Bacillariophyceae_Bacillariales_Bacillariaceae_Pseudo-nitzschia_Pseudo-nitzschia linea	Pseudo-nitzschia linea	Pseudo-nitzschia sp. Likely. OK BLAST, good distance tree result for the genus. Often found in the plankton.	Pseudo-nitzschia sp.	CGTTACAGCTGCTACAATGGAAGAAGTAATCAAACGTTGTGAGTACGCTAAAGAAGTAGGTTCTGTTATCGTTATGATCGATTTAGTTATGGGTTACACTGCAATCCAAACTACTGCTTACTGGGCTCGTGAAAACGATATGTTATTACACTTACACCGTGCTGGTAACTCAACTTACGCTCGTCAAAAGAACCACGGTATTAACTTCCGTGTAATCTGTAAATGGATGCGTATGTCTGGTGTAGATCACATCCACGCTGGAA	0	0	0	0	3	0	0	0	0	0	0	0	0
ASV674	Eukaryota_Bacillariophyta_Bacillariophyceae_Naviculales_Naviculaceae_no identification_no identification	NA	Pseudogomphonema sp.¬†Good BLAST and distance tree results for Pseudogomphonema kamschaticum. Likely Pseudogomphonema kamschaticum, common on Z. marina in 2021 eelgrass study.	Pseudogomphonema cf. kamschaticum	CGTTACTGCAGCTACTATGGAAGAAGTGTACAAACGTGCAGAATACGCTAAAATGGTGGGTTCTATCGTTATTATGATCGATTTAGTAATGGGCTACACAGCAATTCAAAGTATTGCTATTTGGTCTCGTGAAAACGACATGCTTTTACACTTACACCGTGCTGGTAACTCTACTTACGCTCGTCAAAAGAATCATGGTATTAACTTCCGTGTTATCTGTAAATGGATGCGTATGTCTGGTGTAGATCATATCCACGCTGGTA	0	0	16	0	0	0	0	0	0	0	0	0	0
ASV7	Eukaryota_Bacillariophyta_Bacillariophyceae_Naviculales_Naviculaceae_Pseudogomphonema_Pseudogomphonema sp. TAK-2014	Pseudogomphonema sp.	Pseudogomphonema sp. Likely. Good BLAST results, good distance tree results for the genus. Often found in the BioBlitz samples.	Pseudogomphonema sp.	CGTTACTGCAGCTACTATGGAAGAAGTGTACAAACGTGCAGAATACGCTAAAACCGTTGGTTCTATCGTTATTATGATCGATTTAGTAATGGGCTACACAGCAATTCAAAGTATTGCTCTTTGGTCTCGTGAAAATGACATGCTTTTACATTTACATCGTGCTGGTAACTCTACTTACGCACGTCAAAAGAATCATGGTATTAACTTCCGTGTTATCTGTAAATGGATGCGTATGTCTGGTGTAGATCATATCCACGCTGGTA	0	78	4636	1037	740	470	164	441	23	6214	799	0	826
ASV100	Eukaryota_Bacillariophyta_Bacillariophyceae_Naviculales_Naviculaceae_Pseudogomphonema_Pseudogomphonema sp. TAK-2014	Pseudogomphonema sp.		Pseudogomphonema sp.	CGTTACTGCAGCTACTATGGAAGAAGTGTACAAACGTGCAGAATACGCTAAAACCGTTGGTTCTATCGTTATTATGATCGATTTAGTAATGGGCTACACAGCAATTCAAAGTATTGCTTTATGGTCTCGTGAAAATGACATGCTTTTACATTTACATCGTGCTGGTAACTCTACTTACGCACGTCAAAAGAATCACGGTATCAACTTCCGTGTTATCTGTAAATGGATGCGTATGTCTGGTGTAGATCATATCCACGCTGGTA	0	0	0	0	13	0	0	17	0	202	0	0	10
ASV439	Eukaryota_Bacillariophyta_Bacillariophyceae_Naviculales_Naviculaceae_Pseudogomphonema_Pseudogomphonema sp. TAK-2014	Pseudogomphonema sp.		Pseudogomphonema sp.	CGTTACTGCAGCTACTATGGAAGAAGTGTACAAACGTGCAGAATACGCTAAAACCGTTGGTTCTATAGTTATTATGATCGATTTAGTAATGGGCTACACAGCAATTCAAAGTATTGCTCTTTGGTCTCGTGAAAATGACATGCTTTTACATTTACATCGTGCTGGTAACTCTACTTACGCACGTCAAAAGAATCATGGTATTAACTTCCGTGTTATCTGTAAATGGATGCGTATGTCTGGTGTAGATCATATCCACGCTGGTA	0	0	102	0	0	0	0	0	0	0	0	0	0
ASV133	Eukaryota_Bacillariophyta_Fragilariophyceae_Rhabdonematales_Rhabdonemataceae_Rhabdonema_Rhabdonema arcuatum	Rhabdonema arcuatum	Rhabdonema sp. Likely. OK BLAST, poor distance tree. Identified morphologically and recorded in the Salish Sea: Buchanan 1966, Shim 1976.	Rhabdonema arcuatum	CATCACAGCTGCAACTATGGAAGAAGTTTATAAACGTGGTATATATGCTAAAGAAGTAGGTTCTGTCATCGTAATGATCGATTTAGTTATGGGTTATACAGCAATCCAAAGTGCAGCTATTTGGGCTCGTGAAAATGATCTAGTTTTACACTTACACCGTGCAGGTAACTCAACATATGCTCGTCAAAAAAATCATGGTATTAATTTCCGTGTAATTTGTAAATGGATGCGTATGTCTGGTGTAGATCATATCCACGCTGGTA	0	0	171	0	0	37	0	20	0	612	209	0	0
ASV180	Eukaryota_Bacillariophyta_Fragilariophyceae_Rhabdonematales_Rhabdonemataceae_Rhabdonema_Rhabdonema arcuatum	Rhabdonema arcuatum		Rhabdonema arcuatum	CATCACAGCTGCAACTATGGAAGAAGTTTACAAACGTGGTATCTATGCTAAAGAAGTAGGTTCTGTCATCGTAATGATCGATTTAGTTATGGGTTATACAGCAATCCAAAGTGCTGCTATTTGGGCTCGTGAAAATGATTTAGTTTTACACTTACACCGTGCAGGTAACTCAACATATGCTCGTCAAAAAAATCATGGTATTAATTTCCGTGTAATTTGTAAATGGATGCGTATGTCTGGTGTAGATCATATCCACGCTGGTA	0	0	461	26	0	34	0	8	0	0	0	0	0
ASV104	Eukaryota_Bacillariophyta_Coscinodiscophyceae_Rhizosoleniales_Rhizosoleniaceae_Rhizosolenia_Rhizosolenia setigera	Rhizosolenia setigera	Rhizosolenia setigera, Certain. Excellent BLAST results, excellent distance tree results for the species.	Rhizosolenia setigera	CATTACTGCAGGTACTATGGAAGAAATCTACAAGCGTGCTGATTACGCTAAAGCTGTAGGTTCTATCGTTGTAATGATCGATTTAGTAATGGGTTACACAGCTATTCAAAGTGCTGCACTTTGGGCTCGTGAAAACGATATGTTATTACACTTACACCGTGCAGGTAACTCTACTTACGCTCGTCAAAAGAATCACGGTATTAACTTCCGTGTAATCTGTAAATGGATGCGTATGGCTGGTGTTGATCACATCCACGCTGGTA	11	0	0	0	0	0	0	0	0	0	0	0	0
ASV27	Eukaryota_unknown phylum_Phaeophyceae_Laminariales_Laminariaceae_Saccharina_Saccharina latissima	Saccharina latissima		Saccharina latissima	CATTACTGCTGCAACAATAGAACAAATGTATGAACGTGCAGAGTACGCTCATTCAATTGGTACTGTTATTGTAATGATCGATTTAGTTATCGGTTATACTGCTATTCAAACTATGGCTATCTGGGCACGAAAAGCTGAAATGATTTTACATTTACATCGTGCAGGTAATTCTACTTATGCTCGTCAAAAAAACCATGGTATTAACTTCCGAGTTATCTGTAAATGGATGCGTATGTGTGGTGTAGACCATATCCATGCTGGTA	0	0	18	0	0	238	3356	12368	0	0	17	0	0
ASV391	Eukaryota_Rhodophyta_Florideophyceae_Gigartinales_Solieriaceae_Sarcodiotheca_Sarcodiotheca furcata	Sarcodiotheca furcata		Sarcodiotheca furcata	CGTAACTGCTGCAACAATGGAAAATATGTACGAAAGAGCTGAATTTGCTAAGCAACTTGGTACAGTTATCGTTATGATCGATCTTGTAATCGGTTATACTGCAATCCAAAGTATGGGTGTTTGGGCACGCAAAAATGATATGATTCTTCATTTACATCGTGCAGGTAACTCTACATATTCTCGTCAAAAAATACATGGTATGAACTTCCGTGTTATCTGTAAGTGGATGCGCATGGCTGGTGTTGACCATATTCACGCAGGTACTGTAGTAGGTAAATTAGAAGG	0	3	0	0	0	0	0	0	0	0	118	0	0
ASV338	Eukaryota_Bacillariophyta_Bacillariophyceae_Naviculales_Naviculaceae_Seminavis_Seminavis cf. robusta	Seminavis cf. robusta		Seminavis robusta	CGTTACTGCAGCTACTATGGAAGAAGTGTACAAACGTGCAGAATACGCTAAAACGGTTGGTTCTATCATTGTTATGATCGATTTAGTAATGGGTTACACAGCAATTCAAAGTATTGCTATTTGGGCTCGTGAAAACGACATGCTTTTACACTTACATCGTGCTGGTAACTCTACTTACGCTCGTCAAAAGAATCACGGTATTAACTTCCGTGTTATCTGTAAATGGATGCGTATGTCTGGTGTAGATCATATCCACGCTGGTA	0	0	0	127	0	0	0	0	0	0	0	0	0
ASV654	Eukaryota_Bacillariophyta_Bacillariophyceae_Naviculales_Naviculaceae_Seminavis_Seminavis robusta	Seminavis robusta	Seminavis robusta. Likely, BLAST good, good distance tree result.	Seminavis robusta	CGTTACTGCAGCTACTATGGAAGAAGTGTACAAACGTGCAGAATACGCTAAAACGGTTGGTTCTATCATTGTTATGATCGATTTAGTAATGGGTTACACAGCAATTCAAAGTATTGCTATTTGGGCTCGTGAAAACGACATGCTTTTACACTTACATCGTGCTGGTAACTCTACTTACGCTCGTCAAAAGAATCACGGTATTAACTTCCGTGTTATCTGTAAATGGATGCGTATGTCTGGTGTAGATCATATCCACGCTGGTA	0	0	0	0	0	0	0	0	0	0	31	0	0
ASV304	Eukaryota_Bacillariophyta_Bacillariophyceae_Naviculales_Naviculaceae_Seminavis_Seminavis robusta	Seminavis robusta		Seminavis robusta	CATTACTGCAGCTACTATGGAAGAAGTGTACAAACGTGCAGAATACGCTAAAACAGTGGGTTCTATCGTTGTTATGATCGATTTAGTAATGGGTTACACAGCAATTCAAAGTATTGCTATTTGGGCTCGTGAAAATGACATGCTTTTACACTTACACCGTGCTGGTAACTCTACTTACGCTCGTCAAAAGAACCACGGTATTAACTTCCGTGTTATCTGTAAATGGATGCGTATGTCTGGTGTAGATCATATCCACGCTGGTA	0	0	0	0	92	0	0	0	17	58	0	0	0
ASV177	Eukaryota_Bacillariophyta_Bacillariophyceae_Naviculales_Naviculaceae_Seminavis_Seminavis robusta	Seminavis robusta		Seminavis robusta	CATTACTGCAGCTACTATGGAAGAAGTGTACAAACGTGCAGAGTACGCTAAAACGGTTGGCTCTATCGTTGTTATGATCGATTTAGTAATGGGCTACACAGCAATTCAAAGTATTGCTATTTGGGCTCGTGAAAACGACATGCTTTTACACTTACATCGTGCTGGTAACTCTACTTACGCTCGTCAAAAGAACCACGGTATTAACTTCCGTGTTATCTGTAAATGGATGCGTATGTCTGGTGTAGATCATATCCACGCTGGTA	0	0	0	0	609	0	0	17	33	0	0	0	0
ASV451	Eukaryota_Bacillariophyta_Bacillariophyceae_Naviculales_Naviculaceae_Seminavis_Seminavis robusta	Seminavis robusta	Seminavis robusta. Likely, BLAST good, good distance tree result.	Seminavis robusta	CATTACTGCAGCGACTATGGAAGAAGTGTACAAACGTGCAGAGTACGCTAAAACGGTTGGTTCTATCGTTGTTATGATCGATTTAGTAATGGGTTACACAGCAATTCAAAGTATTGCTATTTGGGCTCGTGAAAACGACATGCTTTTACACTTACATCGTGCTGGTAACTCTACTTACGCTCGTCAAAAGAACCATGGTATTAACTTCCGTGTTATCTGTAAATGGATGCGTATGTCTGGTGTAGATCATATCCACGCTGGTA	0	0	0	0	98	0	0	0	0	0	0	0	0
ASV440	Eukaryota_Bacillariophyta_Bacillariophyceae_Naviculales_Naviculaceae_Seminavis_Seminavis robusta	Seminavis robusta		Seminavis robusta	CATTACTGCGGCGACTATGGAAGAAGTGTACAAACGTGCAGAGTACGCTAAAACGGTTGGTTCTATCGTTGTTATGATCGATTTAGTAATGGGTTACACAGCAATTCAAAGTATTGCTCTTTGGGCTCGTGAAAACGACATGCTTTTACACTTACATCGTGCTGGTAACTCTACTTACGCTCGTCAAAAGAACCATGGTATTAACTTCCGTGTTATCTGTAAATGGATGCGTATGTCTGGTGTAGATCATATCCACGCTGGTA	0	0	32	0	70	0	0	0	0	0	0	0	0
ASV275	Eukaryota_Bacillariophyta_Bacillariophyceae_Naviculales_Naviculaceae_Seminavis_Seminavis robusta	Seminavis robusta		Seminavis robusta	CATTACTGCAGCTACTATGGAAGAAGTTTACAAACGTGCAGAATACGCTAAAACGGTTGGTTCTATCGTTGTTATGATCGATTTAGTAATGGGTTACACAGCAATTCAAAGTATTGCTATTTGGGCTCGTGAAAACGACATGCTTTTACACTTACACCGTGCTGGTAACTCTACTTACGCTCGTCAAAAGAACCACGGTATTAACTTCCGTGTTATCTGTAAATGGATGCGTATGTCTGGTGTAGATCATATCCACGCTGGTA	0	0	0	0	14	0	0	0	0	0	0	0	0
ASV431	Eukaryota_Bacillariophyta_Bacillariophyceae_Naviculales_Naviculaceae_Seminavis_no identification	Seminavis sp.		Seminavis sp.	CATTACTGCAGCAACTATGGAAGAAGTGTACAAACGTGCAGAGTACGCTAAAATGGTTGGTTCTATCGTTGTTATGATCGATTTAGTAATGGGTTACACAGCGATTCAAAGTATTGCTCTTTGGGCTCGTGAAAACGACATGCTTTTACACTTACATCGTGCTGGTAACTCTACTTACGCTCGTCAAAAGAACCATGGTATTAACTTCCGTGTTATCTGTAAATGGATGCGTATGTCTGGTGTAGATCATATCCACGCTGGTA	0	0	43	0	0	0	0	0	0	62	0	0	0
ASV98	Eukaryota_Bacillariophyta_Bacillariophyceae_Naviculales_Naviculaceae_Seminavis_Seminavis sp.	Seminavis sp.		Seminavis sp.	CATTACTGCAGCTACAATGGAAGAAGTTTACAAGCGTGCTGAGTACGCTAAAACTGTTGGTTCTATCATTGTAATGATTGATTTAGTAATGGGTTACACAGCGATTCAAAGTATCGCTCTTTGGGCTCGTGAAAATGACATGCTTTTACACTTACACCGTGCAGGTAACTCTACTTACGCGCGTCAAAAGAATCACGGTATTAACTTCCGTGTTATCTGTAAATGGATGCGTATGTCTGGTGTAGATCATATCCATGCTGGTA	0	0	0	0	0	0	0	0	0	67	0	0	0
ASV15	Eukaryota_Bacillariophyta_Coscinodiscophyceae_Thalassiosirales_Skeletonemataceae_Skeletonema_Skeletonema costatum	Skeletonema costatum	Skeletonema japonicum, certain. BLAST excellent, excellent distance tree. Previously ID by morphology, confirmed by D. Sarno, discoverer of the species.	Skeletonema japonicum	CATTACAGCTGCAACAATGGAAGAAGTATACAAACGTGCTGAGTATGCTAAAGCTGTTGGTTCTATCGTTGTTATGATCGATTTAGTAATGGGTTACACTGCAATTCAATCAATTGCATACTGGGCTCGTGAAAATGATATGTTATTACACTTACACCGTGCTGGTAACTCTACATACGCTCGTCAAAAGAACCACGGTATTAACTTCCGTGTTATCTGTAAATGGATGCGTATGTCTGGTGTAGATCACATCCACGCTGGTA	571	0	2573	469	2150	1734	149	624	224	1613	2486	1155	60
ASV34	Eukaryota_Bacillariophyta_Coscinodiscophyceae_Thalassiosirales_Skeletonemataceae_Skeletonema_Skeletonema costatum	Skeletonema costatum		Skeletonema japonicum	CATTACAGCTGCGACAATGGAAGAAGTATACAAACGTGCTGAGTATGCTAAAGCTGTTGGTTCTATCGTTGTTATGATCGATTTAGTAATGGGTTACACTGCAATTCAATCAATTGCATACTGGGCTCGTGAAAACGATATGTTATTACACTTACACCGTGCTGGTAACTCTACATACGCTCGTCAAAAGAATCATGGTATTAACTTCCGTGTTATCTGTAAATGGATGCGTATGTCTGGTGTAGATCACATCCACGCTGGTA	0	0	104	0	156	18	0	12	22	67	51	0	24
ASV546	Eukaryota_Bacillariophyta_Coscinodiscophyceae_Thalassiosirales_Skeletonemataceae_Skeletonema_Skeletonema costatum	Skeletonema costatum		Skeletonema japonicum	CATTACAGCTGCAACAATGGAAGAAGTATACAAACGTGCTGAGTATGCTAAAGCTGTTGGTTCTATCGTTGTTATGATCGATTTAGTAATGGGTTACACTGCAATTCAATCAATTGCATACTGGGCTCGTGAAAATGATATGTTATTACACTTACACCGTGCTGGTAACTCTACATACGCTCGTCAAAAGAACCACGGTATTAAATTCCGTGTTATCTGTAAATGGATGCGTATGTCTGGTGTAGATCACATCCACGCTGGTA	0	0	0	0	0	0	0	0	0	0	0	68	0
ASV602	Eukaryota_Bacillariophyta_Coscinodiscophyceae_Thalassiosirales_Skeletonemataceae_Skeletonema_Skeletonema costatum	Skeletonema costatum	Skeletonema japonicum, likely. BLAST good, excellent distance tree results. Previously ID by morphology, confirmed by D. Sarno, discoverer of the species.	Skeletonema japonicum	CATTACAGCTGCAACAATGGAAGAAGTATACAAACGTGCTGAGTATGCTAAAGCTGTTGGTTCTATCGTTGTTATGATCGATTTAGTAATGGGTTACACTGCAATTCAATCAATTGCATACTGGGCTCGTGAAAATTATATGTTATTACACTTACACCGTGCTGGTAACTCTACATACGCTCGTCAAAAGAACCACGGTATTAACTTCCGTGTTATCTGTAAATGGATGCGTATGTCTGGTGTAGATCACATCCACGCTGGTA	0	0	0	0	0	0	0	0	0	0	0	48	0
ASV450	Eukaryota_Bacillariophyta_Coscinodiscophyceae_Thalassiosirales_Skeletonemataceae_Skeletonema_Skeletonema costatum	Skeletonema costatum		Skeletonema japonicum	CATTACAGCTGCAACAATGGAAGAAGTATACAAACGTGCTGAGTATGCTAAAGCTGTTGGTTCTATCGTTGTTATGATCGATTTAGTAATGGGTTACACTGCAATTCAATCAATTGCATACTTGGCTCGTGAAAATGATATGTTATTACACTTACACCGTGCTGGTAACTCTACATACGCTCGTCAAAAGAACCACGGTATTAACTTCCGTGTTATCTGTAAATGGATGCGTATGTCTGGTGTAGATCACATCCACGCTGGTA	0	0	98	0	0	0	0	0	0	0	0	0	0
ASV597	Eukaryota_Bacillariophyta_Coscinodiscophyceae_Thalassiosirales_Skeletonemataceae_Skeletonema_Skeletonema costatum	Skeletonema costatum	Skeletonema japonicum, likely. BLAST fairly good, excellent distance tree results. Previously ID by morphology, confirmed by D. Sarno, discoverer of the species.	Skeletonema japonicum	CATTACAGCTGCAACAATGGAAGAAGTATACAAACGTGCTGAGTATGCTAAAGCTGTTGGTTCTATCGTTGTTATGATCGATTTAGTAATGGGTTACACTGCAATTCAATCAATTGCATACTGGGCTCGTTAAAATGATATGTTATTACACTTACACCGTGCTGGTAACTCTACATACGCTCGTCAAAAGAACCACGGTATTAACTTCCGTGTTATCTGTAAATGGATGCGTATGTCTGGTGTAGATCACATCCACGCTGGTA	50	0	0	0	0	0	0	0	0	0	0	0	0
ASV379	Eukaryota_Bacillariophyta_Bacillariophyceae_Cymbellales_Anomoeoneidaceae_Staurophora_Staurophora sp. (in: diatoms)	Staurophora sp.	Staurophora sp. Plausible. BLAST OK, good distance tree results. A brackish marine species, not seen or previously reported. (Round et al. 1990: 482-483)	Staurophora sp.	CATTACTGCTGGTACAATGGAAGAAGTGTACAAACGTGCTGAGTACGCTAAAGCTGTTGGTTCTATCATTGTAATGATCGATTTAGTTATGGGTTACACAGCAATTCAAAGTGCTGCAATCTGGGCTCGTGATAACGATATGCTTTTACACTTACACCGTGCAGGTAACTCAACTTACGCTCGTCAAAAGAACCACGGTATTAACTTCCGTGTTATCTGTAAATGGATGCGTATGTCTGGTGTAGATCACATCCACGCTGGTA	0	0	35	0	0	0	0	0	0	0	0	0	0
ASV575	Eukaryota_Rhodophyta_Florideophyceae_Ceramiales_Rhodomelaceae_Symphyocladiella_Symphyocladiella dendroidea	Symphyocladiella dendroidea		Symphyocladiella dendroidea	CATCACTGCAGGAACAATGGAAGAAGTGTACAAACGTGCTGAGTACGCAAAAGCTGTTGGTTCAATCGTTGTTATGATCGATTTAGTTATGGGTTACACAGCAATTCAAAGTGCTGCAATCTGGGCTCGTGATAATGATTGTCTTTTACATTTACATCGTGCAGGTAACTCTACATATGCTCGTCAAAAGAATCATGGTATTAACTTCCGTGTTATCTGTAAATGGATGCGTATGTCTGGTGTAGATCATATCCATGCGGGTA	0	0	0	0	0	58	0	0	0	0	0	0	0
ASV116	Eukaryota_Bacillariophyta_Coscinodiscophyceae_Leptocylindrales_Leptocylindraceae_Tenuicylindrus_Tenuicylindrus belgicus	Tenuicylindrus belgicus	Tenuicylindrus belgicus. Likely. Syn: Leptocylindrus belgicus Meunier 1915: 47, pl. XII, fig. 4. BLAST good and excellent distance tree results. Not observed and not previously reported.	Tenuicylindrus belgicus	CATTACAGCGGGTACTATGGAAGAAGTGTACAAACGTGCTGACTATGCTAAAGCTGTTGGTAGTGTTATTGTAATGATCGATTTAGTTATGGGTTACACTGCAATTCAATCAATTGCTATTTGGGCTCGTGAAAACGATATGCTTTTACATTTACACCGTGCTGGTAACTCTACTTACGCTCGTCAAAAGAACCATGGTATTAACTTCCGTGTAATCTGTAAGTGGATGCGTATGTCAGGTGTAGATCATATTCACGCTGGTA	30	0	0	0	0	0	0	0	0	0	0	0	0
ASV51	Eukaryota_Bacillariophyta_Bacillariophyceae_Thalassiophysales_Catenulaceae_Tetramphora_Tetramphora sulcata	Tetramphora sulcata	Tetramphora sulcata. Likely. Baisonym: Amphora sulcata. Good BLAST and excellent distance tree results. Not previously reported.	Tetramphora sulcata	CATCACTGCAGGTACTATGGAAGAAATGTATAAACGTGCTGAGTACGCTAAAGCAGTAGGTTCTATCGTTGTTATGATCGATTTAGTTATCGGTTATACTGCAATTCAAAGTGCTGCTATTTGGGCTCGTGAAAACGATGTGCTTCTTCACTTACACCGTGCAGGTAACTCTACATACGCTCGTCAAAAAAATCATGGTATTAACTTCCGTGTTATTTGTAAATGGATGCGTATGTCTGGTGTAGATCATATCCACGCTGGTA	0	0	0	812	0	0	0	0	0	0	0	0	0
ASV65	Eukaryota_Bacillariophyta_Coscinodiscophyceae_Thalassiosirales_Thalassiosiraceae_Thalassiosira_Thalassiosira baltica	Thalassiosira baltica	Thalassiosira baltica. Likely. 100%, 1e-132, 100.00%. Good BLAST and excellent distance tree results. Not yet observed, not previously reported.	Thalassiosira baltica	CATTACAGCTGCTACTATGGAAGAAACATACAAACGTGCTGAGTATGCTAAAGCCATTGGTTCTGTAGTTGTTATGATCGATTTAGTTATGGGTTACACTGCAATTCAATCAATTGCATACTGGGCTCGTGAAAACGATATGCTTTTACATTTACATCGTGCTGGTAACTCTACTTACGCGCGTCAAAAGAACCACGGTATTAACTTCCGTGTTATCTGTAAATGGATGCGTATGTCAGGTGTAGATCACATTCACGCTGGTA	22	2	80	8	67	0	0	0	11	19	9	38	0
ASV66	Eukaryota_Bacillariophyta_Coscinodiscophyceae_Thalassiosirales_Thalassiosiraceae_Thalassiosira_Thalassiosira cf. eccentrica 2 SEH-2013	Thalassiosira cf. eccentrica	Thalassiosira eccentrica. Certain. Good BLAST and excellent distance tree results. Morphological ID, and previouly reported. Very common.	Thalassiosira eccentrica	CGTTACAGCTTCTACTATGGAAGAAGTATACAAACGTTCTGAATATGCTAAGGCAATCGGTTCAATCGTTATTATGATTGATTTAGTAATGGGTTACACTGCGATTCAATCAATTGCATACTGGGCTCGTGACAATGATATGCTTTTACATTTACATCGTGCTGGTAACTCTACTTACGCTCGTCAAAAAAATCATGGTATTAACTTCCGTGTTATTTGTAAATGGATGCGTATGTCAGGTGTAGATCATATCCATGCTGGTA	7	0	0	3	50	0	0	0	22	0	0	208	0
ASV54	Eukaryota_Bacillariophyta_Coscinodiscophyceae_Thalassiosirales_Thalassiosiraceae_Thalassiosira_Thalassiosira eccentrica	Thalassiosira eccentrica		Thalassiosira eccentrica	CGTTACAGCTTCTACTATGGAAGAAGTATACAAACGTTCTGAATATGCTAAGGCAATCGGTTCAATCGTTATTATGATTGATTTAGTAATGGGTTACACTGCGATTCAATCAATTGCATACTGGGCTCGTGAAAATGATATGCTTTTACATTTACATCGTGCTGGTAACTCTACTTACGCTCGTCAAAAAAATCATGGTATTAACTTCCGTGTTATTTGTAAATGGATGCGTATGTCAGGTGTAGATCATATCCATGCTGGTA	0	0	27	0	38	0	0	0	0	29	0	0	0
ASV20	Eukaryota_Bacillariophyta_Coscinodiscophyceae_Thalassiosirales_Thalassiosiraceae_Thalassiosira_Thalassiosira rotula	Thalassiosira rotula	Thalassiosira gravida. Good BLAST results. Morphological ID, and previouly reported. Very common.	Thalassiosira gravida	CGTTACTGCAGCTACTATGGAAGAAGTATACAAACGTGCTGAGTATGCTAAACTTTTAGGTTCTATCGTTATCATGATCGATTTAGTAATGGGTTACACTGCAATCCAATCAATCGCATACTGGTGTCGTGAGAATGATATGCTTTTACATTTACACCGTGCGGGTAACTCTACTTACGCTCGTCAAAAAAATCATGGTATTAACTTCCGTGTTATTTGTAAATGGATGCGTATGTCAGGTGTGGATCATATCCATGCTGGTA	1210	0	0	0	0	164	0	0	0	0	120	0	0
ASV484	Eukaryota_Bacillariophyta_Coscinodiscophyceae_Thalassiosirales_Thalassiosiraceae_Thalassiosira_Thalassiosira rotula	Thalassiosira rotula	Thalassiosira gravida. Good BLAST results. Morphological ID, and previouly reported. Very common.	Thalassiosira gravida	CGTTACTGCAGCTACTATGGAAGAAGTATACAAACGTGCTGAGTATGCTAAACTTTTAGGTTCTATCGTTATCATGATCGATTTAGTAATGGGTTACACTGCAATCCAATCAATCGCATACTGGTGTCGTGAGAATGATATGCTTTTACATTTACACCGTGCGGGTAACTCTACTTACGATCGTCAAAAAAATCATGGTATTAACTTCCGTGTTATTTGTAAATGGATGCGTATGTCAGGTGTGGATCATATCCATGCTGGTA	85	0	0	0	0	0	0	0	0	0	0	0	0
ASV130	Eukaryota_Bacillariophyta_Coscinodiscophyceae_Thalassiosirales_Thalassiosiraceae_Thalassiosira_Thalassiosira nordenskioeldii	Thalassiosira nordenskioeldii		Thalassiosira nordenskioeldii		161	0	62	0	0	0	18	6	8	71	3	0	0
ASV378	Eukaryota_Bacillariophyta_Coscinodiscophyceae_Thalassiosirales_Thalassiosiraceae_Thalassiosira_Thalassiosira nordenskioeldii	Thalassiosira nordenskioeldii	Thalassiosira nordenskioeldii. Certain. Good BLAST and excellent distance tree results. Morphological ID, and previouly reported. Very common.	Thalassiosira nordenskioeldii	TTACTGCTGCTACTATGGAAGAAGTATACAAACGTGCTGAGTATGCTAAAGCTATTGGTTCTGTAGTTGTAATGATCGATTTAGTAATGGGTTACACTGCAATTCAATCAATTGCATACTGGGCTCGTGAAAACGATATGTTATTACATTTACACCGTGCTGGTAACTCTACTTACGCTCGTCAAAAGAATCATGGTATTAACTTCCGTGTTATCTGTAAATGGATGCGTATGTCAGGTGTGGATCATATCCATGCTGGTA	0	0	0	0	0	133	0	0	0	0	0	0	0
ASV88	Eukaryota_Bacillariophyta_Coscinodiscophyceae_Thalassiosirales_Thalassiosiraceae_Thalassiosira_Thalassiosira pacifica	Thalassiosira pacifica		Thalassiosira pacifica	CATCACAGCGGCTACTATGGAAGAAGTATACAAACGTGCTGAGTATGCTAAAGCTATCGGTTCTATCGTTGTAATGATCGATTTAGTTATGGGTTACACTGCAATTCAATCAATTGCATACTGGGCTCGTGAAAACGATATGTTATTACATTTACACCGTGCTGGTAACTCTACTTACGCTCGTCAAAAGAATCATGGTATTAACTTCCGTGTTATCTGTAAATGGATGCGTATGTCAGGTGTGGATCATATCCATGCTGGTA	565	0	171	0	102	0	0	28	0	119	0	86	0
ASV510	Eukaryota_Bacillariophyta_Coscinodiscophyceae_Thalassiosirales_Thalassiosiraceae_Thalassiosira_Thalassiosira pacifica	Thalassiosira pacifica	Thalassiosira pacifica. Certain. Good BLAST and excellent distance tree results. Morphological ID, and previouly reported. Very common.	Thalassiosira pacifica	CATCACAGCGGCTACTATGGAAGAAGTATACAAACGTGCTGAGTATGCTAAAGCTATCGGTTCTATCGTTGTAATGATCGATTTAGTTATGGGTTACACTGCAATTCAATCAATTGCATACTGGGCTCGTGAAAACGATATGTTATTACATTTACACCGTGCTGGTAACTCTACTTACGCTCGTCAAAAGAATCATGGTATTAACTTCCTTGTTATCTGTAAATGGATGCGTATGTCAGGTGTGGATCATATCCATGCTGGTA	77	0	0	0	0	0	0	0	0	0	0	0	0
ASV154	Eukaryota_Bacillariophyta_Coscinodiscophyceae_Thalassiosirales_Thalassiosiraceae_Thalassiosira_Thalassiosira punctigera	Thalassiosira punctigera	Thalassiosira punctigera. Certain. Excelent BLAST and distance tree results. Morphological ID, and previouly reported.	Thalassiosira punctigera	CGTTACAGCTGCAACTATGGAAGAAGTATACAAACGTGCTGAGTATGCTAAAGCAATTGGTTCTGTAGTTATTATGATTGATTTAGTAATGGGTTACACTGCAATTCAATCGATTGCATACTGGTCTCGTGAAAATGATATGCTTTTACATTTACACCGTGCTGGTAACTCTACTTACGCTCGTCAAAAAAACCATGGTATTAACTTCCGTGTTATCTGTAAATGGATGCGTATGTCAGGTGTAGATCACATCCACGCTGGTA	0	0	0	0	0	0	0	0	0	0	0	23	0
ASV113	Eukaryota_Bacillariophyta_Coscinodiscophyceae_Thalassiosirales_Thalassiosiraceae_Thalassiosira_Thalassiosira hendeyi	Thalassiosira hendeyi	Thalassiosira normanhendeyi D.M.Williams 2024: 55. Indeterminate. BLAST Good: 100%, 1e-132, 100.00%, Distance tree is both excellent for Thalassiosira anguste-lineata and T.	Thalassiosira sp.	CATCACAGCTGCTACAATGGAAGAAGTGTACAAACGTGCTGAATACGCGAAAGCTATTGGTTCTATCGTTGTTATGATCGATTTAGTTATGGGTTACACTGCAATTCAATCAATTGCATACTGGGCTCGTGAAAACGATATGTTATTACACTTACACCGTGCAGGTAACTCTACTTACGCTCGTCAAAAGAATCATGGTATTAACTTCCGTGTTATCTGTAAATGGATGCGTATGTCAGGTGTAGATCACATCCATGCTGGTA	224	0	0	0	45	0	0	0	0	0	0	176	0
ASV394	Eukaryota_Bacillariophyta_Coscinodiscophyceae_Thalassiosirales_Thalassiosiraceae_Thalassiosira_Thalassiosira hendeyi	Thalassiosira hendeyi		Thalassiosira sp.	CATCACAGCTGCTACAATGGAAGAAGTGTACAAACGTGCTGAATACGCGAAAGCTATTGGTTCTATCGTTGTTATGATCGATTTAGTTATGGGTTACACTGCAATTCAATCAATTGCATACTGGGCTCGTGAAAACGATATGTTATTACACTTACACCGTGCAGGTAACTCTACTTACGCTCGTCAAAAGAATCATGGTATTAACTTCCGTGTTATCTGTAAATGGATGCGTATGTCAGTTGTAGATCACATCCATGCTGGTA	0	0	0	0	0	0	0	0	0	0	0	120	0
ASV435	Eukaryota_Bacillariophyta_Coscinodiscophyceae_Thalassiosirales_Thalassiosiraceae_Thalassiosira_Thalassiosira hendeyi	Thalassiosira hendeyi	Thalassiosira normanhendeyi D.M.Williams 2024: 55. Indeterminate. BLAST OK: 100%, 6e-132, 99.6%, Distance tree is both excellent for Thalassiosira anguste-lineata and T.	Thalassiosira sp.	CATCACAGCTGCTACAATGGAAGAAGTGTACAAACGTGCTGAATACGCGAAAGCTATTGGTTCTATCGTTGTTATGATCGATTTAGTTATGGGTTACACTGCAATTCAATCAATTGCATACTGGGCTCGTGAAAACGATATGTTATTACACTTACACCGTGCAGGTAACTCTACTTACGCTCGTCAAAAGAATCATGGTATTAACTTACGTGTTATCTGTAAATGGATGCGTATGTCAGGTGTAGATCACATCCATGCTGGTA	0	0	0	0	0	0	0	0	0	0	0	103	0
ASV99	Eukaryota_Bacillariophyta_Coscinodiscophyceae_Thalassiosirales_Thalassiosiraceae_Thalassiosira_Thalassiosira sp. 10BOF	Thalassiosira sp.		Thalassiosira sp.	CGTTACAGCTGCTACTATGGAAGAAGTATACAAACGTTCTGAGTATGCTAAAGCTATTGGTTCTGTAGTTATTATGATCGATTTAGTTATGGGTTATACTGCAATTCAATCAATCGCATACTGGGCTCGTGAAAATGATATGCTTTTACATTTACACCGTGCTGGTAACTCTACTTACGCTCGTCAAAAGAACCATGGTATTAACTTCCGTGTTATCTGTAAATGGATGCGTATGTCAGGTGTAGATCATATCCACGCTGGTA	0	0	31	0	59	0	0	0	0	0	0	525	0
ASV433	Eukaryota_Bacillariophyta_Coscinodiscophyceae_Thalassiosirales_Thalassiosiraceae_Thalassiosira_Thalassiosira sp. 11BOF	Thalassiosira sp.		Thalassiosira sp.	CATTACAGCAGCTACAATGGAAGAAGTATACAAACGTGCTGAGTATGCTAAAGCTATTGGTTCTGTAGTTGTTATGATCGATTTAGTTATGGGTTACACTGCAATTCAATCAATTGCATACTGGGCTCGTGAAAACGATATGCTTTTACATTTACACCGTGCTGGTAACTCTACTTACGCTCGTCAAAAGAATCATGGTATTAACTTCCGTGTTATCTGTAAATGGATGCGTATGTCAGGTGTAGATCATATCCACGCCGGTA	0	0	0	0	0	0	0	0	0	0	0	16	0
ASV43	Eukaryota_Bacillariophyta_Coscinodiscophyceae_Thalassiosirales_Thalassiosiraceae_Thalassiosira_Thalassiosira sp. 14BOF	Thalassiosira sp.	Thalassiosira sp.	Thalassiosira sp.	CATTACAGCTGCGACAATGGAAGAAGTATACAAACGTGCTGAGTATGCTAAAGCTATTGGTTCTGTAGTTGTTATGATCGATTTAGTTATGGGTTACACTGCAATTCAATCAATTGCATACTGGGCTCGTGAAAACGATATGCTTTTACACTTACACCGTGCTGGTAACTCTACTTACGCTCGTCAAAAGAATCACGGTATTAACTTCCGTGTTATCTGTAAATGGATGCGTATGTCAGGTGTAGATCATATCCACGCCGGTA	0	0	0	0	43	0	0	12	0	0	0	0	0
ASV17	Eukaryota_Bacillariophyta_Coscinodiscophyceae_Thalassiosirales_Thalassiosiraceae_Thalassiosira_Thalassiosira sp. 15BOF	Thalassiosira sp.		Thalassiosira sp.	CATTACAGCTGCTACGATGGAAGAAATCTACAAGCGTGCTGAATATGCTAAAGCAATCGGTTCTATCGTTGTTATGATCGATTTAGTTATGGGTTACACTGCAATTCAATCTATTGCATACTGGGCTCGTGAAAATGATATGCTTTTACATTTACACCGTGCTGGTAACTCTACTTACGCTCGTCAAAAGAACCATGGTATTAACTTCCGTGTTATCTGTAAATGGATGCGTATGTCAGGTGTAGATCATATCCACGCTGGTA	559	0	247	535	939	0	50	480	71	470	560	2318	108
ASV283	Eukaryota_Bacillariophyta_Coscinodiscophyceae_Thalassiosirales_Thalassiosiraceae_Thalassiosira_Thalassiosira sp. 15BOF	Thalassiosira sp.	Minidiscus chilensis. Likely. OK BLAST and good distance tree. Seen in the seaweads and eelgrass. Morphologically confirmed.	Thalassiosira sp.	CATTACAGCTGCTACGATGGAAGAAATCTACAAGCTTGCTGAATATGCTAAAGCAATCGGTTCTATCGTTGTTATGATCGATTTAGTTATGGGTTACACTGCAATTCAATCTATTGCATACTGGGCTCGTGAAAATGATATGCTTTTACATTTACACCGTGCTGGTAACTCTACTTACGCTCGTCAAAAGAACCATGGTATTAACTTCCGTGTTATCTGTAAATGGATGCGTATGTCAGTTGTAGATCATATCCACGCTGGTA	0	0	0	0	0	0	0	0	0	0	0	254	0
ASV383	Eukaryota_Bacillariophyta_Coscinodiscophyceae_Thalassiosirales_Thalassiosiraceae_Thalassiosira_Thalassiosira sp. 15BOF	Thalassiosira sp.		Thalassiosira sp.	CATTACAGCTGCTACGATGGAAGAAATCTACAAGCGTGCTGAATATGCTAAAGCAATCGGTTCTATCGTTGTTATGATAGATTTAGTTATGGGTTACACTGCAATTCAATCTATTGCATACTGGGCTCGTGAAAATGATATGCTTTTACATTTACACCGTGCTGGTAACTCTACTTACGCTCGTCAAAAGAACCATGGTATTAACTTCCGTGTTATCTGTAAATGGATGCGTATGTCAGGTGTAGATCATATCCACGCTGGTA	0	0	0	0	0	0	0	0	0	0	0	126	0
ASV434	Eukaryota_Bacillariophyta_Coscinodiscophyceae_Thalassiosirales_Thalassiosiraceae_Thalassiosira_Thalassiosira sp. 15BOF	Thalassiosira sp.		Thalassiosira sp.	CATTACAGCTGCTACGATGGAAGAAATCTACAAGCGTGCTGAATATGCTAAAGCAATCGGTTCTATCGTTGTTATGATCGATTTAGTTATGGGTTACACTGCAATTCAATCTATTGCATACTGGGCTCGTGAAAATGATATGCTTTTACATTTACACCGTGCTGGTAACTCTACTTACGCTCGTCAAAAGAAACATGGTATTAACTTCCGTGTTATCTGTAAATGGATGCGTATGTCAGGTGTAGATCATATCCACGCTGGTA	0	0	0	0	0	0	0	0	0	0	0	104	0
ASV470	Eukaryota_Bacillariophyta_Coscinodiscophyceae_Thalassiosirales_Thalassiosiraceae_Thalassiosira_Thalassiosira sp. 15BOF	Thalassiosira sp.	indeterminate	Thalassiosira sp.	CATTACAGCTGCTACGATGGAAGAAATCTACAAGCGTGCTGAATATGCTAAAGCAATCGGTTCTATCGTTGTTATGATCGATTTAGTTATGGGTTACACTGCAATTCAATCTATTGCATACTGGGCTCGTGAAAATGATATGCTTTTACATTTACACCGTGCTGGTAACTCTACTTACGCTCGTCAAAAGAACCATGGTATTAACTTCCGTGTTATCTGTAAATTGATGCGTATGTCAGGTGTAGATCATATCCACGCTGGTA	0	0	0	0	0	0	0	0	0	0	0	89	0
ASV471	Eukaryota_Bacillariophyta_Coscinodiscophyceae_Thalassiosirales_Thalassiosiraceae_Thalassiosira_Thalassiosira sp. 15BOF	Thalassiosira sp.		Thalassiosira sp.	CATTACAGCTGCTACGATGGAAGAAATCTACAAGCGTGCTGAATATGCTAAAGCAATCGGTTCTATCGTTGTTATGATCGATTTAGTTATGGGTTACACTGCAATTCAATCTATTGCATACTGGGCTCGTGAAAATGATATGCTTTTACATTTACACCGTGCTGGTAACTCTACTTAAGCTCGTCAAAAGAACCATGGTATTAACTTCCGTGTTATCTGTAAATGGATGCGTATGTCAGGTGTAGATCATATCCACGCTGGTA	0	0	0	0	0	0	0	0	0	0	0	89	0
ASV535	Eukaryota_Bacillariophyta_Coscinodiscophyceae_Thalassiosirales_Thalassiosiraceae_Thalassiosira_Thalassiosira sp. 15BOF	Thalassiosira sp.		Thalassiosira sp.	CATTACAGCTGCTACGATGGAAGAAATCTACAAGCGTGCTGAATATGCTAAAGCAATCGGTTCTATCGTTGTTATGATCGATTTAGTTATTGGTTACACTGCAATTCAATCTATTGCATACTGGGCTCGTGAAAATGATATGCTTTTACATTTACACCGTGCTGGTAACTCTACTTACGCTCGTCAAAAGAACCATGGTATTAACTTCCGTGTTATCTGTAAATGGATGCGTATGTCAGGTGTAGATCATATCCACGCTGGTA	0	0	0	0	0	0	0	0	0	0	0	71	0
ASV251	Eukaryota_Bacillariophyta_Bacillariophyceae_Naviculales_Naviculaceae_Trachyneis_Trachyneis sp.	Trachyneis sp.	Trachyneis sp. Indeterminate. Trachyneis aspera is common on the 2023 BioBlitz samples, and has previouly been reported.	Trachyneis sp.	CATTACTGCAGCTACTATGGAAGAAGTTTACAAACGTGCAGAGTACGCTAAAGCTGTAGGTTCTATAGTCGTTATGATCGATTTAGTTATGGGCTACACAGCAATCCAAAGTATTGCTTTATGGGCTCGTGAGAACGACATGCTTTTACACTTACACCGCGCTGGTAACTCTACTTACGCTCGTCAAAAGAACCATGGTATTAACTTCCGTGTTATCTGTAAATGGATGCGTATGTCTGGTGTAGATCATATCCACGCTGGTA	0	0	0	0	73	0	0	0	0	0	0	0	0
