# Supplementary material for: Diatoms (Bacillariophyta) of the Salish Sea, Northeast Pacific: annotated checklist and new species reports
Source: Biodivers Data J. 2026 May 15;14:e189060. doi: 10.3897/BDJ.14.e189060 (PMC13197818; doi:10.3897/BDJ.14.e189060)
Supplement: Supplementary material 9 — Diatoms (Bacillariophyta) of the Salish Sea, Northeast Pacific (1866–2026): Catalogue of occurrence data (complete) [file bdj-14-e189060-s009.csv]

scientificName	scientificNameAuthorship	taxonID	kingdom	phylum	subphylum	class	order	suborder	infraorder	superfamily	family	genus	subgenus	specificEpithet	infraspecificEpithet	taxonRank	institutionCode	collectionCode	catalogNumber	datasetName	occurrenceID	materialSampleID	associatedSequences	references	recordedBy	recordNumber	gbifID	fieldNumber	eventDate	year	month	day	basisOfRecord	locality	locationRemarks	island	stateProvince	country	countryCode	decimalLatitude	decimalLongitude	coordinateUncertaintyInMeters	georeferencedBy	georeferenceVerificationStatus	georeferenceProtocol	georeferenceRemarks	habitat	verbatimDepth	verbatimElevation
Achnantheiopsis fragilarioides	(J.B.Petersen) Lange-Bertalot	987045	Chromista	Bacillariophyta		Bacillariophyceae	Cocconeidales				Achnanthidiaceae	Achnantheiopsis		Achnantheiopsis fragilarioides		species				Diatoms (Bacillariophyta) of the Salish Sea, Northeast Pacific - Literature Review	IMERSS:HistoricalDiatomRecords:0000001				Roelofs (1983)				1983-01-01	1983	01	01	MaterialCitation
Achnanthes adnata	Bory	1268897	Chromista	Bacillariophyta		Bacillariophyceae	Mastogloiales				Achnanthaceae	Achnanthes		Achnanthes adnata		species				Diatoms (Bacillariophyta) of the Salish Sea, Northeast Pacific - Literature Review	IMERSS:HistoricalDiatomRecords:0000002				Lord (1866)				1866-01-01	1866	01	01	MaterialCitation
Achnanthes adnata	Bory	1268897	Chromista	Bacillariophyta		Bacillariophyceae	Mastogloiales				Achnanthaceae	Achnanthes		Achnanthes adnata		species				Diatoms (Bacillariophyta) of the Salish Sea, Northeast Pacific - Literature Review	IMERSS:HistoricalDiatomRecords:0000003				Bailey & MacKay (1916)				1916-01-01	1916	01	01	MaterialCitation
Achnanthes adnata	Bory	1268897	Chromista	Bacillariophyta		Bacillariophyceae	Mastogloiales				Achnanthaceae	Achnanthes		Achnanthes adnata		species				Diatoms (Bacillariophyta) of the Salish Sea, Northeast Pacific - Literature Review	IMERSS:HistoricalDiatomRecords:0000004				Clemens (1933)				1933-01-01	1933	01	01	MaterialCitation
Achnanthes adnata	Bory	1268897	Chromista	Bacillariophyta		Bacillariophyceae	Mastogloiales				Achnanthaceae	Achnanthes		Achnanthes adnata		species				Diatoms (Bacillariophyta) of the Salish Sea, Northeast Pacific - Literature Review	IMERSS:HistoricalDiatomRecords:0000005				Roelofs (1983)				1983-01-01	1983	01	01	MaterialCitation
Achnanthes adnata	Bory	1268897	Chromista	Bacillariophyta		Bacillariophyceae	Mastogloiales				Achnanthaceae	Achnanthes		Achnanthes adnata		species				Diatoms (Bacillariophyta) of the Salish Sea, Northeast Pacific - Literature Review	IMERSS:HistoricalDiatomRecords:0000006				Tynni (1986)				1986-01-01	1986	01	01	MaterialCitation
Achnanthes adnata	Bory	1268897	Chromista	Bacillariophyta		Bacillariophyceae	Mastogloiales				Achnanthaceae	Achnanthes		Achnanthes adnata		species	IMERSS	Webber Labs	192066595	Diatoms (Bacillariophyta) of the Salish Sea, Northeast Pacific - Morphological data	IMERSS:WL-SEM-33-001	WL-SEM-33			Mark Webber				2021-07-22	2021	07	22	PreservedSpecimen				British Columbia	Canada	CA	48.9004	-123.4073	33
Achnanthes adnata	Bory	1268897	Chromista	Bacillariophyta		Bacillariophyceae	Mastogloiales				Achnanthaceae	Achnanthes		Achnanthes adnata		species	IMERSS	Webber Labs	259262293	Diatoms (Bacillariophyta) of the Salish Sea, Northeast Pacific - Morphological data	IMERSS:WL-SEM-33-002	WL-SEM-33			Mark Webber				2021-07-22	2021	07	22	PreservedSpecimen				British Columbia	Canada	CA	48.9006	-123.4077	60
Achnanthes armillaris	(O.F.Müller) Guiry	1268921	Chromista	Bacillariophyta		Bacillariophyceae	Mastogloiales				Achnanthaceae	Achnanthes		Achnanthes armillaris		species				Diatoms (Bacillariophyta) of the Salish Sea, Northeast Pacific - Literature Review	IMERSS:HistoricalDiatomRecords:0000007				Tempère & Peragallo (1908)				1908-01-01	1908	01	01	MaterialCitation
Achnanthes armillaris	(O.F.Müller) Guiry	1268921	Chromista	Bacillariophyta		Bacillariophyceae	Mastogloiales				Achnanthaceae	Achnanthes		Achnanthes armillaris		species				Diatoms (Bacillariophyta) of the Salish Sea, Northeast Pacific - Literature Review	IMERSS:HistoricalDiatomRecords:0000008				Bailey & MacKay (1916)				1916-01-01	1916	01	01	MaterialCitation
Achnanthes armillaris	(O.F.Müller) Guiry	1268921	Chromista	Bacillariophyta		Bacillariophyceae	Mastogloiales				Achnanthaceae	Achnanthes		Achnanthes armillaris		species				Diatoms (Bacillariophyta) of the Salish Sea, Northeast Pacific - Literature Review	IMERSS:HistoricalDiatomRecords:0000009				Clemens (1933)				1933-01-01	1933	01	01	MaterialCitation
Achnanthes armillaris	(O.F.Müller) Guiry	1268921	Chromista	Bacillariophyta		Bacillariophyceae	Mastogloiales				Achnanthaceae	Achnanthes		Achnanthes armillaris		species				Diatoms (Bacillariophyta) of the Salish Sea, Northeast Pacific - Literature Review	IMERSS:HistoricalDiatomRecords:0000010				Buchanan (1966)				1966-01-01	1966	01	01	MaterialCitation
Achnanthes armillaris	(O.F.Müller) Guiry	1268921	Chromista	Bacillariophyta		Bacillariophyceae	Mastogloiales				Achnanthaceae	Achnanthes		Achnanthes armillaris		species				Diatoms (Bacillariophyta) of the Salish Sea, Northeast Pacific - Literature Review	IMERSS:HistoricalDiatomRecords:0000011				Rao & Lewin (1976)				1976-01-01	1976	01	01	MaterialCitation
Achnanthes armillaris	(O.F.Müller) Guiry	1268921	Chromista	Bacillariophyta		Bacillariophyceae	Mastogloiales				Achnanthaceae	Achnanthes		Achnanthes armillaris		species				Diatoms (Bacillariophyta) of the Salish Sea, Northeast Pacific - Literature Review	IMERSS:HistoricalDiatomRecords:0000012				Shim (1976)				1976-01-01	1976	01	01	MaterialCitation
Achnanthes armillaris	(O.F.Müller) Guiry	1268921	Chromista	Bacillariophyta		Bacillariophyceae	Mastogloiales				Achnanthaceae	Achnanthes		Achnanthes armillaris		species				Diatoms (Bacillariophyta) of the Salish Sea, Northeast Pacific - Literature Review	IMERSS:HistoricalDiatomRecords:0000013				Stockner & Cliff (1976)				1976-01-01	1976	01	01	MaterialCitation
Achnanthes armillaris	(O.F.Müller) Guiry	1268921	Chromista	Bacillariophyta		Bacillariophyceae	Mastogloiales				Achnanthaceae	Achnanthes		Achnanthes armillaris		species				Diatoms (Bacillariophyta) of the Salish Sea, Northeast Pacific - Literature Review	IMERSS:HistoricalDiatomRecords:0000014				Roelofs (1983)				1983-01-01	1983	01	01	MaterialCitation
Achnanthes armillaris	(O.F.Müller) Guiry	1268921	Chromista	Bacillariophyta		Bacillariophyceae	Mastogloiales				Achnanthaceae	Achnanthes		Achnanthes armillaris		species				Diatoms (Bacillariophyta) of the Salish Sea, Northeast Pacific - Literature Review	IMERSS:HistoricalDiatomRecords:0000015				Waters et al. (1992)				1992-01-01	1992	01	01	MaterialCitation
Achnanthes armillaris	(O.F.Müller) Guiry	1268921	Chromista	Bacillariophyta		Bacillariophyceae	Mastogloiales				Achnanthaceae	Achnanthes		Achnanthes armillaris		species	IMERSS	Webber Labs	191996286	Diatoms (Bacillariophyta) of the Salish Sea, Northeast Pacific - Morphological data	IMERSS:WL-LM-33-001	WL-LM-33			Mark Webber				2021-03-07	2021	03	07	PreservedSpecimen				British Columbia	Canada	CA	48.9006	-123.4078	63
Achnanthes armillaris	(O.F.Müller) Guiry	1268921	Chromista	Bacillariophyta		Bacillariophyceae	Mastogloiales				Achnanthaceae	Achnanthes		Achnanthes armillaris		species	IMERSS	Webber Labs	191996286	Diatoms (Bacillariophyta) of the Salish Sea, Northeast Pacific - Morphological data	IMERSS:WL-SEM-30-001	WL-SEM-30			Mark Webber				2021-03-07	2021	03	07	PreservedSpecimen				British Columbia	Canada	CA	48.9006	-123.4078	63
Achnanthes brevipes var. intermedia	H.Peragallo & M.Peragallo	345067	Chromista	Bacillariophyta		Bacillariophyceae	Mastogloiales				Achnanthaceae	Achnanthes		Achnanthes brevipes	intermedia	varietas				Diatoms (Bacillariophyta) of the Salish Sea, Northeast Pacific - Literature Review	IMERSS:HistoricalDiatomRecords:0000016				Clemens (1933)				1933-01-01	1933	01	01	MaterialCitation
Achnanthes brevipes var. intermedia	H.Peragallo & M.Peragallo	345067	Chromista	Bacillariophyta		Bacillariophyceae	Mastogloiales				Achnanthaceae	Achnanthes		Achnanthes brevipes	intermedia	varietas	IMERSS	Webber Labs	192250763	Diatoms (Bacillariophyta) of the Salish Sea, Northeast Pacific - Morphological data	IMERSS:WL-LM-32-001	WL-LM-32			Mark Webber				2020-11-15	2020	11	15	PreservedSpecimen				British Columbia	Canada	CA	48.9003	-123.4074	25
Achnanthes brevipes var. intermedia	H.Peragallo & M.Peragallo	345067	Chromista	Bacillariophyta		Bacillariophyceae	Mastogloiales				Achnanthaceae	Achnanthes		Achnanthes brevipes	intermedia	varietas	IMERSS	Webber Labs	192250763	Diatoms (Bacillariophyta) of the Salish Sea, Northeast Pacific - Morphological data	IMERSS:WL-SEM-7-001	WL-SEM-7			Mark Webber				2020-11-15	2020	11	15	PreservedSpecimen				British Columbia	Canada	CA	48.9003	-123.4074	25
Achnanthes brevipes var. minor	H.Peragallo & M.Peragallo	1268897	Chromista	Bacillariophyta		Bacillariophyceae	Mastogloiales				Achnanthaceae	Achnanthes		Achnanthes brevipes	minor	varietas				Diatoms (Bacillariophyta) of the Salish Sea, Northeast Pacific - Literature Review	IMERSS:HistoricalDiatomRecords:0000017				Bailey & MacKay (1916)				1916-01-01	1916	01	01	MaterialCitation
Achnanthes cf. subconstricta	(F.Meister) K.Toyoda	1100778	Chromista	Bacillariophyta		Bacillariophyceae	Mastogloiales				Achnanthaceae	Achnanthes				genus	iNaturalist		50191595	Diatoms (Bacillariophyta) of the Salish Sea, Northeast Pacific - Morphological data					Mark Webber				2010-07-26	2010	07	26	HumanObservation				British Columbia	Canada	CA	48.9776	-123.5687	68
Achnanthes groenlandica	(Cleve) Grunow		Chromista	Bacillariophyta		Bacillariophyceae	Mastogloiales				Achnanthaceae	Achnanthes		Achnanthes groenlandica		species				Diatoms (Bacillariophyta) of the Salish Sea, Northeast Pacific - Literature Review	IMERSS:HistoricalDiatomRecords:0000018				Rao & Lewin (1976)				1976-01-01	1976	01	01	MaterialCitation
Achnanthes groenlandica	(Cleve) Grunow		Chromista	Bacillariophyta		Bacillariophyceae	Mastogloiales				Achnanthaceae	Achnanthes		Achnanthes groenlandica		species				Diatoms (Bacillariophyta) of the Salish Sea, Northeast Pacific - Literature Review	IMERSS:HistoricalDiatomRecords:0000019				Tynni (1986)				1986-01-01	1986	01	01	MaterialCitation
Achnanthes groenlandica var. meridiana	(Cleve) Grunow	1649403	Chromista	Bacillariophyta		Bacillariophyceae	Mastogloiales				Achnanthaceae	Achnanthes		Achnanthes groenlandica	meridiana	varietas	IMERSS	Webber Labs	323108312	Diatoms (Bacillariophyta) of the Salish Sea, Northeast Pacific - Morphological data	IMERSS:WL-SEM-108-001	WL-SEM-108			Mark Webber				2025-05-08	2025	05	08	PreservedSpecimen				British Columbia	Canada	CA	49.0158	-123.5838	378
Achnanthes groenlandica var. meridiana	(Cleve) Grunow	1649403	Chromista	Bacillariophyta		Bacillariophyceae	Mastogloiales				Achnanthaceae	Achnanthes		Achnanthes groenlandica	meridiana	varietas	iNaturalist		323262404	Diatoms (Bacillariophyta) of the Salish Sea, Northeast Pacific - Morphological data					Mark Webber				2021-03-07	2021	03	07	HumanObservation				British Columbia	Canada	CA	48.9007	-123.408	41
Achnanthes lemmermannii	Hustedt	1268918	Chromista	Bacillariophyta		Bacillariophyceae	Mastogloiales				Achnanthaceae	Achnanthes		Achnanthes lemmermannii		species				Diatoms (Bacillariophyta) of the Salish Sea, Northeast Pacific - Literature Review	IMERSS:HistoricalDiatomRecords:0000020				Roelofs (1983)				1983-01-01	1983	01	01	MaterialCitation
Achnanthes parvula	Kützing	996075	Chromista	Bacillariophyta		Bacillariophyceae	Mastogloiales				Achnanthaceae	Achnanthes		Achnanthes parvula		species				Diatoms (Bacillariophyta) of the Salish Sea, Northeast Pacific - Literature Review	IMERSS:HistoricalDiatomRecords:0000021				Bailey & MacKay (1916)				1916-01-01	1916	01	01	MaterialCitation
Achnanthes parvula	Kützing	996075	Chromista	Bacillariophyta		Bacillariophyceae	Mastogloiales				Achnanthaceae	Achnanthes		Achnanthes parvula		species				Diatoms (Bacillariophyta) of the Salish Sea, Northeast Pacific - Literature Review	IMERSS:HistoricalDiatomRecords:0000022				Clemens (1933)				1933-01-01	1933	01	01	MaterialCitation
Achnanthes sp.			Chromista	Bacillariophyta		Bacillariophyceae	Mastogloiales				Achnanthaceae	Achnanthes				genus	iNaturalist		4848785	Diatoms (Bacillariophyta) of the Salish Sea, Northeast Pacific - Morphological data					Mark Webber				2011-11-19				HumanObservation				British Columbia	Canada	CA	48.979603	-123.569248	114
Achnanthes sp.			Chromista	Bacillariophyta		Bacillariophyceae	Mastogloiales				Achnanthaceae	Achnanthes				genus	iNaturalist		5197598	Diatoms (Bacillariophyta) of the Salish Sea, Northeast Pacific - Morphological data					Mark Webber				2004-07-22				HumanObservation				British Columbia	Canada	CA	48.95078	-123.488996	87
Achnanthes sp.			Chromista	Bacillariophyta		Bacillariophyceae	Mastogloiales				Achnanthaceae	Achnanthes				genus	iNaturalist		50185277	Diatoms (Bacillariophyta) of the Salish Sea, Northeast Pacific - Morphological data					Mark Webber				2006-07-21				HumanObservation				British Columbia	Canada	CA	48.9945142404	-123.5850665315	45
Achnanthidium affine	(Grunow) Czarnecki	494442	Chromista	Bacillariophyta		Bacillariophyceae	Cocconeidales				Achnanthidiaceae	Achnanthidium		Achnanthidium affine		species				Diatoms (Bacillariophyta) of the Salish Sea, Northeast Pacific - Literature Review	IMERSS:HistoricalDiatomRecords:0000023				Roelofs (1983)				1983-01-01	1983	01	01	MaterialCitation
Achnanthidium exile	(Kützing) Heiberg	996081	Chromista	Bacillariophyta		Bacillariophyceae	Cocconeidales				Achnanthidiaceae	Achnanthidium		Achnanthidium exile		species				Diatoms (Bacillariophyta) of the Salish Sea, Northeast Pacific - Literature Review	IMERSS:HistoricalDiatomRecords:0000024				Bailey & MacKay (1916)				1916-01-01	1916	01	01	MaterialCitation
Achnanthidium lineare	W.Smith	1268680	Chromista	Bacillariophyta		Bacillariophyceae	Cocconeidales				Achnanthidiaceae	Achnanthidium		Achnanthidium lineare		species				Diatoms (Bacillariophyta) of the Salish Sea, Northeast Pacific - Literature Review	IMERSS:HistoricalDiatomRecords:0000025				Roelofs (1983)				1983-01-01	1983	01	01	MaterialCitation
Achnanthidium minutissimum	(Kützing) Czarnecki	345070	Chromista	Bacillariophyta		Bacillariophyceae	Cocconeidales				Achnanthidiaceae	Achnanthidium		Achnanthidium minutissimum		species				Diatoms (Bacillariophyta) of the Salish Sea, Northeast Pacific - Literature Review	IMERSS:HistoricalDiatomRecords:0000026				Bailey & MacKay (1916)				1916-01-01	1916	01	01	MaterialCitation
Achnanthidium minutissimum	(Kützing) Czarnecki	345070	Chromista	Bacillariophyta		Bacillariophyceae	Cocconeidales				Achnanthidiaceae	Achnanthidium		Achnanthidium minutissimum		species				Diatoms (Bacillariophyta) of the Salish Sea, Northeast Pacific - Literature Review	IMERSS:HistoricalDiatomRecords:0000027				Roelofs (1983)				1983-01-01	1983	01	01	MaterialCitation
Achnanthidium trinode	Ralfs		Chromista	Bacillariophyta		Bacillariophyceae	Cocconeidales				Achnanthidiaceae	Achnanthidium		Achnanthidium trinode		species				Diatoms (Bacillariophyta) of the Salish Sea, Northeast Pacific - Literature Review	IMERSS:HistoricalDiatomRecords:0000028				Tempère & Peragallo (1908)				1908-01-01	1908	01	01	MaterialCitation
Actinella punctata	F.W.Lewis	714199	Chromista	Bacillariophyta		Bacillariophyceae	Eunotiales				Eunotiaceae	Actinella		Actinella punctata		species				Diatoms (Bacillariophyta) of the Salish Sea, Northeast Pacific - Literature Review	IMERSS:HistoricalDiatomRecords:0000029				Buchanan (1966)				1966-01-01	1966	01	01	MaterialCitation
Actinocyclus curvatulus	Janisch		Chromista	Bacillariophyta		Coscinodiscophyceae	Coscinodiscales				Hemidiscaceae	Actinocyclus		Actinocyclus curvatulus		species				Diatoms (Bacillariophyta) of the Salish Sea, Northeast Pacific - Literature Review	IMERSS:HistoricalDiatomRecords:0000030				Tempère & Peragallo (1908)				1908-01-01	1908	01	01	MaterialCitation
Actinocyclus curvatulus	Janisch		Chromista	Bacillariophyta		Coscinodiscophyceae	Coscinodiscales				Hemidiscaceae	Actinocyclus		Actinocyclus curvatulus		species				Diatoms (Bacillariophyta) of the Salish Sea, Northeast Pacific - Literature Review	IMERSS:HistoricalDiatomRecords:0000031				Sancetta & Calvert (1988)				1988-01-01	1988	01	01	MaterialCitation
Actinocyclus curvatulus	Janisch		Chromista	Bacillariophyta		Coscinodiscophyceae	Coscinodiscales				Hemidiscaceae	Actinocyclus		Actinocyclus curvatulus		species				Diatoms (Bacillariophyta) of the Salish Sea, Northeast Pacific - Literature Review	IMERSS:HistoricalDiatomRecords:0000032				McQuoid & Hobson (2001)				2001-01-01	2001	01	01	MaterialCitation
Actinocyclus kuetzingii	(A.W.F.Schmidt) Simonsen	969998	Chromista	Bacillariophyta		Coscinodiscophyceae	Coscinodiscales				Hemidiscaceae	Actinocyclus		Actinocyclus kuetzingii		species				Diatoms (Bacillariophyta) of the Salish Sea, Northeast Pacific - Literature Review	IMERSS:HistoricalDiatomRecords:0000033				Bailey & MacKay (1916)				1916-01-01	1916	01	01	MaterialCitation
Actinocyclus kuetzingii	(A.W.F.Schmidt) Simonsen	969998	Chromista	Bacillariophyta		Coscinodiscophyceae	Coscinodiscales				Hemidiscaceae	Actinocyclus		Actinocyclus kuetzingii		species				Diatoms (Bacillariophyta) of the Salish Sea, Northeast Pacific - Literature Review	IMERSS:HistoricalDiatomRecords:0000034				Clemens (1933)				1933-01-01	1933	01	01	MaterialCitation
Actinocyclus kuetzingii	(A.W.F.Schmidt) Simonsen	969998	Chromista	Bacillariophyta		Coscinodiscophyceae	Coscinodiscales				Hemidiscaceae	Actinocyclus		Actinocyclus kuetzingii		species				Diatoms (Bacillariophyta) of the Salish Sea, Northeast Pacific - Literature Review	IMERSS:HistoricalDiatomRecords:0000035				Rao & Lewin (1976)				1976-01-01	1976	01	01	MaterialCitation
Actinocyclus kuetzingii	(A.W.F.Schmidt) Simonsen	969998	Chromista	Bacillariophyta		Coscinodiscophyceae	Coscinodiscales				Hemidiscaceae	Actinocyclus		Actinocyclus kuetzingii		species				Diatoms (Bacillariophyta) of the Salish Sea, Northeast Pacific - Literature Review	IMERSS:HistoricalDiatomRecords:0000036				Shim (1976)				1976-01-01	1976	01	01	MaterialCitation
Actinocyclus nebulosus	M.Peragallo		Chromista	Bacillariophyta		Coscinodiscophyceae	Coscinodiscales				Hemidiscaceae	Actinocyclus		Actinocyclus nebulosus		species				Diatoms (Bacillariophyta) of the Salish Sea, Northeast Pacific - Literature Review	IMERSS:HistoricalDiatomRecords:0000037				Tempère & Peragallo (1908)				1908-01-01	1908	01	01	MaterialCitation
Actinocyclus normanii	(W.Gregory ex Greville) Hustedt	496834	Chromista	Bacillariophyta		Coscinodiscophyceae	Coscinodiscales				Hemidiscaceae	Actinocyclus		Actinocyclus normanii		species				Diatoms (Bacillariophyta) of the Salish Sea, Northeast Pacific - Literature Review	IMERSS:HistoricalDiatomRecords:0000038				Shim (1976)				1976-01-01	1976	01	01	MaterialCitation
Actinocyclus octonarius	Ehrenberg	359990	Chromista	Bacillariophyta		Coscinodiscophyceae	Coscinodiscales				Hemidiscaceae	Actinocyclus		Actinocyclus octonarius		species				Diatoms (Bacillariophyta) of the Salish Sea, Northeast Pacific - Literature Review	IMERSS:HistoricalDiatomRecords:0000039				Gran & Angst (1931)				1931-01-01	1931	01	01	MaterialCitation
Actinocyclus octonarius	Ehrenberg	359990	Chromista	Bacillariophyta		Coscinodiscophyceae	Coscinodiscales				Hemidiscaceae	Actinocyclus		Actinocyclus octonarius		species				Diatoms (Bacillariophyta) of the Salish Sea, Northeast Pacific - Literature Review	IMERSS:HistoricalDiatomRecords:0000040				Clemens (1933)				1933-01-01	1933	01	01	MaterialCitation
Actinocyclus octonarius	Ehrenberg	359990	Chromista	Bacillariophyta		Coscinodiscophyceae	Coscinodiscales				Hemidiscaceae	Actinocyclus		Actinocyclus octonarius		species	IMERSS	Webber Labs	141130114	Diatoms (Bacillariophyta) of the Salish Sea, Northeast Pacific - Morphological data	IMERSS:WL-LM-2-001	WL-LM-2			Mark Webber				2022-09-26	2022	09	26	PreservedSpecimen				British Columbia	Canada	CA	49.0191	-123.5445	509
Actinocyclus octonarius var. tenellus	Ehrenberg		Chromista	Bacillariophyta		Coscinodiscophyceae	Coscinodiscales				Hemidiscaceae	Actinocyclus		Actinocyclus octonarius	tenellus	varietas				Diatoms (Bacillariophyta) of the Salish Sea, Northeast Pacific - Literature Review	IMERSS:HistoricalDiatomRecords:0000041				Tempère & Peragallo (1908)				1908-01-01	1908	01	01	MaterialCitation
Actinocyclus octonarius var. tenellus	Ehrenberg		Chromista	Bacillariophyta		Coscinodiscophyceae	Coscinodiscales				Hemidiscaceae	Actinocyclus		Actinocyclus octonarius	tenellus	varietas	iNaturalist		325528270	Diatoms (Bacillariophyta) of the Salish Sea, Northeast Pacific - Morphological data					Mark Webber				2025-09-29	2025	09	29	HumanObservation				British Columbia	Canada	CA	49.0102	-123.0356	31
Actinocyclus subtilis	(W.Gregory) Ralfs	969997	Chromista	Bacillariophyta		Coscinodiscophyceae	Coscinodiscales				Hemidiscaceae	Actinocyclus		Actinocyclus subtilis		species				Diatoms (Bacillariophyta) of the Salish Sea, Northeast Pacific - Literature Review	IMERSS:HistoricalDiatomRecords:0000042				Lord (1866)				1866-01-01	1866	01	01	MaterialCitation
Actinocyclus subtilis	(W.Gregory) Ralfs	969997	Chromista	Bacillariophyta		Coscinodiscophyceae	Coscinodiscales				Hemidiscaceae	Actinocyclus		Actinocyclus subtilis		species				Diatoms (Bacillariophyta) of the Salish Sea, Northeast Pacific - Literature Review	IMERSS:HistoricalDiatomRecords:0000043				Bailey & MacKay (1916)				1916-01-01	1916	01	01	MaterialCitation
Actinocyclus subtilis	(W.Gregory) Ralfs	969997	Chromista	Bacillariophyta		Coscinodiscophyceae	Coscinodiscales				Hemidiscaceae	Actinocyclus		Actinocyclus subtilis		species				Diatoms (Bacillariophyta) of the Salish Sea, Northeast Pacific - Literature Review	IMERSS:HistoricalDiatomRecords:0000044				Clemens (1933)				1933-01-01	1933	01	01	MaterialCitation
Actinocyclus subtilis	(W.Gregory) Ralfs	969997	Chromista	Bacillariophyta		Coscinodiscophyceae	Coscinodiscales				Hemidiscaceae	Actinocyclus		Actinocyclus subtilis		species				Diatoms (Bacillariophyta) of the Salish Sea, Northeast Pacific - Literature Review	IMERSS:HistoricalDiatomRecords:0000045				Roelofs (1983)				1983-01-01	1983	01	01	MaterialCitation
Actinoneis lorenziana	(Grunow) Mereschkowsky		Chromista	Bacillariophyta		Bacillariophyceae	incertae sedis				incertae sedis	Actinoneis		Actinoneis lorenziana		species				Diatoms (Bacillariophyta) of the Salish Sea, Northeast Pacific - Literature Review	IMERSS:HistoricalDiatomRecords:0000046				Bailey & MacKay (1916)				1916-01-01	1916	01	01	MaterialCitation
Actinoptychus adriaticus	Grunow	1499081	Chromista	Bacillariophyta		Coscinodiscophyceae	Coscinodiscales				Heliopeltaceae	Actinoptychus		Actinoptychus adriaticus		species				Diatoms (Bacillariophyta) of the Salish Sea, Northeast Pacific - Literature Review	IMERSS:HistoricalDiatomRecords:0000047				Buchanan (1966)				1966-01-01	1966	01	01	MaterialCitation
Actinoptychus adriaticus var. pumila	Grunow	1499082	Chromista	Bacillariophyta		Coscinodiscophyceae	Coscinodiscales				Heliopeltaceae	Actinoptychus		Actinoptychus adriaticus	pumila	varietas	IMERSS	Webber Labs	185626241	Diatoms (Bacillariophyta) of the Salish Sea, Northeast Pacific - Morphological data	IMERSS:WL-SEM-90-001	WL-SEM-90			Mark Webber				2022-06-25	2022	06	25	PreservedSpecimen				British Columbia	Canada	CA	48.9565	-123.575	99
Actinoptychus areolatus	(Ehrenberg) A.W.F.Schmidt		Chromista	Bacillariophyta		Coscinodiscophyceae	Coscinodiscales				Heliopeltaceae	Actinoptychus		Actinoptychus areolatus		species				Diatoms (Bacillariophyta) of the Salish Sea, Northeast Pacific - Literature Review	IMERSS:HistoricalDiatomRecords:0000048				Tempère & Peragallo (1908)				1908-01-01	1908	01	01	MaterialCitation
Actinoptychus maculatus	A.W.F.Schmidt		Chromista	Bacillariophyta		Coscinodiscophyceae	Coscinodiscales				Heliopeltaceae	Actinoptychus		Actinoptychus maculatus		species				Diatoms (Bacillariophyta) of the Salish Sea, Northeast Pacific - Literature Review	IMERSS:HistoricalDiatomRecords:0000049				Shim (1976)				1976-01-01	1976	01	01	MaterialCitation
Actinoptychus senarius	(Ehrenberg) Ehrenberg	475747	Chromista	Bacillariophyta		Coscinodiscophyceae	Coscinodiscales				Heliopeltaceae	Actinoptychus		Actinoptychus senarius		species	NHMUK	BOT	Diatom BM Adams TS.629		2f49aa51-30c6-4c5c-9309-f944a96f4fbf				Anon.	s.n.	4101627040	s.n.	NA				PreservedSpecimen			Sea Island	British Columbia		CA	49.2	-123.17
Actinoptychus senarius	(Ehrenberg) Ehrenberg	475747	Chromista	Bacillariophyta		Coscinodiscophyceae	Coscinodiscales				Heliopeltaceae	Actinoptychus		Actinoptychus senarius		species					MGYA00591159_Eukaryota::Bacillariophyta:Coscinodiscophyceae:Coscinodiscales:Heliopeltaceae:Actinoptychus:Actinoptychus_undulatus	https://www.ebi.ac.uk/metagenomics/samples/SRS966986					3910356907		2009-05-13	2009	05	13	MaterialSample	Saanich Inlet, Vancouver Island, BC					CA	48.6	-123.5
Actinoptychus senarius	(Ehrenberg) Ehrenberg	475747	Chromista	Bacillariophyta		Coscinodiscophyceae	Coscinodiscales				Heliopeltaceae	Actinoptychus		Actinoptychus senarius		species					MGYA00591153_Eukaryota::Bacillariophyta:Coscinodiscophyceae:Coscinodiscales:Heliopeltaceae:Actinoptychus:Actinoptychus_undulatus	https://www.ebi.ac.uk/metagenomics/samples/SRS967014					3910355834		2009-05-13	2009	05	13	MaterialSample	Saanich Inlet, Vancouver Island, BC					CA	48.6	-123.5
Actinoptychus senarius	(Ehrenberg) Ehrenberg	475747	Chromista	Bacillariophyta		Coscinodiscophyceae	Coscinodiscales				Heliopeltaceae	Actinoptychus		Actinoptychus senarius		species					MGYA00591455_Eukaryota::Bacillariophyta:Coscinodiscophyceae:Coscinodiscales:Heliopeltaceae:Actinoptychus:Actinoptychus_undulatus	https://www.ebi.ac.uk/metagenomics/samples/SRS966769					3910352025		2009-01-14	2009	01	14	MaterialSample	Saanich Inlet, Vancouver Island, BC					CA	48.6	-123.5
Actinoptychus senarius	(Ehrenberg) Ehrenberg	475747	Chromista	Bacillariophyta		Coscinodiscophyceae	Coscinodiscales				Heliopeltaceae	Actinoptychus		Actinoptychus senarius		species				Diatoms (Bacillariophyta) of the Salish Sea, Northeast Pacific - Literature Review	IMERSS:HistoricalDiatomRecords:0000050				Lord (1866)				1866-01-01	1866	01	01	MaterialCitation
Actinoptychus senarius	(Ehrenberg) Ehrenberg	475747	Chromista	Bacillariophyta		Coscinodiscophyceae	Coscinodiscales				Heliopeltaceae	Actinoptychus		Actinoptychus senarius		species				Diatoms (Bacillariophyta) of the Salish Sea, Northeast Pacific - Literature Review	IMERSS:HistoricalDiatomRecords:0000051				Tempère & Peragallo (1908)				1908-01-01	1908	01	01	MaterialCitation
Actinoptychus senarius	(Ehrenberg) Ehrenberg	475747	Chromista	Bacillariophyta		Coscinodiscophyceae	Coscinodiscales				Heliopeltaceae	Actinoptychus		Actinoptychus senarius		species				Diatoms (Bacillariophyta) of the Salish Sea, Northeast Pacific - Literature Review	IMERSS:HistoricalDiatomRecords:0000052				Bailey & MacKay (1916)				1916-01-01	1916	01	01	MaterialCitation
Actinoptychus senarius	(Ehrenberg) Ehrenberg	475747	Chromista	Bacillariophyta		Coscinodiscophyceae	Coscinodiscales				Heliopeltaceae	Actinoptychus		Actinoptychus senarius		species				Diatoms (Bacillariophyta) of the Salish Sea, Northeast Pacific - Literature Review	IMERSS:HistoricalDiatomRecords:0000053				Gran & Angst (1931)				1931-01-01	1931	01	01	MaterialCitation
Actinoptychus senarius	(Ehrenberg) Ehrenberg	475747	Chromista	Bacillariophyta		Coscinodiscophyceae	Coscinodiscales				Heliopeltaceae	Actinoptychus		Actinoptychus senarius		species				Diatoms (Bacillariophyta) of the Salish Sea, Northeast Pacific - Literature Review	IMERSS:HistoricalDiatomRecords:0000054				Phifer (1932)				1932-01-01	1932	01	01	MaterialCitation
Actinoptychus senarius	(Ehrenberg) Ehrenberg	475747	Chromista	Bacillariophyta		Coscinodiscophyceae	Coscinodiscales				Heliopeltaceae	Actinoptychus		Actinoptychus senarius		species				Diatoms (Bacillariophyta) of the Salish Sea, Northeast Pacific - Literature Review	IMERSS:HistoricalDiatomRecords:0000055				Clemens (1933)				1933-01-01	1933	01	01	MaterialCitation
Actinoptychus senarius	(Ehrenberg) Ehrenberg	475747	Chromista	Bacillariophyta		Coscinodiscophyceae	Coscinodiscales				Heliopeltaceae	Actinoptychus		Actinoptychus senarius		species				Diatoms (Bacillariophyta) of the Salish Sea, Northeast Pacific - Literature Review	IMERSS:HistoricalDiatomRecords:0000056				Gucluer & Gross (1964)				1964-01-01	1964	01	01	MaterialCitation
Actinoptychus senarius	(Ehrenberg) Ehrenberg	475747	Chromista	Bacillariophyta		Coscinodiscophyceae	Coscinodiscales				Heliopeltaceae	Actinoptychus		Actinoptychus senarius		species				Diatoms (Bacillariophyta) of the Salish Sea, Northeast Pacific - Literature Review	IMERSS:HistoricalDiatomRecords:0000057				Buchanan (1966)				1966-01-01	1966	01	01	MaterialCitation
Actinoptychus senarius	(Ehrenberg) Ehrenberg	475747	Chromista	Bacillariophyta		Coscinodiscophyceae	Coscinodiscales				Heliopeltaceae	Actinoptychus		Actinoptychus senarius		species				Diatoms (Bacillariophyta) of the Salish Sea, Northeast Pacific - Literature Review	IMERSS:HistoricalDiatomRecords:0000058				Chester et al. (1979)				1979-01-01	1979	01	01	MaterialCitation
Actinoptychus senarius	(Ehrenberg) Ehrenberg	475747	Chromista	Bacillariophyta		Coscinodiscophyceae	Coscinodiscales				Heliopeltaceae	Actinoptychus		Actinoptychus senarius		species				Diatoms (Bacillariophyta) of the Salish Sea, Northeast Pacific - Literature Review	IMERSS:HistoricalDiatomRecords:0000059				Rao & Lewin (1976)				1976-01-01	1976	01	01	MaterialCitation
Actinoptychus senarius	(Ehrenberg) Ehrenberg	475747	Chromista	Bacillariophyta		Coscinodiscophyceae	Coscinodiscales				Heliopeltaceae	Actinoptychus		Actinoptychus senarius		species				Diatoms (Bacillariophyta) of the Salish Sea, Northeast Pacific - Literature Review	IMERSS:HistoricalDiatomRecords:0000060				Shim (1976)				1976-01-01	1976	01	01	MaterialCitation
Actinoptychus senarius	(Ehrenberg) Ehrenberg	475747	Chromista	Bacillariophyta		Coscinodiscophyceae	Coscinodiscales				Heliopeltaceae	Actinoptychus		Actinoptychus senarius		species				Diatoms (Bacillariophyta) of the Salish Sea, Northeast Pacific - Literature Review	IMERSS:HistoricalDiatomRecords:0000061				Roelofs (1983)				1983-01-01	1983	01	01	MaterialCitation
Actinoptychus senarius	(Ehrenberg) Ehrenberg	475747	Chromista	Bacillariophyta		Coscinodiscophyceae	Coscinodiscales				Heliopeltaceae	Actinoptychus		Actinoptychus senarius		species				Diatoms (Bacillariophyta) of the Salish Sea, Northeast Pacific - Literature Review	IMERSS:HistoricalDiatomRecords:0000062				Tynni (1986)				1986-01-01	1986	01	01	MaterialCitation
Actinoptychus senarius	(Ehrenberg) Ehrenberg	475747	Chromista	Bacillariophyta		Coscinodiscophyceae	Coscinodiscales				Heliopeltaceae	Actinoptychus		Actinoptychus senarius		species				Diatoms (Bacillariophyta) of the Salish Sea, Northeast Pacific - Literature Review	IMERSS:HistoricalDiatomRecords:0000063				McQuoid & Hobson (1997)				1997-01-01	1997	01	01	MaterialCitation
Actinoptychus senarius	(Ehrenberg) Ehrenberg	475747	Chromista	Bacillariophyta		Coscinodiscophyceae	Coscinodiscales				Heliopeltaceae	Actinoptychus		Actinoptychus senarius		species				Diatoms (Bacillariophyta) of the Salish Sea, Northeast Pacific - Literature Review	IMERSS:HistoricalDiatomRecords:0000064				McQuoid & Hobson (2001)				2001-01-01	2001	01	01	MaterialCitation
Actinoptychus senarius	(Ehrenberg) Ehrenberg	475747	Chromista	Bacillariophyta		Coscinodiscophyceae	Coscinodiscales				Heliopeltaceae	Actinoptychus		Actinoptychus senarius		species				Diatoms (Bacillariophyta) of the Salish Sea, Northeast Pacific - Literature Review	IMERSS:HistoricalDiatomRecords:0000065				Horner et al. (2005)				2005-01-01	2005	01	01	MaterialCitation
Actinoptychus senarius	(Ehrenberg) Ehrenberg	475747	Chromista	Bacillariophyta		Coscinodiscophyceae	Coscinodiscales				Heliopeltaceae	Actinoptychus		Actinoptychus senarius		species	IMERSS	Webber Labs	5197612	Diatoms (Bacillariophyta) of the Salish Sea, Northeast Pacific - Morphological data	IMERSS:WL-LM-15-001	WL-LM-15			Mark Webber				2010-09-12	2010	09	12	PreservedSpecimen				British Columbia	Canada	CA	48.9942	-123.5854	165
Actinoptychus senarius	(Ehrenberg) Ehrenberg	475747	Chromista	Bacillariophyta		Coscinodiscophyceae	Coscinodiscales				Heliopeltaceae	Actinoptychus		Actinoptychus senarius		species	IMERSS	Webber Labs	185619579	Diatoms (Bacillariophyta) of the Salish Sea, Northeast Pacific - Morphological data	IMERSS:WL-SEM-59-001	WL-SEM-59			Mark Webber				2011-01-05	2011	01	05	PreservedSpecimen				British Columbia	Canada	CA	49.0148	-123.5877	370
Actinoptychus senarius	(Ehrenberg) Ehrenberg	475747	Chromista	Bacillariophyta		Coscinodiscophyceae	Coscinodiscales				Heliopeltaceae	Actinoptychus		Actinoptychus senarius		species	iNaturalist		4874664	Diatoms (Bacillariophyta) of the Salish Sea, Northeast Pacific - Morphological data					Mark Webber				2010-09-12	2010	09	12	HumanObservation				British Columbia	Canada	CA	48.9946	-123.586	174
Actinoptychus senarius	(Ehrenberg) Ehrenberg	475747	Chromista	Bacillariophyta		Coscinodiscophyceae	Coscinodiscales				Heliopeltaceae	Actinoptychus		Actinoptychus senarius		species	iNaturalist		185802527	Diatoms (Bacillariophyta) of the Salish Sea, Northeast Pacific - Morphological data					Mark Webber				2022-10-31	2022	10	31	HumanObservation				British Columbia	Canada	CA	48.8519	-123.3014	24
Actinoptychus senarius	(Ehrenberg) Ehrenberg	475747	Chromista	Bacillariophyta		Coscinodiscophyceae	Coscinodiscales				Heliopeltaceae	Actinoptychus		Actinoptychus senarius		species	iNaturalist		187967299	Diatoms (Bacillariophyta) of the Salish Sea, Northeast Pacific - Morphological data					Mark Webber				2021-05-30	2021	05	30	HumanObservation				British Columbia	Canada	CA	48.9946	-123.5846	11
Actinoptychus senarius	(Ehrenberg) Ehrenberg	475747	Chromista	Bacillariophyta		Coscinodiscophyceae	Coscinodiscales				Heliopeltaceae	Actinoptychus		Actinoptychus senarius		species	iNaturalist		188201552	Diatoms (Bacillariophyta) of the Salish Sea, Northeast Pacific - Morphological data					Mark Webber				2022-07-15	2022	07	15	HumanObservation				British Columbia	Canada	CA	49.0025	-123.5584	291
Actinoptychus splendens	(Shadbolt) Ralfs	493504	Chromista	Bacillariophyta		Coscinodiscophyceae	Coscinodiscales				Heliopeltaceae	Actinoptychus		Actinoptychus splendens		species				Diatoms (Bacillariophyta) of the Salish Sea, Northeast Pacific - Literature Review	IMERSS:HistoricalDiatomRecords:0000066				Gran & Angst (1931)				1931-01-01	1931	01	01	MaterialCitation
Actinoptychus splendens	(Shadbolt) Ralfs	493504	Chromista	Bacillariophyta		Coscinodiscophyceae	Coscinodiscales				Heliopeltaceae	Actinoptychus		Actinoptychus splendens		species				Diatoms (Bacillariophyta) of the Salish Sea, Northeast Pacific - Literature Review	IMERSS:HistoricalDiatomRecords:0000067				Clemens (1933)				1933-01-01	1933	01	01	MaterialCitation
Actinoptychus splendens	(Shadbolt) Ralfs	493504	Chromista	Bacillariophyta		Coscinodiscophyceae	Coscinodiscales				Heliopeltaceae	Actinoptychus		Actinoptychus splendens		species				Diatoms (Bacillariophyta) of the Salish Sea, Northeast Pacific - Literature Review	IMERSS:HistoricalDiatomRecords:0000068				Buchanan (1966)				1966-01-01	1966	01	01	MaterialCitation
Actinoptychus splendens	(Shadbolt) Ralfs	493504	Chromista	Bacillariophyta		Coscinodiscophyceae	Coscinodiscales				Heliopeltaceae	Actinoptychus		Actinoptychus splendens		species				Diatoms (Bacillariophyta) of the Salish Sea, Northeast Pacific - Literature Review	IMERSS:HistoricalDiatomRecords:0000069				Chester et al. (1979)				1979-01-01	1979	01	01	MaterialCitation
Actinoptychus splendens	(Shadbolt) Ralfs	493504	Chromista	Bacillariophyta		Coscinodiscophyceae	Coscinodiscales				Heliopeltaceae	Actinoptychus		Actinoptychus splendens		species				Diatoms (Bacillariophyta) of the Salish Sea, Northeast Pacific - Literature Review	IMERSS:HistoricalDiatomRecords:0000070				Shim (1976)				1976-01-01	1976	01	01	MaterialCitation
Actinoptychus splendens	(Shadbolt) Ralfs	493504	Chromista	Bacillariophyta		Coscinodiscophyceae	Coscinodiscales				Heliopeltaceae	Actinoptychus		Actinoptychus splendens		species				Diatoms (Bacillariophyta) of the Salish Sea, Northeast Pacific - Literature Review	IMERSS:HistoricalDiatomRecords:0000071				Roelofs (1983)				1983-01-01	1983	01	01	MaterialCitation
Actinoptychus splendens	(Shadbolt) Ralfs	493504	Chromista	Bacillariophyta		Coscinodiscophyceae	Coscinodiscales				Heliopeltaceae	Actinoptychus		Actinoptychus splendens		species				Diatoms (Bacillariophyta) of the Salish Sea, Northeast Pacific - Literature Review	IMERSS:HistoricalDiatomRecords:0000072				Sancetta & Calvert (1988)				1988-01-01	1988	01	01	MaterialCitation
Actinoptychus splendens	(Shadbolt) Ralfs	493504	Chromista	Bacillariophyta		Coscinodiscophyceae	Coscinodiscales				Heliopeltaceae	Actinoptychus		Actinoptychus splendens		species				Diatoms (Bacillariophyta) of the Salish Sea, Northeast Pacific - Literature Review	IMERSS:HistoricalDiatomRecords:0000073				McQuoid & Hobson (1997)				1997-01-01	1997	01	01	MaterialCitation
Actinoptychus splendens	(Shadbolt) Ralfs	493504	Chromista	Bacillariophyta		Coscinodiscophyceae	Coscinodiscales				Heliopeltaceae	Actinoptychus		Actinoptychus splendens		species				Diatoms (Bacillariophyta) of the Salish Sea, Northeast Pacific - Literature Review	IMERSS:HistoricalDiatomRecords:0000074				McQuoid & Hobson (2001)				2001-01-01	2001	01	01	MaterialCitation
Actinoptychus splendens	(Shadbolt) Ralfs	493504	Chromista	Bacillariophyta		Coscinodiscophyceae	Coscinodiscales				Heliopeltaceae	Actinoptychus		Actinoptychus splendens		species	IMERSS	Webber Labs	187951430	Diatoms (Bacillariophyta) of the Salish Sea, Northeast Pacific - Morphological data	IMERSS:WL-LM-8-001	WL-LM-8			Mark Webber				2021-05-30	2021	05	30	PreservedSpecimen				British Columbia	Canada	CA	48.9945	-123.585	37
Actinoptychus splendens	(Shadbolt) Ralfs	493504	Chromista	Bacillariophyta		Coscinodiscophyceae	Coscinodiscales				Heliopeltaceae	Actinoptychus		Actinoptychus splendens		species	IMERSS	Webber Labs	187951430	Diatoms (Bacillariophyta) of the Salish Sea, Northeast Pacific - Morphological data	IMERSS:WL-SEM-85-001	WL-SEM-85			Mark Webber				2021-05-30	2021	05	30	PreservedSpecimen				British Columbia	Canada	CA	48.9945	-123.585	37
Actinoptychus vulgaris	Schumann		Chromista	Bacillariophyta		Coscinodiscophyceae	Coscinodiscales				Heliopeltaceae	Actinoptychus		Actinoptychus vulgaris		species				Diatoms (Bacillariophyta) of the Salish Sea, Northeast Pacific - Literature Review	IMERSS:HistoricalDiatomRecords:0000075				Tempère & Peragallo (1908)				1908-01-01	1908	01	01	MaterialCitation
Actinoptychus vulgaris	Schumann		Chromista	Bacillariophyta		Coscinodiscophyceae	Coscinodiscales				Heliopeltaceae	Actinoptychus		Actinoptychus vulgaris		species				Diatoms (Bacillariophyta) of the Salish Sea, Northeast Pacific - Literature Review	IMERSS:HistoricalDiatomRecords:0000076				Tempère & Peragallo (1908)				1908-01-01	1908	01	01	MaterialCitation
Adlafia minuscula	(Grunow) Lange-Bertalot	987109	Chromista	Bacillariophyta		Bacillariophyceae	Cymbellales				Anomoeoneidaceae	Adlafia		Adlafia minuscula		species				Diatoms (Bacillariophyta) of the Salish Sea, Northeast Pacific - Literature Review	IMERSS:HistoricalDiatomRecords:0000077				Bailey & MacKay (1916)				1916-01-01	1916	01	01	MaterialCitation
Ambo balticus	(Simonsen) Witkowski, Lange-Bertalot & Ashworth		Chromista	Bacillariophyta		Bacillariophyceae	incertae sedis				incertae sedis	Ambo		Ambo balticus		species				Diatoms (Bacillariophyta) of the Salish Sea, Northeast Pacific - Literature Review	IMERSS:HistoricalDiatomRecords:0000078				Rao & Lewin (1976)				1976-01-01	1976	01	01	MaterialCitation
Amphicocconeis disculoides	(Hustedt) Stefano & Marino		Chromista	Bacillariophyta		Bacillariophyceae	Cocconeidales				Cocconeidaceae	Amphicocconeis		Amphicocconeis disculoides		species				Diatoms (Bacillariophyta) of the Salish Sea, Northeast Pacific - Literature Review	IMERSS:HistoricalDiatomRecords:0000079				Shim (1976)				1976-01-01	1976	01	01	MaterialCitation
Amphicocconeis disculoides	(Hustedt) Stefano & Marino		Chromista	Bacillariophyta		Bacillariophyceae	Cocconeidales				Cocconeidaceae	Amphicocconeis		Amphicocconeis disculoides		species				Diatoms (Bacillariophyta) of the Salish Sea, Northeast Pacific - Literature Review	IMERSS:HistoricalDiatomRecords:0000080				Roelofs (1983)				1983-01-01	1983	01	01	MaterialCitation
Amphicocconeis disculoides	(Hustedt) Stefano & Marino		Chromista	Bacillariophyta		Bacillariophyceae	Cocconeidales				Cocconeidaceae	Amphicocconeis		Amphicocconeis disculoides		species				Diatoms (Bacillariophyta) of the Salish Sea, Northeast Pacific - Literature Review	IMERSS:HistoricalDiatomRecords:0000081				Tynni (1986)				1986-01-01	1986	01	01	MaterialCitation
Amphipentas pentacrinus	Ehrenberg	1271531	Chromista	Bacillariophyta		Coscinodiscophyceae	Eupodiscales				Eupodiscaceae	Amphipentas		Amphipentas pentacrinus		species				Diatoms (Bacillariophyta) of the Salish Sea, Northeast Pacific - Literature Review	IMERSS:HistoricalDiatomRecords:0000082				Rao & Lewin (1976)				1976-01-01	1976	01	01	MaterialCitation
Amphitetras antediluviana	Ehrenberg	1269703	Chromista	Bacillariophyta		Coscinodiscophyceae	Eupodiscales				Odontellaceae	Amphitetras		Amphitetras antediluviana		species				Diatoms (Bacillariophyta) of the Salish Sea, Northeast Pacific - Literature Review	IMERSS:HistoricalDiatomRecords:0000083				Lord (1866)				1866-01-01	1866	01	01	MaterialCitation
Amphitetras antediluviana	Ehrenberg	1269703	Chromista	Bacillariophyta		Coscinodiscophyceae	Eupodiscales				Odontellaceae	Amphitetras		Amphitetras antediluviana		species				Diatoms (Bacillariophyta) of the Salish Sea, Northeast Pacific - Literature Review	IMERSS:HistoricalDiatomRecords:0000084				Tempère & Peragallo (1908)				1908-01-01	1908	01	01	MaterialCitation
Amphitetras antediluviana	Ehrenberg	1269703	Chromista	Bacillariophyta		Coscinodiscophyceae	Eupodiscales				Odontellaceae	Amphitetras		Amphitetras antediluviana		species				Diatoms (Bacillariophyta) of the Salish Sea, Northeast Pacific - Literature Review	IMERSS:HistoricalDiatomRecords:0000085				Bailey & MacKay (1916)				1916-01-01	1916	01	01	MaterialCitation
Amphitetras antediluviana	Ehrenberg	1269703	Chromista	Bacillariophyta		Coscinodiscophyceae	Eupodiscales				Odontellaceae	Amphitetras		Amphitetras antediluviana		species				Diatoms (Bacillariophyta) of the Salish Sea, Northeast Pacific - Literature Review	IMERSS:HistoricalDiatomRecords:0000086				Shim (1976)				1976-01-01	1976	01	01	MaterialCitation
Amphora abludens	Simonsen	1424506	Chromista	Bacillariophyta		Bacillariophyceae	Thalassiophysales				Catenulaceae	Amphora		Amphora abludens		species				Diatoms (Bacillariophyta) of the Salish Sea, Northeast Pacific - Literature Review	IMERSS:HistoricalDiatomRecords:0000087				Rao & Lewin (1976)				1976-01-01	1976	01	01	MaterialCitation
Amphora acuta	W.Gregory		Chromista	Bacillariophyta		Bacillariophyceae	Thalassiophysales				Catenulaceae	Amphora		Amphora acuta		species				Diatoms (Bacillariophyta) of the Salish Sea, Northeast Pacific - Literature Review	IMERSS:HistoricalDiatomRecords:0000088				Tempère & Peragallo (1908)				1908-01-01	1908	01	01	MaterialCitation
Amphora arcuata	A.W.F.Schmidt		Chromista	Bacillariophyta		Bacillariophyceae	Thalassiophysales				Catenulaceae	Amphora		Amphora arcuata		species				Diatoms (Bacillariophyta) of the Salish Sea, Northeast Pacific - Literature Review	IMERSS:HistoricalDiatomRecords:0000089				Tempère & Peragallo (1908)				1908-01-01	1908	01	01	MaterialCitation
Amphora arcus	W.Gregory		Chromista	Bacillariophyta		Bacillariophyceae	Thalassiophysales				Catenulaceae	Amphora		Amphora arcus		species				Diatoms (Bacillariophyta) of the Salish Sea, Northeast Pacific - Literature Review	IMERSS:HistoricalDiatomRecords:0000090				Clemens (1933)				1933-01-01	1933	01	01	MaterialCitation
Amphora arenaria	Donkin		Chromista	Bacillariophyta		Bacillariophyceae	Thalassiophysales				Catenulaceae	Amphora		Amphora arenaria		species				Diatoms (Bacillariophyta) of the Salish Sea, Northeast Pacific - Literature Review	IMERSS:HistoricalDiatomRecords:0000091				Tempère & Peragallo (1908)				1908-01-01	1908	01	01	MaterialCitation
Amphora arenicola	Grunow ex Cleve		Chromista	Bacillariophyta		Bacillariophyceae	Thalassiophysales				Catenulaceae	Amphora		Amphora arenicola		species				Diatoms (Bacillariophyta) of the Salish Sea, Northeast Pacific - Literature Review	IMERSS:HistoricalDiatomRecords:0000092				Bailey & MacKay (1916)				1916-01-01	1916	01	01	MaterialCitation
Amphora arenicola	Grunow ex Cleve		Chromista	Bacillariophyta		Bacillariophyceae	Thalassiophysales				Catenulaceae	Amphora		Amphora arenicola		species				Diatoms (Bacillariophyta) of the Salish Sea, Northeast Pacific - Literature Review	IMERSS:HistoricalDiatomRecords:0000093				Clemens (1933)				1933-01-01	1933	01	01	MaterialCitation
Amphora binodis	W.Gregory		Chromista	Bacillariophyta		Bacillariophyceae	Thalassiophysales				Catenulaceae	Amphora		Amphora binodis		species				Diatoms (Bacillariophyta) of the Salish Sea, Northeast Pacific - Literature Review	IMERSS:HistoricalDiatomRecords:0000094				Bailey & MacKay (1916)				1916-01-01	1916	01	01	MaterialCitation
Amphora binodis	W.Gregory		Chromista	Bacillariophyta		Bacillariophyceae	Thalassiophysales				Catenulaceae	Amphora		Amphora binodis		species				Diatoms (Bacillariophyta) of the Salish Sea, Northeast Pacific - Literature Review	IMERSS:HistoricalDiatomRecords:0000095				Clemens (1933)				1933-01-01	1933	01	01	MaterialCitation
Amphora cf. helenensis			Chromista	Bacillariophyta		Bacillariophyceae	Thalassiophysales				Catenulaceae	Amphora				genus	IMERSS			Diatoms (Bacillariophyta) of the Salish Sea, Northeast Pacific - Jackman et al. 2025	ENA:ERS21395352-rbcL-ASV316	ENA:ERS21395352			Mark Webber, Siobhan Schenck & Arjan van Asselt				2021-03-07				MaterialSample	Montague Harbour Marine Provincial Park (Hulq'umi'num: 'Sumnuw')		Galiano Island	British Columbia	Canada	CA	48.900714	-123.407906	50			Coordinates mapped based on precise location of study area
Amphora cf. helenensis			Chromista	Bacillariophyta		Bacillariophyceae	Thalassiophysales				Catenulaceae	Amphora				genus	IMERSS			Diatoms (Bacillariophyta) of the Salish Sea, Northeast Pacific - Jackman et al. 2025	ENA:ERS21395369-rbcL-ASV316	ENA:ERS21395369			Mark Webber, Siobhan Schenck & Arjan van Asselt				2021-03-07				MaterialSample	Montague Harbour Marine Provincial Park (Hulq'umi'num: 'Sumnuw')		Galiano Island	British Columbia	Canada	CA	48.900714	-123.407906	50			Coordinates mapped based on precise location of study area
Amphora cf. vixvisibilis	Chunlian Li & Witkowski		Chromista	Bacillariophyta		Bacillariophyceae	Thalassiophysales				Catenulaceae	Amphora				genus	IMERSS			Diatoms (Bacillariophyta) of the Salish Sea, Northeast Pacific - BioBlitz 2023	ENA:ERS27214058-rbcL-1	ENA:ERS27214058			Arjan van Asselt, Henry McGee, Zach Montieth, Laura Parfrey				2023-05-26	2023	05	26	MaterialSample	Retreat Cove		Galiano Island	British Columbia	Canada	CA	48.9407	-123.5019	100	Andrew Simon		Coordinates mapped based on precise locations of BioBlitz sampling sites		epiphytic on Ceramothamnion pacificum	-3.1 m
Amphora cf. vixvisibilis	Chunlian Li & Witkowski		Chromista	Bacillariophyta		Bacillariophyceae	Thalassiophysales				Catenulaceae	Amphora				genus	IMERSS			Diatoms (Bacillariophyta) of the Salish Sea, Northeast Pacific - BioBlitz 2023	ENA:ERS27214059-rbcL-2	ENA:ERS27214059			Arjan van Asselt, Henry McGee, Zach Montieth, Laura Parfrey				2023-05-26	2023	05	26	MaterialSample	Retreat Cove		Galiano Island	British Columbia	Canada	CA	48.9407	-123.5019	100	Andrew Simon		Coordinates mapped based on precise locations of BioBlitz sampling sites		epiphytic on Costaria costata	-4.3 m
Amphora cf. vixvisibilis	Chunlian Li & Witkowski		Chromista	Bacillariophyta		Bacillariophyceae	Thalassiophysales				Catenulaceae	Amphora				genus	IMERSS			Diatoms (Bacillariophyta) of the Salish Sea, Northeast Pacific - BioBlitz 2023	ENA:ERS27214060-rbcL-3	ENA:ERS27214060			Arjan van Asselt, Henry McGee, Zach Montieth, Laura Parfrey				2023-05-26	2023	05	26	MaterialSample	Retreat Cove		Galiano Island	British Columbia	Canada	CA	48.9407	-123.5019	100	Andrew Simon		Coordinates mapped based on precise locations of BioBlitz sampling sites		epiphytic on Sarcodiotheca gaudichaudii	-2.8 m
Amphora cf. vixvisibilis	Chunlian Li & Witkowski		Chromista	Bacillariophyta		Bacillariophyceae	Thalassiophysales				Catenulaceae	Amphora				genus	IMERSS			Diatoms (Bacillariophyta) of the Salish Sea, Northeast Pacific - BioBlitz 2023	ENA:ERS27214061-rbcL-4	ENA:ERS27214061			Arjan van Asselt, Henry McGee, Zach Montieth, Laura Parfrey				2023-05-26	2023	05	26	MaterialSample	Retreat Cove		Galiano Island	British Columbia	Canada	CA	48.9407	-123.5019	100	Andrew Simon		Coordinates mapped based on precise locations of BioBlitz sampling sites		on sand casting of a moon snail	-4.3 m
Amphora cf. vixvisibilis	Chunlian Li & Witkowski		Chromista	Bacillariophyta		Bacillariophyceae	Thalassiophysales				Catenulaceae	Amphora				genus	IMERSS			Diatoms (Bacillariophyta) of the Salish Sea, Northeast Pacific - BioBlitz 2023	ENA:ERS27214062-rbcL-5	ENA:ERS27214062			Arjan van Asselt, Henry McGee, Zach Montieth, Laura Parfrey				2023-05-26	2023	05	26	MaterialSample	Retreat Cove		Galiano Island	British Columbia	Canada	CA	48.9407	-123.5019	100	Andrew Simon		Coordinates mapped based on precise locations of BioBlitz sampling sites		epiphytic on Ceramothamnion pacificum	-3.1 m
Amphora cf. vixvisibilis	Chunlian Li & Witkowski		Chromista	Bacillariophyta		Bacillariophyceae	Thalassiophysales				Catenulaceae	Amphora				genus	IMERSS			Diatoms (Bacillariophyta) of the Salish Sea, Northeast Pacific - BioBlitz 2023	ENA:ERS27214063-rbcL-6	ENA:ERS27214063			Arjan van Asselt, Henry McGee, Zach Montieth, Laura Parfrey				2023-05-26	2023	05	26	MaterialSample	Retreat Cove		Galiano Island	British Columbia	Canada	CA	48.9407	-123.5019	100	Andrew Simon		Coordinates mapped based on precise locations of BioBlitz sampling sites		epiphytic on Polyneura latissima	-4.3 m
Amphora cf. vixvisibilis	Chunlian Li & Witkowski		Chromista	Bacillariophyta		Bacillariophyceae	Thalassiophysales				Catenulaceae	Amphora				genus	IMERSS			Diatoms (Bacillariophyta) of the Salish Sea, Northeast Pacific - BioBlitz 2023	ENA:ERS27214064-rbcL-7	ENA:ERS27214064			Arjan van Asselt, Henry McGee, Zach Montieth, Laura Parfrey				2023-05-26	2023	05	26	MaterialSample	Retreat Cove		Galiano Island	British Columbia	Canada	CA	48.9407	-123.5019	100	Andrew Simon		Coordinates mapped based on precise locations of BioBlitz sampling sites		epiphytic on Saccharina latissima	-3.7 m
Amphora cf. vixvisibilis	Chunlian Li & Witkowski		Chromista	Bacillariophyta		Bacillariophyceae	Thalassiophysales				Catenulaceae	Amphora				genus	IMERSS			Diatoms (Bacillariophyta) of the Salish Sea, Northeast Pacific - BioBlitz 2023	ENA:ERS27214065-rbcL-8	ENA:ERS27214065			Arjan van Asselt, Henry McGee, Zach Montieth, Laura Parfrey				2023-05-26	2023	05	26	MaterialSample	Retreat Cove		Galiano Island	British Columbia	Canada	CA	48.9407	-123.5019	100	Andrew Simon		Coordinates mapped based on precise locations of BioBlitz sampling sites		epiphytic on Saccharina latissima	-3.7 m
Amphora cf. vixvisibilis	Chunlian Li & Witkowski		Chromista	Bacillariophyta		Bacillariophyceae	Thalassiophysales				Catenulaceae	Amphora				genus	IMERSS			Diatoms (Bacillariophyta) of the Salish Sea, Northeast Pacific - BioBlitz 2023	ENA:ERS27214066-rbcL-9	ENA:ERS27214066			Arjan van Asselt, Henry McGee, Zach Montieth, Laura Parfrey				2023-05-26	2023	05	26	MaterialSample	Retreat Cove		Galiano Island	British Columbia	Canada	CA	48.9407	-123.5019	100	Andrew Simon		Coordinates mapped based on precise locations of BioBlitz sampling sites		epiphytic on Ulva expansa	-3.7 m
Amphora cf. vixvisibilis	Chunlian Li & Witkowski		Chromista	Bacillariophyta		Bacillariophyceae	Thalassiophysales				Catenulaceae	Amphora				genus	IMERSS			Diatoms (Bacillariophyta) of the Salish Sea, Northeast Pacific - BioBlitz 2023	ENA:ERS27214067-rbcL-10	ENA:ERS27214067			Arjan van Asselt, Henry McGee, Zach Montieth, Laura Parfrey				2023-05-27	2023	05	27	MaterialSample	Spanish Hills wharf		Galiano Island	British Columbia	Canada	CA	48.9956	-123.5861	15	Andrew Simon		Coordinates mapped based on precise locations of BioBlitz sampling sites		epiphytic on Ulva sp.
Amphora cf. vixvisibilis	Chunlian Li & Witkowski		Chromista	Bacillariophyta		Bacillariophyceae	Thalassiophysales				Catenulaceae	Amphora				genus	IMERSS			Diatoms (Bacillariophyta) of the Salish Sea, Northeast Pacific - BioBlitz 2023	ENA:ERS27214068-rbcL-11	ENA:ERS27214068			Arjan van Asselt, Henry McGee, Zach Montieth, Laura Parfrey				2023-05-27	2023	05	27	MaterialSample	Spanish Hills wharf		Galiano Island	British Columbia	Canada	CA	48.9956	-123.5861	15	Andrew Simon		Coordinates mapped based on precise locations of BioBlitz sampling sites		epiphytic on Sarcodiotheca furcata	-13 m
Amphora cf. vixvisibilis	Chunlian Li & Witkowski		Chromista	Bacillariophyta		Bacillariophyceae	Thalassiophysales				Catenulaceae	Amphora				genus	IMERSS			Diatoms (Bacillariophyta) of the Salish Sea, Northeast Pacific - BioBlitz 2023	ENA:ERS27214069-rbcL-12	ENA:ERS27214069			Arjan van Asselt, Henry McGee, Zach Montieth, Laura Parfrey				2023-05-27	2023	05	27	MaterialSample	Spanish Hills wharf		Galiano Island	British Columbia	Canada	CA	48.9956	-123.5861	15	Andrew Simon		Coordinates mapped based on precise locations of BioBlitz sampling sites		epiphytic on unknown
Amphora cf. vixvisibilis	Chunlian Li & Witkowski		Chromista	Bacillariophyta		Bacillariophyceae	Thalassiophysales				Catenulaceae	Amphora				genus	IMERSS			Diatoms (Bacillariophyta) of the Salish Sea, Northeast Pacific - BioBlitz 2023	ENA:ERS27214070-rbcL-13	ENA:ERS27214070			Arjan van Asselt, Henry McGee, Zach Montieth, Laura Parfrey				2023-05-27	2023	05	27	MaterialSample	Spanish Hills wharf		Galiano Island	British Columbia	Canada	CA	48.9956	-123.5861	15	Andrew Simon		Coordinates mapped based on precise locations of BioBlitz sampling sites		epiphytic on Zostera marina
Amphora cingulata	Cleve		Chromista	Bacillariophyta		Bacillariophyceae	Thalassiophysales				Catenulaceae	Amphora		Amphora cingulata		species				Diatoms (Bacillariophyta) of the Salish Sea, Northeast Pacific - Literature Review	IMERSS:HistoricalDiatomRecords:0000096				Tempère & Peragallo (1908)				1908-01-01	1908	01	01	MaterialCitation
Amphora costata var. inflata	W.Smith		Chromista	Bacillariophyta		Bacillariophyceae	Thalassiophysales				Catenulaceae	Amphora		Amphora costata	inflata	varietas				Diatoms (Bacillariophyta) of the Salish Sea, Northeast Pacific - Literature Review	IMERSS:HistoricalDiatomRecords:0000097				Tempère & Peragallo (1908)				1908-01-01	1908	01	01	MaterialCitation
Amphora dubia	W.Gregory		Chromista	Bacillariophyta		Bacillariophyceae	Thalassiophysales				Catenulaceae	Amphora		Amphora dubia		species				Diatoms (Bacillariophyta) of the Salish Sea, Northeast Pacific - Literature Review	IMERSS:HistoricalDiatomRecords:0000098				Bailey & MacKay (1916)				1916-01-01	1916	01	01	MaterialCitation
Amphora dubia	W.Gregory		Chromista	Bacillariophyta		Bacillariophyceae	Thalassiophysales				Catenulaceae	Amphora		Amphora dubia		species				Diatoms (Bacillariophyta) of the Salish Sea, Northeast Pacific - Literature Review	IMERSS:HistoricalDiatomRecords:0000099				Clemens (1933)				1933-01-01	1933	01	01	MaterialCitation
Amphora graeffeana	Hendey	970170	Chromista	Bacillariophyta		Bacillariophyceae	Thalassiophysales				Catenulaceae	Amphora		Amphora graeffeana		species				Diatoms (Bacillariophyta) of the Salish Sea, Northeast Pacific - Literature Review	IMERSS:HistoricalDiatomRecords:0000100				Shim (1976)				1976-01-01	1976	01	01	MaterialCitation
Amphora helenensis	Giffen	1424507	Chromista	Bacillariophyta		Bacillariophyceae	Thalassiophysales				Catenulaceae	Amphora		Amphora helenensis		species	IMERSS			Diatoms (Bacillariophyta) of the Salish Sea, Northeast Pacific - BioBlitz 2023	ENA:ERS27214058-rbcL-14	ENA:ERS27214058			Arjan van Asselt, Henry McGee, Zach Montieth, Laura Parfrey				2023-05-26	2023	05	26	MaterialSample	Retreat Cove		Galiano Island	British Columbia	Canada	CA	48.9407	-123.5019	100	Andrew Simon		Coordinates mapped based on precise locations of BioBlitz sampling sites		epiphytic on Ceramothamnion pacificum	-3.1 m
Amphora helenensis	Giffen	1424507	Chromista	Bacillariophyta		Bacillariophyceae	Thalassiophysales				Catenulaceae	Amphora		Amphora helenensis		species	IMERSS			Diatoms (Bacillariophyta) of the Salish Sea, Northeast Pacific - BioBlitz 2023	ENA:ERS27214059-rbcL-15	ENA:ERS27214059			Arjan van Asselt, Henry McGee, Zach Montieth, Laura Parfrey				2023-05-26	2023	05	26	MaterialSample	Retreat Cove		Galiano Island	British Columbia	Canada	CA	48.9407	-123.5019	100	Andrew Simon		Coordinates mapped based on precise locations of BioBlitz sampling sites		epiphytic on Costaria costata	-4.3 m
Amphora helenensis	Giffen	1424507	Chromista	Bacillariophyta		Bacillariophyceae	Thalassiophysales				Catenulaceae	Amphora		Amphora helenensis		species	IMERSS			Diatoms (Bacillariophyta) of the Salish Sea, Northeast Pacific - BioBlitz 2023	ENA:ERS27214060-rbcL-16	ENA:ERS27214060			Arjan van Asselt, Henry McGee, Zach Montieth, Laura Parfrey				2023-05-26	2023	05	26	MaterialSample	Retreat Cove		Galiano Island	British Columbia	Canada	CA	48.9407	-123.5019	100	Andrew Simon		Coordinates mapped based on precise locations of BioBlitz sampling sites		epiphytic on Sarcodiotheca gaudichaudii	-2.8 m
Amphora helenensis	Giffen	1424507	Chromista	Bacillariophyta		Bacillariophyceae	Thalassiophysales				Catenulaceae	Amphora		Amphora helenensis		species	IMERSS			Diatoms (Bacillariophyta) of the Salish Sea, Northeast Pacific - BioBlitz 2023	ENA:ERS27214061-rbcL-17	ENA:ERS27214061			Arjan van Asselt, Henry McGee, Zach Montieth, Laura Parfrey				2023-05-26	2023	05	26	MaterialSample	Retreat Cove		Galiano Island	British Columbia	Canada	CA	48.9407	-123.5019	100	Andrew Simon		Coordinates mapped based on precise locations of BioBlitz sampling sites		on sand casting of a moon snail	-4.3 m
Amphora helenensis	Giffen	1424507	Chromista	Bacillariophyta		Bacillariophyceae	Thalassiophysales				Catenulaceae	Amphora		Amphora helenensis		species	IMERSS			Diatoms (Bacillariophyta) of the Salish Sea, Northeast Pacific - BioBlitz 2023	ENA:ERS27214062-rbcL-18	ENA:ERS27214062			Arjan van Asselt, Henry McGee, Zach Montieth, Laura Parfrey				2023-05-26	2023	05	26	MaterialSample	Retreat Cove		Galiano Island	British Columbia	Canada	CA	48.9407	-123.5019	100	Andrew Simon		Coordinates mapped based on precise locations of BioBlitz sampling sites		epiphytic on Ceramothamnion pacificum	-3.1 m
Amphora helenensis	Giffen	1424507	Chromista	Bacillariophyta		Bacillariophyceae	Thalassiophysales				Catenulaceae	Amphora		Amphora helenensis		species	IMERSS			Diatoms (Bacillariophyta) of the Salish Sea, Northeast Pacific - BioBlitz 2023	ENA:ERS27214063-rbcL-19	ENA:ERS27214063			Arjan van Asselt, Henry McGee, Zach Montieth, Laura Parfrey				2023-05-26	2023	05	26	MaterialSample	Retreat Cove		Galiano Island	British Columbia	Canada	CA	48.9407	-123.5019	100	Andrew Simon		Coordinates mapped based on precise locations of BioBlitz sampling sites		epiphytic on Polyneura latissima	-4.3 m
Amphora helenensis	Giffen	1424507	Chromista	Bacillariophyta		Bacillariophyceae	Thalassiophysales				Catenulaceae	Amphora		Amphora helenensis		species	IMERSS			Diatoms (Bacillariophyta) of the Salish Sea, Northeast Pacific - BioBlitz 2023	ENA:ERS27214064-rbcL-20	ENA:ERS27214064			Arjan van Asselt, Henry McGee, Zach Montieth, Laura Parfrey				2023-05-26	2023	05	26	MaterialSample	Retreat Cove		Galiano Island	British Columbia	Canada	CA	48.9407	-123.5019	100	Andrew Simon		Coordinates mapped based on precise locations of BioBlitz sampling sites		epiphytic on Saccharina latissima	-3.7 m
Amphora helenensis	Giffen	1424507	Chromista	Bacillariophyta		Bacillariophyceae	Thalassiophysales				Catenulaceae	Amphora		Amphora helenensis		species	IMERSS			Diatoms (Bacillariophyta) of the Salish Sea, Northeast Pacific - BioBlitz 2023	ENA:ERS27214065-rbcL-21	ENA:ERS27214065			Arjan van Asselt, Henry McGee, Zach Montieth, Laura Parfrey				2023-05-26	2023	05	26	MaterialSample	Retreat Cove		Galiano Island	British Columbia	Canada	CA	48.9407	-123.5019	100	Andrew Simon		Coordinates mapped based on precise locations of BioBlitz sampling sites		epiphytic on Saccharina latissima	-3.7 m
Amphora helenensis	Giffen	1424507	Chromista	Bacillariophyta		Bacillariophyceae	Thalassiophysales				Catenulaceae	Amphora		Amphora helenensis		species	IMERSS			Diatoms (Bacillariophyta) of the Salish Sea, Northeast Pacific - BioBlitz 2023	ENA:ERS27214066-rbcL-22	ENA:ERS27214066			Arjan van Asselt, Henry McGee, Zach Montieth, Laura Parfrey				2023-05-26	2023	05	26	MaterialSample	Retreat Cove		Galiano Island	British Columbia	Canada	CA	48.9407	-123.5019	100	Andrew Simon		Coordinates mapped based on precise locations of BioBlitz sampling sites		epiphytic on Ulva expansa	-3.7 m
Amphora helenensis	Giffen	1424507	Chromista	Bacillariophyta		Bacillariophyceae	Thalassiophysales				Catenulaceae	Amphora		Amphora helenensis		species	IMERSS			Diatoms (Bacillariophyta) of the Salish Sea, Northeast Pacific - BioBlitz 2023	ENA:ERS27214067-rbcL-23	ENA:ERS27214067			Arjan van Asselt, Henry McGee, Zach Montieth, Laura Parfrey				2023-05-27	2023	05	27	MaterialSample	Spanish Hills wharf		Galiano Island	British Columbia	Canada	CA	48.9956	-123.5861	15	Andrew Simon		Coordinates mapped based on precise locations of BioBlitz sampling sites		epiphytic on Ulva sp.
Amphora helenensis	Giffen	1424507	Chromista	Bacillariophyta		Bacillariophyceae	Thalassiophysales				Catenulaceae	Amphora		Amphora helenensis		species	IMERSS			Diatoms (Bacillariophyta) of the Salish Sea, Northeast Pacific - BioBlitz 2023	ENA:ERS27214068-rbcL-24	ENA:ERS27214068			Arjan van Asselt, Henry McGee, Zach Montieth, Laura Parfrey				2023-05-27	2023	05	27	MaterialSample	Spanish Hills wharf		Galiano Island	British Columbia	Canada	CA	48.9956	-123.5861	15	Andrew Simon		Coordinates mapped based on precise locations of BioBlitz sampling sites		epiphytic on Sarcodiotheca furcata	-13 m
Amphora helenensis	Giffen	1424507	Chromista	Bacillariophyta		Bacillariophyceae	Thalassiophysales				Catenulaceae	Amphora		Amphora helenensis		species	IMERSS			Diatoms (Bacillariophyta) of the Salish Sea, Northeast Pacific - BioBlitz 2023	ENA:ERS27214069-rbcL-25	ENA:ERS27214069			Arjan van Asselt, Henry McGee, Zach Montieth, Laura Parfrey				2023-05-27	2023	05	27	MaterialSample	Spanish Hills wharf		Galiano Island	British Columbia	Canada	CA	48.9956	-123.5861	15	Andrew Simon		Coordinates mapped based on precise locations of BioBlitz sampling sites		epiphytic on unknown
Amphora helenensis	Giffen	1424507	Chromista	Bacillariophyta		Bacillariophyceae	Thalassiophysales				Catenulaceae	Amphora		Amphora helenensis		species	IMERSS			Diatoms (Bacillariophyta) of the Salish Sea, Northeast Pacific - BioBlitz 2023	ENA:ERS27214070-rbcL-26	ENA:ERS27214070			Arjan van Asselt, Henry McGee, Zach Montieth, Laura Parfrey				2023-05-27	2023	05	27	MaterialSample	Spanish Hills wharf		Galiano Island	British Columbia	Canada	CA	48.9956	-123.5861	15	Andrew Simon		Coordinates mapped based on precise locations of BioBlitz sampling sites		epiphytic on Zostera marina
Amphora helenensis	Giffen	1424507	Chromista	Bacillariophyta		Bacillariophyceae	Thalassiophysales				Catenulaceae	Amphora		Amphora helenensis		species	IMERSS			Diatoms (Bacillariophyta) of the Salish Sea, Northeast Pacific - BioBlitz 2023	ENA:ERS27214058-rbcL-27	ENA:ERS27214058			Arjan van Asselt, Henry McGee, Zach Montieth, Laura Parfrey				2023-05-26	2023	05	26	MaterialSample	Retreat Cove		Galiano Island	British Columbia	Canada	CA	48.9407	-123.5019	100	Andrew Simon		Coordinates mapped based on precise locations of BioBlitz sampling sites		epiphytic on Ceramothamnion pacificum	-3.1 m
Amphora helenensis	Giffen	1424507	Chromista	Bacillariophyta		Bacillariophyceae	Thalassiophysales				Catenulaceae	Amphora		Amphora helenensis		species	IMERSS			Diatoms (Bacillariophyta) of the Salish Sea, Northeast Pacific - BioBlitz 2023	ENA:ERS27214059-rbcL-28	ENA:ERS27214059			Arjan van Asselt, Henry McGee, Zach Montieth, Laura Parfrey				2023-05-26	2023	05	26	MaterialSample	Retreat Cove		Galiano Island	British Columbia	Canada	CA	48.9407	-123.5019	100	Andrew Simon		Coordinates mapped based on precise locations of BioBlitz sampling sites		epiphytic on Costaria costata	-4.3 m
Amphora helenensis	Giffen	1424507	Chromista	Bacillariophyta		Bacillariophyceae	Thalassiophysales				Catenulaceae	Amphora		Amphora helenensis		species	IMERSS			Diatoms (Bacillariophyta) of the Salish Sea, Northeast Pacific - BioBlitz 2023	ENA:ERS27214060-rbcL-29	ENA:ERS27214060			Arjan van Asselt, Henry McGee, Zach Montieth, Laura Parfrey				2023-05-26	2023	05	26	MaterialSample	Retreat Cove		Galiano Island	British Columbia	Canada	CA	48.9407	-123.5019	100	Andrew Simon		Coordinates mapped based on precise locations of BioBlitz sampling sites		epiphytic on Sarcodiotheca gaudichaudii	-2.8 m
Amphora helenensis	Giffen	1424507	Chromista	Bacillariophyta		Bacillariophyceae	Thalassiophysales				Catenulaceae	Amphora		Amphora helenensis		species	IMERSS			Diatoms (Bacillariophyta) of the Salish Sea, Northeast Pacific - BioBlitz 2023	ENA:ERS27214061-rbcL-30	ENA:ERS27214061			Arjan van Asselt, Henry McGee, Zach Montieth, Laura Parfrey				2023-05-26	2023	05	26	MaterialSample	Retreat Cove		Galiano Island	British Columbia	Canada	CA	48.9407	-123.5019	100	Andrew Simon		Coordinates mapped based on precise locations of BioBlitz sampling sites		on sand casting of a moon snail	-4.3 m
Amphora helenensis	Giffen	1424507	Chromista	Bacillariophyta		Bacillariophyceae	Thalassiophysales				Catenulaceae	Amphora		Amphora helenensis		species	IMERSS			Diatoms (Bacillariophyta) of the Salish Sea, Northeast Pacific - BioBlitz 2023	ENA:ERS27214062-rbcL-31	ENA:ERS27214062			Arjan van Asselt, Henry McGee, Zach Montieth, Laura Parfrey				2023-05-26	2023	05	26	MaterialSample	Retreat Cove		Galiano Island	British Columbia	Canada	CA	48.9407	-123.5019	100	Andrew Simon		Coordinates mapped based on precise locations of BioBlitz sampling sites		epiphytic on Ceramothamnion pacificum	-3.1 m
Amphora helenensis	Giffen	1424507	Chromista	Bacillariophyta		Bacillariophyceae	Thalassiophysales				Catenulaceae	Amphora		Amphora helenensis		species	IMERSS			Diatoms (Bacillariophyta) of the Salish Sea, Northeast Pacific - BioBlitz 2023	ENA:ERS27214063-rbcL-32	ENA:ERS27214063			Arjan van Asselt, Henry McGee, Zach Montieth, Laura Parfrey				2023-05-26	2023	05	26	MaterialSample	Retreat Cove		Galiano Island	British Columbia	Canada	CA	48.9407	-123.5019	100	Andrew Simon		Coordinates mapped based on precise locations of BioBlitz sampling sites		epiphytic on Polyneura latissima	-4.3 m
Amphora helenensis	Giffen	1424507	Chromista	Bacillariophyta		Bacillariophyceae	Thalassiophysales				Catenulaceae	Amphora		Amphora helenensis		species	IMERSS			Diatoms (Bacillariophyta) of the Salish Sea, Northeast Pacific - BioBlitz 2023	ENA:ERS27214064-rbcL-33	ENA:ERS27214064			Arjan van Asselt, Henry McGee, Zach Montieth, Laura Parfrey				2023-05-26	2023	05	26	MaterialSample	Retreat Cove		Galiano Island	British Columbia	Canada	CA	48.9407	-123.5019	100	Andrew Simon		Coordinates mapped based on precise locations of BioBlitz sampling sites		epiphytic on Saccharina latissima	-3.7 m
Amphora helenensis	Giffen	1424507	Chromista	Bacillariophyta		Bacillariophyceae	Thalassiophysales				Catenulaceae	Amphora		Amphora helenensis		species	IMERSS			Diatoms (Bacillariophyta) of the Salish Sea, Northeast Pacific - BioBlitz 2023	ENA:ERS27214065-rbcL-34	ENA:ERS27214065			Arjan van Asselt, Henry McGee, Zach Montieth, Laura Parfrey				2023-05-26	2023	05	26	MaterialSample	Retreat Cove		Galiano Island	British Columbia	Canada	CA	48.9407	-123.5019	100	Andrew Simon		Coordinates mapped based on precise locations of BioBlitz sampling sites		epiphytic on Saccharina latissima	-3.7 m
Amphora helenensis	Giffen	1424507	Chromista	Bacillariophyta		Bacillariophyceae	Thalassiophysales				Catenulaceae	Amphora		Amphora helenensis		species	IMERSS			Diatoms (Bacillariophyta) of the Salish Sea, Northeast Pacific - BioBlitz 2023	ENA:ERS27214066-rbcL-35	ENA:ERS27214066			Arjan van Asselt, Henry McGee, Zach Montieth, Laura Parfrey				2023-05-26	2023	05	26	MaterialSample	Retreat Cove		Galiano Island	British Columbia	Canada	CA	48.9407	-123.5019	100	Andrew Simon		Coordinates mapped based on precise locations of BioBlitz sampling sites		epiphytic on Ulva expansa	-3.7 m
Amphora helenensis	Giffen	1424507	Chromista	Bacillariophyta		Bacillariophyceae	Thalassiophysales				Catenulaceae	Amphora		Amphora helenensis		species	IMERSS			Diatoms (Bacillariophyta) of the Salish Sea, Northeast Pacific - BioBlitz 2023	ENA:ERS27214067-rbcL-36	ENA:ERS27214067			Arjan van Asselt, Henry McGee, Zach Montieth, Laura Parfrey				2023-05-27	2023	05	27	MaterialSample	Spanish Hills wharf		Galiano Island	British Columbia	Canada	CA	48.9956	-123.5861	15	Andrew Simon		Coordinates mapped based on precise locations of BioBlitz sampling sites		epiphytic on Ulva sp.
Amphora helenensis	Giffen	1424507	Chromista	Bacillariophyta		Bacillariophyceae	Thalassiophysales				Catenulaceae	Amphora		Amphora helenensis		species	IMERSS			Diatoms (Bacillariophyta) of the Salish Sea, Northeast Pacific - BioBlitz 2023	ENA:ERS27214068-rbcL-37	ENA:ERS27214068			Arjan van Asselt, Henry McGee, Zach Montieth, Laura Parfrey				2023-05-27	2023	05	27	MaterialSample	Spanish Hills wharf		Galiano Island	British Columbia	Canada	CA	48.9956	-123.5861	15	Andrew Simon		Coordinates mapped based on precise locations of BioBlitz sampling sites		epiphytic on Sarcodiotheca furcata	-13 m
Amphora helenensis	Giffen	1424507	Chromista	Bacillariophyta		Bacillariophyceae	Thalassiophysales				Catenulaceae	Amphora		Amphora helenensis		species	IMERSS			Diatoms (Bacillariophyta) of the Salish Sea, Northeast Pacific - BioBlitz 2023	ENA:ERS27214069-rbcL-38	ENA:ERS27214069			Arjan van Asselt, Henry McGee, Zach Montieth, Laura Parfrey				2023-05-27	2023	05	27	MaterialSample	Spanish Hills wharf		Galiano Island	British Columbia	Canada	CA	48.9956	-123.5861	15	Andrew Simon		Coordinates mapped based on precise locations of BioBlitz sampling sites		epiphytic on unknown
Amphora helenensis	Giffen	1424507	Chromista	Bacillariophyta		Bacillariophyceae	Thalassiophysales				Catenulaceae	Amphora		Amphora helenensis		species	IMERSS			Diatoms (Bacillariophyta) of the Salish Sea, Northeast Pacific - BioBlitz 2023	ENA:ERS27214070-rbcL-39	ENA:ERS27214070			Arjan van Asselt, Henry McGee, Zach Montieth, Laura Parfrey				2023-05-27	2023	05	27	MaterialSample	Spanish Hills wharf		Galiano Island	British Columbia	Canada	CA	48.9956	-123.5861	15	Andrew Simon		Coordinates mapped based on precise locations of BioBlitz sampling sites		epiphytic on Zostera marina
Amphora laevis	W.Gregory	996110	Chromista	Bacillariophyta		Bacillariophyceae	Thalassiophysales				Catenulaceae	Amphora		Amphora laevis		species				Diatoms (Bacillariophyta) of the Salish Sea, Northeast Pacific - Literature Review	IMERSS:HistoricalDiatomRecords:0000101				Rao & Lewin (1976)				1976-01-01	1976	01	01	MaterialCitation
Amphora laevissima	W.Gregory		Chromista	Bacillariophyta		Bacillariophyceae	Thalassiophysales				Catenulaceae	Amphora		Amphora laevissima		species				Diatoms (Bacillariophyta) of the Salish Sea, Northeast Pacific - Literature Review	IMERSS:HistoricalDiatomRecords:0000102				Rao & Lewin (1976)				1976-01-01	1976	01	01	MaterialCitation
Amphora lanceolata	Ehrenberg		Chromista	Bacillariophyta		Bacillariophyceae	Thalassiophysales				Catenulaceae	Amphora		Amphora lanceolata		species				Diatoms (Bacillariophyta) of the Salish Sea, Northeast Pacific - Literature Review	IMERSS:HistoricalDiatomRecords:0000103				Shim (1976)				1976-01-01	1976	01	01	MaterialCitation
Amphora latecingulata	(Grunow) H.Peragallo in Tempère & Peragallo		Chromista	Bacillariophyta		Bacillariophyceae	Thalassiophysales				Catenulaceae	Amphora		Amphora latecingulata		species				Diatoms (Bacillariophyta) of the Salish Sea, Northeast Pacific - Literature Review	IMERSS:HistoricalDiatomRecords:0000104				Tempère & Peragallo (1908)				1908-01-01	1908	01	01	MaterialCitation
Amphora libyca var. baltica	Ehrenberg	533607	Chromista	Bacillariophyta		Bacillariophyceae	Thalassiophysales				Catenulaceae	Amphora		Amphora libyca	baltica	varietas				Diatoms (Bacillariophyta) of the Salish Sea, Northeast Pacific - Literature Review	IMERSS:HistoricalDiatomRecords:0000105				Rao & Lewin (1976)				1976-01-01	1976	01	01	MaterialCitation
Amphora lineolata	(Ehrenberg) Ehrenberg	970169	Chromista	Bacillariophyta		Bacillariophyceae	Thalassiophysales				Catenulaceae	Amphora		Amphora lineolata		species				Diatoms (Bacillariophyta) of the Salish Sea, Northeast Pacific - Literature Review	IMERSS:HistoricalDiatomRecords:0000106				Rao & Lewin (1976)				1976-01-01	1976	01	01	MaterialCitation
Amphora marina	W.Smith		Chromista	Bacillariophyta		Bacillariophyceae	Thalassiophysales				Catenulaceae	Amphora		Amphora marina		species				Diatoms (Bacillariophyta) of the Salish Sea, Northeast Pacific - Literature Review	IMERSS:HistoricalDiatomRecords:0000107				Bailey & MacKay (1916)				1916-01-01	1916	01	01	MaterialCitation
Amphora mexicana	A.W.F.Schmidt		Chromista	Bacillariophyta		Bacillariophyceae	Thalassiophysales				Catenulaceae	Amphora		Amphora mexicana		species				Diatoms (Bacillariophyta) of the Salish Sea, Northeast Pacific - Literature Review	IMERSS:HistoricalDiatomRecords:0000108				Rao & Lewin (1976)				1976-01-01	1976	01	01	MaterialCitation
Amphora mexicana	A.W.F.Schmidt		Chromista	Bacillariophyta		Bacillariophyceae	Thalassiophysales				Catenulaceae	Amphora		Amphora mexicana		species				Diatoms (Bacillariophyta) of the Salish Sea, Northeast Pacific - Literature Review	IMERSS:HistoricalDiatomRecords:0000109				Tempère & Peragallo (1908)				1908-01-01	1908	01	01	MaterialCitation
Amphora obtusa	W.Gregory		Chromista	Bacillariophyta		Bacillariophyceae	Thalassiophysales				Catenulaceae	Amphora		Amphora obtusa		species				Diatoms (Bacillariophyta) of the Salish Sea, Northeast Pacific - Literature Review	IMERSS:HistoricalDiatomRecords:0000110				Tempère & Peragallo (1908)				1908-01-01	1908	01	01	MaterialCitation
Amphora ocellata var. bistriata	Ehrenberg		Chromista	Bacillariophyta		Bacillariophyceae	Thalassiophysales				Catenulaceae	Amphora		Amphora ocellata	bistriata	varietas				Diatoms (Bacillariophyta) of the Salish Sea, Northeast Pacific - Literature Review	IMERSS:HistoricalDiatomRecords:0000111				Tempère & Peragallo (1908)				1908-01-01	1908	01	01	MaterialCitation
Amphora ovalis	(Kützing) Kützing	325542	Chromista	Bacillariophyta		Bacillariophyceae	Thalassiophysales				Catenulaceae	Amphora		Amphora ovalis		species				Diatoms (Bacillariophyta) of the Salish Sea, Northeast Pacific - Literature Review	IMERSS:HistoricalDiatomRecords:0000112				Lord (1866)				1866-01-01	1866	01	01	MaterialCitation
Amphora ovalis	(Kützing) Kützing	325542	Chromista	Bacillariophyta		Bacillariophyceae	Thalassiophysales				Catenulaceae	Amphora		Amphora ovalis		species				Diatoms (Bacillariophyta) of the Salish Sea, Northeast Pacific - Literature Review	IMERSS:HistoricalDiatomRecords:0000113				Tempère & Peragallo (1908)				1908-01-01	1908	01	01	MaterialCitation
Amphora ovalis	(Kützing) Kützing	325542	Chromista	Bacillariophyta		Bacillariophyceae	Thalassiophysales				Catenulaceae	Amphora		Amphora ovalis		species				Diatoms (Bacillariophyta) of the Salish Sea, Northeast Pacific - Literature Review	IMERSS:HistoricalDiatomRecords:0000114				Bailey & MacKay (1916)				1916-01-01	1916	01	01	MaterialCitation
Amphora ovalis	(Kützing) Kützing	325542	Chromista	Bacillariophyta		Bacillariophyceae	Thalassiophysales				Catenulaceae	Amphora		Amphora ovalis		species				Diatoms (Bacillariophyta) of the Salish Sea, Northeast Pacific - Literature Review	IMERSS:HistoricalDiatomRecords:0000115				Clemens (1933)				1933-01-01	1933	01	01	MaterialCitation
Amphora ovalis	(Kützing) Kützing	325542	Chromista	Bacillariophyta		Bacillariophyceae	Thalassiophysales				Catenulaceae	Amphora		Amphora ovalis		species				Diatoms (Bacillariophyta) of the Salish Sea, Northeast Pacific - Literature Review	IMERSS:HistoricalDiatomRecords:0000116				Roelofs (1983)				1983-01-01	1983	01	01	MaterialCitation
Amphora ovalis	(Kützing) Kützing	325542	Chromista	Bacillariophyta		Bacillariophyceae	Thalassiophysales				Catenulaceae	Amphora		Amphora ovalis		species				Diatoms (Bacillariophyta) of the Salish Sea, Northeast Pacific - Literature Review	IMERSS:HistoricalDiatomRecords:0000117				McQuoid & Hobson (1997)				1997-01-01	1997	01	01	MaterialCitation
Amphora ovalis	(Kützing) Kützing	325542	Chromista	Bacillariophyta		Bacillariophyceae	Thalassiophysales				Catenulaceae	Amphora		Amphora ovalis		species				Diatoms (Bacillariophyta) of the Salish Sea, Northeast Pacific - Literature Review	IMERSS:HistoricalDiatomRecords:0000118				McQuoid & Hobson (2001)				2001-01-01	2001	01	01	MaterialCitation
Amphora proteus	W.Gregory	987479	Chromista	Bacillariophyta		Bacillariophyceae	Thalassiophysales				Catenulaceae	Amphora		Amphora proteus		species	M	BSMweinzierlcoll	186994 / 461908 / E 5280		http://id.snsb.info/snsb/collection/186994/461908/170321						2451292661		NA				PreservedSpecimen	USA, Washington, Port Townsend, U.S.A. Washington					US	48.1167	-122.75
Amphora proteus	W.Gregory	987479	Chromista	Bacillariophyta		Bacillariophyceae	Thalassiophysales				Catenulaceae	Amphora		Amphora proteus	kariana	species	NHMUK	BOT	Diatom BM Adams TS.630		05727d47-ebd7-418c-b276-c15dd0c85b2a				Anon.	s.n.	4418941321	s.n.	NA				PreservedSpecimen			Sea Island	British Columbia		CA	49.2	-123.17
Amphora proteus	W.Gregory	987479	Chromista	Bacillariophyta		Bacillariophyceae	Thalassiophysales				Catenulaceae	Amphora		Amphora proteus		species				Diatoms (Bacillariophyta) of the Salish Sea, Northeast Pacific - Literature Review	IMERSS:HistoricalDiatomRecords:0000119				Bailey & MacKay (1916)				1916-01-01	1916	01	01	MaterialCitation
Amphora proteus	W.Gregory	987479	Chromista	Bacillariophyta		Bacillariophyceae	Thalassiophysales				Catenulaceae	Amphora		Amphora proteus		species				Diatoms (Bacillariophyta) of the Salish Sea, Northeast Pacific - Literature Review	IMERSS:HistoricalDiatomRecords:0000120				Roelofs (1983)				1983-01-01	1983	01	01	MaterialCitation
Amphora proteus	W.Gregory	987479	Chromista	Bacillariophyta		Bacillariophyceae	Thalassiophysales				Catenulaceae	Amphora		Amphora proteus		species				Diatoms (Bacillariophyta) of the Salish Sea, Northeast Pacific - Literature Review	IMERSS:HistoricalDiatomRecords:0000121				Tynni (1986)				1986-01-01	1986	01	01	MaterialCitation
Amphora proteus var. oculata	W.Gregory	987479	Chromista	Bacillariophyta		Bacillariophyceae	Thalassiophysales				Catenulaceae	Amphora		Amphora proteus	oculata	varietas				Diatoms (Bacillariophyta) of the Salish Sea, Northeast Pacific - Literature Review	IMERSS:HistoricalDiatomRecords:0000122				Tempère & Peragallo (1908)				1908-01-01	1908	01	01	MaterialCitation
Amphora proteus var. oculata	W.Gregory	987479	Chromista	Bacillariophyta		Bacillariophyceae	Thalassiophysales				Catenulaceae	Amphora		Amphora proteus	oculata	varietas				Diatoms (Bacillariophyta) of the Salish Sea, Northeast Pacific - Literature Review	IMERSS:HistoricalDiatomRecords:0000123				Rao & Lewin (1976)				1976-01-01	1976	01	01	MaterialCitation
Amphora pusio	Cleve		Chromista	Bacillariophyta		Bacillariophyceae	Thalassiophysales				Catenulaceae	Amphora		Amphora pusio		species				Diatoms (Bacillariophyta) of the Salish Sea, Northeast Pacific - Literature Review	IMERSS:HistoricalDiatomRecords:0000124				Clemens (1933)				1933-01-01	1933	01	01	MaterialCitation
Amphora pusio	Cleve		Chromista	Bacillariophyta		Bacillariophyceae	Thalassiophysales				Catenulaceae	Amphora		Amphora pusio		species				Diatoms (Bacillariophyta) of the Salish Sea, Northeast Pacific - Literature Review	IMERSS:HistoricalDiatomRecords:0000125				Shim (1976)				1976-01-01	1976	01	01	MaterialCitation
Amphora pusio var. parvula	Cleve		Chromista	Bacillariophyta		Bacillariophyceae	Thalassiophysales				Catenulaceae	Amphora		Amphora pusio	parvula	varietas				Diatoms (Bacillariophyta) of the Salish Sea, Northeast Pacific - Literature Review	IMERSS:HistoricalDiatomRecords:0000126				Bailey & MacKay (1916)				1916-01-01	1916	01	01	MaterialCitation
Amphora sp.			Chromista	Bacillariophyta		Bacillariophyceae	Thalassiophysales				Catenulaceae	Amphora				genus	IMERSS			Diatoms (Bacillariophyta) of the Salish Sea, Northeast Pacific - BioBlitz 2023	ENA:ERS27214058-rbcL-40	ENA:ERS27214058			Arjan van Asselt, Henry McGee, Zach Montieth, Laura Parfrey				2023-05-26				MaterialSample	Retreat Cove		Galiano Island	British Columbia	Canada	CA	48.94073	-123.50188	100	Andrew Simon		Coordinates mapped based on precise locations of BioBlitz sampling sites		epiphytic on Ceramothamnion pacificum	-3.1 m
Amphora sp.			Chromista	Bacillariophyta		Bacillariophyceae	Thalassiophysales				Catenulaceae	Amphora				genus	IMERSS			Diatoms (Bacillariophyta) of the Salish Sea, Northeast Pacific - BioBlitz 2023	ENA:ERS27214059-rbcL-41	ENA:ERS27214059			Arjan van Asselt, Henry McGee, Zach Montieth, Laura Parfrey				2023-05-26				MaterialSample	Retreat Cove		Galiano Island	British Columbia	Canada	CA	48.94073	-123.50188	100	Andrew Simon		Coordinates mapped based on precise locations of BioBlitz sampling sites		epiphytic on Costaria costata	-4.3 m
Amphora sp.			Chromista	Bacillariophyta		Bacillariophyceae	Thalassiophysales				Catenulaceae	Amphora				genus	IMERSS			Diatoms (Bacillariophyta) of the Salish Sea, Northeast Pacific - BioBlitz 2023	ENA:ERS27214060-rbcL-42	ENA:ERS27214060			Arjan van Asselt, Henry McGee, Zach Montieth, Laura Parfrey				2023-05-26				MaterialSample	Retreat Cove		Galiano Island	British Columbia	Canada	CA	48.94073	-123.50188	100	Andrew Simon		Coordinates mapped based on precise locations of BioBlitz sampling sites		epiphytic on Sarcodiotheca gaudichaudii	-2.8 m
Amphora sp.			Chromista	Bacillariophyta		Bacillariophyceae	Thalassiophysales				Catenulaceae	Amphora				genus	IMERSS			Diatoms (Bacillariophyta) of the Salish Sea, Northeast Pacific - BioBlitz 2023	ENA:ERS27214061-rbcL-43	ENA:ERS27214061			Arjan van Asselt, Henry McGee, Zach Montieth, Laura Parfrey				2023-05-26				MaterialSample	Retreat Cove		Galiano Island	British Columbia	Canada	CA	48.94073	-123.50188	100	Andrew Simon		Coordinates mapped based on precise locations of BioBlitz sampling sites		on sand casting of a moon snail	-4.3 m
Amphora sp.			Chromista	Bacillariophyta		Bacillariophyceae	Thalassiophysales				Catenulaceae	Amphora				genus	IMERSS			Diatoms (Bacillariophyta) of the Salish Sea, Northeast Pacific - BioBlitz 2023	ENA:ERS27214062-rbcL-44	ENA:ERS27214062			Arjan van Asselt, Henry McGee, Zach Montieth, Laura Parfrey				2023-05-26				MaterialSample	Retreat Cove		Galiano Island	British Columbia	Canada	CA	48.94073	-123.50188	100	Andrew Simon		Coordinates mapped based on precise locations of BioBlitz sampling sites		epiphytic on Ceramothamnion pacificum	-3.1 m
Amphora sp.			Chromista	Bacillariophyta		Bacillariophyceae	Thalassiophysales				Catenulaceae	Amphora				genus	IMERSS			Diatoms (Bacillariophyta) of the Salish Sea, Northeast Pacific - BioBlitz 2023	ENA:ERS27214063-rbcL-45	ENA:ERS27214063			Arjan van Asselt, Henry McGee, Zach Montieth, Laura Parfrey				2023-05-26				MaterialSample	Retreat Cove		Galiano Island	British Columbia	Canada	CA	48.94073	-123.50188	100	Andrew Simon		Coordinates mapped based on precise locations of BioBlitz sampling sites		epiphytic on Polyneura latissima	-4.3 m
Amphora sp.			Chromista	Bacillariophyta		Bacillariophyceae	Thalassiophysales				Catenulaceae	Amphora				genus	IMERSS			Diatoms (Bacillariophyta) of the Salish Sea, Northeast Pacific - BioBlitz 2023	ENA:ERS27214064-rbcL-46	ENA:ERS27214064			Arjan van Asselt, Henry McGee, Zach Montieth, Laura Parfrey				2023-05-26				MaterialSample	Retreat Cove		Galiano Island	British Columbia	Canada	CA	48.94073	-123.50188	100	Andrew Simon		Coordinates mapped based on precise locations of BioBlitz sampling sites		epiphytic on Saccharina latissima	-3.7 m
Amphora sp.			Chromista	Bacillariophyta		Bacillariophyceae	Thalassiophysales				Catenulaceae	Amphora				genus	IMERSS			Diatoms (Bacillariophyta) of the Salish Sea, Northeast Pacific - BioBlitz 2023	ENA:ERS27214065-rbcL-47	ENA:ERS27214065			Arjan van Asselt, Henry McGee, Zach Montieth, Laura Parfrey				2023-05-26				MaterialSample	Retreat Cove		Galiano Island	British Columbia	Canada	CA	48.94073	-123.50188	100	Andrew Simon		Coordinates mapped based on precise locations of BioBlitz sampling sites		epiphytic on Saccharina latissima	-3.7 m
Amphora sp.			Chromista	Bacillariophyta		Bacillariophyceae	Thalassiophysales				Catenulaceae	Amphora				genus	IMERSS			Diatoms (Bacillariophyta) of the Salish Sea, Northeast Pacific - BioBlitz 2023	ENA:ERS27214066-rbcL-48	ENA:ERS27214066			Arjan van Asselt, Henry McGee, Zach Montieth, Laura Parfrey				2023-05-26				MaterialSample	Retreat Cove		Galiano Island	British Columbia	Canada	CA	48.94073	-123.50188	100	Andrew Simon		Coordinates mapped based on precise locations of BioBlitz sampling sites		epiphytic on Ulva expansa	-3.7 m
Amphora sp.			Chromista	Bacillariophyta		Bacillariophyceae	Thalassiophysales				Catenulaceae	Amphora				genus	IMERSS			Diatoms (Bacillariophyta) of the Salish Sea, Northeast Pacific - BioBlitz 2023	ENA:ERS27214067-rbcL-49	ENA:ERS27214067			Arjan van Asselt, Henry McGee, Zach Montieth, Laura Parfrey				2023-05-27				MaterialSample	Spanish Hills wharf		Galiano Island	British Columbia	Canada	CA	48.99559	-123.58608	15	Andrew Simon		Coordinates mapped based on precise locations of BioBlitz sampling sites		epiphytic on Ulva sp.
Amphora sp.			Chromista	Bacillariophyta		Bacillariophyceae	Thalassiophysales				Catenulaceae	Amphora				genus	IMERSS			Diatoms (Bacillariophyta) of the Salish Sea, Northeast Pacific - BioBlitz 2023	ENA:ERS27214068-rbcL-50	ENA:ERS27214068			Arjan van Asselt, Henry McGee, Zach Montieth, Laura Parfrey				2023-05-27				MaterialSample	Spanish Hills wharf		Galiano Island	British Columbia	Canada	CA	48.99559	-123.58608	15	Andrew Simon		Coordinates mapped based on precise locations of BioBlitz sampling sites		epiphytic on Sarcodiotheca furcata	-13 m
Amphora sp.			Chromista	Bacillariophyta		Bacillariophyceae	Thalassiophysales				Catenulaceae	Amphora				genus	IMERSS			Diatoms (Bacillariophyta) of the Salish Sea, Northeast Pacific - BioBlitz 2023	ENA:ERS27214069-rbcL-51	ENA:ERS27214069			Arjan van Asselt, Henry McGee, Zach Montieth, Laura Parfrey				2023-05-27				MaterialSample	Spanish Hills wharf		Galiano Island	British Columbia	Canada	CA	48.99559	-123.58608	15	Andrew Simon		Coordinates mapped based on precise locations of BioBlitz sampling sites		epiphytic on unknown
Amphora sp.			Chromista	Bacillariophyta		Bacillariophyceae	Thalassiophysales				Catenulaceae	Amphora				genus	IMERSS			Diatoms (Bacillariophyta) of the Salish Sea, Northeast Pacific - BioBlitz 2023	ENA:ERS27214070-rbcL-52	ENA:ERS27214070			Arjan van Asselt, Henry McGee, Zach Montieth, Laura Parfrey				2023-05-27				MaterialSample	Spanish Hills wharf		Galiano Island	British Columbia	Canada	CA	48.99559	-123.58608	15	Andrew Simon		Coordinates mapped based on precise locations of BioBlitz sampling sites		epiphytic on Zostera marina
Amphora sp.			Chromista	Bacillariophyta		Bacillariophyceae	Thalassiophysales				Catenulaceae	Amphora				genus	IMERSS			Diatoms (Bacillariophyta) of the Salish Sea, Northeast Pacific - BioBlitz 2023	ENA:ERS27214058-rbcL-53	ENA:ERS27214058			Arjan van Asselt, Henry McGee, Zach Montieth, Laura Parfrey				2023-05-26				MaterialSample	Retreat Cove		Galiano Island	British Columbia	Canada	CA	48.94073	-123.50188	100	Andrew Simon		Coordinates mapped based on precise locations of BioBlitz sampling sites		epiphytic on Ceramothamnion pacificum	-3.1 m
Amphora sp.			Chromista	Bacillariophyta		Bacillariophyceae	Thalassiophysales				Catenulaceae	Amphora				genus	IMERSS			Diatoms (Bacillariophyta) of the Salish Sea, Northeast Pacific - BioBlitz 2023	ENA:ERS27214059-rbcL-54	ENA:ERS27214059			Arjan van Asselt, Henry McGee, Zach Montieth, Laura Parfrey				2023-05-26				MaterialSample	Retreat Cove		Galiano Island	British Columbia	Canada	CA	48.94073	-123.50188	100	Andrew Simon		Coordinates mapped based on precise locations of BioBlitz sampling sites		epiphytic on Costaria costata	-4.3 m
Amphora sp.			Chromista	Bacillariophyta		Bacillariophyceae	Thalassiophysales				Catenulaceae	Amphora				genus	IMERSS			Diatoms (Bacillariophyta) of the Salish Sea, Northeast Pacific - BioBlitz 2023	ENA:ERS27214060-rbcL-55	ENA:ERS27214060			Arjan van Asselt, Henry McGee, Zach Montieth, Laura Parfrey				2023-05-26				MaterialSample	Retreat Cove		Galiano Island	British Columbia	Canada	CA	48.94073	-123.50188	100	Andrew Simon		Coordinates mapped based on precise locations of BioBlitz sampling sites		epiphytic on Sarcodiotheca gaudichaudii	-2.8 m
Amphora sp.			Chromista	Bacillariophyta		Bacillariophyceae	Thalassiophysales				Catenulaceae	Amphora				genus	IMERSS			Diatoms (Bacillariophyta) of the Salish Sea, Northeast Pacific - BioBlitz 2023	ENA:ERS27214061-rbcL-56	ENA:ERS27214061			Arjan van Asselt, Henry McGee, Zach Montieth, Laura Parfrey				2023-05-26				MaterialSample	Retreat Cove		Galiano Island	British Columbia	Canada	CA	48.94073	-123.50188	100	Andrew Simon		Coordinates mapped based on precise locations of BioBlitz sampling sites		on sand casting of a moon snail	-4.3 m
Amphora sp.			Chromista	Bacillariophyta		Bacillariophyceae	Thalassiophysales				Catenulaceae	Amphora				genus	IMERSS			Diatoms (Bacillariophyta) of the Salish Sea, Northeast Pacific - BioBlitz 2023	ENA:ERS27214062-rbcL-57	ENA:ERS27214062			Arjan van Asselt, Henry McGee, Zach Montieth, Laura Parfrey				2023-05-26				MaterialSample	Retreat Cove		Galiano Island	British Columbia	Canada	CA	48.94073	-123.50188	100	Andrew Simon		Coordinates mapped based on precise locations of BioBlitz sampling sites		epiphytic on Ceramothamnion pacificum	-3.1 m
Amphora sp.			Chromista	Bacillariophyta		Bacillariophyceae	Thalassiophysales				Catenulaceae	Amphora				genus	IMERSS			Diatoms (Bacillariophyta) of the Salish Sea, Northeast Pacific - BioBlitz 2023	ENA:ERS27214063-rbcL-58	ENA:ERS27214063			Arjan van Asselt, Henry McGee, Zach Montieth, Laura Parfrey				2023-05-26				MaterialSample	Retreat Cove		Galiano Island	British Columbia	Canada	CA	48.94073	-123.50188	100	Andrew Simon		Coordinates mapped based on precise locations of BioBlitz sampling sites		epiphytic on Polyneura latissima	-4.3 m
Amphora sp.			Chromista	Bacillariophyta		Bacillariophyceae	Thalassiophysales				Catenulaceae	Amphora				genus	IMERSS			Diatoms (Bacillariophyta) of the Salish Sea, Northeast Pacific - BioBlitz 2023	ENA:ERS27214064-rbcL-59	ENA:ERS27214064			Arjan van Asselt, Henry McGee, Zach Montieth, Laura Parfrey				2023-05-26				MaterialSample	Retreat Cove		Galiano Island	British Columbia	Canada	CA	48.94073	-123.50188	100	Andrew Simon		Coordinates mapped based on precise locations of BioBlitz sampling sites		epiphytic on Saccharina latissima	-3.7 m
Amphora sp.			Chromista	Bacillariophyta		Bacillariophyceae	Thalassiophysales				Catenulaceae	Amphora				genus	IMERSS			Diatoms (Bacillariophyta) of the Salish Sea, Northeast Pacific - BioBlitz 2023	ENA:ERS27214065-rbcL-60	ENA:ERS27214065			Arjan van Asselt, Henry McGee, Zach Montieth, Laura Parfrey				2023-05-26				MaterialSample	Retreat Cove		Galiano Island	British Columbia	Canada	CA	48.94073	-123.50188	100	Andrew Simon		Coordinates mapped based on precise locations of BioBlitz sampling sites		epiphytic on Saccharina latissima	-3.7 m
Amphora sp.			Chromista	Bacillariophyta		Bacillariophyceae	Thalassiophysales				Catenulaceae	Amphora				genus	IMERSS			Diatoms (Bacillariophyta) of the Salish Sea, Northeast Pacific - BioBlitz 2023	ENA:ERS27214066-rbcL-61	ENA:ERS27214066			Arjan van Asselt, Henry McGee, Zach Montieth, Laura Parfrey				2023-05-26				MaterialSample	Retreat Cove		Galiano Island	British Columbia	Canada	CA	48.94073	-123.50188	100	Andrew Simon		Coordinates mapped based on precise locations of BioBlitz sampling sites		epiphytic on Ulva expansa	-3.7 m
Amphora sp.			Chromista	Bacillariophyta		Bacillariophyceae	Thalassiophysales				Catenulaceae	Amphora				genus	IMERSS			Diatoms (Bacillariophyta) of the Salish Sea, Northeast Pacific - BioBlitz 2023	ENA:ERS27214067-rbcL-62	ENA:ERS27214067			Arjan van Asselt, Henry McGee, Zach Montieth, Laura Parfrey				2023-05-27				MaterialSample	Spanish Hills wharf		Galiano Island	British Columbia	Canada	CA	48.99559	-123.58608	15	Andrew Simon		Coordinates mapped based on precise locations of BioBlitz sampling sites		epiphytic on Ulva sp.
Amphora sp.			Chromista	Bacillariophyta		Bacillariophyceae	Thalassiophysales				Catenulaceae	Amphora				genus	IMERSS			Diatoms (Bacillariophyta) of the Salish Sea, Northeast Pacific - BioBlitz 2023	ENA:ERS27214068-rbcL-63	ENA:ERS27214068			Arjan van Asselt, Henry McGee, Zach Montieth, Laura Parfrey				2023-05-27				MaterialSample	Spanish Hills wharf		Galiano Island	British Columbia	Canada	CA	48.99559	-123.58608	15	Andrew Simon		Coordinates mapped based on precise locations of BioBlitz sampling sites		epiphytic on Sarcodiotheca furcata	-13 m
Amphora sp.			Chromista	Bacillariophyta		Bacillariophyceae	Thalassiophysales				Catenulaceae	Amphora				genus	IMERSS			Diatoms (Bacillariophyta) of the Salish Sea, Northeast Pacific - BioBlitz 2023	ENA:ERS27214069-rbcL-64	ENA:ERS27214069			Arjan van Asselt, Henry McGee, Zach Montieth, Laura Parfrey				2023-05-27				MaterialSample	Spanish Hills wharf		Galiano Island	British Columbia	Canada	CA	48.99559	-123.58608	15	Andrew Simon		Coordinates mapped based on precise locations of BioBlitz sampling sites		epiphytic on unknown
Amphora sp.			Chromista	Bacillariophyta		Bacillariophyceae	Thalassiophysales				Catenulaceae	Amphora				genus	IMERSS			Diatoms (Bacillariophyta) of the Salish Sea, Northeast Pacific - BioBlitz 2023	ENA:ERS27214070-rbcL-65	ENA:ERS27214070			Arjan van Asselt, Henry McGee, Zach Montieth, Laura Parfrey				2023-05-27				MaterialSample	Spanish Hills wharf		Galiano Island	British Columbia	Canada	CA	48.99559	-123.58608	15	Andrew Simon		Coordinates mapped based on precise locations of BioBlitz sampling sites		epiphytic on Zostera marina
Amphora sp.			Chromista	Bacillariophyta		Bacillariophyceae	Thalassiophysales				Catenulaceae	Amphora				genus	IMERSS			Diatoms (Bacillariophyta) of the Salish Sea, Northeast Pacific - BioBlitz 2023	ENA:ERS27214058-rbcL-66	ENA:ERS27214058			Arjan van Asselt, Henry McGee, Zach Montieth, Laura Parfrey				2023-05-26				MaterialSample	Retreat Cove		Galiano Island	British Columbia	Canada	CA	48.94073	-123.50188	100	Andrew Simon		Coordinates mapped based on precise locations of BioBlitz sampling sites		epiphytic on Ceramothamnion pacificum	-3.1 m
Amphora sp.			Chromista	Bacillariophyta		Bacillariophyceae	Thalassiophysales				Catenulaceae	Amphora				genus	IMERSS			Diatoms (Bacillariophyta) of the Salish Sea, Northeast Pacific - BioBlitz 2023	ENA:ERS27214059-rbcL-67	ENA:ERS27214059			Arjan van Asselt, Henry McGee, Zach Montieth, Laura Parfrey				2023-05-26				MaterialSample	Retreat Cove		Galiano Island	British Columbia	Canada	CA	48.94073	-123.50188	100	Andrew Simon		Coordinates mapped based on precise locations of BioBlitz sampling sites		epiphytic on Costaria costata	-4.3 m
Amphora sp.			Chromista	Bacillariophyta		Bacillariophyceae	Thalassiophysales				Catenulaceae	Amphora				genus	IMERSS			Diatoms (Bacillariophyta) of the Salish Sea, Northeast Pacific - BioBlitz 2023	ENA:ERS27214060-rbcL-68	ENA:ERS27214060			Arjan van Asselt, Henry McGee, Zach Montieth, Laura Parfrey				2023-05-26				MaterialSample	Retreat Cove		Galiano Island	British Columbia	Canada	CA	48.94073	-123.50188	100	Andrew Simon		Coordinates mapped based on precise locations of BioBlitz sampling sites		epiphytic on Sarcodiotheca gaudichaudii	-2.8 m
Amphora sp.			Chromista	Bacillariophyta		Bacillariophyceae	Thalassiophysales				Catenulaceae	Amphora				genus	IMERSS			Diatoms (Bacillariophyta) of the Salish Sea, Northeast Pacific - BioBlitz 2023	ENA:ERS27214061-rbcL-69	ENA:ERS27214061			Arjan van Asselt, Henry McGee, Zach Montieth, Laura Parfrey				2023-05-26				MaterialSample	Retreat Cove		Galiano Island	British Columbia	Canada	CA	48.94073	-123.50188	100	Andrew Simon		Coordinates mapped based on precise locations of BioBlitz sampling sites		on sand casting of a moon snail	-4.3 m
Amphora sp.			Chromista	Bacillariophyta		Bacillariophyceae	Thalassiophysales				Catenulaceae	Amphora				genus	IMERSS			Diatoms (Bacillariophyta) of the Salish Sea, Northeast Pacific - BioBlitz 2023	ENA:ERS27214062-rbcL-70	ENA:ERS27214062			Arjan van Asselt, Henry McGee, Zach Montieth, Laura Parfrey				2023-05-26				MaterialSample	Retreat Cove		Galiano Island	British Columbia	Canada	CA	48.94073	-123.50188	100	Andrew Simon		Coordinates mapped based on precise locations of BioBlitz sampling sites		epiphytic on Ceramothamnion pacificum	-3.1 m
Amphora sp.			Chromista	Bacillariophyta		Bacillariophyceae	Thalassiophysales				Catenulaceae	Amphora				genus	IMERSS			Diatoms (Bacillariophyta) of the Salish Sea, Northeast Pacific - BioBlitz 2023	ENA:ERS27214063-rbcL-71	ENA:ERS27214063			Arjan van Asselt, Henry McGee, Zach Montieth, Laura Parfrey				2023-05-26				MaterialSample	Retreat Cove		Galiano Island	British Columbia	Canada	CA	48.94073	-123.50188	100	Andrew Simon		Coordinates mapped based on precise locations of BioBlitz sampling sites		epiphytic on Polyneura latissima	-4.3 m
Amphora sp.			Chromista	Bacillariophyta		Bacillariophyceae	Thalassiophysales				Catenulaceae	Amphora				genus	IMERSS			Diatoms (Bacillariophyta) of the Salish Sea, Northeast Pacific - BioBlitz 2023	ENA:ERS27214064-rbcL-72	ENA:ERS27214064			Arjan van Asselt, Henry McGee, Zach Montieth, Laura Parfrey				2023-05-26				MaterialSample	Retreat Cove		Galiano Island	British Columbia	Canada	CA	48.94073	-123.50188	100	Andrew Simon		Coordinates mapped based on precise locations of BioBlitz sampling sites		epiphytic on Saccharina latissima	-3.7 m
Amphora sp.			Chromista	Bacillariophyta		Bacillariophyceae	Thalassiophysales				Catenulaceae	Amphora				genus	IMERSS			Diatoms (Bacillariophyta) of the Salish Sea, Northeast Pacific - BioBlitz 2023	ENA:ERS27214065-rbcL-73	ENA:ERS27214065			Arjan van Asselt, Henry McGee, Zach Montieth, Laura Parfrey				2023-05-26				MaterialSample	Retreat Cove		Galiano Island	British Columbia	Canada	CA	48.94073	-123.50188	100	Andrew Simon		Coordinates mapped based on precise locations of BioBlitz sampling sites		epiphytic on Saccharina latissima	-3.7 m
Amphora sp.			Chromista	Bacillariophyta		Bacillariophyceae	Thalassiophysales				Catenulaceae	Amphora				genus	IMERSS			Diatoms (Bacillariophyta) of the Salish Sea, Northeast Pacific - BioBlitz 2023	ENA:ERS27214066-rbcL-74	ENA:ERS27214066			Arjan van Asselt, Henry McGee, Zach Montieth, Laura Parfrey				2023-05-26				MaterialSample	Retreat Cove		Galiano Island	British Columbia	Canada	CA	48.94073	-123.50188	100	Andrew Simon		Coordinates mapped based on precise locations of BioBlitz sampling sites		epiphytic on Ulva expansa	-3.7 m
Amphora sp.			Chromista	Bacillariophyta		Bacillariophyceae	Thalassiophysales				Catenulaceae	Amphora				genus	IMERSS			Diatoms (Bacillariophyta) of the Salish Sea, Northeast Pacific - BioBlitz 2023	ENA:ERS27214067-rbcL-75	ENA:ERS27214067			Arjan van Asselt, Henry McGee, Zach Montieth, Laura Parfrey				2023-05-27				MaterialSample	Spanish Hills wharf		Galiano Island	British Columbia	Canada	CA	48.99559	-123.58608	15	Andrew Simon		Coordinates mapped based on precise locations of BioBlitz sampling sites		epiphytic on Ulva sp.
Amphora sp.			Chromista	Bacillariophyta		Bacillariophyceae	Thalassiophysales				Catenulaceae	Amphora				genus	IMERSS			Diatoms (Bacillariophyta) of the Salish Sea, Northeast Pacific - BioBlitz 2023	ENA:ERS27214068-rbcL-76	ENA:ERS27214068			Arjan van Asselt, Henry McGee, Zach Montieth, Laura Parfrey				2023-05-27				MaterialSample	Spanish Hills wharf		Galiano Island	British Columbia	Canada	CA	48.99559	-123.58608	15	Andrew Simon		Coordinates mapped based on precise locations of BioBlitz sampling sites		epiphytic on Sarcodiotheca furcata	-13 m
Amphora sp.			Chromista	Bacillariophyta		Bacillariophyceae	Thalassiophysales				Catenulaceae	Amphora				genus	IMERSS			Diatoms (Bacillariophyta) of the Salish Sea, Northeast Pacific - BioBlitz 2023	ENA:ERS27214069-rbcL-77	ENA:ERS27214069			Arjan van Asselt, Henry McGee, Zach Montieth, Laura Parfrey				2023-05-27				MaterialSample	Spanish Hills wharf		Galiano Island	British Columbia	Canada	CA	48.99559	-123.58608	15	Andrew Simon		Coordinates mapped based on precise locations of BioBlitz sampling sites		epiphytic on unknown
Amphora sp.			Chromista	Bacillariophyta		Bacillariophyceae	Thalassiophysales				Catenulaceae	Amphora				genus	IMERSS			Diatoms (Bacillariophyta) of the Salish Sea, Northeast Pacific - BioBlitz 2023	ENA:ERS27214070-rbcL-78	ENA:ERS27214070			Arjan van Asselt, Henry McGee, Zach Montieth, Laura Parfrey				2023-05-27				MaterialSample	Spanish Hills wharf		Galiano Island	British Columbia	Canada	CA	48.99559	-123.58608	15	Andrew Simon		Coordinates mapped based on precise locations of BioBlitz sampling sites		epiphytic on Zostera marina
Amphora sp.			Chromista	Bacillariophyta		Bacillariophyceae	Thalassiophysales				Catenulaceae	Amphora				genus	IMERSS			Diatoms (Bacillariophyta) of the Salish Sea, Northeast Pacific - BioBlitz 2023	ENA:ERS27214058-rbcL-79	ENA:ERS27214058			Arjan van Asselt, Henry McGee, Zach Montieth, Laura Parfrey				2023-05-26				MaterialSample	Retreat Cove		Galiano Island	British Columbia	Canada	CA	48.94073	-123.50188	100	Andrew Simon		Coordinates mapped based on precise locations of BioBlitz sampling sites		epiphytic on Ceramothamnion pacificum	-3.1 m
Amphora sp.			Chromista	Bacillariophyta		Bacillariophyceae	Thalassiophysales				Catenulaceae	Amphora				genus	IMERSS			Diatoms (Bacillariophyta) of the Salish Sea, Northeast Pacific - BioBlitz 2023	ENA:ERS27214059-rbcL-80	ENA:ERS27214059			Arjan van Asselt, Henry McGee, Zach Montieth, Laura Parfrey				2023-05-26				MaterialSample	Retreat Cove		Galiano Island	British Columbia	Canada	CA	48.94073	-123.50188	100	Andrew Simon		Coordinates mapped based on precise locations of BioBlitz sampling sites		epiphytic on Costaria costata	-4.3 m
Amphora sp.			Chromista	Bacillariophyta		Bacillariophyceae	Thalassiophysales				Catenulaceae	Amphora				genus	IMERSS			Diatoms (Bacillariophyta) of the Salish Sea, Northeast Pacific - BioBlitz 2023	ENA:ERS27214060-rbcL-81	ENA:ERS27214060			Arjan van Asselt, Henry McGee, Zach Montieth, Laura Parfrey				2023-05-26				MaterialSample	Retreat Cove		Galiano Island	British Columbia	Canada	CA	48.94073	-123.50188	100	Andrew Simon		Coordinates mapped based on precise locations of BioBlitz sampling sites		epiphytic on Sarcodiotheca gaudichaudii	-2.8 m
Amphora sp.			Chromista	Bacillariophyta		Bacillariophyceae	Thalassiophysales				Catenulaceae	Amphora				genus	IMERSS			Diatoms (Bacillariophyta) of the Salish Sea, Northeast Pacific - BioBlitz 2023	ENA:ERS27214061-rbcL-82	ENA:ERS27214061			Arjan van Asselt, Henry McGee, Zach Montieth, Laura Parfrey				2023-05-26				MaterialSample	Retreat Cove		Galiano Island	British Columbia	Canada	CA	48.94073	-123.50188	100	Andrew Simon		Coordinates mapped based on precise locations of BioBlitz sampling sites		on sand casting of a moon snail	-4.3 m
Amphora sp.			Chromista	Bacillariophyta		Bacillariophyceae	Thalassiophysales				Catenulaceae	Amphora				genus	IMERSS			Diatoms (Bacillariophyta) of the Salish Sea, Northeast Pacific - BioBlitz 2023	ENA:ERS27214062-rbcL-83	ENA:ERS27214062			Arjan van Asselt, Henry McGee, Zach Montieth, Laura Parfrey				2023-05-26				MaterialSample	Retreat Cove		Galiano Island	British Columbia	Canada	CA	48.94073	-123.50188	100	Andrew Simon		Coordinates mapped based on precise locations of BioBlitz sampling sites		epiphytic on Ceramothamnion pacificum	-3.1 m
Amphora sp.			Chromista	Bacillariophyta		Bacillariophyceae	Thalassiophysales				Catenulaceae	Amphora				genus	IMERSS			Diatoms (Bacillariophyta) of the Salish Sea, Northeast Pacific - BioBlitz 2023	ENA:ERS27214063-rbcL-84	ENA:ERS27214063			Arjan van Asselt, Henry McGee, Zach Montieth, Laura Parfrey				2023-05-26				MaterialSample	Retreat Cove		Galiano Island	British Columbia	Canada	CA	48.94073	-123.50188	100	Andrew Simon		Coordinates mapped based on precise locations of BioBlitz sampling sites		epiphytic on Polyneura latissima	-4.3 m
Amphora sp.			Chromista	Bacillariophyta		Bacillariophyceae	Thalassiophysales				Catenulaceae	Amphora				genus	IMERSS			Diatoms (Bacillariophyta) of the Salish Sea, Northeast Pacific - BioBlitz 2023	ENA:ERS27214064-rbcL-85	ENA:ERS27214064			Arjan van Asselt, Henry McGee, Zach Montieth, Laura Parfrey				2023-05-26				MaterialSample	Retreat Cove		Galiano Island	British Columbia	Canada	CA	48.94073	-123.50188	100	Andrew Simon		Coordinates mapped based on precise locations of BioBlitz sampling sites		epiphytic on Saccharina latissima	-3.7 m
Amphora sp.			Chromista	Bacillariophyta		Bacillariophyceae	Thalassiophysales				Catenulaceae	Amphora				genus	IMERSS			Diatoms (Bacillariophyta) of the Salish Sea, Northeast Pacific - BioBlitz 2023	ENA:ERS27214065-rbcL-86	ENA:ERS27214065			Arjan van Asselt, Henry McGee, Zach Montieth, Laura Parfrey				2023-05-26				MaterialSample	Retreat Cove		Galiano Island	British Columbia	Canada	CA	48.94073	-123.50188	100	Andrew Simon		Coordinates mapped based on precise locations of BioBlitz sampling sites		epiphytic on Saccharina latissima	-3.7 m
Amphora sp.			Chromista	Bacillariophyta		Bacillariophyceae	Thalassiophysales				Catenulaceae	Amphora				genus	IMERSS			Diatoms (Bacillariophyta) of the Salish Sea, Northeast Pacific - BioBlitz 2023	ENA:ERS27214066-rbcL-87	ENA:ERS27214066			Arjan van Asselt, Henry McGee, Zach Montieth, Laura Parfrey				2023-05-26				MaterialSample	Retreat Cove		Galiano Island	British Columbia	Canada	CA	48.94073	-123.50188	100	Andrew Simon		Coordinates mapped based on precise locations of BioBlitz sampling sites		epiphytic on Ulva expansa	-3.7 m
Amphora sp.			Chromista	Bacillariophyta		Bacillariophyceae	Thalassiophysales				Catenulaceae	Amphora				genus	IMERSS			Diatoms (Bacillariophyta) of the Salish Sea, Northeast Pacific - BioBlitz 2023	ENA:ERS27214067-rbcL-88	ENA:ERS27214067			Arjan van Asselt, Henry McGee, Zach Montieth, Laura Parfrey				2023-05-27				MaterialSample	Spanish Hills wharf		Galiano Island	British Columbia	Canada	CA	48.99559	-123.58608	15	Andrew Simon		Coordinates mapped based on precise locations of BioBlitz sampling sites		epiphytic on Ulva sp.
Amphora sp.			Chromista	Bacillariophyta		Bacillariophyceae	Thalassiophysales				Catenulaceae	Amphora				genus	IMERSS			Diatoms (Bacillariophyta) of the Salish Sea, Northeast Pacific - BioBlitz 2023	ENA:ERS27214068-rbcL-89	ENA:ERS27214068			Arjan van Asselt, Henry McGee, Zach Montieth, Laura Parfrey				2023-05-27				MaterialSample	Spanish Hills wharf		Galiano Island	British Columbia	Canada	CA	48.99559	-123.58608	15	Andrew Simon		Coordinates mapped based on precise locations of BioBlitz sampling sites		epiphytic on Sarcodiotheca furcata	-13 m
Amphora sp.			Chromista	Bacillariophyta		Bacillariophyceae	Thalassiophysales				Catenulaceae	Amphora				genus	IMERSS			Diatoms (Bacillariophyta) of the Salish Sea, Northeast Pacific - BioBlitz 2023	ENA:ERS27214069-rbcL-90	ENA:ERS27214069			Arjan van Asselt, Henry McGee, Zach Montieth, Laura Parfrey				2023-05-27				MaterialSample	Spanish Hills wharf		Galiano Island	British Columbia	Canada	CA	48.99559	-123.58608	15	Andrew Simon		Coordinates mapped based on precise locations of BioBlitz sampling sites		epiphytic on unknown
Amphora sp.			Chromista	Bacillariophyta		Bacillariophyceae	Thalassiophysales				Catenulaceae	Amphora				genus	IMERSS			Diatoms (Bacillariophyta) of the Salish Sea, Northeast Pacific - BioBlitz 2023	ENA:ERS27214070-rbcL-91	ENA:ERS27214070			Arjan van Asselt, Henry McGee, Zach Montieth, Laura Parfrey				2023-05-27				MaterialSample	Spanish Hills wharf		Galiano Island	British Columbia	Canada	CA	48.99559	-123.58608	15	Andrew Simon		Coordinates mapped based on precise locations of BioBlitz sampling sites		epiphytic on Zostera marina
Amphora sp.			Chromista	Bacillariophyta		Bacillariophyceae	Thalassiophysales				Catenulaceae	Amphora				genus	IMERSS			Diatoms (Bacillariophyta) of the Salish Sea, Northeast Pacific - BioBlitz 2023	ENA:ERS27214058-rbcL-92	ENA:ERS27214058			Arjan van Asselt, Henry McGee, Zach Montieth, Laura Parfrey				2023-05-26				MaterialSample	Retreat Cove		Galiano Island	British Columbia	Canada	CA	48.94073	-123.50188	100	Andrew Simon		Coordinates mapped based on precise locations of BioBlitz sampling sites		epiphytic on Ceramothamnion pacificum	-3.1 m
Amphora sp.			Chromista	Bacillariophyta		Bacillariophyceae	Thalassiophysales				Catenulaceae	Amphora				genus	IMERSS			Diatoms (Bacillariophyta) of the Salish Sea, Northeast Pacific - BioBlitz 2023	ENA:ERS27214059-rbcL-93	ENA:ERS27214059			Arjan van Asselt, Henry McGee, Zach Montieth, Laura Parfrey				2023-05-26				MaterialSample	Retreat Cove		Galiano Island	British Columbia	Canada	CA	48.94073	-123.50188	100	Andrew Simon		Coordinates mapped based on precise locations of BioBlitz sampling sites		epiphytic on Costaria costata	-4.3 m
Amphora sp.			Chromista	Bacillariophyta		Bacillariophyceae	Thalassiophysales				Catenulaceae	Amphora				genus	IMERSS			Diatoms (Bacillariophyta) of the Salish Sea, Northeast Pacific - BioBlitz 2023	ENA:ERS27214060-rbcL-94	ENA:ERS27214060			Arjan van Asselt, Henry McGee, Zach Montieth, Laura Parfrey				2023-05-26				MaterialSample	Retreat Cove		Galiano Island	British Columbia	Canada	CA	48.94073	-123.50188	100	Andrew Simon		Coordinates mapped based on precise locations of BioBlitz sampling sites		epiphytic on Sarcodiotheca gaudichaudii	-2.8 m
Amphora sp.			Chromista	Bacillariophyta		Bacillariophyceae	Thalassiophysales				Catenulaceae	Amphora				genus	IMERSS			Diatoms (Bacillariophyta) of the Salish Sea, Northeast Pacific - BioBlitz 2023	ENA:ERS27214061-rbcL-95	ENA:ERS27214061			Arjan van Asselt, Henry McGee, Zach Montieth, Laura Parfrey				2023-05-26				MaterialSample	Retreat Cove		Galiano Island	British Columbia	Canada	CA	48.94073	-123.50188	100	Andrew Simon		Coordinates mapped based on precise locations of BioBlitz sampling sites		on sand casting of a moon snail	-4.3 m
Amphora sp.			Chromista	Bacillariophyta		Bacillariophyceae	Thalassiophysales				Catenulaceae	Amphora				genus	IMERSS			Diatoms (Bacillariophyta) of the Salish Sea, Northeast Pacific - BioBlitz 2023	ENA:ERS27214062-rbcL-96	ENA:ERS27214062			Arjan van Asselt, Henry McGee, Zach Montieth, Laura Parfrey				2023-05-26				MaterialSample	Retreat Cove		Galiano Island	British Columbia	Canada	CA	48.94073	-123.50188	100	Andrew Simon		Coordinates mapped based on precise locations of BioBlitz sampling sites		epiphytic on Ceramothamnion pacificum	-3.1 m
Amphora sp.			Chromista	Bacillariophyta		Bacillariophyceae	Thalassiophysales				Catenulaceae	Amphora				genus	IMERSS			Diatoms (Bacillariophyta) of the Salish Sea, Northeast Pacific - BioBlitz 2023	ENA:ERS27214063-rbcL-97	ENA:ERS27214063			Arjan van Asselt, Henry McGee, Zach Montieth, Laura Parfrey				2023-05-26				MaterialSample	Retreat Cove		Galiano Island	British Columbia	Canada	CA	48.94073	-123.50188	100	Andrew Simon		Coordinates mapped based on precise locations of BioBlitz sampling sites		epiphytic on Polyneura latissima	-4.3 m
Amphora sp.			Chromista	Bacillariophyta		Bacillariophyceae	Thalassiophysales				Catenulaceae	Amphora				genus	IMERSS			Diatoms (Bacillariophyta) of the Salish Sea, Northeast Pacific - BioBlitz 2023	ENA:ERS27214064-rbcL-98	ENA:ERS27214064			Arjan van Asselt, Henry McGee, Zach Montieth, Laura Parfrey				2023-05-26				MaterialSample	Retreat Cove		Galiano Island	British Columbia	Canada	CA	48.94073	-123.50188	100	Andrew Simon		Coordinates mapped based on precise locations of BioBlitz sampling sites		epiphytic on Saccharina latissima	-3.7 m
Amphora sp.			Chromista	Bacillariophyta		Bacillariophyceae	Thalassiophysales				Catenulaceae	Amphora				genus	IMERSS			Diatoms (Bacillariophyta) of the Salish Sea, Northeast Pacific - BioBlitz 2023	ENA:ERS27214065-rbcL-99	ENA:ERS27214065			Arjan van Asselt, Henry McGee, Zach Montieth, Laura Parfrey				2023-05-26				MaterialSample	Retreat Cove		Galiano Island	British Columbia	Canada	CA	48.94073	-123.50188	100	Andrew Simon		Coordinates mapped based on precise locations of BioBlitz sampling sites		epiphytic on Saccharina latissima	-3.7 m
Amphora sp.			Chromista	Bacillariophyta		Bacillariophyceae	Thalassiophysales				Catenulaceae	Amphora				genus	IMERSS			Diatoms (Bacillariophyta) of the Salish Sea, Northeast Pacific - BioBlitz 2023	ENA:ERS27214066-rbcL-100	ENA:ERS27214066			Arjan van Asselt, Henry McGee, Zach Montieth, Laura Parfrey				2023-05-26				MaterialSample	Retreat Cove		Galiano Island	British Columbia	Canada	CA	48.94073	-123.50188	100	Andrew Simon		Coordinates mapped based on precise locations of BioBlitz sampling sites		epiphytic on Ulva expansa	-3.7 m
Amphora sp.			Chromista	Bacillariophyta		Bacillariophyceae	Thalassiophysales				Catenulaceae	Amphora				genus	IMERSS			Diatoms (Bacillariophyta) of the Salish Sea, Northeast Pacific - BioBlitz 2023	ENA:ERS27214067-rbcL-101	ENA:ERS27214067			Arjan van Asselt, Henry McGee, Zach Montieth, Laura Parfrey				2023-05-27				MaterialSample	Spanish Hills wharf		Galiano Island	British Columbia	Canada	CA	48.99559	-123.58608	15	Andrew Simon		Coordinates mapped based on precise locations of BioBlitz sampling sites		epiphytic on Ulva sp.
Amphora sp.			Chromista	Bacillariophyta		Bacillariophyceae	Thalassiophysales				Catenulaceae	Amphora				genus	IMERSS			Diatoms (Bacillariophyta) of the Salish Sea, Northeast Pacific - BioBlitz 2023	ENA:ERS27214068-rbcL-102	ENA:ERS27214068			Arjan van Asselt, Henry McGee, Zach Montieth, Laura Parfrey				2023-05-27				MaterialSample	Spanish Hills wharf		Galiano Island	British Columbia	Canada	CA	48.99559	-123.58608	15	Andrew Simon		Coordinates mapped based on precise locations of BioBlitz sampling sites		epiphytic on Sarcodiotheca furcata	-13 m
Amphora sp.			Chromista	Bacillariophyta		Bacillariophyceae	Thalassiophysales				Catenulaceae	Amphora				genus	IMERSS			Diatoms (Bacillariophyta) of the Salish Sea, Northeast Pacific - BioBlitz 2023	ENA:ERS27214069-rbcL-103	ENA:ERS27214069			Arjan van Asselt, Henry McGee, Zach Montieth, Laura Parfrey				2023-05-27				MaterialSample	Spanish Hills wharf		Galiano Island	British Columbia	Canada	CA	48.99559	-123.58608	15	Andrew Simon		Coordinates mapped based on precise locations of BioBlitz sampling sites		epiphytic on unknown
Amphora sp.			Chromista	Bacillariophyta		Bacillariophyceae	Thalassiophysales				Catenulaceae	Amphora				genus	IMERSS			Diatoms (Bacillariophyta) of the Salish Sea, Northeast Pacific - BioBlitz 2023	ENA:ERS27214070-rbcL-104	ENA:ERS27214070			Arjan van Asselt, Henry McGee, Zach Montieth, Laura Parfrey				2023-05-27				MaterialSample	Spanish Hills wharf		Galiano Island	British Columbia	Canada	CA	48.99559	-123.58608	15	Andrew Simon		Coordinates mapped based on precise locations of BioBlitz sampling sites		epiphytic on Zostera marina
Amphora sp.			Chromista	Bacillariophyta		Bacillariophyceae	Thalassiophysales				Catenulaceae	Amphora				genus	IMERSS			Diatoms (Bacillariophyta) of the Salish Sea, Northeast Pacific - Jackman et al. 2025	ENA:ERS21395352-rbcL-ASV121	ENA:ERS21395352			Mark Webber, Siobhan Schenck & Arjan van Asselt				2021-03-07				MaterialSample	Montague Harbour Marine Provincial Park (Hulq'umi'num: 'Sumnuw')		Galiano Island	British Columbia	Canada	CA	48.900714	-123.407906	50			Coordinates mapped based on precise location of study area
Amphora sp.			Chromista	Bacillariophyta		Bacillariophyceae	Thalassiophysales				Catenulaceae	Amphora				genus	IMERSS			Diatoms (Bacillariophyta) of the Salish Sea, Northeast Pacific - Jackman et al. 2025	ENA:ERS21395356-rbcL-ASV121	ENA:ERS21395356			Mark Webber, Siobhan Schenck & Arjan van Asselt				2021-03-07				MaterialSample	Montague Harbour Marine Provincial Park (Hulq'umi'num: 'Sumnuw')		Galiano Island	British Columbia	Canada	CA	48.900714	-123.407906	50			Coordinates mapped based on precise location of study area
Amphora sp.			Chromista	Bacillariophyta		Bacillariophyceae	Thalassiophysales				Catenulaceae	Amphora				genus	IMERSS			Diatoms (Bacillariophyta) of the Salish Sea, Northeast Pacific - Jackman et al. 2025	ENA:ERS21395359-rbcL-ASV121	ENA:ERS21395359			Mark Webber, Siobhan Schenck & Arjan van Asselt				2021-03-07				MaterialSample	Montague Harbour Marine Provincial Park (Hulq'umi'num: 'Sumnuw')		Galiano Island	British Columbia	Canada	CA	48.900714	-123.407906	50			Coordinates mapped based on precise location of study area
Amphora sp.			Chromista	Bacillariophyta		Bacillariophyceae	Thalassiophysales				Catenulaceae	Amphora				genus	IMERSS			Diatoms (Bacillariophyta) of the Salish Sea, Northeast Pacific - Jackman et al. 2025	ENA:ERS21395365-rbcL-ASV121	ENA:ERS21395365			Mark Webber, Siobhan Schenck & Arjan van Asselt				2021-03-07				MaterialSample	Montague Harbour Marine Provincial Park (Hulq'umi'num: 'Sumnuw')		Galiano Island	British Columbia	Canada	CA	48.900714	-123.407906	50			Coordinates mapped based on precise location of study area
Amphora sp.			Chromista	Bacillariophyta		Bacillariophyceae	Thalassiophysales				Catenulaceae	Amphora				genus	IMERSS			Diatoms (Bacillariophyta) of the Salish Sea, Northeast Pacific - Jackman et al. 2025	ENA:ERS21395369-rbcL-ASV121	ENA:ERS21395369			Mark Webber, Siobhan Schenck & Arjan van Asselt				2021-03-07				MaterialSample	Montague Harbour Marine Provincial Park (Hulq'umi'num: 'Sumnuw')		Galiano Island	British Columbia	Canada	CA	48.900714	-123.407906	50			Coordinates mapped based on precise location of study area
Amphora sp.			Chromista	Bacillariophyta		Bacillariophyceae	Thalassiophysales				Catenulaceae	Amphora				genus	IMERSS			Diatoms (Bacillariophyta) of the Salish Sea, Northeast Pacific - Jackman et al. 2025	ENA:ERS27630064-rbcL-ASV121	ENA:ERS27630064			Mark Webber, Siobhan Schenck & Arjan van Asselt				2021-03-07				MaterialSample	Montague Harbour Marine Provincial Park (Hulq'umi'num: 'Sumnuw')		Galiano Island	British Columbia	Canada	CA	48.900714	-123.407906	50			Coordinates mapped based on precise location of study area
Amphora sp.			Chromista	Bacillariophyta		Bacillariophyceae	Thalassiophysales				Catenulaceae	Amphora				genus	IMERSS			Diatoms (Bacillariophyta) of the Salish Sea, Northeast Pacific - Jackman et al. 2025	ENA:ERS21395356-rbcL-ASV670	ENA:ERS21395356			Mark Webber, Siobhan Schenck & Arjan van Asselt				2021-03-07				MaterialSample	Montague Harbour Marine Provincial Park (Hulq'umi'num: 'Sumnuw')		Galiano Island	British Columbia	Canada	CA	48.900714	-123.407906	50			Coordinates mapped based on precise location of study area
Amphora sp.			Chromista	Bacillariophyta		Bacillariophyceae	Thalassiophysales				Catenulaceae	Amphora				genus	IMERSS			Diatoms (Bacillariophyta) of the Salish Sea, Northeast Pacific - Jackman et al. 2025	ENA:ERS21395359-rbcL-ASV670	ENA:ERS21395359			Mark Webber, Siobhan Schenck & Arjan van Asselt				2021-03-07				MaterialSample	Montague Harbour Marine Provincial Park (Hulq'umi'num: 'Sumnuw')		Galiano Island	British Columbia	Canada	CA	48.900714	-123.407906	50			Coordinates mapped based on precise location of study area
Amphora sp.			Chromista	Bacillariophyta		Bacillariophyceae	Thalassiophysales				Catenulaceae	Amphora				genus	IMERSS			Diatoms (Bacillariophyta) of the Salish Sea, Northeast Pacific - Jackman et al. 2025	ENA:ERS21395352-rbcL-ASV322	ENA:ERS21395352			Mark Webber, Siobhan Schenck & Arjan van Asselt				2021-03-07				MaterialSample	Montague Harbour Marine Provincial Park (Hulq'umi'num: 'Sumnuw')		Galiano Island	British Columbia	Canada	CA	48.900714	-123.407906	50			Coordinates mapped based on precise location of study area
Amphora sp.			Chromista	Bacillariophyta		Bacillariophyceae	Thalassiophysales				Catenulaceae	Amphora				genus	IMERSS			Diatoms (Bacillariophyta) of the Salish Sea, Northeast Pacific - Jackman et al. 2025	ENA:ERS21395345-18S-ASV271	ENA:ERS21395345			Mark Webber, Siobhan Schenck & Arjan van Asselt				2021-03-07				MaterialSample	Montague Harbour Marine Provincial Park (Hulq'umi'num: 'Sumnuw')		Galiano Island	British Columbia	Canada	CA	48.900714	-123.407906	50			Coordinates mapped based on precise location of study area
Amphora sp.			Chromista	Bacillariophyta		Bacillariophyceae	Thalassiophysales				Catenulaceae	Amphora				genus	IMERSS			Diatoms (Bacillariophyta) of the Salish Sea, Northeast Pacific - Jackman et al. 2025	ENA:ERS27630061-18S-ASV271	ENA:ERS27630061			Mark Webber, Siobhan Schenck & Arjan van Asselt				2021-03-07				MaterialSample	Montague Harbour Marine Provincial Park (Hulq'umi'num: 'Sumnuw')		Galiano Island	British Columbia	Canada	CA	48.900714	-123.407906	50			Coordinates mapped based on precise location of study area
Amphora sp.			Chromista	Bacillariophyta		Bacillariophyceae	Thalassiophysales				Catenulaceae	Amphora				genus	IMERSS			Diatoms (Bacillariophyta) of the Salish Sea, Northeast Pacific - Jackman et al. 2025	ENA:ERS21395368-18S-ASV271	ENA:ERS21395368			Mark Webber, Siobhan Schenck & Arjan van Asselt				2021-03-07				MaterialSample	Montague Harbour Marine Provincial Park (Hulq'umi'num: 'Sumnuw')		Galiano Island	British Columbia	Canada	CA	48.900714	-123.407906	50			Coordinates mapped based on precise location of study area
Amphora sp.			Chromista	Bacillariophyta		Bacillariophyceae	Thalassiophysales				Catenulaceae	Amphora				genus	IMERSS			Diatoms (Bacillariophyta) of the Salish Sea, Northeast Pacific - Jackman et al. 2025	ENA:ERS27639101-18S-ASV271	ENA:ERS27639101			Mark Webber, Siobhan Schenck & Arjan van Asselt				2021-03-07				MaterialSample	Montague Harbour Marine Provincial Park (Hulq'umi'num: 'Sumnuw')		Galiano Island	British Columbia	Canada	CA	48.900714	-123.407906	50			Coordinates mapped based on precise location of study area
Amphora sp.			Chromista	Bacillariophyta		Bacillariophyceae	Thalassiophysales				Catenulaceae	Amphora				genus	IMERSS			Diatoms (Bacillariophyta) of the Salish Sea, Northeast Pacific - Jackman et al. 2025	ENA:ERS27639103-18S-ASV271	ENA:ERS27639103			Mark Webber, Siobhan Schenck & Arjan van Asselt				2021-03-07				MaterialSample	Montague Harbour Marine Provincial Park (Hulq'umi'num: 'Sumnuw')		Galiano Island	British Columbia	Canada	CA	48.900714	-123.407906	50			Coordinates mapped based on precise location of study area
Amphora sp.			Chromista	Bacillariophyta		Bacillariophyceae	Thalassiophysales				Catenulaceae	Amphora				genus	IMERSS			Diatoms (Bacillariophyta) of the Salish Sea, Northeast Pacific - Scagelia Sample	ENA:ERS27217975-rbcL-ASV660	ENA:ERS27217975			Mark Webber				2022-10-31				MaterialSample	Miner’s Bay wharf		Mayne Island	British Columbia	Canada	CA	48.85215	-123.30222	20	Mark Webber		Coordinates mapped based on precise location of sampling site		epiphytic on Scagelia americana	-3m
Amphora sp.			Chromista	Bacillariophyta		Bacillariophyceae	Thalassiophysales				Catenulaceae	Amphora				genus	IMERSS			Diatoms (Bacillariophyta) of the Salish Sea, Northeast Pacific - Plankton Samples	ENA:ERS27218291-rbcL-ASV660	ENA:ERS27218291			Mark Webber, Arjan van Asselt				2022-04-11				MaterialSample	Spanish Hills wharf		Galiano Island	British Columbia	Canada	CA	48.99559	-123.58608	15	Andrew Simon		Coordinates mapped based on precise locations of sampling sites		pelagic	-5m
Amphora sp.			Chromista	Bacillariophyta		Bacillariophyceae	Thalassiophysales				Catenulaceae	Amphora				genus	IMERSS			Diatoms (Bacillariophyta) of the Salish Sea, Northeast Pacific - Plankton Samples	ENA:ERS27218292-rbcL-ASV660	ENA:ERS27218292			Mark Webber				2022-07-15				MaterialSample	Trincomali Channel, west of Porlier Pass (Site 3)		Galiano Island	British Columbia	Canada	CA	48.99092	-123.59628	600	Mark Webber		Coordinates mapped based on precise locations of sampling sites		pelagic	-10m
Amphora sp.			Chromista	Bacillariophyta		Bacillariophyceae	Thalassiophysales				Catenulaceae	Amphora				genus	IMERSS			Diatoms (Bacillariophyta) of the Salish Sea, Northeast Pacific - Plankton Samples	ENA:ERS27218293-rbcL-ASV660	ENA:ERS27218293			Mark Webber				2022-07-15				MaterialSample	Dionisio Point		Galiano Island	British Columbia	Canada	CA	49.01341	-123.57481	100	Andrew Simon		Coordinates mapped based on precise locations of sampling sites		pelagic	-5m
Amphora sp.			Chromista	Bacillariophyta		Bacillariophyceae	Thalassiophysales				Catenulaceae	Amphora				genus	IMERSS			Diatoms (Bacillariophyta) of the Salish Sea, Northeast Pacific - Plankton Samples	ENA:ERS27218294-rbcL-ASV660	ENA:ERS27218294			Mark Webber				2022-07-15				MaterialSample	Trincomali Channel, west of Porlier Pass (Site 2)		Galiano Island	British Columbia	Canada	CA	49.00398	-123.60675	600	Mark Webber		Coordinates mapped based on precise locations of sampling sites		pelagic	-10m
Amphora sp.			Chromista	Bacillariophyta		Bacillariophyceae	Thalassiophysales				Catenulaceae	Amphora				genus	IMERSS			Diatoms (Bacillariophyta) of the Salish Sea, Northeast Pacific - Plankton Samples	ENA:ERS27218295-rbcL-ASV660	ENA:ERS27218295			Mark Webber				2022-07-15				MaterialSample	Trincomali Channel, west of Porlier Pass (Site 3)		Galiano Island	British Columbia	Canada	CA	48.99092	-123.59628	600	Mark Webber		Coordinates mapped based on precise locations of sampling sites		pelagic	-10m
Amphora sp.			Chromista	Bacillariophyta		Bacillariophyceae	Thalassiophysales				Catenulaceae	Amphora				genus	IMERSS			Diatoms (Bacillariophyta) of the Salish Sea, Northeast Pacific - Plankton Samples	ENA:ERS27218296-rbcL-ASV660	ENA:ERS27218296			Mark Webber, Arjan van Asselt				2022-12-17				MaterialSample	Spanish Hills wharf		Galiano Island	British Columbia	Canada	CA	48.99559	-123.58608	15	Andrew Simon		Coordinates mapped based on precise locations of sampling sites		pelagic	-5m
Amphora sp.			Chromista	Bacillariophyta		Bacillariophyceae	Thalassiophysales				Catenulaceae	Amphora				genus	IMERSS			Diatoms (Bacillariophyta) of the Salish Sea, Northeast Pacific - Plankton Samples	ENA:ERS27218297-rbcL-ASV660	ENA:ERS27218297			Mark Webber, Arjan van Asselt				2023-02-22				MaterialSample	Spanish Hills wharf		Galiano Island	British Columbia	Canada	CA	48.99559	-123.58608	15	Andrew Simon		Coordinates mapped based on precise locations of sampling sites		pelagic	-5m
Amphora sp.			Chromista	Bacillariophyta		Bacillariophyceae	Thalassiophysales				Catenulaceae	Amphora				genus	IMERSS			Diatoms (Bacillariophyta) of the Salish Sea, Northeast Pacific - Plankton Samples	ENA:ERS27218298-rbcL-ASV660	ENA:ERS27218298			Mark Webber, Arjan van Asselt				2021-07-22				MaterialSample	Montague Harbour Marine Provincial Park		Galiano Island	British Columbia	Canada	CA	48.90074	-123.40835	80	Andrew Simon		Coordinates mapped based on precise locations of sampling sites		pelagic	-1m
Amphora sp.			Chromista	Bacillariophyta		Bacillariophyceae	Thalassiophysales				Catenulaceae	Amphora				genus	IMERSS			Diatoms (Bacillariophyta) of the Salish Sea, Northeast Pacific - Scagelia Sample	ENA:ERS27217975-rbcL-ASV660	ENA:ERS27217975			Mark Webber				2022-10-31				MaterialSample	Miner’s Bay wharf		Mayne Island	British Columbia	Canada	CA	48.85215	-123.30222	20	Mark Webber		Coordinates mapped based on precise location of sampling site		epiphytic on Scagelia americana	-3m
Amphora truncata	W.Gregory		Chromista	Bacillariophyta		Bacillariophyceae	Thalassiophysales				Catenulaceae	Amphora		Amphora truncata		species				Diatoms (Bacillariophyta) of the Salish Sea, Northeast Pacific - Literature Review	IMERSS:HistoricalDiatomRecords:0000127				Tynni (1986)				1986-01-01	1986	01	01	MaterialCitation
Andrzeja fenestrata	Mayama & Kryk	1660031	Chromista	Bacillariophyta		incertae sedis	incertae sedis				incertae sedis	Andrzeja		Andrzeja fenestrata		species	IMERSS	Webber Labs	331457188	Diatoms (Bacillariophyta) of the Salish Sea, Northeast Pacific - Morphological data	IMERSS:WL-SEM-3-1-001	WL-SEM-3-1			Mark Webber				2021-03-07	2021	03	07	PreservedSpecimen				British Columbia	Canada	CA	48.9006	-123.4077	27
Andrzeja fenestrata	Mayama & Kryk	1660031	Chromista	Bacillariophyta		incertae sedis	incertae sedis				incertae sedis	Andrzeja		Andrzeja fenestrata		species	IMERSS	Webber Labs	331455851	Diatoms (Bacillariophyta) of the Salish Sea, Northeast Pacific - Morphological data	IMERSS:WL-SEM-60-3-001	WL-SEM-60-3			Mark Webber				2025-09-12	2025	09	12	PreservedSpecimen				British Columbia	Canada	CA	48.6371	-123.402	66
Anomoeoneis costata	(Kützing) Hustedt		Chromista	Bacillariophyta		Bacillariophyceae	Cymbellales				Anomoeoneidaceae	Anomoeoneis		Anomoeoneis costata		species				Diatoms (Bacillariophyta) of the Salish Sea, Northeast Pacific - Literature Review	IMERSS:HistoricalDiatomRecords:0000128				Tempère & Peragallo (1908)				1908-01-01	1908	01	01	MaterialCitation
Arachnoidiscus ehrenbergii	Bailey	915661	Chromista	Bacillariophyta		Coscinodiscophyceae	Arachnoidiscales				Arachnoidiscaceae	Arachnoidiscus		Arachnoidiscus ehrenbergii		species	M	BSMweinzierlcoll	184750 / 462228 / E 5570		http://id.snsb.info/snsb/collection/184750/462228/165739						2451295445		NA				PreservedSpecimen	USA, Washington, Port Townsend, Washington, USA, recent					US	48.1171	-122.7605
Arachnoidiscus ehrenbergii	Bailey	915661	Chromista	Bacillariophyta		Coscinodiscophyceae	Arachnoidiscales				Arachnoidiscaceae	Arachnoidiscus		Arachnoidiscus ehrenbergii		species				Diatoms (Bacillariophyta) of the Salish Sea, Northeast Pacific - Literature Review	IMERSS:HistoricalDiatomRecords:0000129				Lord (1866)				1866-01-01	1866	01	01	MaterialCitation
Arachnoidiscus ehrenbergii	Bailey	915661	Chromista	Bacillariophyta		Coscinodiscophyceae	Arachnoidiscales				Arachnoidiscaceae	Arachnoidiscus		Arachnoidiscus ehrenbergii		species				Diatoms (Bacillariophyta) of the Salish Sea, Northeast Pacific - Literature Review	IMERSS:HistoricalDiatomRecords:0000130				Bailey & MacKay (1916)				1916-01-01	1916	01	01	MaterialCitation
Arachnoidiscus ehrenbergii	Bailey	915661	Chromista	Bacillariophyta		Coscinodiscophyceae	Arachnoidiscales				Arachnoidiscaceae	Arachnoidiscus		Arachnoidiscus ehrenbergii		species				Diatoms (Bacillariophyta) of the Salish Sea, Northeast Pacific - Literature Review	IMERSS:HistoricalDiatomRecords:0000131				Gran & Angst (1931)				1931-01-01	1931	01	01	MaterialCitation
Arachnoidiscus ehrenbergii	Bailey	915661	Chromista	Bacillariophyta		Coscinodiscophyceae	Arachnoidiscales				Arachnoidiscaceae	Arachnoidiscus		Arachnoidiscus ehrenbergii		species				Diatoms (Bacillariophyta) of the Salish Sea, Northeast Pacific - Literature Review	IMERSS:HistoricalDiatomRecords:0000132				Clemens (1933)				1933-01-01	1933	01	01	MaterialCitation
Arachnoidiscus ehrenbergii	Bailey	915661	Chromista	Bacillariophyta		Coscinodiscophyceae	Arachnoidiscales				Arachnoidiscaceae	Arachnoidiscus		Arachnoidiscus ehrenbergii		species				Diatoms (Bacillariophyta) of the Salish Sea, Northeast Pacific - Literature Review	IMERSS:HistoricalDiatomRecords:0000133				Shim (1976)				1976-01-01	1976	01	01	MaterialCitation
Arachnoidiscus ehrenbergii	Bailey	915661	Chromista	Bacillariophyta		Coscinodiscophyceae	Arachnoidiscales				Arachnoidiscaceae	Arachnoidiscus		Arachnoidiscus ehrenbergii		species	IMERSS	Webber Labs	248975017	Diatoms (Bacillariophyta) of the Salish Sea, Northeast Pacific - Morphological data	IMERSS:WL-SEM-5-001	WL-SEM-5			Mark Webber				2024-07-15	2024	07	15	PreservedSpecimen				British Columbia	Canada	CA	48.6432	-123.346	632
Arachnoidiscus ehrenbergii	Bailey	915661	Chromista	Bacillariophyta		Coscinodiscophyceae	Arachnoidiscales				Arachnoidiscaceae	Arachnoidiscus		Arachnoidiscus ehrenbergii		species	iNaturalist		315653433	Diatoms (Bacillariophyta) of the Salish Sea, Northeast Pacific - Morphological data					Mark Webber				2025-09-12	2025	09	12	HumanObservation				British Columbia	Canada	CA	48.6371	-123.4021	122
Arachnoidiscus indicus	Ehrenberg		Chromista	Bacillariophyta		Coscinodiscophyceae	Arachnoidiscales				Arachnoidiscaceae	Arachnoidiscus		Arachnoidiscus indicus		species				Diatoms (Bacillariophyta) of the Salish Sea, Northeast Pacific - Literature Review	IMERSS:HistoricalDiatomRecords:0000134				Tempère & Peragallo (1908)				1908-01-01	1908	01	01	MaterialCitation
Arcocellulus cornucervis	Hasle, Stosch & Syvertsen	1589510	Chromista	Bacillariophyta		Coscinodiscophyceae	Cymatosirales				Cymatosiraceae	Arcocellulus		Arcocellulus cornucervis		species	IMERSS			Diatoms (Bacillariophyta) of the Salish Sea, Northeast Pacific - Jackman et al. 2025	ENA:ERS27630061-18S-ASV777	ENA:ERS27630061			Mark Webber, Siobhan Schenck & Arjan van Asselt				2021-03-07	2021	03	07	MaterialSample	Montague Harbour Marine Provincial Park (Hulq'umi'num: 'Sumnuw')		Galiano Island	British Columbia	Canada	CA	48.9007	-123.4079	50			Coordinates mapped based on precise location of study area
Arcocellulus cornucervis	Hasle, Stosch & Syvertsen	1589510	Chromista	Bacillariophyta		Coscinodiscophyceae	Cymatosirales				Cymatosiraceae	Arcocellulus		Arcocellulus cornucervis		species	IMERSS			Diatoms (Bacillariophyta) of the Salish Sea, Northeast Pacific - Jackman et al. 2025	ENA:ERS27639099-18S-ASV777	ENA:ERS27639099			Mark Webber, Siobhan Schenck & Arjan van Asselt				2021-03-07	2021	03	07	MaterialSample	Montague Harbour Marine Provincial Park (Hulq'umi'num: 'Sumnuw')		Galiano Island	British Columbia	Canada	CA	48.9007	-123.4079	50			Coordinates mapped based on precise location of study area
Astartiella stroemii	(Hustedt) Bukhtiyarova		Chromista	Bacillariophyta		Bacillariophyceae	Mastogloiales				Stauroneidaceae	Astartiella		Astartiella stroemii		species				Diatoms (Bacillariophyta) of the Salish Sea, Northeast Pacific - Literature Review	IMERSS:HistoricalDiatomRecords:0000135				Rao & Lewin (1976)				1976-01-01	1976	01	01	MaterialCitation
Asterionella bleakeleyi	W.Smith	1425673	Chromista	Bacillariophyta		Fragilariophyceae	Rhabdonematales				Tabellariaceae	Asterionella		Asterionella bleakeleyi		species				Diatoms (Bacillariophyta) of the Salish Sea, Northeast Pacific - Literature Review	IMERSS:HistoricalDiatomRecords:0000136				Shim (1976)				1976-01-01	1976	01	01	MaterialCitation
Asterionella bleakeleyi	W.Smith	1425673	Chromista	Bacillariophyta		Fragilariophyceae	Rhabdonematales				Tabellariaceae	Asterionella		Asterionella bleakeleyi		species				Diatoms (Bacillariophyta) of the Salish Sea, Northeast Pacific - Literature Review	IMERSS:HistoricalDiatomRecords:0000137				Forbes & Waters (1993)				1993-01-01	1993	01	01	MaterialCitation
Asterionella bleakeleyi	W.Smith	1425673	Chromista	Bacillariophyta		Fragilariophyceae	Rhabdonematales				Tabellariaceae	Asterionella		Asterionella bleakeleyi		species	iNaturalist		112011487	Diatoms (Bacillariophyta) of the Salish Sea, Northeast Pacific - Morphological data					Mark Webber				2022-03-28	2022	03	28	HumanObservation				British Columbia	Canada	CA	48.9946	-123.5851	13907
Asterionella formosa	Hassall	345288	Chromista	Bacillariophyta		Fragilariophyceae	Rhabdonematales				Tabellariaceae	Asterionella		Asterionella formosa		species				Diatoms (Bacillariophyta) of the Salish Sea, Northeast Pacific - Literature Review	IMERSS:HistoricalDiatomRecords:0000138				Bailey & MacKay (1916)				1916-01-01	1916	01	01	MaterialCitation
Asterionella formosa	Hassall	345288	Chromista	Bacillariophyta		Fragilariophyceae	Rhabdonematales				Tabellariaceae	Asterionella		Asterionella formosa		species				Diatoms (Bacillariophyta) of the Salish Sea, Northeast Pacific - Literature Review	IMERSS:HistoricalDiatomRecords:0000139				Shim (1976)				1976-01-01	1976	01	01	MaterialCitation
Asterionella formosa	Hassall	345288	Chromista	Bacillariophyta		Fragilariophyceae	Rhabdonematales				Tabellariaceae	Asterionella		Asterionella formosa		species				Diatoms (Bacillariophyta) of the Salish Sea, Northeast Pacific - Literature Review	IMERSS:HistoricalDiatomRecords:0000140				Stockner & Cliff (1976)				1976-01-01	1976	01	01	MaterialCitation
Asterionella formosa	Hassall	345288	Chromista	Bacillariophyta		Fragilariophyceae	Rhabdonematales				Tabellariaceae	Asterionella		Asterionella formosa		species				Diatoms (Bacillariophyta) of the Salish Sea, Northeast Pacific - Literature Review	IMERSS:HistoricalDiatomRecords:0000141				Waters et al. (1992)				1992-01-01	1992	01	01	MaterialCitation
Asterionella formosa	Hassall	345288	Chromista	Bacillariophyta		Fragilariophyceae	Rhabdonematales				Tabellariaceae	Asterionella		Asterionella formosa		species				Diatoms (Bacillariophyta) of the Salish Sea, Northeast Pacific - Literature Review	IMERSS:HistoricalDiatomRecords:0000142				Forbes & Waters (1993)				1993-01-01	1993	01	01	MaterialCitation
Asterionella formosa	Hassall	345288	Chromista	Bacillariophyta		Fragilariophyceae	Rhabdonematales				Tabellariaceae	Asterionella		Asterionella formosa		species	iNaturalist		167669456	Diatoms (Bacillariophyta) of the Salish Sea, Northeast Pacific - Morphological data					Mark Webber				2011-08-19	2011	08	19	HumanObservation				British Columbia	Canada	CA	49.5096	-123.2916	488
Asterionella notata	Grunow ex Van Heurck		Chromista	Bacillariophyta		Fragilariophyceae	Rhabdonematales				Tabellariaceae	Asterionella		Asterionella notata		species				Diatoms (Bacillariophyta) of the Salish Sea, Northeast Pacific - Literature Review	IMERSS:HistoricalDiatomRecords:0000143				Bailey & MacKay (1916)				1916-01-01	1916	01	01	MaterialCitation
Asterionellopsis glacialis	(Castracane) Round	428503	Chromista	Bacillariophyta		Fragilariophyceae	Fragilariales				Fragilariaceae	Asterionellopsis		Asterionellopsis glacialis		species	Hakai				Hakai_phyto_QU39_2019-08-15_5m_1						4880035514		2019-08-15	2019	08	15	HumanObservation						CA	50.0307	-125.0992
Asterionellopsis glacialis	(Castracane) Round	428503	Chromista	Bacillariophyta		Fragilariophyceae	Fragilariales				Fragilariaceae	Asterionellopsis		Asterionellopsis glacialis		species	Hakai				Hakai_phyto_QU39_2020-09-01_5m_1						4880035073		2020-09-01	2020	09	01	HumanObservation						CA	50.0307	-125.0992
Asterionellopsis glacialis	(Castracane) Round	428503	Chromista	Bacillariophyta		Fragilariophyceae	Fragilariales				Fragilariaceae	Asterionellopsis		Asterionellopsis glacialis		species	Hakai				Hakai_phyto_QU39_2016-05-19_1m_1						4880034928		2016-05-19	2016	05	19	HumanObservation						CA	50.0307	-125.0992
Asterionellopsis glacialis	(Castracane) Round	428503	Chromista	Bacillariophyta		Fragilariophyceae	Fragilariales				Fragilariaceae	Asterionellopsis		Asterionellopsis glacialis		species	Hakai				Hakai_phyto_QU39_2018-05-15_1m_1						4880034889		2018-05-15	2018	05	15	HumanObservation						CA	50.0307	-125.0992
Asterionellopsis glacialis	(Castracane) Round	428503	Chromista	Bacillariophyta		Fragilariophyceae	Fragilariales				Fragilariaceae	Asterionellopsis		Asterionellopsis glacialis		species	Hakai				Hakai_phyto_QU39_2021-06-28_5m_1						4880034787		2021-06-28	2021	06	28	HumanObservation						CA	50.0307	-125.0992
Asterionellopsis glacialis	(Castracane) Round	428503	Chromista	Bacillariophyta		Fragilariophyceae	Fragilariales				Fragilariaceae	Asterionellopsis		Asterionellopsis glacialis		species	Hakai				Hakai_phyto_QU39_2021-05-28_5m_1						4880034479		2021-05-28	2021	05	28	HumanObservation						CA	50.0307	-125.0992
Asterionellopsis glacialis	(Castracane) Round	428503	Chromista	Bacillariophyta		Fragilariophyceae	Fragilariales				Fragilariaceae	Asterionellopsis		Asterionellopsis glacialis		species	Hakai				Hakai_phyto_QU39_2021-09-02_5m_1						4880034402		2021-09-02	2021	09	02	HumanObservation						CA	50.0307	-125.0992
Asterionellopsis glacialis	(Castracane) Round	428503	Chromista	Bacillariophyta		Fragilariophyceae	Fragilariales				Fragilariaceae	Asterionellopsis		Asterionellopsis glacialis		species	Hakai				Hakai_phyto_QU39_2021-04-05_5m_1						4880034168		2021-04-05	2021	04	05	HumanObservation						CA	50.0307	-125.0992
Asterionellopsis glacialis	(Castracane) Round	428503	Chromista	Bacillariophyta		Fragilariophyceae	Fragilariales				Fragilariaceae	Asterionellopsis		Asterionellopsis glacialis		species	Hakai				Hakai_phyto_QU39_2016-11-09_1m_1						4880033760		2016-11-09	2016	11	09	HumanObservation						CA	50.0307	-125.0992
Asterionellopsis glacialis	(Castracane) Round	428503	Chromista	Bacillariophyta		Fragilariophyceae	Fragilariales				Fragilariaceae	Asterionellopsis		Asterionellopsis glacialis		species	Hakai				Hakai_phyto_QU39_2018-05-02_1m_1						4880033624		2018-05-02	2018	05	02	HumanObservation						CA	50.0307	-125.0992
Asterionellopsis glacialis	(Castracane) Round	428503	Chromista	Bacillariophyta		Fragilariophyceae	Fragilariales				Fragilariaceae	Asterionellopsis		Asterionellopsis glacialis		species	Hakai				Hakai_phyto_QU39_2021-08-03_5m_1						4880033518		2021-08-03	2021	08	03	HumanObservation						CA	50.0307	-125.0992
Asterionellopsis glacialis	(Castracane) Round	428503	Chromista	Bacillariophyta		Fragilariophyceae	Fragilariales				Fragilariaceae	Asterionellopsis		Asterionellopsis glacialis		species	Hakai				Hakai_phyto_QU39_2021-05-19_5m_1						4880033212		2021-05-19	2021	05	19	HumanObservation						CA	50.0307	-125.0992
Asterionellopsis glacialis	(Castracane) Round	428503	Chromista	Bacillariophyta		Fragilariophyceae	Fragilariales				Fragilariaceae	Asterionellopsis		Asterionellopsis glacialis		species	Hakai				Hakai_phyto_QU39_2020-09-10_5m_1						4880033138		2020-09-10	2020	09	10	HumanObservation						CA	50.0307	-125.0992
Asterionellopsis glacialis	(Castracane) Round	428503	Chromista	Bacillariophyta		Fragilariophyceae	Fragilariales				Fragilariaceae	Asterionellopsis		Asterionellopsis glacialis		species	Hakai				Hakai_phyto_QU39_2018-10-24_1m_1						4880032950		2018-10-24	2018	10	24	HumanObservation						CA	50.0307	-125.0992
Asterionellopsis glacialis	(Castracane) Round	428503	Chromista	Bacillariophyta		Fragilariophyceae	Fragilariales				Fragilariaceae	Asterionellopsis		Asterionellopsis glacialis		species	Hakai				Hakai_phyto_QU39_2021-08-24_5m_1						4880032936		2021-08-24	2021	08	24	HumanObservation						CA	50.0307	-125.0992
Asterionellopsis glacialis	(Castracane) Round	428503	Chromista	Bacillariophyta		Fragilariophyceae	Fragilariales				Fragilariaceae	Asterionellopsis		Asterionellopsis glacialis		species	Hakai				Hakai_phyto_QU39_2021-03-30_5m_1						4880032576		2021-03-30	2021	03	30	HumanObservation						CA	50.0307	-125.0992
Asterionellopsis glacialis	(Castracane) Round	428503	Chromista	Bacillariophyta		Fragilariophyceae	Fragilariales				Fragilariaceae	Asterionellopsis		Asterionellopsis glacialis		species	Hakai				Hakai_phyto_QU39_2021-10-05_5m_1						4880032523		2021-10-05	2021	10	05	HumanObservation						CA	50.0307	-125.0992
Asterionellopsis glacialis	(Castracane) Round	428503	Chromista	Bacillariophyta		Fragilariophyceae	Fragilariales				Fragilariaceae	Asterionellopsis		Asterionellopsis glacialis		species	Hakai				Hakai_phyto_QU39_2017-09-05_1m_1						4880032297		2017-09-05	2017	09	05	HumanObservation						CA	50.0307	-125.0992
Asterionellopsis glacialis	(Castracane) Round	428503	Chromista	Bacillariophyta		Fragilariophyceae	Fragilariales				Fragilariaceae	Asterionellopsis		Asterionellopsis glacialis		species	Hakai				Hakai_phyto_QU39_2021-04-14_5m_1						4880032227		2021-04-14	2021	04	14	HumanObservation						CA	50.0307	-125.0992
Asterionellopsis glacialis	(Castracane) Round	428503	Chromista	Bacillariophyta		Fragilariophyceae	Fragilariales				Fragilariaceae	Asterionellopsis		Asterionellopsis glacialis		species	Hakai				Hakai_phyto_QU39_2021-02-19_5m_1						4880031912		2021-02-19	2021	02	19	HumanObservation						CA	50.0307	-125.0992
Asterionellopsis glacialis	(Castracane) Round	428503	Chromista	Bacillariophyta		Fragilariophyceae	Fragilariales				Fragilariaceae	Asterionellopsis		Asterionellopsis glacialis		species	Hakai				Hakai_phyto_QU39_2020-10-14_5m_1						4880031819		2020-10-14	2020	10	14	HumanObservation						CA	50.0307	-125.0992
Asterionellopsis glacialis	(Castracane) Round	428503	Chromista	Bacillariophyta		Fragilariophyceae	Fragilariales				Fragilariaceae	Asterionellopsis		Asterionellopsis glacialis		species	Hakai				Hakai_phyto_QU39_2016-08-22_1m_1						4880031044		2016-08-22	2016	08	22	HumanObservation						CA	50.0307	-125.0992
Asterionellopsis glacialis	(Castracane) Round	428503	Chromista	Bacillariophyta		Fragilariophyceae	Fragilariales				Fragilariaceae	Asterionellopsis		Asterionellopsis glacialis		species	Hakai				Hakai_phyto_QU39_2018-04-17_1m_1						4880031007		2018-04-17	2018	04	17	HumanObservation						CA	50.0307	-125.0992
Asterionellopsis glacialis	(Castracane) Round	428503	Chromista	Bacillariophyta		Fragilariophyceae	Fragilariales				Fragilariaceae	Asterionellopsis		Asterionellopsis glacialis		species	Hakai				Hakai_phyto_QU39_2019-06-25_5m_1						4880030767		2019-06-25	2019	06	25	HumanObservation						CA	50.0307	-125.0992
Asterionellopsis glacialis	(Castracane) Round	428503	Chromista	Bacillariophyta		Fragilariophyceae	Fragilariales				Fragilariaceae	Asterionellopsis		Asterionellopsis glacialis		species	Hakai				Hakai_phyto_QU39_2019-08-20_5m_1						4880030577		2019-08-20	2019	08	20	HumanObservation						CA	50.0307	-125.0992
Asterionellopsis glacialis	(Castracane) Round	428503	Chromista	Bacillariophyta		Fragilariophyceae	Fragilariales				Fragilariaceae	Asterionellopsis		Asterionellopsis glacialis		species	Hakai				Hakai_phyto_QU39_2017-09-18_1m_1						4880030345		2017-09-18	2017	09	18	HumanObservation						CA	50.0307	-125.0992
Asterionellopsis glacialis	(Castracane) Round	428503	Chromista	Bacillariophyta		Fragilariophyceae	Fragilariales				Fragilariaceae	Asterionellopsis		Asterionellopsis glacialis		species	Hakai				Hakai_phyto_QU39_2018-06-05_1m_1						4880030312		2018-06-05	2018	06	05	HumanObservation						CA	50.0307	-125.0992
Asterionellopsis glacialis	(Castracane) Round	428503	Chromista	Bacillariophyta		Fragilariophyceae	Fragilariales				Fragilariaceae	Asterionellopsis		Asterionellopsis glacialis		species	Hakai				Hakai_phyto_QU39_2016-04-14_1m_1						4880030056		2016-04-14	2016	04	14	HumanObservation						CA	50.0307	-125.0992
Asterionellopsis glacialis	(Castracane) Round	428503	Chromista	Bacillariophyta		Fragilariophyceae	Fragilariales				Fragilariaceae	Asterionellopsis		Asterionellopsis glacialis		species	Hakai				Hakai_phyto_QU39_2021-08-17_5m_1						4880029682		2021-08-17	2021	08	17	HumanObservation						CA	50.0307	-125.0992
Asterionellopsis glacialis	(Castracane) Round	428503	Chromista	Bacillariophyta		Fragilariophyceae	Fragilariales				Fragilariaceae	Asterionellopsis		Asterionellopsis glacialis		species	Hakai				Hakai_phyto_QU39_2019-09-04_5m_1						4880029213		2019-09-04	2019	09	04	HumanObservation						CA	50.0307	-125.0992
Asterionellopsis glacialis	(Castracane) Round	428503	Chromista	Bacillariophyta		Fragilariophyceae	Fragilariales				Fragilariaceae	Asterionellopsis		Asterionellopsis glacialis		species	Hakai				Hakai_phyto_QU39_2021-03-26_5m_1						4880029084		2021-03-26	2021	03	26	HumanObservation						CA	50.0307	-125.0992
Asterionellopsis glacialis	(Castracane) Round	428503	Chromista	Bacillariophyta		Fragilariophyceae	Fragilariales				Fragilariaceae	Asterionellopsis		Asterionellopsis glacialis		species	Hakai				Hakai_phyto_QU39_2016-05-30_1m_1						4880029017		2016-05-30	2016	05	30	HumanObservation						CA	50.0307	-125.0992
Asterionellopsis glacialis	(Castracane) Round	428503	Chromista	Bacillariophyta		Fragilariophyceae	Fragilariales				Fragilariaceae	Asterionellopsis		Asterionellopsis glacialis		species	Hakai				Hakai_phyto_QU39_2020-08-19_5m_1						4880028993		2020-08-19	2020	08	19	HumanObservation						CA	50.0307	-125.0992
Asterionellopsis glacialis	(Castracane) Round	428503	Chromista	Bacillariophyta		Fragilariophyceae	Fragilariales				Fragilariaceae	Asterionellopsis		Asterionellopsis glacialis		species	Hakai				Hakai_phyto_QU39_2021-02-23_5m_1						4880028957		2021-02-23	2021	02	23	HumanObservation						CA	50.0307	-125.0992
Asterionellopsis glacialis	(Castracane) Round	428503	Chromista	Bacillariophyta		Fragilariophyceae	Fragilariales				Fragilariaceae	Asterionellopsis		Asterionellopsis glacialis		species	Hakai				Hakai_phyto_QU39_2017-10-20_1m_1						4880028085		2017-10-20	2017	10	20	HumanObservation						CA	50.0307	-125.0992
Asterionellopsis glacialis	(Castracane) Round	428503	Chromista	Bacillariophyta		Fragilariophyceae	Fragilariales				Fragilariaceae	Asterionellopsis		Asterionellopsis glacialis		species	Hakai				Hakai_phyto_QU39_2017-10-11_1m_1						4880027906		2017-10-11	2017	10	11	HumanObservation						CA	50.0307	-125.0992
Asterionellopsis glacialis	(Castracane) Round	428503	Chromista	Bacillariophyta		Fragilariophyceae	Fragilariales				Fragilariaceae	Asterionellopsis		Asterionellopsis glacialis		species	Hakai				Hakai_phyto_QU39_2021-08-10_5m_1						4880027678		2021-08-10	2021	08	10	HumanObservation						CA	50.0307	-125.0992
Asterionellopsis glacialis	(Castracane) Round	428503	Chromista	Bacillariophyta		Fragilariophyceae	Fragilariales				Fragilariaceae	Asterionellopsis		Asterionellopsis glacialis		species	Hakai				Hakai_phyto_QU39_2017-08-15_1m_1						4880027397		2017-08-15	2017	08	15	HumanObservation						CA	50.0307	-125.0992
Asterionellopsis glacialis	(Castracane) Round	428503	Chromista	Bacillariophyta		Fragilariophyceae	Fragilariales				Fragilariaceae	Asterionellopsis		Asterionellopsis glacialis		species	Hakai				Hakai_phyto_QU39_2020-07-15_5m_1						4880027251		2020-07-15	2020	07	15	HumanObservation						CA	50.0307	-125.0992
Asterionellopsis glacialis	(Castracane) Round	428503	Chromista	Bacillariophyta		Fragilariophyceae	Fragilariales				Fragilariaceae	Asterionellopsis		Asterionellopsis glacialis		species	Hakai				Hakai_phyto_QU39_2017-09-26_1m_1						4880025994		2017-09-26	2017	09	26	HumanObservation						CA	50.0307	-125.0992
Asterionellopsis glacialis	(Castracane) Round	428503	Chromista	Bacillariophyta		Fragilariophyceae	Fragilariales				Fragilariaceae	Asterionellopsis		Asterionellopsis glacialis		species	Hakai				Hakai_phyto_QU39_2019-10-18_5m_1						4880025990		2019-10-18	2019	10	18	HumanObservation						CA	50.0307	-125.0992
Asterionellopsis glacialis	(Castracane) Round	428503	Chromista	Bacillariophyta		Fragilariophyceae	Fragilariales				Fragilariaceae	Asterionellopsis		Asterionellopsis glacialis		species	Hakai				Hakai_phyto_QU39_2018-05-22_1m_1						4880025591		2018-05-22	2018	05	22	HumanObservation						CA	50.0307	-125.0992
Asterionellopsis glacialis	(Castracane) Round	428503	Chromista	Bacillariophyta		Fragilariophyceae	Fragilariales				Fragilariaceae	Asterionellopsis		Asterionellopsis glacialis		species	Hakai				Hakai_phyto_QU39_2018-05-08_1m_1						4880025540		2018-05-08	2018	05	08	HumanObservation						CA	50.0307	-125.0992
Asterionellopsis glacialis	(Castracane) Round	428503	Chromista	Bacillariophyta		Fragilariophyceae	Fragilariales				Fragilariaceae	Asterionellopsis		Asterionellopsis glacialis		species	Hakai				Hakai_phyto_QU39_2018-04-12_1m_1						4880025395		2018-04-12	2018	04	12	HumanObservation						CA	50.0307	-125.0992
Asterionellopsis glacialis	(Castracane) Round	428503	Chromista	Bacillariophyta		Fragilariophyceae	Fragilariales				Fragilariaceae	Asterionellopsis		Asterionellopsis glacialis		species	Hakai				Hakai_phyto_QU39_2021-07-13_5m_1						4880025336		2021-07-13	2021	07	13	HumanObservation						CA	50.0307	-125.0992
Asterionellopsis glacialis	(Castracane) Round	428503	Chromista	Bacillariophyta		Fragilariophyceae	Fragilariales				Fragilariaceae	Asterionellopsis		Asterionellopsis glacialis		species	Hakai				Hakai_phyto_QU39_2021-07-27_5m_1						4880024957		2021-07-27	2021	07	27	HumanObservation						CA	50.0307	-125.0992
Asterionellopsis glacialis	(Castracane) Round	428503	Chromista	Bacillariophyta		Fragilariophyceae	Fragilariales				Fragilariaceae	Asterionellopsis		Asterionellopsis glacialis		species	Hakai				Hakai_phyto_QU39_2021-07-06_5m_1						4880024474		2021-07-06	2021	07	06	HumanObservation						CA	50.0307	-125.0992
Asterionellopsis glacialis	(Castracane) Round	428503	Chromista	Bacillariophyta		Fragilariophyceae	Fragilariales				Fragilariaceae	Asterionellopsis		Asterionellopsis glacialis		species	Hakai				Hakai_phyto_QU39_2021-04-26_5m_1						4880024075		2021-04-26	2021	04	26	HumanObservation						CA	50.0307	-125.0992
Asterionellopsis glacialis	(Castracane) Round	428503	Chromista	Bacillariophyta		Fragilariophyceae	Fragilariales				Fragilariaceae	Asterionellopsis		Asterionellopsis glacialis		species	Hakai				Hakai_phyto_QU39_2021-04-19_5m_1						4880023984		2021-04-19	2021	04	19	HumanObservation						CA	50.0307	-125.0992
Asterionellopsis glacialis	(Castracane) Round	428503	Chromista	Bacillariophyta		Fragilariophyceae	Fragilariales				Fragilariaceae	Asterionellopsis		Asterionellopsis glacialis		species	Hakai				Hakai_phyto_QU39_2016-03-22_1m_1						4880023870		2016-03-22	2016	03	22	HumanObservation						CA	50.0307	-125.0992
Asterionellopsis glacialis	(Castracane) Round	428503	Chromista	Bacillariophyta		Fragilariophyceae	Fragilariales				Fragilariaceae	Asterionellopsis		Asterionellopsis glacialis		species	Hakai				Hakai_phyto_QU39_2018-10-30_1m_1						4880023826		2018-10-30	2018	10	30	HumanObservation						CA	50.0307	-125.0992
Asterionellopsis glacialis	(Castracane) Round	428503	Chromista	Bacillariophyta		Fragilariophyceae	Fragilariales				Fragilariaceae	Asterionellopsis		Asterionellopsis glacialis		species	Hakai				Hakai_phyto_QU39_2017-08-04_1m_1						4880023797		2017-08-04	2017	08	04	HumanObservation						CA	50.0307	-125.0992
Asterionellopsis glacialis	(Castracane) Round	428503	Chromista	Bacillariophyta		Fragilariophyceae	Fragilariales				Fragilariaceae	Asterionellopsis		Asterionellopsis glacialis		species	Hakai				Hakai_phyto_QU39_2018-10-16_1m_1						4880023729		2018-10-16	2018	10	16	HumanObservation						CA	50.0307	-125.0992
Asterionellopsis glacialis	(Castracane) Round	428503	Chromista	Bacillariophyta		Fragilariophyceae	Fragilariales				Fragilariaceae	Asterionellopsis		Asterionellopsis glacialis		species	Hakai				Hakai_phyto_QU39_2017-06-19_1m_1						4880023630		2017-06-19	2017	06	19	HumanObservation						CA	50.0307	-125.0992
Asterionellopsis glacialis	(Castracane) Round	428503	Chromista	Bacillariophyta		Fragilariophyceae	Fragilariales				Fragilariaceae	Asterionellopsis		Asterionellopsis glacialis		species	Hakai				Hakai_phyto_QU39_2021-06-01_5m_1						4880023511		2021-06-01	2021	06	01	HumanObservation						CA	50.0307	-125.0992
Asterionellopsis glacialis	(Castracane) Round	428503	Chromista	Bacillariophyta		Fragilariophyceae	Fragilariales				Fragilariaceae	Asterionellopsis		Asterionellopsis glacialis		species	Hakai				Hakai_phyto_QU39_2020-07-29_5m_1						4880023310		2020-07-29	2020	07	29	HumanObservation						CA	50.0307	-125.0992
Asterionellopsis glacialis	(Castracane) Round	428503	Chromista	Bacillariophyta		Fragilariophyceae	Fragilariales				Fragilariaceae	Asterionellopsis		Asterionellopsis glacialis		species					MGYA00591226_Eukaryota::Bacillariophyta:Fragilariophyceae:Fragilariales:Fragilariaceae:Asterionellopsis:Asterionellopsis_glacialis	https://www.ebi.ac.uk/metagenomics/samples/SRS964122					3910497961		2008-08-11	2008	08	11	MaterialSample	Saanich Inlet, Vancouver Island, BC					CA	48.6	-123.5
Asterionellopsis glacialis	(Castracane) Round	428503	Chromista	Bacillariophyta		Fragilariophyceae	Fragilariales				Fragilariaceae	Asterionellopsis		Asterionellopsis glacialis		species					MGYA00590868_Eukaryota::Bacillariophyta:Fragilariophyceae:Fragilariales:Fragilariaceae:Asterionellopsis:Asterionellopsis_glacialis	https://www.ebi.ac.uk/metagenomics/samples/SRS2340157					3910493059		2012-08-01	2012	08	01	MaterialSample	Saanich Inlet, Vancouver Island, BC					CA	48.35	-123.3
Asterionellopsis glacialis	(Castracane) Round	428503	Chromista	Bacillariophyta		Fragilariophyceae	Fragilariales				Fragilariaceae	Asterionellopsis		Asterionellopsis glacialis		species					MGYA00590876_Eukaryota::Bacillariophyta:Fragilariophyceae:Fragilariales:Fragilariaceae:Asterionellopsis:Asterionellopsis_glacialis	https://www.ebi.ac.uk/metagenomics/samples/SRS2340158					3910356942		2012-08-01	2012	08	01	MaterialSample	Saanich Inlet, Vancouver Island, BC					CA	48.35	-123.3
Asterionellopsis glacialis	(Castracane) Round	428503	Chromista	Bacillariophyta		Fragilariophyceae	Fragilariales				Fragilariaceae	Asterionellopsis		Asterionellopsis glacialis		species					MGYA00591332_Eukaryota::Bacillariophyta:Fragilariophyceae:Fragilariales:Fragilariaceae:Asterionellopsis:Asterionellopsis_glacialis	https://www.ebi.ac.uk/metagenomics/samples/SRS2340124					3910355886		2012-08-27	2012	08	27	MaterialSample	Saanich Inlet, Vancouver Island, BC					CA	48.35	-123.3
Asterionellopsis glacialis	(Castracane) Round	428503	Chromista	Bacillariophyta		Fragilariophyceae	Fragilariales				Fragilariaceae	Asterionellopsis		Asterionellopsis glacialis		species					MGYA00591153_Eukaryota::Bacillariophyta:Fragilariophyceae:Fragilariales:Fragilariaceae:Asterionellopsis:Asterionellopsis_glacialis	https://www.ebi.ac.uk/metagenomics/samples/SRS967014					3910352052		2009-05-13	2009	05	13	MaterialSample	Saanich Inlet, Vancouver Island, BC					CA	48.6	-123.5
Asterionellopsis glacialis	(Castracane) Round	428503	Chromista	Bacillariophyta		Fragilariophyceae	Fragilariales				Fragilariaceae	Asterionellopsis		Asterionellopsis glacialis		species					MGYA00591331_Eukaryota::Bacillariophyta:Fragilariophyceae:Fragilariales:Fragilariaceae:Asterionellopsis:Asterionellopsis_glacialis	https://www.ebi.ac.uk/metagenomics/samples/SRS2340122					3910347944		2012-08-27	2012	08	27	MaterialSample	Saanich Inlet, Vancouver Island, BC					CA	48.35	-123.3
Asterionellopsis glacialis	(Castracane) Round	428503	Chromista	Bacillariophyta		Fragilariophyceae	Fragilariales				Fragilariaceae	Asterionellopsis		Asterionellopsis glacialis		species					MGYA00591155_Eukaryota::Bacillariophyta:Fragilariophyceae:Fragilariales:Fragilariaceae:Asterionellopsis:Asterionellopsis_glacialis	https://www.ebi.ac.uk/metagenomics/samples/SRS967018					3910347938		2009-05-13	2009	05	13	MaterialSample	Saanich Inlet, Vancouver Island, BC					CA	48.6	-123.5
Asterionellopsis glacialis	(Castracane) Round	428503	Chromista	Bacillariophyta		Fragilariophyceae	Fragilariales				Fragilariaceae	Asterionellopsis		Asterionellopsis glacialis		species					MGYA00590891_Eukaryota::Bacillariophyta:Fragilariophyceae:Fragilariales:Fragilariaceae:Asterionellopsis:Asterionellopsis_glacialis	https://www.ebi.ac.uk/metagenomics/samples/SRS2340154					3910347932		2012-08-01	2012	08	01	MaterialSample	Saanich Inlet, Vancouver Island, BC					CA	48.35	-123.3
Asterionellopsis glacialis	(Castracane) Round	428503	Chromista	Bacillariophyta		Fragilariophyceae	Fragilariales				Fragilariaceae	Asterionellopsis		Asterionellopsis glacialis		species					MGYA00591357_Eukaryota::Bacillariophyta:Fragilariophyceae:Fragilariales:Fragilariaceae:Asterionellopsis:Asterionellopsis_glacialis	https://www.ebi.ac.uk/metagenomics/samples/SRS2340155					3910345967		2012-08-01	2012	08	01	MaterialSample	Saanich Inlet, Vancouver Island, BC					CA	48.35	-123.3
Asterionellopsis glacialis	(Castracane) Round	428503	Chromista	Bacillariophyta		Fragilariophyceae	Fragilariales				Fragilariaceae	Asterionellopsis		Asterionellopsis glacialis		species					MGYA00591159_Eukaryota::Bacillariophyta:Fragilariophyceae:Fragilariales:Fragilariaceae:Asterionellopsis:Asterionellopsis_glacialis	https://www.ebi.ac.uk/metagenomics/samples/SRS966986					3910345959		2009-05-13	2009	05	13	MaterialSample	Saanich Inlet, Vancouver Island, BC					CA	48.6	-123.5
Asterionellopsis glacialis	(Castracane) Round	428503	Chromista	Bacillariophyta		Fragilariophyceae	Fragilariales				Fragilariaceae	Asterionellopsis		Asterionellopsis glacialis		species					MGYA00591137_Eukaryota::Bacillariophyta:Fragilariophyceae:Fragilariales:Fragilariaceae:Asterionellopsis:Asterionellopsis_glacialis	https://www.ebi.ac.uk/metagenomics/samples/SRS967702					3910345957		2009-06-16	2009	06	16	MaterialSample	Saanich Inlet, Vancouver Island, BC					CA	48.6	-123.5
Asterionellopsis glacialis	(Castracane) Round	428503	Chromista	Bacillariophyta		Fragilariophyceae	Fragilariales				Fragilariaceae	Asterionellopsis		Asterionellopsis glacialis		species	MBA		250AT-5-10615	CPR	urn:catalog:MBA:CPR:250AT-5-10615						3496934438	250AT	2018-04-14	2018	04	14	PreservedSpecimen						CA	48.563	-124.878
Asterionellopsis glacialis	(Castracane) Round	428503	Chromista	Bacillariophyta		Fragilariophyceae	Fragilariales				Fragilariaceae	Asterionellopsis		Asterionellopsis glacialis		species	MBA		268AT-5-10615	CPR	urn:catalog:MBA:CPR:268AT-5-10615						3496926666	268AT	2019-04-11	2019	04	11	PreservedSpecimen						CA	48.553	-124.847
Asterionellopsis glacialis	(Castracane) Round	428503	Chromista	Bacillariophyta		Fragilariophyceae	Fragilariales				Fragilariaceae	Asterionellopsis		Asterionellopsis glacialis		species	MBA		154AT-5-10615	CPR	urn:catalog:MBA:CPR:154AT-5-10615						3496923432	154AT	2012-10-13	2012	10	13	PreservedSpecimen						CA	48.49	-124.645
Asterionellopsis glacialis	(Castracane) Round	428503	Chromista	Bacillariophyta		Fragilariophyceae	Fragilariales				Fragilariaceae	Asterionellopsis		Asterionellopsis glacialis		species	MBA		349VJ-1-10615	CPR	urn:catalog:MBA:CPR:349VJ-1-10615						3496905826	349VJ	2019-03-31	2019	03	31	PreservedSpecimen						CA	48.487	-124.657
Asterionellopsis glacialis	(Castracane) Round	428503	Chromista	Bacillariophyta		Fragilariophyceae	Fragilariales				Fragilariaceae	Asterionellopsis		Asterionellopsis glacialis		species	MBA		241AT-5-10615	CPR	urn:catalog:MBA:CPR:241AT-5-10615						2601899098	241AT	2017-08-31	2017	08	31	PreservedSpecimen						CA	48.537	-124.813
Asterionellopsis glacialis	(Castracane) Round	428503	Chromista	Bacillariophyta		Fragilariophyceae	Fragilariales				Fragilariaceae	Asterionellopsis		Asterionellopsis glacialis		species	MBA		157AT-5-10615	CPR	urn:catalog:MBA:CPR:157AT-5-10615						2601090153	157AT	2013-04-11	2013	04	11	PreservedSpecimen						US	48.432	-124.693
Asterionellopsis glacialis	(Castracane) Round	428503	Chromista	Bacillariophyta		Fragilariophyceae	Fragilariales				Fragilariaceae	Asterionellopsis		Asterionellopsis glacialis		species				Diatoms (Bacillariophyta) of the Salish Sea, Northeast Pacific - Literature Review	IMERSS:HistoricalDiatomRecords:0000144				Gran & Angst (1931)				1931-01-01	1931	01	01	MaterialCitation
Asterionellopsis glacialis	(Castracane) Round	428503	Chromista	Bacillariophyta		Fragilariophyceae	Fragilariales				Fragilariaceae	Asterionellopsis		Asterionellopsis glacialis		species				Diatoms (Bacillariophyta) of the Salish Sea, Northeast Pacific - Literature Review	IMERSS:HistoricalDiatomRecords:0000145				Johnson (1931)				1931-01-01	1931	01	01	MaterialCitation
Asterionellopsis glacialis	(Castracane) Round	428503	Chromista	Bacillariophyta		Fragilariophyceae	Fragilariales				Fragilariaceae	Asterionellopsis		Asterionellopsis glacialis		species				Diatoms (Bacillariophyta) of the Salish Sea, Northeast Pacific - Literature Review	IMERSS:HistoricalDiatomRecords:0000146				Phifer (1932)				1932-01-01	1932	01	01	MaterialCitation
Asterionellopsis glacialis	(Castracane) Round	428503	Chromista	Bacillariophyta		Fragilariophyceae	Fragilariales				Fragilariaceae	Asterionellopsis		Asterionellopsis glacialis		species				Diatoms (Bacillariophyta) of the Salish Sea, Northeast Pacific - Literature Review	IMERSS:HistoricalDiatomRecords:0000147				Clemens (1933)				1933-01-01	1933	01	01	MaterialCitation
Asterionellopsis glacialis	(Castracane) Round	428503	Chromista	Bacillariophyta		Fragilariophyceae	Fragilariales				Fragilariaceae	Asterionellopsis		Asterionellopsis glacialis		species				Diatoms (Bacillariophyta) of the Salish Sea, Northeast Pacific - Literature Review	IMERSS:HistoricalDiatomRecords:0000148				Légaré (1957)				1957-01-01	1957	01	01	MaterialCitation
Asterionellopsis glacialis	(Castracane) Round	428503	Chromista	Bacillariophyta		Fragilariophyceae	Fragilariales				Fragilariaceae	Asterionellopsis		Asterionellopsis glacialis		species				Diatoms (Bacillariophyta) of the Salish Sea, Northeast Pacific - Literature Review	IMERSS:HistoricalDiatomRecords:0000149				Buchanan (1966)				1966-01-01	1966	01	01	MaterialCitation
Asterionellopsis glacialis	(Castracane) Round	428503	Chromista	Bacillariophyta		Fragilariophyceae	Fragilariales				Fragilariaceae	Asterionellopsis		Asterionellopsis glacialis		species				Diatoms (Bacillariophyta) of the Salish Sea, Northeast Pacific - Literature Review	IMERSS:HistoricalDiatomRecords:0000150				Chester et al. (1979)				1979-01-01	1979	01	01	MaterialCitation
Asterionellopsis glacialis	(Castracane) Round	428503	Chromista	Bacillariophyta		Fragilariophyceae	Fragilariales				Fragilariaceae	Asterionellopsis		Asterionellopsis glacialis		species				Diatoms (Bacillariophyta) of the Salish Sea, Northeast Pacific - Literature Review	IMERSS:HistoricalDiatomRecords:0000151				Shim (1976)				1976-01-01	1976	01	01	MaterialCitation
Asterionellopsis glacialis	(Castracane) Round	428503	Chromista	Bacillariophyta		Fragilariophyceae	Fragilariales				Fragilariaceae	Asterionellopsis		Asterionellopsis glacialis		species				Diatoms (Bacillariophyta) of the Salish Sea, Northeast Pacific - Literature Review	IMERSS:HistoricalDiatomRecords:0000152				Stockner & Cliff (1976)				1976-01-01	1976	01	01	MaterialCitation
Asterionellopsis glacialis	(Castracane) Round	428503	Chromista	Bacillariophyta		Fragilariophyceae	Fragilariales				Fragilariaceae	Asterionellopsis		Asterionellopsis glacialis		species				Diatoms (Bacillariophyta) of the Salish Sea, Northeast Pacific - Literature Review	IMERSS:HistoricalDiatomRecords:0000153				Hollibaugh et al. (1980)				1980-01-01	1980	01	01	MaterialCitation
Asterionellopsis glacialis	(Castracane) Round	428503	Chromista	Bacillariophyta		Fragilariophyceae	Fragilariales				Fragilariaceae	Asterionellopsis		Asterionellopsis glacialis		species				Diatoms (Bacillariophyta) of the Salish Sea, Northeast Pacific - Literature Review	IMERSS:HistoricalDiatomRecords:0000154				Sancetta & Calvert (1988)				1988-01-01	1988	01	01	MaterialCitation
Asterionellopsis glacialis	(Castracane) Round	428503	Chromista	Bacillariophyta		Fragilariophyceae	Fragilariales				Fragilariaceae	Asterionellopsis		Asterionellopsis glacialis		species				Diatoms (Bacillariophyta) of the Salish Sea, Northeast Pacific - Literature Review	IMERSS:HistoricalDiatomRecords:0000155				Forbes & Waters (1993)				1993-01-01	1993	01	01	MaterialCitation
Asterionellopsis glacialis	(Castracane) Round	428503	Chromista	Bacillariophyta		Fragilariophyceae	Fragilariales				Fragilariaceae	Asterionellopsis		Asterionellopsis glacialis		species				Diatoms (Bacillariophyta) of the Salish Sea, Northeast Pacific - Literature Review	IMERSS:HistoricalDiatomRecords:0000156				Hobson & McQuoid (2001)				2001-01-01	2001	01	01	MaterialCitation
Asterionellopsis glacialis	(Castracane) Round	428503	Chromista	Bacillariophyta		Fragilariophyceae	Fragilariales				Fragilariaceae	Asterionellopsis		Asterionellopsis glacialis		species				Diatoms (Bacillariophyta) of the Salish Sea, Northeast Pacific - Literature Review	IMERSS:HistoricalDiatomRecords:0000157				Horner et al. (2005)				2005-01-01	2005	01	01	MaterialCitation
Asterionellopsis glacialis	(Castracane) Round	428503	Chromista	Bacillariophyta		Fragilariophyceae	Fragilariales				Fragilariaceae	Asterionellopsis		Asterionellopsis glacialis		species	iNaturalist		4848898	Diatoms (Bacillariophyta) of the Salish Sea, Northeast Pacific - Morphological data					Mark Webber				2004-07-25	2004	07	25	HumanObservation				British Columbia	Canada	CA	48.9945	-123.5851	87
Asterionellopsis glacialis	(Castracane) Round	428503	Chromista	Bacillariophyta		Fragilariophyceae	Fragilariales				Fragilariaceae	Asterionellopsis		Asterionellopsis glacialis		species	iNaturalist		98753620	Diatoms (Bacillariophyta) of the Salish Sea, Northeast Pacific - Morphological data					Mark Webber				2005-07-14	2005	07	14	HumanObservation				British Columbia	Canada	CA	48.9945	-123.585	48
Asterionellopsis glacialis	(Castracane) Round	428503	Chromista	Bacillariophyta		Fragilariophyceae	Fragilariales				Fragilariaceae	Asterionellopsis		Asterionellopsis glacialis		species	iNaturalist		111057760	Diatoms (Bacillariophyta) of the Salish Sea, Northeast Pacific - Morphological data					Mark Webber				2022-04-06	2022	04	06	HumanObservation				British Columbia	Canada	CA	48.9946	-123.5846	40
Asterolampra marylandica	Ehrenberg	1125516	Chromista	Bacillariophyta		Coscinodiscophyceae	Asterolamprales				Asterolampraceae	Asterolampra		Asterolampra marylandica		species				Diatoms (Bacillariophyta) of the Salish Sea, Northeast Pacific - Literature Review	IMERSS:HistoricalDiatomRecords:0000159				Buchanan (1966)				1966-01-01	1966	01	01	MaterialCitation
Asterolampra sp.			Chromista	Bacillariophyta		Coscinodiscophyceae	Asterolamprales				Asterolampraceae	Asterolampra				genus				Diatoms (Bacillariophyta) of the Salish Sea, Northeast Pacific - Literature Review	IMERSS:HistoricalDiatomRecords:0000158				Bailey & MacKay (1916)				NA				MaterialCitation
Asteromphalus arachne	(Brébisson) Ralfs		Chromista	Bacillariophyta		Coscinodiscophyceae	Asterolamprales				Asterolampraceae	Asteromphalus		Asteromphalus arachne		species				Diatoms (Bacillariophyta) of the Salish Sea, Northeast Pacific - Literature Review	IMERSS:HistoricalDiatomRecords:0000160				Bailey & MacKay (1916)				1916-01-01	1916	01	01	MaterialCitation
Asteromphalus heptactis	(Brébisson) Ralfs	521735	Chromista	Bacillariophyta		Coscinodiscophyceae	Asterolamprales				Asterolampraceae	Asteromphalus		Asteromphalus heptactis		species				Diatoms (Bacillariophyta) of the Salish Sea, Northeast Pacific - Literature Review	IMERSS:HistoricalDiatomRecords:0000161				Gran & Angst (1931)				1931-01-01	1931	01	01	MaterialCitation
Asteromphalus heptactis	(Brébisson) Ralfs	521735	Chromista	Bacillariophyta		Coscinodiscophyceae	Asterolamprales				Asterolampraceae	Asteromphalus		Asteromphalus heptactis		species				Diatoms (Bacillariophyta) of the Salish Sea, Northeast Pacific - Literature Review	IMERSS:HistoricalDiatomRecords:0000162				Phifer (1932)				1932-01-01	1932	01	01	MaterialCitation
Asteromphalus heptactis	(Brébisson) Ralfs	521735	Chromista	Bacillariophyta		Coscinodiscophyceae	Asterolamprales				Asterolampraceae	Asteromphalus		Asteromphalus heptactis		species				Diatoms (Bacillariophyta) of the Salish Sea, Northeast Pacific - Literature Review	IMERSS:HistoricalDiatomRecords:0000163				Clemens (1933)				1933-01-01	1933	01	01	MaterialCitation
Asteromphalus heptactis	(Brébisson) Ralfs	521735	Chromista	Bacillariophyta		Coscinodiscophyceae	Asterolamprales				Asterolampraceae	Asteromphalus		Asteromphalus heptactis		species				Diatoms (Bacillariophyta) of the Salish Sea, Northeast Pacific - Literature Review	IMERSS:HistoricalDiatomRecords:0000164				Chester et al. (1979)				1979-01-01	1979	01	01	MaterialCitation
Asteromphalus heptactis	(Brébisson) Ralfs	521735	Chromista	Bacillariophyta		Coscinodiscophyceae	Asterolamprales				Asterolampraceae	Asteromphalus		Asteromphalus heptactis		species				Diatoms (Bacillariophyta) of the Salish Sea, Northeast Pacific - Literature Review	IMERSS:HistoricalDiatomRecords:0000165				Shim (1976)				1976-01-01	1976	01	01	MaterialCitation
Asteromphalus heptactis	(Brébisson) Ralfs	521735	Chromista	Bacillariophyta		Coscinodiscophyceae	Asterolamprales				Asterolampraceae	Asteromphalus		Asteromphalus heptactis		species				Diatoms (Bacillariophyta) of the Salish Sea, Northeast Pacific - Literature Review	IMERSS:HistoricalDiatomRecords:0000166				Sancetta & Calvert (1988)				1988-01-01	1988	01	01	MaterialCitation
Asteromphalus heptactis	(Brébisson) Ralfs	521735	Chromista	Bacillariophyta		Coscinodiscophyceae	Asterolamprales				Asterolampraceae	Asteromphalus		Asteromphalus heptactis		species				Diatoms (Bacillariophyta) of the Salish Sea, Northeast Pacific - Literature Review	IMERSS:HistoricalDiatomRecords:0000167				McQuoid & Hobson (1997)				1997-01-01	1997	01	01	MaterialCitation
Asteromphalus heptactis	(Brébisson) Ralfs	521735	Chromista	Bacillariophyta		Coscinodiscophyceae	Asterolamprales				Asterolampraceae	Asteromphalus		Asteromphalus heptactis		species				Diatoms (Bacillariophyta) of the Salish Sea, Northeast Pacific - Literature Review	IMERSS:HistoricalDiatomRecords:0000168				McQuoid & Hobson (2001)				2001-01-01	2001	01	01	MaterialCitation
Asteromphalus heptactis	(Brébisson) Ralfs	521735	Chromista	Bacillariophyta		Coscinodiscophyceae	Asterolamprales				Asterolampraceae	Asteromphalus		Asteromphalus heptactis		species	IMERSS	Webber Labs	49975207	Diatoms (Bacillariophyta) of the Salish Sea, Northeast Pacific - Morphological data	IMERSS:WL-LM-15-002	WL-LM-15			Mark Webber				2008-11-11	2008	11	11	PreservedSpecimen				British Columbia	Canada	CA	48.9945	-123.585	32
Asteromphalus heptactis	(Brébisson) Ralfs	521735	Chromista	Bacillariophyta		Coscinodiscophyceae	Asterolamprales				Asterolampraceae	Asteromphalus		Asteromphalus heptactis		species	IMERSS	Webber Labs	243640148	Diatoms (Bacillariophyta) of the Salish Sea, Northeast Pacific - Morphological data	IMERSS:WL-SEM-11-001	WL-SEM-11			Mark Webber				2021-03-07	2021	03	07	PreservedSpecimen				British Columbia	Canada	CA	48.9006	-123.4072	77
Asteromphalus heptactis	(Brébisson) Ralfs	521735	Chromista	Bacillariophyta		Coscinodiscophyceae	Asterolamprales				Asterolampraceae	Asteromphalus		Asteromphalus heptactis		species	iNaturalist		4874751	Diatoms (Bacillariophyta) of the Salish Sea, Northeast Pacific - Morphological data					Mark Webber				2007-07-13	2007	07	13	HumanObservation				British Columbia	Canada	CA	48.9943	-123.5859	134
Asteromphalus heptactis	(Brébisson) Ralfs	521735	Chromista	Bacillariophyta		Coscinodiscophyceae	Asterolamprales				Asterolampraceae	Asteromphalus		Asteromphalus heptactis		species	iNaturalist		234245605	Diatoms (Bacillariophyta) of the Salish Sea, Northeast Pacific - Morphological data					Mark Webber				2024-08-05	2024	08	05	HumanObservation				British Columbia	Canada	CA	48.8623	-123.3094	199
Asteromphalus sp.			Chromista	Bacillariophyta		Coscinodiscophyceae	Asterolamprales				Asterolampraceae	Asteromphalus				genus	IMERSS			Diatoms (Bacillariophyta) of the Salish Sea, Northeast Pacific - Scagelia Sample	ENA:ERS27217975-rbcL-ASV178	ENA:ERS27217975			Mark Webber				2022-10-31				MaterialSample	Miner’s Bay wharf		Mayne Island	British Columbia	Canada	CA	48.85215	-123.30222	20	Mark Webber		Coordinates mapped based on precise location of sampling site		epiphytic on Scagelia americana	-3m
Asteromphalus sp.			Chromista	Bacillariophyta		Coscinodiscophyceae	Asterolamprales				Asterolampraceae	Asteromphalus				genus	IMERSS			Diatoms (Bacillariophyta) of the Salish Sea, Northeast Pacific - Plankton Samples	ENA:ERS27218291-rbcL-ASV178	ENA:ERS27218291			Mark Webber, Arjan van Asselt				2022-04-11				MaterialSample	Spanish Hills wharf		Galiano Island	British Columbia	Canada	CA	48.99559	-123.58608	15	Andrew Simon		Coordinates mapped based on precise locations of sampling sites		pelagic	-5m
Asteromphalus sp.			Chromista	Bacillariophyta		Coscinodiscophyceae	Asterolamprales				Asterolampraceae	Asteromphalus				genus	IMERSS			Diatoms (Bacillariophyta) of the Salish Sea, Northeast Pacific - Plankton Samples	ENA:ERS27218292-rbcL-ASV178	ENA:ERS27218292			Mark Webber				2022-07-15				MaterialSample	Trincomali Channel, west of Porlier Pass (Site 3)		Galiano Island	British Columbia	Canada	CA	48.99092	-123.59628	600	Mark Webber		Coordinates mapped based on precise locations of sampling sites		pelagic	-10m
Asteromphalus sp.			Chromista	Bacillariophyta		Coscinodiscophyceae	Asterolamprales				Asterolampraceae	Asteromphalus				genus	IMERSS			Diatoms (Bacillariophyta) of the Salish Sea, Northeast Pacific - Plankton Samples	ENA:ERS27218293-rbcL-ASV178	ENA:ERS27218293			Mark Webber				2022-07-15				MaterialSample	Dionisio Point		Galiano Island	British Columbia	Canada	CA	49.01341	-123.57481	100	Andrew Simon		Coordinates mapped based on precise locations of sampling sites		pelagic	-5m
Asteromphalus sp.			Chromista	Bacillariophyta		Coscinodiscophyceae	Asterolamprales				Asterolampraceae	Asteromphalus				genus	IMERSS			Diatoms (Bacillariophyta) of the Salish Sea, Northeast Pacific - Plankton Samples	ENA:ERS27218294-rbcL-ASV178	ENA:ERS27218294			Mark Webber				2022-07-15				MaterialSample	Trincomali Channel, west of Porlier Pass (Site 2)		Galiano Island	British Columbia	Canada	CA	49.00398	-123.60675	600	Mark Webber		Coordinates mapped based on precise locations of sampling sites		pelagic	-10m
Asteromphalus sp.			Chromista	Bacillariophyta		Coscinodiscophyceae	Asterolamprales				Asterolampraceae	Asteromphalus				genus	IMERSS			Diatoms (Bacillariophyta) of the Salish Sea, Northeast Pacific - Plankton Samples	ENA:ERS27218295-rbcL-ASV178	ENA:ERS27218295			Mark Webber				2022-07-15				MaterialSample	Trincomali Channel, west of Porlier Pass (Site 3)		Galiano Island	British Columbia	Canada	CA	48.99092	-123.59628	600	Mark Webber		Coordinates mapped based on precise locations of sampling sites		pelagic	-10m
Asteromphalus sp.			Chromista	Bacillariophyta		Coscinodiscophyceae	Asterolamprales				Asterolampraceae	Asteromphalus				genus	IMERSS			Diatoms (Bacillariophyta) of the Salish Sea, Northeast Pacific - Plankton Samples	ENA:ERS27218296-rbcL-ASV178	ENA:ERS27218296			Mark Webber, Arjan van Asselt				2022-12-17				MaterialSample	Spanish Hills wharf		Galiano Island	British Columbia	Canada	CA	48.99559	-123.58608	15	Andrew Simon		Coordinates mapped based on precise locations of sampling sites		pelagic	-5m
Asteromphalus sp.			Chromista	Bacillariophyta		Coscinodiscophyceae	Asterolamprales				Asterolampraceae	Asteromphalus				genus	IMERSS			Diatoms (Bacillariophyta) of the Salish Sea, Northeast Pacific - Plankton Samples	ENA:ERS27218297-rbcL-ASV178	ENA:ERS27218297			Mark Webber, Arjan van Asselt				2023-02-22				MaterialSample	Spanish Hills wharf		Galiano Island	British Columbia	Canada	CA	48.99559	-123.58608	15	Andrew Simon		Coordinates mapped based on precise locations of sampling sites		pelagic	-5m
Asteromphalus sp.			Chromista	Bacillariophyta		Coscinodiscophyceae	Asterolamprales				Asterolampraceae	Asteromphalus				genus	IMERSS			Diatoms (Bacillariophyta) of the Salish Sea, Northeast Pacific - Plankton Samples	ENA:ERS27218298-rbcL-ASV178	ENA:ERS27218298			Mark Webber, Arjan van Asselt				2021-07-22				MaterialSample	Montague Harbour Marine Provincial Park		Galiano Island	British Columbia	Canada	CA	48.90074	-123.40835	80	Andrew Simon		Coordinates mapped based on precise locations of sampling sites		pelagic	-1m
Asteromphalus sp.			Chromista	Bacillariophyta		Coscinodiscophyceae	Asterolamprales				Asterolampraceae	Asteromphalus				genus	IMERSS			Diatoms (Bacillariophyta) of the Salish Sea, Northeast Pacific - Scagelia Sample	ENA:ERS27217975-rbcL-ASV178	ENA:ERS27217975			Mark Webber				2022-10-31				MaterialSample	Miner’s Bay wharf		Mayne Island	British Columbia	Canada	CA	48.85215	-123.30222	20	Mark Webber		Coordinates mapped based on precise location of sampling site		epiphytic on Scagelia americana	-3m
Asteroplanus karianus	(Grunow) C.Gardner & R.M.Crawford	987989	Chromista	Bacillariophyta		Fragilariophyceae	Rhaphoneidales				Asterionellopsidaceae	Asteroplanus		Asteroplanus karianus		species				Diatoms (Bacillariophyta) of the Salish Sea, Northeast Pacific - Literature Review	IMERSS:HistoricalDiatomRecords:0000169				Gran & Angst (1931)				1931-01-01	1931	01	01	MaterialCitation
Asteroplanus karianus	(Grunow) C.Gardner & R.M.Crawford	987989	Chromista	Bacillariophyta		Fragilariophyceae	Rhaphoneidales				Asterionellopsidaceae	Asteroplanus		Asteroplanus karianus		species				Diatoms (Bacillariophyta) of the Salish Sea, Northeast Pacific - Literature Review	IMERSS:HistoricalDiatomRecords:0000170				Phifer (1932)				1932-01-01	1932	01	01	MaterialCitation
Asteroplanus karianus	(Grunow) C.Gardner & R.M.Crawford	987989	Chromista	Bacillariophyta		Fragilariophyceae	Rhaphoneidales				Asterionellopsidaceae	Asteroplanus		Asteroplanus karianus		species				Diatoms (Bacillariophyta) of the Salish Sea, Northeast Pacific - Literature Review	IMERSS:HistoricalDiatomRecords:0000171				Clemens (1933)				1933-01-01	1933	01	01	MaterialCitation
Asteroplanus karianus	(Grunow) C.Gardner & R.M.Crawford	987989	Chromista	Bacillariophyta		Fragilariophyceae	Rhaphoneidales				Asterionellopsidaceae	Asteroplanus		Asteroplanus karianus		species				Diatoms (Bacillariophyta) of the Salish Sea, Northeast Pacific - Literature Review	IMERSS:HistoricalDiatomRecords:0000172				Stockner & Cliff (1975)				1975-01-01	1975	01	01	MaterialCitation
Asteroplanus karianus	(Grunow) C.Gardner & R.M.Crawford	987989	Chromista	Bacillariophyta		Fragilariophyceae	Rhaphoneidales				Asterionellopsidaceae	Asteroplanus		Asteroplanus karianus		species				Diatoms (Bacillariophyta) of the Salish Sea, Northeast Pacific - Literature Review	IMERSS:HistoricalDiatomRecords:0000173				Shim (1976)				1976-01-01	1976	01	01	MaterialCitation
Asteroplanus karianus	(Grunow) C.Gardner & R.M.Crawford	987989	Chromista	Bacillariophyta		Fragilariophyceae	Rhaphoneidales				Asterionellopsidaceae	Asteroplanus		Asteroplanus karianus		species				Diatoms (Bacillariophyta) of the Salish Sea, Northeast Pacific - Literature Review	IMERSS:HistoricalDiatomRecords:0000174				Stockner & Cliff (1976)				1976-01-01	1976	01	01	MaterialCitation
Asteroplanus karianus	(Grunow) C.Gardner & R.M.Crawford	987989	Chromista	Bacillariophyta		Fragilariophyceae	Rhaphoneidales				Asterionellopsidaceae	Asteroplanus		Asteroplanus karianus		species				Diatoms (Bacillariophyta) of the Salish Sea, Northeast Pacific - Literature Review	IMERSS:HistoricalDiatomRecords:0000175				Forbes & Waters (1993)				1993-01-01	1993	01	01	MaterialCitation
Attheya longicornis	R.M.Crawford & C.Gardner	988154	Chromista	Bacillariophyta		Coscinodiscophyceae	Biddulphiales				Attheyaceae	Attheya		Attheya longicornis		species	IMERSS	Webber Labs	263094504	Diatoms (Bacillariophyta) of the Salish Sea, Northeast Pacific - Morphological data	IMERSS:WL-SEM-113-001	WL-SEM-113			Mark Webber				2009-07-15	2009	07	15	PreservedSpecimen				British Columbia	Canada	CA	48.9948	-123.5845	42
Attheya septentrionalis	(Østrup) R.M.Crawford		Chromista	Bacillariophyta		Coscinodiscophyceae	Biddulphiales				Attheyaceae	Attheya		Attheya septentrionalis		species			IK_CCMP_0168		JN162768		https://www.ebi.ac.uk/ena/browser/api/embl/JN162768	https://www.ebi.ac.uk/ena/browser/view/JN162768	Munch		3350184833		1982-12-07	1982	12	07	PreservedSpecimen	Washington, Puget Sound					US	47.61	-122.46
Attheya septentrionalis	(Østrup) R.M.Crawford		Chromista	Bacillariophyta		Coscinodiscophyceae	Biddulphiales				Attheyaceae	Attheya		Attheya septentrionalis		species				Diatoms (Bacillariophyta) of the Salish Sea, Northeast Pacific - Literature Review	IMERSS:HistoricalDiatomRecords:0000176				Buchanan (1966)				1966-01-01	1966	01	01	MaterialCitation
Attheya septentrionalis	(Østrup) R.M.Crawford		Chromista	Bacillariophyta		Coscinodiscophyceae	Biddulphiales				Attheyaceae	Attheya		Attheya septentrionalis		species				Diatoms (Bacillariophyta) of the Salish Sea, Northeast Pacific - Literature Review	IMERSS:HistoricalDiatomRecords:0000177				Waters et al. (1992)				1992-01-01	1992	01	01	MaterialCitation
Attheya septentrionalis	(Østrup) R.M.Crawford		Chromista	Bacillariophyta		Coscinodiscophyceae	Biddulphiales				Attheyaceae	Attheya		Attheya septentrionalis		species				Diatoms (Bacillariophyta) of the Salish Sea, Northeast Pacific - Literature Review	IMERSS:HistoricalDiatomRecords:0000178				Forbes & Waters (1993)				1993-01-01	1993	01	01	MaterialCitation
Attheya septentrionalis	(Østrup) R.M.Crawford		Chromista	Bacillariophyta		Coscinodiscophyceae	Biddulphiales				Attheyaceae	Attheya		Attheya septentrionalis		species				Diatoms (Bacillariophyta) of the Salish Sea, Northeast Pacific - Literature Review	IMERSS:HistoricalDiatomRecords:0000179				Sutherland et al. (2023)				2023-01-01	2023	01	01	MaterialCitation
Aulacodiscus kittonii	Arnott ex Ralfs	1530535	Chromista	Bacillariophyta		Coscinodiscophyceae	Coscinodiscales				Aulacodiscaceae	Aulacodiscus		Aulacodiscus kittonii		species				Diatoms (Bacillariophyta) of the Salish Sea, Northeast Pacific - Literature Review	IMERSS:HistoricalDiatomRecords:0000180				Shim (1976)				1976-01-01	1976	01	01	MaterialCitation
Aulacodiscus kittonii	Arnott ex Ralfs	1530535	Chromista	Bacillariophyta		Coscinodiscophyceae	Coscinodiscales				Aulacodiscaceae	Aulacodiscus		Aulacodiscus kittonii		species	iNaturalist		264541292	Diatoms (Bacillariophyta) of the Salish Sea, Northeast Pacific - Morphological data					Mark Webber				2010-12-12	2010	12	12	HumanObservation				British Columbia	Canada	CA	48.9947	-123.5847	22
Aulacodiscus oregonus	Harvey & Bailey	1509797	Chromista	Bacillariophyta		Coscinodiscophyceae	Coscinodiscales				Aulacodiscaceae	Aulacodiscus		Aulacodiscus oregonus		species	IMERSS			Diatoms (Bacillariophyta) of the Salish Sea, Northeast Pacific - BioBlitz 2023	ENA:ERS27214058-rbcL-105	ENA:ERS27214058			Arjan van Asselt, Henry McGee, Zach Montieth, Laura Parfrey				2023-05-26	2023	05	26	MaterialSample	Retreat Cove		Galiano Island	British Columbia	Canada	CA	48.9407	-123.5019	100	Andrew Simon		Coordinates mapped based on precise locations of BioBlitz sampling sites		epiphytic on Ceramothamnion pacificum	-3.1 m
Aulacodiscus oregonus	Harvey & Bailey	1509797	Chromista	Bacillariophyta		Coscinodiscophyceae	Coscinodiscales				Aulacodiscaceae	Aulacodiscus		Aulacodiscus oregonus		species	IMERSS			Diatoms (Bacillariophyta) of the Salish Sea, Northeast Pacific - BioBlitz 2023	ENA:ERS27214059-rbcL-106	ENA:ERS27214059			Arjan van Asselt, Henry McGee, Zach Montieth, Laura Parfrey				2023-05-26	2023	05	26	MaterialSample	Retreat Cove		Galiano Island	British Columbia	Canada	CA	48.9407	-123.5019	100	Andrew Simon		Coordinates mapped based on precise locations of BioBlitz sampling sites		epiphytic on Costaria costata	-4.3 m
Aulacodiscus oregonus	Harvey & Bailey	1509797	Chromista	Bacillariophyta		Coscinodiscophyceae	Coscinodiscales				Aulacodiscaceae	Aulacodiscus		Aulacodiscus oregonus		species	IMERSS			Diatoms (Bacillariophyta) of the Salish Sea, Northeast Pacific - BioBlitz 2023	ENA:ERS27214060-rbcL-107	ENA:ERS27214060			Arjan van Asselt, Henry McGee, Zach Montieth, Laura Parfrey				2023-05-26	2023	05	26	MaterialSample	Retreat Cove		Galiano Island	British Columbia	Canada	CA	48.9407	-123.5019	100	Andrew Simon		Coordinates mapped based on precise locations of BioBlitz sampling sites		epiphytic on Sarcodiotheca gaudichaudii	-2.8 m
Aulacodiscus oregonus	Harvey & Bailey	1509797	Chromista	Bacillariophyta		Coscinodiscophyceae	Coscinodiscales				Aulacodiscaceae	Aulacodiscus		Aulacodiscus oregonus		species	IMERSS			Diatoms (Bacillariophyta) of the Salish Sea, Northeast Pacific - BioBlitz 2023	ENA:ERS27214061-rbcL-108	ENA:ERS27214061			Arjan van Asselt, Henry McGee, Zach Montieth, Laura Parfrey				2023-05-26	2023	05	26	MaterialSample	Retreat Cove		Galiano Island	British Columbia	Canada	CA	48.9407	-123.5019	100	Andrew Simon		Coordinates mapped based on precise locations of BioBlitz sampling sites		on sand casting of a moon snail	-4.3 m
Aulacodiscus oregonus	Harvey & Bailey	1509797	Chromista	Bacillariophyta		Coscinodiscophyceae	Coscinodiscales				Aulacodiscaceae	Aulacodiscus		Aulacodiscus oregonus		species	IMERSS			Diatoms (Bacillariophyta) of the Salish Sea, Northeast Pacific - BioBlitz 2023	ENA:ERS27214062-rbcL-109	ENA:ERS27214062			Arjan van Asselt, Henry McGee, Zach Montieth, Laura Parfrey				2023-05-26	2023	05	26	MaterialSample	Retreat Cove		Galiano Island	British Columbia	Canada	CA	48.9407	-123.5019	100	Andrew Simon		Coordinates mapped based on precise locations of BioBlitz sampling sites		epiphytic on Ceramothamnion pacificum	-3.1 m
Aulacodiscus oregonus	Harvey & Bailey	1509797	Chromista	Bacillariophyta		Coscinodiscophyceae	Coscinodiscales				Aulacodiscaceae	Aulacodiscus		Aulacodiscus oregonus		species	IMERSS			Diatoms (Bacillariophyta) of the Salish Sea, Northeast Pacific - BioBlitz 2023	ENA:ERS27214063-rbcL-110	ENA:ERS27214063			Arjan van Asselt, Henry McGee, Zach Montieth, Laura Parfrey				2023-05-26	2023	05	26	MaterialSample	Retreat Cove		Galiano Island	British Columbia	Canada	CA	48.9407	-123.5019	100	Andrew Simon		Coordinates mapped based on precise locations of BioBlitz sampling sites		epiphytic on Polyneura latissima	-4.3 m
Aulacodiscus oregonus	Harvey & Bailey	1509797	Chromista	Bacillariophyta		Coscinodiscophyceae	Coscinodiscales				Aulacodiscaceae	Aulacodiscus		Aulacodiscus oregonus		species	IMERSS			Diatoms (Bacillariophyta) of the Salish Sea, Northeast Pacific - BioBlitz 2023	ENA:ERS27214064-rbcL-111	ENA:ERS27214064			Arjan van Asselt, Henry McGee, Zach Montieth, Laura Parfrey				2023-05-26	2023	05	26	MaterialSample	Retreat Cove		Galiano Island	British Columbia	Canada	CA	48.9407	-123.5019	100	Andrew Simon		Coordinates mapped based on precise locations of BioBlitz sampling sites		epiphytic on Saccharina latissima	-3.7 m
Aulacodiscus oregonus	Harvey & Bailey	1509797	Chromista	Bacillariophyta		Coscinodiscophyceae	Coscinodiscales				Aulacodiscaceae	Aulacodiscus		Aulacodiscus oregonus		species	IMERSS			Diatoms (Bacillariophyta) of the Salish Sea, Northeast Pacific - BioBlitz 2023	ENA:ERS27214065-rbcL-112	ENA:ERS27214065			Arjan van Asselt, Henry McGee, Zach Montieth, Laura Parfrey				2023-05-26	2023	05	26	MaterialSample	Retreat Cove		Galiano Island	British Columbia	Canada	CA	48.9407	-123.5019	100	Andrew Simon		Coordinates mapped based on precise locations of BioBlitz sampling sites		epiphytic on Saccharina latissima	-3.7 m
Aulacodiscus oregonus	Harvey & Bailey	1509797	Chromista	Bacillariophyta		Coscinodiscophyceae	Coscinodiscales				Aulacodiscaceae	Aulacodiscus		Aulacodiscus oregonus		species	IMERSS			Diatoms (Bacillariophyta) of the Salish Sea, Northeast Pacific - BioBlitz 2023	ENA:ERS27214066-rbcL-113	ENA:ERS27214066			Arjan van Asselt, Henry McGee, Zach Montieth, Laura Parfrey				2023-05-26	2023	05	26	MaterialSample	Retreat Cove		Galiano Island	British Columbia	Canada	CA	48.9407	-123.5019	100	Andrew Simon		Coordinates mapped based on precise locations of BioBlitz sampling sites		epiphytic on Ulva expansa	-3.7 m
Aulacodiscus oregonus	Harvey & Bailey	1509797	Chromista	Bacillariophyta		Coscinodiscophyceae	Coscinodiscales				Aulacodiscaceae	Aulacodiscus		Aulacodiscus oregonus		species	IMERSS			Diatoms (Bacillariophyta) of the Salish Sea, Northeast Pacific - BioBlitz 2023	ENA:ERS27214067-rbcL-114	ENA:ERS27214067			Arjan van Asselt, Henry McGee, Zach Montieth, Laura Parfrey				2023-05-27	2023	05	27	MaterialSample	Spanish Hills wharf		Galiano Island	British Columbia	Canada	CA	48.9956	-123.5861	15	Andrew Simon		Coordinates mapped based on precise locations of BioBlitz sampling sites		epiphytic on Ulva sp.
Aulacodiscus oregonus	Harvey & Bailey	1509797	Chromista	Bacillariophyta		Coscinodiscophyceae	Coscinodiscales				Aulacodiscaceae	Aulacodiscus		Aulacodiscus oregonus		species	IMERSS			Diatoms (Bacillariophyta) of the Salish Sea, Northeast Pacific - BioBlitz 2023	ENA:ERS27214068-rbcL-115	ENA:ERS27214068			Arjan van Asselt, Henry McGee, Zach Montieth, Laura Parfrey				2023-05-27	2023	05	27	MaterialSample	Spanish Hills wharf		Galiano Island	British Columbia	Canada	CA	48.9956	-123.5861	15	Andrew Simon		Coordinates mapped based on precise locations of BioBlitz sampling sites		epiphytic on Sarcodiotheca furcata	-13 m
Aulacodiscus oregonus	Harvey & Bailey	1509797	Chromista	Bacillariophyta		Coscinodiscophyceae	Coscinodiscales				Aulacodiscaceae	Aulacodiscus		Aulacodiscus oregonus		species	IMERSS			Diatoms (Bacillariophyta) of the Salish Sea, Northeast Pacific - BioBlitz 2023	ENA:ERS27214069-rbcL-116	ENA:ERS27214069			Arjan van Asselt, Henry McGee, Zach Montieth, Laura Parfrey				2023-05-27	2023	05	27	MaterialSample	Spanish Hills wharf		Galiano Island	British Columbia	Canada	CA	48.9956	-123.5861	15	Andrew Simon		Coordinates mapped based on precise locations of BioBlitz sampling sites		epiphytic on unknown
Aulacodiscus oregonus	Harvey & Bailey	1509797	Chromista	Bacillariophyta		Coscinodiscophyceae	Coscinodiscales				Aulacodiscaceae	Aulacodiscus		Aulacodiscus oregonus		species	IMERSS			Diatoms (Bacillariophyta) of the Salish Sea, Northeast Pacific - BioBlitz 2023	ENA:ERS27214070-rbcL-117	ENA:ERS27214070			Arjan van Asselt, Henry McGee, Zach Montieth, Laura Parfrey				2023-05-27	2023	05	27	MaterialSample	Spanish Hills wharf		Galiano Island	British Columbia	Canada	CA	48.9956	-123.5861	15	Andrew Simon		Coordinates mapped based on precise locations of BioBlitz sampling sites		epiphytic on Zostera marina
Aulacodiscus oregonus	Harvey & Bailey	1509797	Chromista	Bacillariophyta		Coscinodiscophyceae	Coscinodiscales				Aulacodiscaceae	Aulacodiscus		Aulacodiscus oregonus		species				Diatoms (Bacillariophyta) of the Salish Sea, Northeast Pacific - Literature Review	IMERSS:HistoricalDiatomRecords:0000181				Tempère & Peragallo (1908)				1908-01-01	1908	01	01	MaterialCitation
Aulacodiscus oregonus	Harvey & Bailey	1509797	Chromista	Bacillariophyta		Coscinodiscophyceae	Coscinodiscales				Aulacodiscaceae	Aulacodiscus		Aulacodiscus oregonus		species				Diatoms (Bacillariophyta) of the Salish Sea, Northeast Pacific - Literature Review	IMERSS:HistoricalDiatomRecords:0000182				Bailey & MacKay (1916)				1916-01-01	1916	01	01	MaterialCitation
Aulacodiscus oregonus	Harvey & Bailey	1509797	Chromista	Bacillariophyta		Coscinodiscophyceae	Coscinodiscales				Aulacodiscaceae	Aulacodiscus		Aulacodiscus oregonus		species				Diatoms (Bacillariophyta) of the Salish Sea, Northeast Pacific - Literature Review	IMERSS:HistoricalDiatomRecords:0000183				Gran & Angst (1931)				1931-01-01	1931	01	01	MaterialCitation
Aulacodiscus oregonus	Harvey & Bailey	1509797	Chromista	Bacillariophyta		Coscinodiscophyceae	Coscinodiscales				Aulacodiscaceae	Aulacodiscus		Aulacodiscus oregonus		species				Diatoms (Bacillariophyta) of the Salish Sea, Northeast Pacific - Literature Review	IMERSS:HistoricalDiatomRecords:0000184				Clemens (1933)				1933-01-01	1933	01	01	MaterialCitation
Aulacodiscus sp.			Chromista	Bacillariophyta		Coscinodiscophyceae	Coscinodiscales				Aulacodiscaceae	Aulacodiscus				genus	iNaturalist		198630924	Diatoms (Bacillariophyta) of the Salish Sea, Northeast Pacific - Morphological data					Mark Webber				2010-12-29				HumanObservation				British Columbia	Canada	CA	48.9948041471	-123.584793214	26
Aulacoseira ambigua	(Grunow) Simonsen		Chromista	Bacillariophyta		Coscinodiscophyceae	Aulacoseirales				Aulacoseiraceae	Aulacoseira		Aulacoseira ambigua		species				Diatoms (Bacillariophyta) of the Salish Sea, Northeast Pacific - Literature Review	IMERSS:HistoricalDiatomRecords:0000185				Roelofs (1983)				1983-01-01	1983	01	01	MaterialCitation
Aulacoseira crenulata	(Ehrenberg) Thwaites		Chromista	Bacillariophyta		Coscinodiscophyceae	Aulacoseirales				Aulacoseiraceae	Aulacoseira		Aulacoseira crenulata		species				Diatoms (Bacillariophyta) of the Salish Sea, Northeast Pacific - Literature Review	IMERSS:HistoricalDiatomRecords:0000186				Tempère & Peragallo (1908)				1908-01-01	1908	01	01	MaterialCitation
Aulacoseira distans	(Ehrenberg) Simonsen		Chromista	Bacillariophyta		Coscinodiscophyceae	Aulacoseirales				Aulacoseiraceae	Aulacoseira		Aulacoseira distans		species				Diatoms (Bacillariophyta) of the Salish Sea, Northeast Pacific - Literature Review	IMERSS:HistoricalDiatomRecords:0000187				Roelofs (1983)				1983-01-01	1983	01	01	MaterialCitation
Aulacoseira granulata	(Ehrenberg) Simonsen	471702	Chromista	Bacillariophyta		Coscinodiscophyceae	Aulacoseirales				Aulacoseiraceae	Aulacoseira		Aulacoseira granulata		species				Diatoms (Bacillariophyta) of the Salish Sea, Northeast Pacific - Literature Review	IMERSS:HistoricalDiatomRecords:0000188				Roelofs (1983)				1983-01-01	1983	01	01	MaterialCitation
Aulacoseira granulata var. angustissima	(Ehrenberg) Simonsen	471702	Chromista	Bacillariophyta		Coscinodiscophyceae	Aulacoseirales				Aulacoseiraceae	Aulacoseira		Aulacoseira granulata	angustissima	varietas				Diatoms (Bacillariophyta) of the Salish Sea, Northeast Pacific - Literature Review	IMERSS:HistoricalDiatomRecords:0000189				Shim (1976)				1976-01-01	1976	01	01	MaterialCitation
Aulacoseira islandica	(O.Müller) Simonsen	475132	Chromista	Bacillariophyta		Coscinodiscophyceae	Aulacoseirales				Aulacoseiraceae	Aulacoseira		Aulacoseira islandica		species				Diatoms (Bacillariophyta) of the Salish Sea, Northeast Pacific - Literature Review	IMERSS:HistoricalDiatomRecords:0000190				Shim (1976)				1976-01-01	1976	01	01	MaterialCitation
Aulacoseira islandica	(O.Müller) Simonsen	475132	Chromista	Bacillariophyta		Coscinodiscophyceae	Aulacoseirales				Aulacoseiraceae	Aulacoseira		Aulacoseira islandica		species				Diatoms (Bacillariophyta) of the Salish Sea, Northeast Pacific - Literature Review	IMERSS:HistoricalDiatomRecords:0000191				Roelofs (1983)				1983-01-01	1983	01	01	MaterialCitation
Aulacoseira islandica ssp. helvetica	(O.Müller) Simonsen	475132	Chromista	Bacillariophyta		Coscinodiscophyceae	Aulacoseirales				Aulacoseiraceae	Aulacoseira		Aulacoseira islandica	helvetica	subspecies				Diatoms (Bacillariophyta) of the Salish Sea, Northeast Pacific - Literature Review	IMERSS:HistoricalDiatomRecords:0000192				Shim (1976)				1976-01-01	1976	01	01	MaterialCitation
Aulacoseira italica	(Ehrenberg) Simonsen	714519	Chromista	Bacillariophyta		Coscinodiscophyceae	Aulacoseirales				Aulacoseiraceae	Aulacoseira		Aulacoseira italica		species				Diatoms (Bacillariophyta) of the Salish Sea, Northeast Pacific - Literature Review	IMERSS:HistoricalDiatomRecords:0000193				Shim (1976)				1976-01-01	1976	01	01	MaterialCitation
Aulacoseira italica	(Ehrenberg) Simonsen	714519	Chromista	Bacillariophyta		Coscinodiscophyceae	Aulacoseirales				Aulacoseiraceae	Aulacoseira		Aulacoseira italica		species				Diatoms (Bacillariophyta) of the Salish Sea, Northeast Pacific - Literature Review	IMERSS:HistoricalDiatomRecords:0000194				Roelofs (1983)				1983-01-01	1983	01	01	MaterialCitation
Aulacoseira subarctica	(O.Müller) E.Y.Haworth	713405	Chromista	Bacillariophyta		Coscinodiscophyceae	Aulacoseirales				Aulacoseiraceae	Aulacoseira		Aulacoseira subarctica		species				Diatoms (Bacillariophyta) of the Salish Sea, Northeast Pacific - Literature Review	IMERSS:HistoricalDiatomRecords:0000195				Shim (1976)				1976-01-01	1976	01	01	MaterialCitation
Aulacoseira subarctica	(O.Müller) E.Y.Haworth	713405	Chromista	Bacillariophyta		Coscinodiscophyceae	Aulacoseirales				Aulacoseiraceae	Aulacoseira		Aulacoseira subarctica		species	iNaturalist		262735091	Diatoms (Bacillariophyta) of the Salish Sea, Northeast Pacific - Morphological data					Mark Webber				2023-05-26	2023	05	26	HumanObservation				British Columbia	Canada	CA	48.8768	-123.3136	145
Auliscus sculptus	(W.Smith) Brightwell	1400590	Chromista	Bacillariophyta		Coscinodiscophyceae	Triceratiales				Triceratiaceae	Auliscus		Auliscus sculptus		species				Diatoms (Bacillariophyta) of the Salish Sea, Northeast Pacific - Literature Review	IMERSS:HistoricalDiatomRecords:0000196				Lord (1866)				1866-01-01	1866	01	01	MaterialCitation
Auliscus sculptus	(W.Smith) Brightwell	1400590	Chromista	Bacillariophyta		Coscinodiscophyceae	Triceratiales				Triceratiaceae	Auliscus		Auliscus sculptus		species				Diatoms (Bacillariophyta) of the Salish Sea, Northeast Pacific - Literature Review	IMERSS:HistoricalDiatomRecords:0000197				Bailey & MacKay (1916)				1916-01-01	1916	01	01	MaterialCitation
Auliscus sculptus	(W.Smith) Brightwell	1400590	Chromista	Bacillariophyta		Coscinodiscophyceae	Triceratiales				Triceratiaceae	Auliscus		Auliscus sculptus		species				Diatoms (Bacillariophyta) of the Salish Sea, Northeast Pacific - Literature Review	IMERSS:HistoricalDiatomRecords:0000198				Clemens (1933)				1933-01-01	1933	01	01	MaterialCitation
Auliscus sculptus	(W.Smith) Brightwell	1400590	Chromista	Bacillariophyta		Coscinodiscophyceae	Triceratiales				Triceratiaceae	Auliscus		Auliscus sculptus		species				Diatoms (Bacillariophyta) of the Salish Sea, Northeast Pacific - Literature Review	IMERSS:HistoricalDiatomRecords:0000199				Rao & Lewin (1976)				1976-01-01	1976	01	01	MaterialCitation
Auliscus sculptus	(W.Smith) Brightwell	1400590	Chromista	Bacillariophyta		Coscinodiscophyceae	Triceratiales				Triceratiaceae	Auliscus		Auliscus sculptus		species	iNaturalist		263023692	Diatoms (Bacillariophyta) of the Salish Sea, Northeast Pacific - Morphological data					Mark Webber				2006-02-02	2006	02	02	HumanObservation				British Columbia	Canada	CA	49.0154	-123.0348	601
Austariella jamalinensis	(Cleve) Witkowski, Lange-Bertalot & Metzeltin		Chromista	Bacillariophyta		Bacillariophyceae	Naviculales	Naviculineae			Naviculaceae	Austariella		Austariella jamalinensis		species				Diatoms (Bacillariophyta) of the Salish Sea, Northeast Pacific - Literature Review	IMERSS:HistoricalDiatomRecords:0000200				Rao & Lewin (1976)				1976-01-01	1976	01	01	MaterialCitation
Bacillaria paxillifera	(O.F.Müller) T.Marsson	1268470	Chromista	Bacillariophyta		Bacillariophyceae	Bacillariales				Bacillariaceae	Bacillaria		Bacillaria paxillifera		species					MGYA00196075_Chloroplast:::::::Bacillaria_paxillifer	https://www.ebi.ac.uk/metagenomics/samples/ERS2393309					2025293632		2016-08-01	2016	08	01	MaterialSample						CA	49.2918	-122.8896
Bacillaria paxillifera	(O.F.Müller) T.Marsson	1268470	Chromista	Bacillariophyta		Bacillariophyceae	Bacillariales				Bacillariaceae	Bacillaria		Bacillaria paxillifera		species	MBA		37AT-41-153	CPR	urn:catalog:MBA:CPR:37AT-41-153						2601154097	37AT	2006-03-16	2006	03	16	PreservedSpecimen						CA	48.272	-123.7873
Bacillaria paxillifera	(O.F.Müller) T.Marsson	1268470	Chromista	Bacillariophyta		Bacillariophyceae	Bacillariales				Bacillariaceae	Bacillaria		Bacillaria paxillifera		species				Diatoms (Bacillariophyta) of the Salish Sea, Northeast Pacific - Literature Review	IMERSS:HistoricalDiatomRecords:0000201				Bailey & MacKay (1916)				1916-01-01	1916	01	01	MaterialCitation
Bacillaria paxillifera	(O.F.Müller) T.Marsson	1268470	Chromista	Bacillariophyta		Bacillariophyceae	Bacillariales				Bacillariaceae	Bacillaria		Bacillaria paxillifera		species				Diatoms (Bacillariophyta) of the Salish Sea, Northeast Pacific - Literature Review	IMERSS:HistoricalDiatomRecords:0000202				Gran & Angst (1931)				1931-01-01	1931	01	01	MaterialCitation
Bacillaria paxillifera	(O.F.Müller) T.Marsson	1268470	Chromista	Bacillariophyta		Bacillariophyceae	Bacillariales				Bacillariaceae	Bacillaria		Bacillaria paxillifera		species				Diatoms (Bacillariophyta) of the Salish Sea, Northeast Pacific - Literature Review	IMERSS:HistoricalDiatomRecords:0000203				Phifer (1932)				1932-01-01	1932	01	01	MaterialCitation
Bacillaria paxillifera	(O.F.Müller) T.Marsson	1268470	Chromista	Bacillariophyta		Bacillariophyceae	Bacillariales				Bacillariaceae	Bacillaria		Bacillaria paxillifera		species				Diatoms (Bacillariophyta) of the Salish Sea, Northeast Pacific - Literature Review	IMERSS:HistoricalDiatomRecords:0000204				Clemens (1933)				1933-01-01	1933	01	01	MaterialCitation
Bacillaria paxillifera	(O.F.Müller) T.Marsson	1268470	Chromista	Bacillariophyta		Bacillariophyceae	Bacillariales				Bacillariaceae	Bacillaria		Bacillaria paxillifera		species				Diatoms (Bacillariophyta) of the Salish Sea, Northeast Pacific - Literature Review	IMERSS:HistoricalDiatomRecords:0000205				Buchanan (1966)				1966-01-01	1966	01	01	MaterialCitation
Bacillaria paxillifera	(O.F.Müller) T.Marsson	1268470	Chromista	Bacillariophyta		Bacillariophyceae	Bacillariales				Bacillariaceae	Bacillaria		Bacillaria paxillifera		species				Diatoms (Bacillariophyta) of the Salish Sea, Northeast Pacific - Literature Review	IMERSS:HistoricalDiatomRecords:0000206				Shim (1976)				1976-01-01	1976	01	01	MaterialCitation
Bacillaria paxillifera	(O.F.Müller) T.Marsson	1268470	Chromista	Bacillariophyta		Bacillariophyceae	Bacillariales				Bacillariaceae	Bacillaria		Bacillaria paxillifera		species				Diatoms (Bacillariophyta) of the Salish Sea, Northeast Pacific - Literature Review	IMERSS:HistoricalDiatomRecords:0000207				Roelofs (1983)				1983-01-01	1983	01	01	MaterialCitation
Bacillaria paxillifera	(O.F.Müller) T.Marsson	1268470	Chromista	Bacillariophyta		Bacillariophyceae	Bacillariales				Bacillariaceae	Bacillaria		Bacillaria paxillifera		species				Diatoms (Bacillariophyta) of the Salish Sea, Northeast Pacific - Literature Review	IMERSS:HistoricalDiatomRecords:0000208				Sancetta & Calvert (1988)				1988-01-01	1988	01	01	MaterialCitation
Bacillaria paxillifera	(O.F.Müller) T.Marsson	1268470	Chromista	Bacillariophyta		Bacillariophyceae	Bacillariales				Bacillariaceae	Bacillaria		Bacillaria paxillifera		species				Diatoms (Bacillariophyta) of the Salish Sea, Northeast Pacific - Literature Review	IMERSS:HistoricalDiatomRecords:0000209				McQuoid & Hobson (1997)				1997-01-01	1997	01	01	MaterialCitation
Bacillaria paxillifera	(O.F.Müller) T.Marsson	1268470	Chromista	Bacillariophyta		Bacillariophyceae	Bacillariales				Bacillariaceae	Bacillaria		Bacillaria paxillifera		species				Diatoms (Bacillariophyta) of the Salish Sea, Northeast Pacific - Literature Review	IMERSS:HistoricalDiatomRecords:0000210				McQuoid & Hobson (2001)				2001-01-01	2001	01	01	MaterialCitation
Bacillaria paxillifera	(O.F.Müller) T.Marsson	1268470	Chromista	Bacillariophyta		Bacillariophyceae	Bacillariales				Bacillariaceae	Bacillaria		Bacillaria paxillifera		species				Diatoms (Bacillariophyta) of the Salish Sea, Northeast Pacific - Literature Review	IMERSS:HistoricalDiatomRecords:0000211				Horner et al. (2005)				2005-01-01	2005	01	01	MaterialCitation
Bacillaria paxillifera	(O.F.Müller) T.Marsson	1268470	Chromista	Bacillariophyta		Bacillariophyceae	Bacillariales				Bacillariaceae	Bacillaria		Bacillaria paxillifera		species	iNaturalist		192871056	Diatoms (Bacillariophyta) of the Salish Sea, Northeast Pacific - Morphological data					Mark Webber				2021-03-07	2021	03	07	HumanObservation				British Columbia	Canada	CA	48.9005	-123.4076	41
Bacillaria paxillifera	(O.F.Müller) T.Marsson	1268470	Chromista	Bacillariophyta		Bacillariophyceae	Bacillariales				Bacillariaceae	Bacillaria		Bacillaria paxillifera		species	IMERSS			Diatoms (Bacillariophyta) of the Salish Sea, Northeast Pacific - Jackman et al. 2025	ENA:ERS27630061-18S-ASV149	ENA:ERS27630061			Mark Webber, Siobhan Schenck & Arjan van Asselt				2021-03-07	2021	03	07	MaterialSample	Montague Harbour Marine Provincial Park (Hulq'umi'num: 'Sumnuw')		Galiano Island	British Columbia	Canada	CA	48.9007	-123.4079	50			Coordinates mapped based on precise location of study area
Bacillaria paxillifera	(O.F.Müller) T.Marsson	1268470	Chromista	Bacillariophyta		Bacillariophyceae	Bacillariales				Bacillariaceae	Bacillaria		Bacillaria paxillifera		species	IMERSS			Diatoms (Bacillariophyta) of the Salish Sea, Northeast Pacific - Jackman et al. 2025	ENA:ERS21395368-18S-ASV149	ENA:ERS21395368			Mark Webber, Siobhan Schenck & Arjan van Asselt				2021-03-07	2021	03	07	MaterialSample	Montague Harbour Marine Provincial Park (Hulq'umi'num: 'Sumnuw')		Galiano Island	British Columbia	Canada	CA	48.9007	-123.4079	50			Coordinates mapped based on precise location of study area
Bacillaria paxillifera	(O.F.Müller) T.Marsson	1268470	Chromista	Bacillariophyta		Bacillariophyceae	Bacillariales				Bacillariaceae	Bacillaria		Bacillaria paxillifera		species	IMERSS			Diatoms (Bacillariophyta) of the Salish Sea, Northeast Pacific - Jackman et al. 2025	ENA:ERS27630062-18S-ASV149	ENA:ERS27630062			Mark Webber, Siobhan Schenck & Arjan van Asselt				2021-03-07	2021	03	07	MaterialSample	Montague Harbour Marine Provincial Park (Hulq'umi'num: 'Sumnuw')		Galiano Island	British Columbia	Canada	CA	48.9007	-123.4079	50			Coordinates mapped based on precise location of study area
Bacillaria socialis	(W.Gregory) Ralfs	1516526	Chromista	Bacillariophyta		Bacillariophyceae	Bacillariales				Bacillariaceae	Bacillaria		Bacillaria socialis		species				Diatoms (Bacillariophyta) of the Salish Sea, Northeast Pacific - Literature Review	IMERSS:HistoricalDiatomRecords:0000212				Tempère & Peragallo (1908)				1908-01-01	1908	01	01	MaterialCitation
Bacillaria socialis	(W.Gregory) Ralfs	1516526	Chromista	Bacillariophyta		Bacillariophyceae	Bacillariales				Bacillariaceae	Bacillaria		Bacillaria socialis		species				Diatoms (Bacillariophyta) of the Salish Sea, Northeast Pacific - Literature Review	IMERSS:HistoricalDiatomRecords:0000213				Bailey & MacKay (1916)				1916-01-01	1916	01	01	MaterialCitation
Bacillaria socialis	(W.Gregory) Ralfs	1516526	Chromista	Bacillariophyta		Bacillariophyceae	Bacillariales				Bacillariaceae	Bacillaria		Bacillaria socialis		species				Diatoms (Bacillariophyta) of the Salish Sea, Northeast Pacific - Literature Review	IMERSS:HistoricalDiatomRecords:0000214				Shim (1976)				1976-01-01	1976	01	01	MaterialCitation
Bacillaria socialis	(W.Gregory) Ralfs	1516526	Chromista	Bacillariophyta		Bacillariophyceae	Bacillariales				Bacillariaceae	Bacillaria		Bacillaria socialis		species				Diatoms (Bacillariophyta) of the Salish Sea, Northeast Pacific - Literature Review	IMERSS:HistoricalDiatomRecords:0000215				Roelofs (1983)				1983-01-01	1983	01	01	MaterialCitation
Bacillaria socialis	(W.Gregory) Ralfs	1516526	Chromista	Bacillariophyta		Bacillariophyceae	Bacillariales				Bacillariaceae	Bacillaria		Bacillaria socialis		species	IMERSS	Webber Labs	193066116	Diatoms (Bacillariophyta) of the Salish Sea, Northeast Pacific - Morphological data	IMERSS:WL-LM-36-001	WL-LM-36			Mark Webber				2020-08-04	2020	08	04	PreservedSpecimen				British Columbia	Canada	CA	48.9003	-123.4073	21
Bacillaria socialis var. baltica	(W.Gregory) Ralfs	1516526	Chromista	Bacillariophyta		Bacillariophyceae	Bacillariales				Bacillariaceae	Bacillaria		Bacillaria socialis	baltica	varietas				Diatoms (Bacillariophyta) of the Salish Sea, Northeast Pacific - Literature Review	IMERSS:HistoricalDiatomRecords:0000216				Bailey & MacKay (1916)				1916-01-01	1916	01	01	MaterialCitation
Bacillaria socialis var. baltica	(W.Gregory) Ralfs	1516526	Chromista	Bacillariophyta		Bacillariophyceae	Bacillariales				Bacillariaceae	Bacillaria		Bacillaria socialis	baltica	varietas	IMERSS	Webber Labs	332753303	Diatoms (Bacillariophyta) of the Salish Sea, Northeast Pacific - Morphological data	IMERSS:WL-SEM-11-2-001	WL-SEM-11-2			Mark Webber				2021-03-07	2021	03	07	PreservedSpecimen				British Columbia	Canada	CA	48.9006	-123.4076	15
Bacillariaceae			Chromista	Bacillariophyta		Bacillariophyceae	Bacillariales				Bacillariaceae					family	IMERSS			Diatoms (Bacillariophyta) of the Salish Sea, Northeast Pacific - Jackman et al. 2025	ENA:ERS21395365-rbcL-ASV696	ENA:ERS21395365			Mark Webber, Siobhan Schenck & Arjan van Asselt				2021-03-07				MaterialSample	Montague Harbour Marine Provincial Park (Hulq'umi'num: 'Sumnuw')		Galiano Island	British Columbia	Canada	CA	48.900714	-123.407906	50			Coordinates mapped based on precise location of study area
Bacillariaceae			Chromista	Bacillariophyta		Bacillariophyceae	Bacillariales				Bacillariaceae					family	IMERSS			Diatoms (Bacillariophyta) of the Salish Sea, Northeast Pacific - Jackman et al. 2025	ENA:ERS21395346-rbcL-ASV299	ENA:ERS21395346			Mark Webber, Siobhan Schenck & Arjan van Asselt				2021-03-07				MaterialSample	Montague Harbour Marine Provincial Park (Hulq'umi'num: 'Sumnuw')		Galiano Island	British Columbia	Canada	CA	48.900714	-123.407906	50			Coordinates mapped based on precise location of study area
Bacillariaceae			Chromista	Bacillariophyta		Bacillariophyceae	Bacillariales				Bacillariaceae					family	IMERSS			Diatoms (Bacillariophyta) of the Salish Sea, Northeast Pacific - Jackman et al. 2025	ENA:ERS21395352-rbcL-ASV299	ENA:ERS21395352			Mark Webber, Siobhan Schenck & Arjan van Asselt				2021-03-07				MaterialSample	Montague Harbour Marine Provincial Park (Hulq'umi'num: 'Sumnuw')		Galiano Island	British Columbia	Canada	CA	48.900714	-123.407906	50			Coordinates mapped based on precise location of study area
Bacillariaceae			Chromista	Bacillariophyta		Bacillariophyceae	Bacillariales				Bacillariaceae					family	IMERSS			Diatoms (Bacillariophyta) of the Salish Sea, Northeast Pacific - Jackman et al. 2025	ENA:ERS21395359-rbcL-ASV299	ENA:ERS21395359			Mark Webber, Siobhan Schenck & Arjan van Asselt				2021-03-07				MaterialSample	Montague Harbour Marine Provincial Park (Hulq'umi'num: 'Sumnuw')		Galiano Island	British Columbia	Canada	CA	48.900714	-123.407906	50			Coordinates mapped based on precise location of study area
Bacillariaceae			Chromista	Bacillariophyta		Bacillariophyceae	Bacillariales				Bacillariaceae					family	IMERSS			Diatoms (Bacillariophyta) of the Salish Sea, Northeast Pacific - Jackman et al. 2025	ENA:ERS21395365-rbcL-ASV299	ENA:ERS21395365			Mark Webber, Siobhan Schenck & Arjan van Asselt				2021-03-07				MaterialSample	Montague Harbour Marine Provincial Park (Hulq'umi'num: 'Sumnuw')		Galiano Island	British Columbia	Canada	CA	48.900714	-123.407906	50			Coordinates mapped based on precise location of study area
Bacillariaceae			Chromista	Bacillariophyta		Bacillariophyceae	Bacillariales				Bacillariaceae					family	IMERSS			Diatoms (Bacillariophyta) of the Salish Sea, Northeast Pacific - Jackman et al. 2025	ENA:ERS21395369-rbcL-ASV299	ENA:ERS21395369			Mark Webber, Siobhan Schenck & Arjan van Asselt				2021-03-07				MaterialSample	Montague Harbour Marine Provincial Park (Hulq'umi'num: 'Sumnuw')		Galiano Island	British Columbia	Canada	CA	48.900714	-123.407906	50			Coordinates mapped based on precise location of study area
Bacillariophyceae			Chromista	Bacillariophyta		Bacillariophyceae										class	IMERSS			Diatoms (Bacillariophyta) of the Salish Sea, Northeast Pacific - Jackman et al. 2025	ENA:ERS21395352-rbcL-ASV473	ENA:ERS21395352			Mark Webber, Siobhan Schenck & Arjan van Asselt				2021-03-07				MaterialSample	Montague Harbour Marine Provincial Park (Hulq'umi'num: 'Sumnuw')		Galiano Island	British Columbia	Canada	CA	48.900714	-123.407906	50			Coordinates mapped based on precise location of study area
Bacillariophyceae			Chromista	Bacillariophyta		Bacillariophyceae										class	IMERSS			Diatoms (Bacillariophyta) of the Salish Sea, Northeast Pacific - Jackman et al. 2025	ENA:ERS21395359-rbcL-ASV473	ENA:ERS21395359			Mark Webber, Siobhan Schenck & Arjan van Asselt				2021-03-07				MaterialSample	Montague Harbour Marine Provincial Park (Hulq'umi'num: 'Sumnuw')		Galiano Island	British Columbia	Canada	CA	48.900714	-123.407906	50			Coordinates mapped based on precise location of study area
Bacillariophyceae			Chromista	Bacillariophyta		Bacillariophyceae										class	IMERSS			Diatoms (Bacillariophyta) of the Salish Sea, Northeast Pacific - Jackman et al. 2025	ENA:ERS21395365-rbcL-ASV473	ENA:ERS21395365			Mark Webber, Siobhan Schenck & Arjan van Asselt				2021-03-07				MaterialSample	Montague Harbour Marine Provincial Park (Hulq'umi'num: 'Sumnuw')		Galiano Island	British Columbia	Canada	CA	48.900714	-123.407906	50			Coordinates mapped based on precise location of study area
Bacillariophyceae			Chromista	Bacillariophyta		Bacillariophyceae										class	IMERSS			Diatoms (Bacillariophyta) of the Salish Sea, Northeast Pacific - Jackman et al. 2025	ENA:ERS21395369-rbcL-ASV473	ENA:ERS21395369			Mark Webber, Siobhan Schenck & Arjan van Asselt				2021-03-07				MaterialSample	Montague Harbour Marine Provincial Park (Hulq'umi'num: 'Sumnuw')		Galiano Island	British Columbia	Canada	CA	48.900714	-123.407906	50			Coordinates mapped based on precise location of study area
Bacillariophyceae			Chromista	Bacillariophyta		Bacillariophyceae										class	IMERSS			Diatoms (Bacillariophyta) of the Salish Sea, Northeast Pacific - Jackman et al. 2025	ENA:ERS21395352-rbcL-ASV720	ENA:ERS21395352			Mark Webber, Siobhan Schenck & Arjan van Asselt				2021-03-07				MaterialSample	Montague Harbour Marine Provincial Park (Hulq'umi'num: 'Sumnuw')		Galiano Island	British Columbia	Canada	CA	48.900714	-123.407906	50			Coordinates mapped based on precise location of study area
Bacillariophyta			Chromista	Bacillariophyta												phylum	IMERSS			Diatoms (Bacillariophyta) of the Salish Sea, Northeast Pacific - Jackman et al. 2025	ENA:ERS21395352-rbcL-ASV416	ENA:ERS21395352			Mark Webber, Siobhan Schenck & Arjan van Asselt				2021-03-07				MaterialSample	Montague Harbour Marine Provincial Park (Hulq'umi'num: 'Sumnuw')		Galiano Island	British Columbia	Canada	CA	48.900714	-123.407906	50			Coordinates mapped based on precise location of study area
Bacillariophyta			Chromista	Bacillariophyta												phylum	IMERSS			Diatoms (Bacillariophyta) of the Salish Sea, Northeast Pacific - Jackman et al. 2025	ENA:ERS21395346-rbcL-ASV34	ENA:ERS21395346			Mark Webber, Siobhan Schenck & Arjan van Asselt				2021-03-07				MaterialSample	Montague Harbour Marine Provincial Park (Hulq'umi'num: 'Sumnuw')		Galiano Island	British Columbia	Canada	CA	48.900714	-123.407906	50			Coordinates mapped based on precise location of study area
Bacillariophyta			Chromista	Bacillariophyta												phylum	IMERSS			Diatoms (Bacillariophyta) of the Salish Sea, Northeast Pacific - Jackman et al. 2025	ENA:ERS21395352-rbcL-ASV34	ENA:ERS21395352			Mark Webber, Siobhan Schenck & Arjan van Asselt				2021-03-07				MaterialSample	Montague Harbour Marine Provincial Park (Hulq'umi'num: 'Sumnuw')		Galiano Island	British Columbia	Canada	CA	48.900714	-123.407906	50			Coordinates mapped based on precise location of study area
Bacillariophyta			Chromista	Bacillariophyta												phylum	IMERSS			Diatoms (Bacillariophyta) of the Salish Sea, Northeast Pacific - Jackman et al. 2025	ENA:ERS21395356-rbcL-ASV34	ENA:ERS21395356			Mark Webber, Siobhan Schenck & Arjan van Asselt				2021-03-07				MaterialSample	Montague Harbour Marine Provincial Park (Hulq'umi'num: 'Sumnuw')		Galiano Island	British Columbia	Canada	CA	48.900714	-123.407906	50			Coordinates mapped based on precise location of study area
Bacillariophyta			Chromista	Bacillariophyta												phylum	IMERSS			Diatoms (Bacillariophyta) of the Salish Sea, Northeast Pacific - Jackman et al. 2025	ENA:ERS21395359-rbcL-ASV34	ENA:ERS21395359			Mark Webber, Siobhan Schenck & Arjan van Asselt				2021-03-07				MaterialSample	Montague Harbour Marine Provincial Park (Hulq'umi'num: 'Sumnuw')		Galiano Island	British Columbia	Canada	CA	48.900714	-123.407906	50			Coordinates mapped based on precise location of study area
Bacillariophyta			Chromista	Bacillariophyta												phylum	IMERSS			Diatoms (Bacillariophyta) of the Salish Sea, Northeast Pacific - Jackman et al. 2025	ENA:ERS21395365-rbcL-ASV34	ENA:ERS21395365			Mark Webber, Siobhan Schenck & Arjan van Asselt				2021-03-07				MaterialSample	Montague Harbour Marine Provincial Park (Hulq'umi'num: 'Sumnuw')		Galiano Island	British Columbia	Canada	CA	48.900714	-123.407906	50			Coordinates mapped based on precise location of study area
Bacillariophyta			Chromista	Bacillariophyta												phylum	IMERSS			Diatoms (Bacillariophyta) of the Salish Sea, Northeast Pacific - Jackman et al. 2025	ENA:ERS21395369-rbcL-ASV34	ENA:ERS21395369			Mark Webber, Siobhan Schenck & Arjan van Asselt				2021-03-07				MaterialSample	Montague Harbour Marine Provincial Park (Hulq'umi'num: 'Sumnuw')		Galiano Island	British Columbia	Canada	CA	48.900714	-123.407906	50			Coordinates mapped based on precise location of study area
Bacillariophyta			Chromista	Bacillariophyta												phylum	IMERSS			Diatoms (Bacillariophyta) of the Salish Sea, Northeast Pacific - Jackman et al. 2025	ENA:ERS27630063-rbcL-ASV34	ENA:ERS27630063			Mark Webber, Siobhan Schenck & Arjan van Asselt				2021-03-07				MaterialSample	Montague Harbour Marine Provincial Park (Hulq'umi'num: 'Sumnuw')		Galiano Island	British Columbia	Canada	CA	48.900714	-123.407906	50			Coordinates mapped based on precise location of study area
Bacillariophyta			Chromista	Bacillariophyta												phylum	IMERSS			Diatoms (Bacillariophyta) of the Salish Sea, Northeast Pacific - Jackman et al. 2025	ENA:ERS27630064-rbcL-ASV34	ENA:ERS27630064			Mark Webber, Siobhan Schenck & Arjan van Asselt				2021-03-07				MaterialSample	Montague Harbour Marine Provincial Park (Hulq'umi'num: 'Sumnuw')		Galiano Island	British Columbia	Canada	CA	48.900714	-123.407906	50			Coordinates mapped based on precise location of study area
Bacteriastrum delicatulum	Cleve	429984	Chromista	Bacillariophyta		Coscinodiscophyceae	Chaetocerotales				Chaetocerotaceae	Bacteriastrum		Bacteriastrum delicatulum		species				Diatoms (Bacillariophyta) of the Salish Sea, Northeast Pacific - Literature Review	IMERSS:HistoricalDiatomRecords:0000218				Gran & Angst (1931)				1931-01-01	1931	01	01	MaterialCitation
Bacteriastrum delicatulum	Cleve	429984	Chromista	Bacillariophyta		Coscinodiscophyceae	Chaetocerotales				Chaetocerotaceae	Bacteriastrum		Bacteriastrum delicatulum		species				Diatoms (Bacillariophyta) of the Salish Sea, Northeast Pacific - Literature Review	IMERSS:HistoricalDiatomRecords:0000219				Phifer (1932)				1932-01-01	1932	01	01	MaterialCitation
Bacteriastrum delicatulum	Cleve	429984	Chromista	Bacillariophyta		Coscinodiscophyceae	Chaetocerotales				Chaetocerotaceae	Bacteriastrum		Bacteriastrum delicatulum		species				Diatoms (Bacillariophyta) of the Salish Sea, Northeast Pacific - Literature Review	IMERSS:HistoricalDiatomRecords:0000220				Clemens (1933)				1933-01-01	1933	01	01	MaterialCitation
Bacteriastrum delicatulum	Cleve	429984	Chromista	Bacillariophyta		Coscinodiscophyceae	Chaetocerotales				Chaetocerotaceae	Bacteriastrum		Bacteriastrum delicatulum		species				Diatoms (Bacillariophyta) of the Salish Sea, Northeast Pacific - Literature Review	IMERSS:HistoricalDiatomRecords:0000221				Légaré (1957)				1957-01-01	1957	01	01	MaterialCitation
Bacteriastrum delicatulum	Cleve	429984	Chromista	Bacillariophyta		Coscinodiscophyceae	Chaetocerotales				Chaetocerotaceae	Bacteriastrum		Bacteriastrum delicatulum		species				Diatoms (Bacillariophyta) of the Salish Sea, Northeast Pacific - Literature Review	IMERSS:HistoricalDiatomRecords:0000222				Chester et al. (1979)				1979-01-01	1979	01	01	MaterialCitation
Bacteriastrum delicatulum	Cleve	429984	Chromista	Bacillariophyta		Coscinodiscophyceae	Chaetocerotales				Chaetocerotaceae	Bacteriastrum		Bacteriastrum delicatulum		species				Diatoms (Bacillariophyta) of the Salish Sea, Northeast Pacific - Literature Review	IMERSS:HistoricalDiatomRecords:0000223				Shim (1976)				1976-01-01	1976	01	01	MaterialCitation
Bacteriastrum hyalinum	Lauder	486513	Chromista	Bacillariophyta		Coscinodiscophyceae	Chaetocerotales				Chaetocerotaceae	Bacteriastrum		Bacteriastrum hyalinum		species	IMERSS	Webber Labs	315424735	Diatoms (Bacillariophyta) of the Salish Sea, Northeast Pacific - Morphological data	IMERSS:WL-LM-51-001	WL-LM-51			Mark Webber				2025-09-15	2025	09	15	PreservedSpecimen				British Columbia	Canada	CA	49.015	-123.5848	541
Bacterosira cf. constricta	(Gaarder) J.S.Park & J.H.Lee	1018729	Chromista	Bacillariophyta		Coscinodiscophyceae	Thalassiosirales				Thalassiosiraceae	Bacterosira				genus	IMERSS	Webber Labs	259444260	Diatoms (Bacillariophyta) of the Salish Sea, Northeast Pacific - Morphological data	IMERSS:WL-SEM-9-001	WL-SEM-9			Mark Webber				2008-07-11	2008	07	11	PreservedSpecimen				British Columbia	Canada	CA	48.994	-123.5888	255
Bacterosira cf. constricta	(Gaarder) J.S.Park & J.H.Lee	1018729	Chromista	Bacillariophyta		Coscinodiscophyceae	Thalassiosirales				Thalassiosiraceae	Bacterosira				genus	IMERSS			Diatoms (Bacillariophyta) of the Salish Sea, Northeast Pacific - Scagelia Sample	ENA:ERS27217975-rbcL-ASV461	ENA:ERS27217975			Mark Webber				2022-10-31	2022	10	31	MaterialSample	Miner’s Bay wharf		Mayne Island	British Columbia	Canada	CA	48.8522	-123.3022	20	Mark Webber		Coordinates mapped based on precise location of sampling site		epiphytic on Scagelia americana	-3m
Bacterosira cf. constricta	(Gaarder) J.S.Park & J.H.Lee	1018729	Chromista	Bacillariophyta		Coscinodiscophyceae	Thalassiosirales				Thalassiosiraceae	Bacterosira				genus	IMERSS			Diatoms (Bacillariophyta) of the Salish Sea, Northeast Pacific - Plankton Samples	ENA:ERS27218291-rbcL-ASV461	ENA:ERS27218291			Mark Webber, Arjan van Asselt				2022-04-11	2022	04	11	MaterialSample	Spanish Hills wharf		Galiano Island	British Columbia	Canada	CA	48.9956	-123.5861	15	Andrew Simon		Coordinates mapped based on precise locations of sampling sites		pelagic	-5m
Bacterosira cf. constricta	(Gaarder) J.S.Park & J.H.Lee	1018729	Chromista	Bacillariophyta		Coscinodiscophyceae	Thalassiosirales				Thalassiosiraceae	Bacterosira				genus	IMERSS			Diatoms (Bacillariophyta) of the Salish Sea, Northeast Pacific - Plankton Samples	ENA:ERS27218292-rbcL-ASV461	ENA:ERS27218292			Mark Webber				2022-07-15	2022	07	15	MaterialSample	Trincomali Channel, west of Porlier Pass (Site 3)		Galiano Island	British Columbia	Canada	CA	48.9909	-123.5963	600	Mark Webber		Coordinates mapped based on precise locations of sampling sites		pelagic	-10m
Bacterosira cf. constricta	(Gaarder) J.S.Park & J.H.Lee	1018729	Chromista	Bacillariophyta		Coscinodiscophyceae	Thalassiosirales				Thalassiosiraceae	Bacterosira				genus	IMERSS			Diatoms (Bacillariophyta) of the Salish Sea, Northeast Pacific - Plankton Samples	ENA:ERS27218293-rbcL-ASV461	ENA:ERS27218293			Mark Webber				2022-07-15	2022	07	15	MaterialSample	Dionisio Point		Galiano Island	British Columbia	Canada	CA	49.0134	-123.5748	100	Andrew Simon		Coordinates mapped based on precise locations of sampling sites		pelagic	-5m
Bacterosira cf. constricta	(Gaarder) J.S.Park & J.H.Lee	1018729	Chromista	Bacillariophyta		Coscinodiscophyceae	Thalassiosirales				Thalassiosiraceae	Bacterosira				genus	IMERSS			Diatoms (Bacillariophyta) of the Salish Sea, Northeast Pacific - Plankton Samples	ENA:ERS27218294-rbcL-ASV461	ENA:ERS27218294			Mark Webber				2022-07-15	2022	07	15	MaterialSample	Trincomali Channel, west of Porlier Pass (Site 2)		Galiano Island	British Columbia	Canada	CA	49.004	-123.6068	600	Mark Webber		Coordinates mapped based on precise locations of sampling sites		pelagic	-10m
Bacterosira cf. constricta	(Gaarder) J.S.Park & J.H.Lee	1018729	Chromista	Bacillariophyta		Coscinodiscophyceae	Thalassiosirales				Thalassiosiraceae	Bacterosira				genus	IMERSS			Diatoms (Bacillariophyta) of the Salish Sea, Northeast Pacific - Plankton Samples	ENA:ERS27218295-rbcL-ASV461	ENA:ERS27218295			Mark Webber				2022-07-15	2022	07	15	MaterialSample	Trincomali Channel, west of Porlier Pass (Site 3)		Galiano Island	British Columbia	Canada	CA	48.9909	-123.5963	600	Mark Webber		Coordinates mapped based on precise locations of sampling sites		pelagic	-10m
Bacterosira cf. constricta	(Gaarder) J.S.Park & J.H.Lee	1018729	Chromista	Bacillariophyta		Coscinodiscophyceae	Thalassiosirales				Thalassiosiraceae	Bacterosira				genus	IMERSS			Diatoms (Bacillariophyta) of the Salish Sea, Northeast Pacific - Plankton Samples	ENA:ERS27218296-rbcL-ASV461	ENA:ERS27218296			Mark Webber, Arjan van Asselt				2022-12-17	2022	12	17	MaterialSample	Spanish Hills wharf		Galiano Island	British Columbia	Canada	CA	48.9956	-123.5861	15	Andrew Simon		Coordinates mapped based on precise locations of sampling sites		pelagic	-5m
Bacterosira cf. constricta	(Gaarder) J.S.Park & J.H.Lee	1018729	Chromista	Bacillariophyta		Coscinodiscophyceae	Thalassiosirales				Thalassiosiraceae	Bacterosira				genus	IMERSS			Diatoms (Bacillariophyta) of the Salish Sea, Northeast Pacific - Plankton Samples	ENA:ERS27218297-rbcL-ASV461	ENA:ERS27218297			Mark Webber, Arjan van Asselt				2023-02-22	2023	02	22	MaterialSample	Spanish Hills wharf		Galiano Island	British Columbia	Canada	CA	48.9956	-123.5861	15	Andrew Simon		Coordinates mapped based on precise locations of sampling sites		pelagic	-5m
Bacterosira cf. constricta	(Gaarder) J.S.Park & J.H.Lee	1018729	Chromista	Bacillariophyta		Coscinodiscophyceae	Thalassiosirales				Thalassiosiraceae	Bacterosira				genus	IMERSS			Diatoms (Bacillariophyta) of the Salish Sea, Northeast Pacific - Plankton Samples	ENA:ERS27218298-rbcL-ASV461	ENA:ERS27218298			Mark Webber, Arjan van Asselt				2021-07-22	2021	07	22	MaterialSample	Montague Harbour Marine Provincial Park		Galiano Island	British Columbia	Canada	CA	48.9007	-123.4084	80	Andrew Simon		Coordinates mapped based on precise locations of sampling sites		pelagic	-1m
Bellerochea malleus	(Brightwell) Van Heurck	969994	Chromista	Bacillariophyta		Coscinodiscophyceae	Lithodesmiales				Bellerocheaceae	Bellerochea		Bellerochea malleus		species				Diatoms (Bacillariophyta) of the Salish Sea, Northeast Pacific - Literature Review	IMERSS:HistoricalDiatomRecords:0000224				Chester et al. (1979)				1979-01-01	1979	01	01	MaterialCitation
Berkeleya rutilans	(Trentepohl ex Roth) Grunow	508779	Chromista	Bacillariophyta		Bacillariophyceae	Naviculales	Neidiineae			Berkeleyaceae	Berkeleya		Berkeleya rutilans		species		UC	UC1057045		UCJEPS:UC:UC1057045			https://webapps.cspace.berkeley.edu/ucjeps/publicsearch/publicsearch/?accession=UC1057045&displayType=full&maxresults=5&start=1	John Macoun	154	4856720761		1908-06-24	1908	06	24	PreservedSpecimen	Departure Bay, Vancouver Island			British Columbia		CA	49.1998	-123.9684
Berkeleya rutilans	(Trentepohl ex Roth) Grunow	508779	Chromista	Bacillariophyta		Bacillariophyceae	Naviculales	Neidiineae			Berkeleyaceae	Berkeleya		Berkeleya rutilans		species		UC	UC278298		UCJEPS:UC:UC278298			https://webapps.cspace.berkeley.edu/ucjeps/publicsearch/publicsearch/?accession=UC278298&displayType=full&maxresults=5&start=1	Josephine E. Tilden	247	4856640137		1897-08-03	1897	08	03	PreservedSpecimen	Channel rocks, Port Orchard			Washington		US	47.5483	-122.621						On stems of Nereocystis
Berkeleya rutilans	(Trentepohl ex Roth) Grunow	508779	Chromista	Bacillariophyta		Bacillariophyceae	Naviculales	Neidiineae			Berkeleyaceae	Berkeleya		Berkeleya rutilans		species		UC	UC763479		UCJEPS:UC:UC763479			https://webapps.cspace.berkeley.edu/ucjeps/publicsearch/publicsearch/?accession=UC763479&displayType=full&maxresults=5&start=1	Josephine E. Tilden	247	4856358423		1897-08-03	1897	08	03	PreservedSpecimen	Channel rocks, Port Orchard			Washington		US	47.5483	-122.621						On stems of Nereocystis
Berkeleya rutilans	(Trentepohl ex Roth) Grunow	508779	Chromista	Bacillariophyta		Bacillariophyceae	Naviculales	Neidiineae			Berkeleyaceae	Berkeleya		Berkeleya rutilans		species		UC	UC1513639		UCJEPS:UC:UC1513639			https://webapps.cspace.berkeley.edu/ucjeps/publicsearch/publicsearch/?accession=UC1513639&displayType=full&maxresults=5&start=1	C. S. Lobban	152	4856333245		1984-04-20	1984	04	20	PreservedSpecimen	Lime Kiln Point, San Juan Island			Washington		US	48.5149	-123.1518
Berkeleya rutilans	(Trentepohl ex Roth) Grunow	508779	Chromista	Bacillariophyta		Bacillariophyceae	Naviculales	Neidiineae			Berkeleyaceae	Berkeleya		Berkeleya rutilans		species	NHA		NHA-655680		97f49269-19c4-4efa-b5d0-1ff12fc3923e			https://macroalgae.org/portal/collections/individual/index.php?occid=987288	E. J. Hehre; J. Hehre		2005084015		NA				PreservedSpecimen	Orcas Island, Rosario Marina, East Sound, San Juan Islands, WA			Washington		US	48.6333	-123.0833	8300	ljv2000 (2017-10-06 12:02:58)	reviewed - high confidence			on rocks, pilings, in drift
Berkeleya rutilans	(Trentepohl ex Roth) Grunow	508779	Chromista	Bacillariophyta		Bacillariophyceae	Naviculales	Neidiineae			Berkeleyaceae	Berkeleya		Berkeleya rutilans		species	BBM	UBC	A034671	University of British Columbia Herbarium (UBC) - Algae Collection	0455D182-546A-194C-ADC8-3D0BCF6FAE99				Gordon Robin South	1274	1987716277		1967-07-11	1967	07	11	PreservedSpecimen	S. Gulf Islands, Orlebar Point, Gabriola Island			British Columbia		CA	49.2	-123.8
Berkeleya rutilans	(Trentepohl ex Roth) Grunow	508779	Chromista	Bacillariophyta		Bacillariophyceae	Naviculales	Neidiineae			Berkeleyaceae	Berkeleya		Berkeleya rutilans		species	BBM	UBC	A034302	University of British Columbia Herbarium (UBC) - Algae Collection	068F61E9-4DD2-2242-8BB6-F8ACF925CC37				Patrick Chamut;B. Baillie;P. G. Harrison	19277	1987715378		1968-06-13	1968	06	13	PreservedSpecimen	Arab cove, Vancouver Island			British Columbia		CA	49.2	-123.95
Berkeleya rutilans	(Trentepohl ex Roth) Grunow	508779	Chromista	Bacillariophyta		Bacillariophyceae	Naviculales	Neidiineae			Berkeleyaceae	Berkeleya		Berkeleya rutilans		species	BBM	UBC	A008457	University of British Columbia Herbarium (UBC) - Algae Collection	107D5500-16B1-EF49-96CF-FCC7CDB37BF6				Robert F. Scagel	2057	1987712577		NA				PreservedSpecimen	S. Gulf Islands, Booth Bay, Saltspring Island			British Columbia		CA	48.8667	-123.55
Berkeleya rutilans	(Trentepohl ex Roth) Grunow	508779	Chromista	Bacillariophyta		Bacillariophyceae	Naviculales	Neidiineae			Berkeleyaceae	Berkeleya		Berkeleya rutilans		species	BBM	UBC	A029270	University of British Columbia Herbarium (UBC) - Algae Collection	1962B322-06AB-AC4C-A627-4021EFA01106				Gordon Robin South	792	1987710360		1967-05-23	1967	05	23	PreservedSpecimen	S. Gulf Islands, Orlebar Point, Gabriola Island			British Columbia		CA	49.2	-123.8
Berkeleya rutilans	(Trentepohl ex Roth) Grunow	508779	Chromista	Bacillariophyta		Bacillariophyceae	Naviculales	Neidiineae			Berkeleyaceae	Berkeleya		Berkeleya rutilans		species	BBM	UBC	A018776	University of British Columbia Herbarium (UBC) - Algae Collection	251C9FD0-7192-2C4C-9CAA-30E2C7024B40				Robert K.S. Lee	854	1987709151		1962-05-06	1962	05	06	PreservedSpecimen	Victoria breakwater, Vancouver Island			British Columbia		CA	48.3972	-123.3944
Berkeleya rutilans	(Trentepohl ex Roth) Grunow	508779	Chromista	Bacillariophyta		Bacillariophyceae	Naviculales	Neidiineae			Berkeleyaceae	Berkeleya		Berkeleya rutilans		species	BBM	UBC	A033238	University of British Columbia Herbarium (UBC) - Algae Collection	1FCC471A-2153-A942-9D38-614543643C8E				Patrick Chamut;K. Baillie;B. Baillie;D. R. Pace;P. G. Harrison	18596	1987708073		1968-05-15	1968	05	15	PreservedSpecimen	S. Gulf Islands, Discovery Island			British Columbia		CA	48.4167	-123.2333
Berkeleya rutilans	(Trentepohl ex Roth) Grunow	508779	Chromista	Bacillariophyta		Bacillariophyceae	Naviculales	Neidiineae			Berkeleyaceae	Berkeleya		Berkeleya rutilans		species	BBM	UBC	A035263	University of British Columbia Herbarium (UBC) - Algae Collection	29E1CEBD-CB71-574B-9900-95B0C3F444EB				M. Chihara;B. Baillie;P. G. Harrison	19851	1987707309		1968-07-11	1968	07	11	PreservedSpecimen	S. Gulf Islands, Discovery Island			British Columbia		CA	48.4167	-123.2333
Berkeleya rutilans	(Trentepohl ex Roth) Grunow	508779	Chromista	Bacillariophyta		Bacillariophyceae	Naviculales	Neidiineae			Berkeleyaceae	Berkeleya		Berkeleya rutilans		species	BBM	UBC	A055685	University of British Columbia Herbarium (UBC) - Algae Collection	33E973AF-38FC-C246-823C-CF2272944D11				J. Hart;B. Smith	33977	1987704148		1976-03-22	1976	03	22	PreservedSpecimen	West coast of lasqueti island			British Columbia		CA	49.4767	-124.3617
Berkeleya rutilans	(Trentepohl ex Roth) Grunow	508779	Chromista	Bacillariophyta		Bacillariophyceae	Naviculales	Neidiineae			Berkeleyaceae	Berkeleya		Berkeleya rutilans		species	BBM	UBC	A035142	University of British Columbia Herbarium (UBC) - Algae Collection	33D5548A-4560-2C40-ACEE-974CD18BDABD				Patrick Chamut;B. Baillie;P. G. Harrison	19999	1987702507		1968-07-22	1968	07	22	PreservedSpecimen	Arab cove, Vancouver Island			British Columbia		CA	49.2	-123.95
Berkeleya rutilans	(Trentepohl ex Roth) Grunow	508779	Chromista	Bacillariophyta		Bacillariophyceae	Naviculales	Neidiineae			Berkeleyaceae	Berkeleya		Berkeleya rutilans		species	BBM	UBC	A034104	University of British Columbia Herbarium (UBC) - Algae Collection	3496A17A-08F5-6A48-90C1-8D8FCCB9CBD5				Patrick Chamut;K. Baillie;D. R. Pace;B. Baillie;P. G. Harrison	19156	1987702225		1968-06-11	1968	06	11	PreservedSpecimen	Point No Point, south coast of Vancouver Island			British Columbia		CA	48.3833	-123.9833
Berkeleya rutilans	(Trentepohl ex Roth) Grunow	508779	Chromista	Bacillariophyta		Bacillariophyceae	Naviculales	Neidiineae			Berkeleyaceae	Berkeleya		Berkeleya rutilans		species	BBM	UBC	A028501	University of British Columbia Herbarium (UBC) - Algae Collection	3BCC9805-4CA8-8A48-B653-5883A33A22D7				Gordon Robin South	350	1987700165		1967-03-30	1967	03	30	PreservedSpecimen	S. Gulf Islands, Lock Bay, Gabriola Island			British Columbia		CA	49.1833	-123.8
Berkeleya rutilans	(Trentepohl ex Roth) Grunow	508779	Chromista	Bacillariophyta		Bacillariophyceae	Naviculales	Neidiineae			Berkeleyaceae	Berkeleya		Berkeleya rutilans		species	BBM	UBC	A028176	University of British Columbia Herbarium (UBC) - Algae Collection	51DBC1F8-C24B-9647-8893-DD782F8F4159				Gordon Robin South	s.n.	1987694327		1966-08-28	1966	08	28	PreservedSpecimen	S. Gulf Islands, False Narrows, between Mudge and Gabriola Island			British Columbia		CA	49.1333	-123.7833
Berkeleya rutilans	(Trentepohl ex Roth) Grunow	508779	Chromista	Bacillariophyta		Bacillariophyceae	Naviculales	Neidiineae			Berkeleyaceae	Berkeleya		Berkeleya rutilans		species	BBM	UBC	A039543	University of British Columbia Herbarium (UBC) - Algae Collection	5A679264-9B23-D746-A1B3-7A1519544EBB				Danny R. Pace;P. G. Harrison	24132	1987691389		1968-11-22	1968	11	22	PreservedSpecimen	Whiffin spit, west coast of Vancouver Island			British Columbia		CA	48.35	-123.7167
Berkeleya rutilans	(Trentepohl ex Roth) Grunow	508779	Chromista	Bacillariophyta		Bacillariophyceae	Naviculales	Neidiineae			Berkeleyaceae	Berkeleya		Berkeleya rutilans		species	BBM	UBC	A028493	University of British Columbia Herbarium (UBC) - Algae Collection	710EDFB4-D185-3749-AFD9-74F2B9FB4008				Gordon Robin South;B. A. South	279	1987684499		1967-03-29	1967	03	29	PreservedSpecimen	S. Gulf Islands, False Narrows, between Mudge and Gabriola Island			British Columbia		CA	49.1333	-123.7833
Berkeleya rutilans	(Trentepohl ex Roth) Grunow	508779	Chromista	Bacillariophyta		Bacillariophyceae	Naviculales	Neidiineae			Berkeleyaceae	Berkeleya		Berkeleya rutilans		species	BBM	UBC	A033541	University of British Columbia Herbarium (UBC) - Algae Collection	8E9EDBEC-D69F-0943-9F9C-BB5971ECD262				Patrick Chamut;K. Baillie;B. Baillie;P. G. Harrison;D. R. Pace	18840	1987677805		1968-05-27	1968	05	27	PreservedSpecimen	Point No Point, south coast of Vancouver Island			British Columbia		CA	48.3833	-123.9833
Berkeleya rutilans	(Trentepohl ex Roth) Grunow	508779	Chromista	Bacillariophyta		Bacillariophyceae	Naviculales	Neidiineae			Berkeleyaceae	Berkeleya		Berkeleya rutilans		species	BBM	UBC	A028296	University of British Columbia Herbarium (UBC) - Algae Collection	88BC33B7-CB86-EE46-82D4-331C4B46324A				Gordon Robin South	s.n.	1987677710		1967-03-05	1967	03	05	PreservedSpecimen	Kitsilano beach, vancouver			British Columbia		CA	49.2667	-123.1833
Berkeleya rutilans	(Trentepohl ex Roth) Grunow	508779	Chromista	Bacillariophyta		Bacillariophyceae	Naviculales	Neidiineae			Berkeleyaceae	Berkeleya		Berkeleya rutilans		species	BBM	UBC	A033653	University of British Columbia Herbarium (UBC) - Algae Collection	8F18D42C-A654-AB4C-B553-4E53B54A2677				Ken Baillie;D. R. Pace;P. G. Harrison;B. Baillie;P. Chamut	19035	1987677200		1968-06-10	1968	06	10	PreservedSpecimen	Whiffin spit, west coast of Vancouver Island			British Columbia		CA	48.35	-123.7167
Berkeleya rutilans	(Trentepohl ex Roth) Grunow	508779	Chromista	Bacillariophyta		Bacillariophyceae	Naviculales	Neidiineae			Berkeleyaceae	Berkeleya		Berkeleya rutilans		species	BBM	UBC	A015145	University of British Columbia Herbarium (UBC) - Algae Collection	9637EE50-87C4-0E4D-B428-0457A6D18521				Tom B. Widdowson;R.K.S. Lee;L.D. Druehl;P. Healey	6045	1987674707		1962-06-27	1962	06	27	PreservedSpecimen	Sechelt narrows, queen charlotte strait			British Columbia		CA	49.745	-123.9067
Berkeleya rutilans	(Trentepohl ex Roth) Grunow	508779	Chromista	Bacillariophyta		Bacillariophyceae	Naviculales	Neidiineae			Berkeleyaceae	Berkeleya		Berkeleya rutilans		species	BBM	UBC	A042293	University of British Columbia Herbarium (UBC) - Algae Collection	989EC09A-C1BF-404F-A619-A559DAD48E04				Ken Baillie;D. R. Pace	24755	1987673868		1969-05-16	1969	05	16	PreservedSpecimen	Arab cove, Vancouver Island			British Columbia		CA	49.2	-123.95						Tidepool
Berkeleya rutilans	(Trentepohl ex Roth) Grunow	508779	Chromista	Bacillariophyta		Bacillariophyceae	Naviculales	Neidiineae			Berkeleyaceae	Berkeleya		Berkeleya rutilans		species	BBM	UBC	A031450	University of British Columbia Herbarium (UBC) - Algae Collection	9DB83F2A-E842-0943-99D8-3C2A041BB5FD				Patrick Chamut;K. Baillie	16419	1987672235		1967-07-21	1967	07	21	PreservedSpecimen	Point No Point, south coast of Vancouver Island			British Columbia		CA	48.3833	-123.9833
Berkeleya rutilans	(Trentepohl ex Roth) Grunow	508779	Chromista	Bacillariophyta		Bacillariophyceae	Naviculales	Neidiineae			Berkeleyaceae	Berkeleya		Berkeleya rutilans		species	BBM	UBC	A030105	University of British Columbia Herbarium (UBC) - Algae Collection	9F4D6C00-30C3-F342-A50E-A85A8D2368B2				Ken Baillie;P. Chamut	15689	1987671497		1967-06-10	1967	06	10	PreservedSpecimen	Point No Point, south coast of Vancouver Island			British Columbia		CA	48.3833	-123.9833
Berkeleya rutilans	(Trentepohl ex Roth) Grunow	508779	Chromista	Bacillariophyta		Bacillariophyceae	Naviculales	Neidiineae			Berkeleyaceae	Berkeleya		Berkeleya rutilans		species	BBM	UBC	A033093	University of British Columbia Herbarium (UBC) - Algae Collection	A8AA78E3-4928-6D47-BBA6-D202E51489BF				Patrick Chamut;K. Baillie;B. Baillie;D. R. Pace;P. G. Harrison	18436	1987668868		1968-05-13	1968	05	13	PreservedSpecimen	Whiffin spit, west coast of Vancouver Island			British Columbia		CA	48.35	-123.7167
Berkeleya rutilans	(Trentepohl ex Roth) Grunow	508779	Chromista	Bacillariophyta		Bacillariophyceae	Naviculales	Neidiineae			Berkeleyaceae	Berkeleya		Berkeleya rutilans		species	BBM	UBC	A033652	University of British Columbia Herbarium (UBC) - Algae Collection	AE40275B-05AC-6649-972E-B0073A7C7FEB				Danny R. Pace;K. Baillie;P. G. Harrison;P. Chamut;B. Baillie	18960	1987667694		1968-05-29	1968	05	29	PreservedSpecimen	Arab bay, Vancouver Island			British Columbia		CA	49.3	-124.1667
Berkeleya rutilans	(Trentepohl ex Roth) Grunow	508779	Chromista	Bacillariophyta		Bacillariophyceae	Naviculales	Neidiineae			Berkeleyaceae	Berkeleya		Berkeleya rutilans		species	BBM	UBC	A033094	University of British Columbia Herbarium (UBC) - Algae Collection	AD090552-A82D-B14B-B538-9F1CB4B02DDD				Patrick Chamut;K. Baillie;B. Baillie;D. R. Pace;P. G. Harrison	18442	1987667405		1968-05-13	1968	05	13	PreservedSpecimen	Whiffin spit, west coast of Vancouver Island			British Columbia		CA	48.35	-123.7167
Berkeleya rutilans	(Trentepohl ex Roth) Grunow	508779	Chromista	Bacillariophyta		Bacillariophyceae	Naviculales	Neidiineae			Berkeleyaceae	Berkeleya		Berkeleya rutilans		species	BBM	UBC	A029099	University of British Columbia Herbarium (UBC) - Algae Collection	B587B1DA-C265-7F4E-A3ED-08DEF5488084				Ken Baillie;P. Chamut	15104	1987666218		1967-05-11	1967	05	11	PreservedSpecimen	Glacier point, west coast of Vancouver Island			British Columbia		CA	48.3833	-123.9833
Berkeleya rutilans	(Trentepohl ex Roth) Grunow	508779	Chromista	Bacillariophyta		Bacillariophyceae	Naviculales	Neidiineae			Berkeleyaceae	Berkeleya		Berkeleya rutilans		species	BBM	UBC	A030259	University of British Columbia Herbarium (UBC) - Algae Collection	B6E5E08E-8DC8-114C-83B4-127F21A5875B				Patrick Chamut;K. Baillie	16121	1987664152		1967-07-08	1967	07	08	PreservedSpecimen	Glacier point, west coast of Vancouver Island			British Columbia		CA	48.3833	-123.9833
Berkeleya rutilans	(Trentepohl ex Roth) Grunow	508779	Chromista	Bacillariophyta		Bacillariophyceae	Naviculales	Neidiineae			Berkeleyaceae	Berkeleya		Berkeleya rutilans		species	BBM	UBC	A029835	University of British Columbia Herbarium (UBC) - Algae Collection	BAAC5978-EC75-C34D-B515-6A8A2BB60E06				Ken Baillie;P. Chamut	15439	1987662855		1967-05-24	1967	05	24	PreservedSpecimen	Point No Point, south coast of Vancouver Island			British Columbia		CA	48.3833	-123.9833
Berkeleya rutilans	(Trentepohl ex Roth) Grunow	508779	Chromista	Bacillariophyta		Bacillariophyceae	Naviculales	Neidiineae			Berkeleyaceae	Berkeleya		Berkeleya rutilans		species	BBM	UBC	A099110	University of British Columbia Herbarium (UBC) - Algae Collection	C1985107-7C61-8949-B009-4C9954E611E7				P. G. Harrison;B. Baillie	19223	1987660835		1968-06-12	1968	06	12	PreservedSpecimen	S. Gulf Islands, Discovery Island			British Columbia		CA	48.4167	-123.2333
Berkeleya rutilans	(Trentepohl ex Roth) Grunow	508779	Chromista	Bacillariophyta		Bacillariophyceae	Naviculales	Neidiineae			Berkeleyaceae	Berkeleya		Berkeleya rutilans		species	BBM	UBC	A028717	University of British Columbia Herbarium (UBC) - Algae Collection	CBA51CE0-5809-B340-B5D0-E84D280DA22F				Gordon Robin South	726	1987658991		1967-05-04	1967	05	04	PreservedSpecimen	Kitsilano beach, vancouver			British Columbia		CA	49.2667	-123.1833
Berkeleya rutilans	(Trentepohl ex Roth) Grunow	508779	Chromista	Bacillariophyta		Bacillariophyceae	Naviculales	Neidiineae			Berkeleyaceae	Berkeleya		Berkeleya rutilans		species	BBM	UBC	A028326	University of British Columbia Herbarium (UBC) - Algae Collection	D14C2AF3-4345-9549-AEF2-F9FC1A6EA4C4				Gordon Robin South	306	1987656815		1967-03-29	1967	03	29	PreservedSpecimen	S. Gulf Islands, Orlebar Point, Gabriola Island			British Columbia		CA	49.2	-123.8
Berkeleya rutilans	(Trentepohl ex Roth) Grunow	508779	Chromista	Bacillariophyta		Bacillariophyceae	Naviculales	Neidiineae			Berkeleyaceae	Berkeleya		Berkeleya rutilans		species	BBM	UBC	A028716	University of British Columbia Herbarium (UBC) - Algae Collection	D87E4EE0-A0A2-BC47-8E3A-6DC2CEF0DA0D				Gordon Robin South	557	1987654569		1967-04-25	1967	04	25	PreservedSpecimen	S. Gulf Islands, False Narrows, between Mudge and Gabriola Island			British Columbia		CA	49.1333	-123.7833
Berkeleya rutilans	(Trentepohl ex Roth) Grunow	508779	Chromista	Bacillariophyta		Bacillariophyceae	Naviculales	Neidiineae			Berkeleyaceae	Berkeleya		Berkeleya rutilans		species	BBM	UBC	A029219	University of British Columbia Herbarium (UBC) - Algae Collection	D965A092-7D3F-C142-BD78-88C9A4CA22AC				Patrick Chamut;K. Baillie	16194	1987654412		1967-07-09	1967	07	09	PreservedSpecimen	Point No Point, south coast of Vancouver Island			British Columbia		CA	48.3833	-123.9833
Berkeleya rutilans	(Trentepohl ex Roth) Grunow	508779	Chromista	Bacillariophyta		Bacillariophyceae	Naviculales	Neidiineae			Berkeleyaceae	Berkeleya		Berkeleya rutilans		species	BBM	UBC	A028380	University of British Columbia Herbarium (UBC) - Algae Collection	DD11261B-A54B-F243-931D-B51410CACC81				Gordon Robin South;B. A. South	276	1987653382		1967-03-29	1967	03	29	PreservedSpecimen	S. Gulf Islands, False Narrows, between Mudge and Gabriola Island			British Columbia		CA	49.1333	-123.7833
Berkeleya rutilans	(Trentepohl ex Roth) Grunow	508779	Chromista	Bacillariophyta		Bacillariophyceae	Naviculales	Neidiineae			Berkeleyaceae	Berkeleya		Berkeleya rutilans		species	BBM	UBC	A032018	University of British Columbia Herbarium (UBC) - Algae Collection	DE0072A6-D581-4142-9962-0F30529B3291				Patrick Chamut;K. Baillie	16906	1987653050		1967-09-03	1967	09	03	PreservedSpecimen	Whiffin spit, west coast of Vancouver Island			British Columbia		CA	48.35	-123.7167
Berkeleya rutilans	(Trentepohl ex Roth) Grunow	508779	Chromista	Bacillariophyta		Bacillariophyceae	Naviculales	Neidiineae			Berkeleyaceae	Berkeleya		Berkeleya rutilans		species	BBM	UBC	A029544	University of British Columbia Herbarium (UBC) - Algae Collection	EC069729-8680-7145-9298-4EA3792EB3A0				Gordon Robin South	1009	1987649007		1967-06-21	1967	06	21	PreservedSpecimen	S. Gulf Islands, Orlebar Point, Gabriola Island			British Columbia		CA	49.2	-123.8
Berkeleya rutilans	(Trentepohl ex Roth) Grunow	508779	Chromista	Bacillariophyta		Bacillariophyceae	Naviculales	Neidiineae			Berkeleyaceae	Berkeleya		Berkeleya rutilans		species				Diatoms (Bacillariophyta) of the Salish Sea, Northeast Pacific - Literature Review	IMERSS:HistoricalDiatomRecords:0000225				Rao & Lewin (1976)				1976-01-01	1976	01	01	MaterialCitation
Berkeleya rutilans	(Trentepohl ex Roth) Grunow	508779	Chromista	Bacillariophyta		Bacillariophyceae	Naviculales	Neidiineae			Berkeleyaceae	Berkeleya		Berkeleya rutilans		species				Diatoms (Bacillariophyta) of the Salish Sea, Northeast Pacific - Literature Review	IMERSS:HistoricalDiatomRecords:0000226				Lobban (1985)				1985-01-01	1985	01	01	MaterialCitation
Berkeleya rutilans	(Trentepohl ex Roth) Grunow	508779	Chromista	Bacillariophyta		Bacillariophyceae	Naviculales	Neidiineae			Berkeleyaceae	Berkeleya		Berkeleya rutilans		species	IMERSS	Webber Labs	255780844	Diatoms (Bacillariophyta) of the Salish Sea, Northeast Pacific - Morphological data	IMERSS:WL-SEM-18-001	WL-SEM-18			Mark Webber				2023-05-26	2023	05	26	PreservedSpecimen				British Columbia	Canada	CA	48.9389	-123.5021	151
Berkeleya rutilans	(Trentepohl ex Roth) Grunow	508779	Chromista	Bacillariophyta		Bacillariophyceae	Naviculales	Neidiineae			Berkeleyaceae	Berkeleya		Berkeleya rutilans		species	IMERSS	Webber Labs	255733193	Diatoms (Bacillariophyta) of the Salish Sea, Northeast Pacific - Morphological data	IMERSS:WL-SEM-32-001	WL-SEM-32			Mark Webber				2020-07-20	2020	07	20	PreservedSpecimen				British Columbia	Canada	CA	48.9006	-123.4077	84
Berkeleya rutilans	(Trentepohl ex Roth) Grunow	508779	Chromista	Bacillariophyta		Bacillariophyceae	Naviculales	Neidiineae			Berkeleyaceae	Berkeleya		Berkeleya rutilans		species	IMERSS	Webber Labs	255775676	Diatoms (Bacillariophyta) of the Salish Sea, Northeast Pacific - Morphological data	IMERSS:WL-SEM-80-001	WL-SEM-80			Mark Webber				2024-07-24	2024	07	24	PreservedSpecimen				British Columbia	Canada	CA	48.9864	-123.5754	31
Berkeleya rutilans	(Trentepohl ex Roth) Grunow	508779	Chromista	Bacillariophyta		Bacillariophyceae	Naviculales	Neidiineae			Berkeleyaceae	Berkeleya		Berkeleya rutilans		species	IMERSS			Diatoms (Bacillariophyta) of the Salish Sea, Northeast Pacific - Jackman et al. 2025	ENA:ERS27639099-18S-ASV127	ENA:ERS27639099			Mark Webber, Siobhan Schenck & Arjan van Asselt				2021-03-07	2021	03	07	MaterialSample	Montague Harbour Marine Provincial Park (Hulq'umi'num: 'Sumnuw')		Galiano Island	British Columbia	Canada	CA	48.9007	-123.4079	50			Coordinates mapped based on precise location of study area
Biddulphia biddulphiana	(J.E. Smith) Boyer	372546	Chromista	Bacillariophyta		Coscinodiscophyceae	Biddulphiales				Biddulphiaceae	Biddulphia		Biddulphia biddulphiana		species				Diatoms (Bacillariophyta) of the Salish Sea, Northeast Pacific - Literature Review	IMERSS:HistoricalDiatomRecords:0000227				Clemens (1933)				1933-01-01	1933	01	01	MaterialCitation
Biddulphia biddulphiana	(J.E. Smith) Boyer	372546	Chromista	Bacillariophyta		Coscinodiscophyceae	Biddulphiales				Biddulphiaceae	Biddulphia		Biddulphia biddulphiana		species				Diatoms (Bacillariophyta) of the Salish Sea, Northeast Pacific - Literature Review	IMERSS:HistoricalDiatomRecords:0000228				Shim (1976)				1976-01-01	1976	01	01	MaterialCitation
Biddulphia biddulphiana	(J.E. Smith) Boyer	372546	Chromista	Bacillariophyta		Coscinodiscophyceae	Biddulphiales				Biddulphiaceae	Biddulphia		Biddulphia biddulphiana		species	iNaturalist		4876149	Diatoms (Bacillariophyta) of the Salish Sea, Northeast Pacific - Morphological data					Mark Webber				2008-07-19	2008	07	19	HumanObservation				British Columbia	Canada	CA	48.9943	-123.5861	174
Biremis ambigua	(Cleve) D.G.Mann	971078	Chromista	Bacillariophyta		Bacillariophyceae	Naviculales	Neidiineae			Scoliotropidaceae	Biremis		Biremis ambigua		species				Diatoms (Bacillariophyta) of the Salish Sea, Northeast Pacific - Literature Review	IMERSS:HistoricalDiatomRecords:0000229				Rao & Lewin (1976)				1976-01-01	1976	01	01	MaterialCitation
Brachysira microcephala	(Grunow) Compère	496852	Chromista	Bacillariophyta		Bacillariophyceae	Naviculales	Neidiineae			Brachysiraceae	Brachysira		Brachysira microcephala		species				Diatoms (Bacillariophyta) of the Salish Sea, Northeast Pacific - Literature Review	IMERSS:HistoricalDiatomRecords:0000230				Roelofs (1983)				1983-01-01	1983	01	01	MaterialCitation
Caloneis alpestris	(Grunow) Cleve	970240	Chromista	Bacillariophyta		Bacillariophyceae	Naviculales	Naviculineae			Naviculaceae	Caloneis		Caloneis alpestris		species				Diatoms (Bacillariophyta) of the Salish Sea, Northeast Pacific - Literature Review	IMERSS:HistoricalDiatomRecords:0000231				Roelofs (1983)				1983-01-01	1983	01	01	MaterialCitation
Caloneis brevis	(W.Gregory) Cleve		Chromista	Bacillariophyta		Bacillariophyceae	Naviculales	Naviculineae			Naviculaceae	Caloneis		Caloneis brevis		species				Diatoms (Bacillariophyta) of the Salish Sea, Northeast Pacific - Literature Review	IMERSS:HistoricalDiatomRecords:0000232				Tempère & Peragallo (1908)				1908-01-01	1908	01	01	MaterialCitation
Caloneis brevis	(W.Gregory) Cleve		Chromista	Bacillariophyta		Bacillariophyceae	Naviculales	Naviculineae			Naviculaceae	Caloneis		Caloneis brevis		species				Diatoms (Bacillariophyta) of the Salish Sea, Northeast Pacific - Literature Review	IMERSS:HistoricalDiatomRecords:0000233				Bailey & MacKay (1916)				1916-01-01	1916	01	01	MaterialCitation
Caloneis brevis	(W.Gregory) Cleve		Chromista	Bacillariophyta		Bacillariophyceae	Naviculales	Naviculineae			Naviculaceae	Caloneis		Caloneis brevis		species				Diatoms (Bacillariophyta) of the Salish Sea, Northeast Pacific - Literature Review	IMERSS:HistoricalDiatomRecords:0000234				Clemens (1933)				1933-01-01	1933	01	01	MaterialCitation
Caloneis brevis	(W.Gregory) Cleve		Chromista	Bacillariophyta		Bacillariophyceae	Naviculales	Naviculineae			Naviculaceae	Caloneis		Caloneis brevis		species				Diatoms (Bacillariophyta) of the Salish Sea, Northeast Pacific - Literature Review	IMERSS:HistoricalDiatomRecords:0000235				Rao & Lewin (1976)				1976-01-01	1976	01	01	MaterialCitation
Caloneis brevis var. elliptica	(W.Gregory) Cleve		Chromista	Bacillariophyta		Bacillariophyceae	Naviculales	Naviculineae			Naviculaceae	Caloneis		Caloneis brevis	elliptica	varietas				Diatoms (Bacillariophyta) of the Salish Sea, Northeast Pacific - Literature Review	IMERSS:HistoricalDiatomRecords:0000236				Tempère & Peragallo (1908)				1908-01-01	1908	01	01	MaterialCitation
Caloneis brevis var. elliptica	(W.Gregory) Cleve		Chromista	Bacillariophyta		Bacillariophyceae	Naviculales	Naviculineae			Naviculaceae	Caloneis		Caloneis brevis	elliptica	varietas				Diatoms (Bacillariophyta) of the Salish Sea, Northeast Pacific - Literature Review	IMERSS:HistoricalDiatomRecords:0000237				Bailey & MacKay (1916)				1916-01-01	1916	01	01	MaterialCitation
Caloneis brevis var. vexans	(W.Gregory) Cleve		Chromista	Bacillariophyta		Bacillariophyceae	Naviculales	Naviculineae			Naviculaceae	Caloneis		Caloneis brevis	vexans	varietas				Diatoms (Bacillariophyta) of the Salish Sea, Northeast Pacific - Literature Review	IMERSS:HistoricalDiatomRecords:0000238				Shim (1976)				1976-01-01	1976	01	01	MaterialCitation
Caloneis latiuscula	(Kützing) Cleve	970261	Chromista	Bacillariophyta		Bacillariophyceae	Naviculales	Naviculineae			Naviculaceae	Caloneis		Caloneis latiuscula		species				Diatoms (Bacillariophyta) of the Salish Sea, Northeast Pacific - Literature Review	IMERSS:HistoricalDiatomRecords:0000239				Shim (1976)				1976-01-01	1976	01	01	MaterialCitation
Caloneis liber	(W.Smith) Cleve	970248	Chromista	Bacillariophyta		Bacillariophyceae	Naviculales	Naviculineae			Naviculaceae	Caloneis		Caloneis liber		species				Diatoms (Bacillariophyta) of the Salish Sea, Northeast Pacific - Literature Review	IMERSS:HistoricalDiatomRecords:0000240				Tempère & Peragallo (1908)				1908-01-01	1908	01	01	MaterialCitation
Caloneis liber	(W.Smith) Cleve	970248	Chromista	Bacillariophyta		Bacillariophyceae	Naviculales	Naviculineae			Naviculaceae	Caloneis		Caloneis liber		species				Diatoms (Bacillariophyta) of the Salish Sea, Northeast Pacific - Literature Review	IMERSS:HistoricalDiatomRecords:0000241				Bailey & MacKay (1916)				1916-01-01	1916	01	01	MaterialCitation
Caloneis liber	(W.Smith) Cleve	970248	Chromista	Bacillariophyta		Bacillariophyceae	Naviculales	Naviculineae			Naviculaceae	Caloneis		Caloneis liber		species				Diatoms (Bacillariophyta) of the Salish Sea, Northeast Pacific - Literature Review	IMERSS:HistoricalDiatomRecords:0000242				Clemens (1933)				1933-01-01	1933	01	01	MaterialCitation
Caloneis liber	(W.Smith) Cleve	970248	Chromista	Bacillariophyta		Bacillariophyceae	Naviculales	Naviculineae			Naviculaceae	Caloneis		Caloneis liber		species	IMERSS	Webber Labs	254372216	Diatoms (Bacillariophyta) of the Salish Sea, Northeast Pacific - Morphological data	IMERSS:WL-LM-14-001	WL-LM-14			Mark Webber				2023-05-26	2023	05	26	PreservedSpecimen				British Columbia	Canada	CA	48.9392	-123.5021	69
Caloneis limosa	(Kützing) R.M.Patrick		Chromista	Bacillariophyta		Bacillariophyceae	Naviculales	Naviculineae			Naviculaceae	Caloneis		Caloneis limosa		species				Diatoms (Bacillariophyta) of the Salish Sea, Northeast Pacific - Literature Review	IMERSS:HistoricalDiatomRecords:0000243				Tempère & Peragallo (1908)				1908-01-01	1908	01	01	MaterialCitation
Caloneis westii	(W.Smith) Hendey	359981	Chromista	Bacillariophyta		Bacillariophyceae	Naviculales	Naviculineae			Naviculaceae	Caloneis		Caloneis westii		species				Diatoms (Bacillariophyta) of the Salish Sea, Northeast Pacific - Literature Review	IMERSS:HistoricalDiatomRecords:0000244				Tempère & Peragallo (1908)				1908-01-01	1908	01	01	MaterialCitation
Caloneis westii	(W.Smith) Hendey	359981	Chromista	Bacillariophyta		Bacillariophyceae	Naviculales	Naviculineae			Naviculaceae	Caloneis		Caloneis westii		species				Diatoms (Bacillariophyta) of the Salish Sea, Northeast Pacific - Literature Review	IMERSS:HistoricalDiatomRecords:0000245				Bailey & MacKay (1916)				1916-01-01	1916	01	01	MaterialCitation
Caloneis westii	(W.Smith) Hendey	359981	Chromista	Bacillariophyta		Bacillariophyceae	Naviculales	Naviculineae			Naviculaceae	Caloneis		Caloneis westii		species				Diatoms (Bacillariophyta) of the Salish Sea, Northeast Pacific - Literature Review	IMERSS:HistoricalDiatomRecords:0000246				Clemens (1933)				1933-01-01	1933	01	01	MaterialCitation
Caloneis westii	(W.Smith) Hendey	359981	Chromista	Bacillariophyta		Bacillariophyceae	Naviculales	Naviculineae			Naviculaceae	Caloneis		Caloneis westii		species				Diatoms (Bacillariophyta) of the Salish Sea, Northeast Pacific - Literature Review	IMERSS:HistoricalDiatomRecords:0000247				Tynni (1986)				1986-01-01	1986	01	01	MaterialCitation
Campylodiscus bicostatus	W.Smith ex Roper	970266	Chromista	Bacillariophyta		Bacillariophyceae	Surirellales				Surirellaceae	Campylodiscus		Campylodiscus bicostatus		species	IMERSS	Webber Labs	189680990	Diatoms (Bacillariophyta) of the Salish Sea, Northeast Pacific - Morphological data	IMERSS:WL-LM-42-001	WL-LM-42			Mark Webber				2021-03-07	2021	03	07	PreservedSpecimen				British Columbia	Canada	CA	48.9003	-123.4072	22
Campylodiscus costatus	W.Smith		Chromista	Bacillariophyta		Bacillariophyceae	Surirellales				Surirellaceae	Campylodiscus		Campylodiscus costatus		species				Diatoms (Bacillariophyta) of the Salish Sea, Northeast Pacific - Literature Review	IMERSS:HistoricalDiatomRecords:0000249				Tempère & Peragallo (1908)				1908-01-01	1908	01	01	MaterialCitation
Campylodiscus ecclesianus	Greville		Chromista	Bacillariophyta		Bacillariophyceae	Surirellales				Surirellaceae	Campylodiscus		Campylodiscus ecclesianus		species				Diatoms (Bacillariophyta) of the Salish Sea, Northeast Pacific - Literature Review	IMERSS:HistoricalDiatomRecords:0000250				Tempère & Peragallo (1908)				1908-01-01	1908	01	01	MaterialCitation
Campylodiscus fastuosus	Ehrenberg		Chromista	Bacillariophyta		Bacillariophyceae	Surirellales				Surirellaceae	Campylodiscus		Campylodiscus fastuosus		species				Diatoms (Bacillariophyta) of the Salish Sea, Northeast Pacific - Literature Review	IMERSS:HistoricalDiatomRecords:0000251				Lord (1866)				1866-01-01	1866	01	01	MaterialCitation
Campylodiscus fastuosus	Ehrenberg		Chromista	Bacillariophyta		Bacillariophyceae	Surirellales				Surirellaceae	Campylodiscus		Campylodiscus fastuosus		species				Diatoms (Bacillariophyta) of the Salish Sea, Northeast Pacific - Literature Review	IMERSS:HistoricalDiatomRecords:0000252				Bailey & MacKay (1916)				1916-01-01	1916	01	01	MaterialCitation
Campylodiscus latus	Shadboldt		Chromista	Bacillariophyta		Bacillariophyceae	Surirellales				Surirellaceae	Campylodiscus		Campylodiscus latus		species				Diatoms (Bacillariophyta) of the Salish Sea, Northeast Pacific - Literature Review	IMERSS:HistoricalDiatomRecords:0000253				Shim (1976)				1976-01-01	1976	01	01	MaterialCitation
Campylodiscus neofastuosus	Ruck & Nakov	1269459	Chromista	Bacillariophyta		Bacillariophyceae	Surirellales				Surirellaceae	Campylodiscus		Campylodiscus neofastuosus		species				Diatoms (Bacillariophyta) of the Salish Sea, Northeast Pacific - Literature Review	IMERSS:HistoricalDiatomRecords:0000254				Clemens (1933)				1933-01-01	1933	01	01	MaterialCitation
Campylodiscus neofastuosus	Ruck & Nakov	1269459	Chromista	Bacillariophyta		Bacillariophyceae	Surirellales				Surirellaceae	Campylodiscus		Campylodiscus neofastuosus		species				Diatoms (Bacillariophyta) of the Salish Sea, Northeast Pacific - Literature Review	IMERSS:HistoricalDiatomRecords:0000255				Buchanan (1966)				1966-01-01	1966	01	01	MaterialCitation
Campylodiscus neofastuosus	Ruck & Nakov	1269459	Chromista	Bacillariophyta		Bacillariophyceae	Surirellales				Surirellaceae	Campylodiscus		Campylodiscus neofastuosus		species	IMERSS	Webber Labs	255455760	Diatoms (Bacillariophyta) of the Salish Sea, Northeast Pacific - Morphological data	IMERSS:WL-LM-19-001	WL-LM-19			Mark Webber				2024-07-14	2024	07	14	PreservedSpecimen				British Columbia	Canada	CA	48.9392	-123.5024	122
Campylodiscus sp.			Chromista	Bacillariophyta		Bacillariophyceae	Surirellales				Surirellaceae	Campylodiscus				genus				Diatoms (Bacillariophyta) of the Salish Sea, Northeast Pacific - Literature Review	IMERSS:HistoricalDiatomRecords:0000248				Buchanan (1966)				NA				MaterialCitation
Campylodiscus thuretii	Brébisson		Chromista	Bacillariophyta		Bacillariophyceae	Surirellales				Surirellaceae	Campylodiscus		Campylodiscus thuretii		species				Diatoms (Bacillariophyta) of the Salish Sea, Northeast Pacific - Literature Review	IMERSS:HistoricalDiatomRecords:0000257				Bailey & MacKay (1916)				1916-01-01	1916	01	01	MaterialCitation
Campylodiscus thuretii	Brébisson		Chromista	Bacillariophyta		Bacillariophyceae	Surirellales				Surirellaceae	Campylodiscus		Campylodiscus thuretii		species				Diatoms (Bacillariophyta) of the Salish Sea, Northeast Pacific - Literature Review	IMERSS:HistoricalDiatomRecords:0000258				Clemens (1933)				1933-01-01	1933	01	01	MaterialCitation
Campylodiscus thuretii	Brébisson		Chromista	Bacillariophyta		Bacillariophyceae	Surirellales				Surirellaceae	Campylodiscus		Campylodiscus thuretii		species				Diatoms (Bacillariophyta) of the Salish Sea, Northeast Pacific - Literature Review	IMERSS:HistoricalDiatomRecords:0000259				Shim (1976)				1976-01-01	1976	01	01	MaterialCitation
Campyloneis grevillei	(W.Smith) Grunow & Eulenstein		Chromista	Bacillariophyta		Bacillariophyceae	Cocconeidales				Cocconeidaceae	Campyloneis		Campyloneis grevillei		species				Diatoms (Bacillariophyta) of the Salish Sea, Northeast Pacific - Literature Review	IMERSS:HistoricalDiatomRecords:0000260				Bailey & MacKay (1916)				1916-01-01	1916	01	01	MaterialCitation
Campyloneis grevillei	(W.Smith) Grunow & Eulenstein		Chromista	Bacillariophyta		Bacillariophyceae	Cocconeidales				Cocconeidaceae	Campyloneis		Campyloneis grevillei		species				Diatoms (Bacillariophyta) of the Salish Sea, Northeast Pacific - Literature Review	IMERSS:HistoricalDiatomRecords:0000261				Clemens (1933)				1933-01-01	1933	01	01	MaterialCitation
Campylosira cymbelliformis	(A.W.F.Schmidt) Grunow ex Van Heurck	1539167	Chromista	Bacillariophyta		Coscinodiscophyceae	Cymatosirales				Cymatosiraceae	Campylosira		Campylosira cymbelliformis		species				Diatoms (Bacillariophyta) of the Salish Sea, Northeast Pacific - Literature Review	IMERSS:HistoricalDiatomRecords:0000262				Roelofs (1983)				1983-01-01	1983	01	01	MaterialCitation
Cerataulina bicornis	(Ehrenberg) Hasle		Chromista	Bacillariophyta		Coscinodiscophyceae	Hemiaulales				Hemiaulaceae	Cerataulina		Cerataulina bicornis		species	Hakai				Hakai_phyto_QU39_2018-10-04_1m_1						4880035618		2018-10-04	2018	10	04	HumanObservation						CA	50.0307	-125.0992
Cerataulina bicornis	(Ehrenberg) Hasle		Chromista	Bacillariophyta		Coscinodiscophyceae	Hemiaulales				Hemiaulaceae	Cerataulina		Cerataulina bicornis		species	Hakai				Hakai_phyto_QU39_2020-09-01_5m_2						4880035074		2020-09-01	2020	09	01	HumanObservation						CA	50.0307	-125.0992
Cerataulina bicornis	(Ehrenberg) Hasle		Chromista	Bacillariophyta		Coscinodiscophyceae	Hemiaulales				Hemiaulaceae	Cerataulina		Cerataulina bicornis		species	Hakai				Hakai_phyto_QU39_2021-06-28_5m_3						4880034813		2021-06-28	2021	06	28	HumanObservation						CA	50.0307	-125.0992
Cerataulina bicornis	(Ehrenberg) Hasle		Chromista	Bacillariophyta		Coscinodiscophyceae	Hemiaulales				Hemiaulaceae	Cerataulina		Cerataulina bicornis		species	Hakai				Hakai_phyto_QU39_2018-07-31_1m_1						4880034693		2018-07-31	2018	07	31	HumanObservation						CA	50.0307	-125.0992
Cerataulina bicornis	(Ehrenberg) Hasle		Chromista	Bacillariophyta		Coscinodiscophyceae	Hemiaulales				Hemiaulaceae	Cerataulina		Cerataulina bicornis		species	Hakai				Hakai_phyto_QU39_2018-08-09_1m_1						4880034617		2018-08-09	2018	08	09	HumanObservation						CA	50.0307	-125.0992
Cerataulina bicornis	(Ehrenberg) Hasle		Chromista	Bacillariophyta		Coscinodiscophyceae	Hemiaulales				Hemiaulaceae	Cerataulina		Cerataulina bicornis		species	Hakai				Hakai_phyto_QU39_2017-10-03_1m_1						4880034566		2017-10-03	2017	10	03	HumanObservation						CA	50.0307	-125.0992
Cerataulina bicornis	(Ehrenberg) Hasle		Chromista	Bacillariophyta		Coscinodiscophyceae	Hemiaulales				Hemiaulaceae	Cerataulina		Cerataulina bicornis		species	Hakai				Hakai_phyto_QU39_2021-09-02_5m_3						4880034404		2021-09-02	2021	09	02	HumanObservation						CA	50.0307	-125.0992
Cerataulina bicornis	(Ehrenberg) Hasle		Chromista	Bacillariophyta		Coscinodiscophyceae	Hemiaulales				Hemiaulaceae	Cerataulina		Cerataulina bicornis		species	Hakai				Hakai_phyto_QU39_2021-06-22_5m_1						4880033582		2021-06-22	2021	06	22	HumanObservation						CA	50.0307	-125.0992
Cerataulina bicornis	(Ehrenberg) Hasle		Chromista	Bacillariophyta		Coscinodiscophyceae	Hemiaulales				Hemiaulaceae	Cerataulina		Cerataulina bicornis		species	Hakai				Hakai_phyto_QU39_2017-04-07_1m_2						4880033394		2017-04-07	2017	04	07	HumanObservation						CA	50.0307	-125.0992
Cerataulina bicornis	(Ehrenberg) Hasle		Chromista	Bacillariophyta		Coscinodiscophyceae	Hemiaulales				Hemiaulaceae	Cerataulina		Cerataulina bicornis		species	Hakai				Hakai_phyto_QU39_2020-09-10_5m_2						4880033137		2020-09-10	2020	09	10	HumanObservation						CA	50.0307	-125.0992
Cerataulina bicornis	(Ehrenberg) Hasle		Chromista	Bacillariophyta		Coscinodiscophyceae	Hemiaulales				Hemiaulaceae	Cerataulina		Cerataulina bicornis		species	Hakai				Hakai_phyto_QU39_2018-10-24_1m_2						4880032949		2018-10-24	2018	10	24	HumanObservation						CA	50.0307	-125.0992
Cerataulina bicornis	(Ehrenberg) Hasle		Chromista	Bacillariophyta		Coscinodiscophyceae	Hemiaulales				Hemiaulaceae	Cerataulina		Cerataulina bicornis		species	Hakai				Hakai_phyto_QU39_2017-07-11_1m_1						4880032650		2017-07-11	2017	07	11	HumanObservation						CA	50.0307	-125.0992
Cerataulina bicornis	(Ehrenberg) Hasle		Chromista	Bacillariophyta		Coscinodiscophyceae	Hemiaulales				Hemiaulaceae	Cerataulina		Cerataulina bicornis		species	Hakai				Hakai_phyto_QU39_2021-03-30_5m_3						4880032574		2021-03-30	2021	03	30	HumanObservation						CA	50.0307	-125.0992
Cerataulina bicornis	(Ehrenberg) Hasle		Chromista	Bacillariophyta		Coscinodiscophyceae	Hemiaulales				Hemiaulaceae	Cerataulina		Cerataulina bicornis		species	Hakai				Hakai_phyto_QU39_2019-08-29_5m_1						4880032491		2019-08-29	2019	08	29	HumanObservation						CA	50.0307	-125.0992
Cerataulina bicornis	(Ehrenberg) Hasle		Chromista	Bacillariophyta		Coscinodiscophyceae	Hemiaulales				Hemiaulaceae	Cerataulina		Cerataulina bicornis		species	Hakai				Hakai_phyto_QU39_2020-11-19_5m_1						4880032481		2020-11-19	2020	11	19	HumanObservation						CA	50.0307	-125.0992
Cerataulina bicornis	(Ehrenberg) Hasle		Chromista	Bacillariophyta		Coscinodiscophyceae	Hemiaulales				Hemiaulaceae	Cerataulina		Cerataulina bicornis		species	Hakai				Hakai_phyto_QU39_2020-08-13_5m_1						4880032392		2020-08-13	2020	08	13	HumanObservation						CA	50.0307	-125.0992
Cerataulina bicornis	(Ehrenberg) Hasle		Chromista	Bacillariophyta		Coscinodiscophyceae	Hemiaulales				Hemiaulaceae	Cerataulina		Cerataulina bicornis		species	Hakai				Hakai_phyto_QU39_2017-09-05_1m_3						4880032302		2017-09-05	2017	09	05	HumanObservation						CA	50.0307	-125.0992
Cerataulina bicornis	(Ehrenberg) Hasle		Chromista	Bacillariophyta		Coscinodiscophyceae	Hemiaulales				Hemiaulaceae	Cerataulina		Cerataulina bicornis		species	Hakai				Hakai_phyto_QU39_2017-04-20_1m_2						4880031130		2017-04-20	2017	04	20	HumanObservation						CA	50.0307	-125.0992
Cerataulina bicornis	(Ehrenberg) Hasle		Chromista	Bacillariophyta		Coscinodiscophyceae	Hemiaulales				Hemiaulaceae	Cerataulina		Cerataulina bicornis		species	Hakai				Hakai_phyto_QU39_2018-04-17_1m_3						4880031005		2018-04-17	2018	04	17	HumanObservation						CA	50.0307	-125.0992
Cerataulina bicornis	(Ehrenberg) Hasle		Chromista	Bacillariophyta		Coscinodiscophyceae	Hemiaulales				Hemiaulaceae	Cerataulina		Cerataulina bicornis		species	Hakai				Hakai_phyto_QU39_2019-06-25_5m_2						4880030768		2019-06-25	2019	06	25	HumanObservation						CA	50.0307	-125.0992
Cerataulina bicornis	(Ehrenberg) Hasle		Chromista	Bacillariophyta		Coscinodiscophyceae	Hemiaulales				Hemiaulaceae	Cerataulina		Cerataulina bicornis		species	Hakai				Hakai_phyto_QU39_2018-06-05_1m_2						4880030313		2018-06-05	2018	06	05	HumanObservation						CA	50.0307	-125.0992
Cerataulina bicornis	(Ehrenberg) Hasle		Chromista	Bacillariophyta		Coscinodiscophyceae	Hemiaulales				Hemiaulaceae	Cerataulina		Cerataulina bicornis		species	Hakai				Hakai_phyto_QU39_2019-11-20_5m_1						4880030280		2019-11-20	2019	11	20	HumanObservation						CA	50.0307	-125.0992
Cerataulina bicornis	(Ehrenberg) Hasle		Chromista	Bacillariophyta		Coscinodiscophyceae	Hemiaulales				Hemiaulaceae	Cerataulina		Cerataulina bicornis		species	Hakai				Hakai_phyto_QU39_2017-08-29_1m_1						4880030266		2017-08-29	2017	08	29	HumanObservation						CA	50.0307	-125.0992
Cerataulina bicornis	(Ehrenberg) Hasle		Chromista	Bacillariophyta		Coscinodiscophyceae	Hemiaulales				Hemiaulaceae	Cerataulina		Cerataulina bicornis		species	Hakai				Hakai_phyto_QU39_2016-04-14_1m_2						4880030055		2016-04-14	2016	04	14	HumanObservation						CA	50.0307	-125.0992
Cerataulina bicornis	(Ehrenberg) Hasle		Chromista	Bacillariophyta		Coscinodiscophyceae	Hemiaulales				Hemiaulaceae	Cerataulina		Cerataulina bicornis		species	Hakai				Hakai_phyto_QU39_2017-11-08_1m_1						4880029999		2017-11-08	2017	11	08	HumanObservation						CA	50.0307	-125.0992
Cerataulina bicornis	(Ehrenberg) Hasle		Chromista	Bacillariophyta		Coscinodiscophyceae	Hemiaulales				Hemiaulaceae	Cerataulina		Cerataulina bicornis		species	Hakai				Hakai_phyto_QU39_2021-08-17_5m_3						4880029680		2021-08-17	2021	08	17	HumanObservation						CA	50.0307	-125.0992
Cerataulina bicornis	(Ehrenberg) Hasle		Chromista	Bacillariophyta		Coscinodiscophyceae	Hemiaulales				Hemiaulaceae	Cerataulina		Cerataulina bicornis		species	Hakai				Hakai_phyto_QU39_2016-07-11_1m_1						4880029077		2016-07-11	2016	07	11	HumanObservation						CA	50.0307	-125.0992
Cerataulina bicornis	(Ehrenberg) Hasle		Chromista	Bacillariophyta		Coscinodiscophyceae	Hemiaulales				Hemiaulaceae	Cerataulina		Cerataulina bicornis		species	Hakai				Hakai_phyto_QU39_2020-08-19_5m_2						4880028994		2020-08-19	2020	08	19	HumanObservation						CA	50.0307	-125.0992
Cerataulina bicornis	(Ehrenberg) Hasle		Chromista	Bacillariophyta		Coscinodiscophyceae	Hemiaulales				Hemiaulaceae	Cerataulina		Cerataulina bicornis		species	Hakai				Hakai_phyto_QU39_2021-02-23_5m_3						4880028955		2021-02-23	2021	02	23	HumanObservation						CA	50.0307	-125.0992
Cerataulina bicornis	(Ehrenberg) Hasle		Chromista	Bacillariophyta		Coscinodiscophyceae	Hemiaulales				Hemiaulaceae	Cerataulina		Cerataulina bicornis		species	Hakai				Hakai_phyto_QU39_2017-10-20_1m_2						4880028079		2017-10-20	2017	10	20	HumanObservation						CA	50.0307	-125.0992
Cerataulina bicornis	(Ehrenberg) Hasle		Chromista	Bacillariophyta		Coscinodiscophyceae	Hemiaulales				Hemiaulaceae	Cerataulina		Cerataulina bicornis		species	Hakai				Hakai_phyto_QU39_2017-10-11_1m_3						4880027908		2017-10-11	2017	10	11	HumanObservation						CA	50.0307	-125.0992
Cerataulina bicornis	(Ehrenberg) Hasle		Chromista	Bacillariophyta		Coscinodiscophyceae	Hemiaulales				Hemiaulaceae	Cerataulina		Cerataulina bicornis		species	Hakai				Hakai_phyto_QU39_2021-08-10_5m_3						4880027680		2021-08-10	2021	08	10	HumanObservation						CA	50.0307	-125.0992
Cerataulina bicornis	(Ehrenberg) Hasle		Chromista	Bacillariophyta		Coscinodiscophyceae	Hemiaulales				Hemiaulaceae	Cerataulina		Cerataulina bicornis		species	Hakai				Hakai_phyto_QU39_2017-08-15_1m_2						4880027398		2017-08-15	2017	08	15	HumanObservation						CA	50.0307	-125.0992
Cerataulina bicornis	(Ehrenberg) Hasle		Chromista	Bacillariophyta		Coscinodiscophyceae	Hemiaulales				Hemiaulaceae	Cerataulina		Cerataulina bicornis		species	Hakai				Hakai_phyto_QU39_2017-04-24_1m_2						4880027358		2017-04-24	2017	04	24	HumanObservation						CA	50.0307	-125.0992
Cerataulina bicornis	(Ehrenberg) Hasle		Chromista	Bacillariophyta		Coscinodiscophyceae	Hemiaulales				Hemiaulaceae	Cerataulina		Cerataulina bicornis		species	Hakai				Hakai_phyto_QU39_2020-07-22_5m_1						4880027022		2020-07-22	2020	07	22	HumanObservation						CA	50.0307	-125.0992
Cerataulina bicornis	(Ehrenberg) Hasle		Chromista	Bacillariophyta		Coscinodiscophyceae	Hemiaulales				Hemiaulaceae	Cerataulina		Cerataulina bicornis		species	Hakai				Hakai_phyto_QU39_2017-03-30_1m_2						4880026939		2017-03-30	2017	03	30	HumanObservation						CA	50.0307	-125.0992
Cerataulina bicornis	(Ehrenberg) Hasle		Chromista	Bacillariophyta		Coscinodiscophyceae	Hemiaulales				Hemiaulaceae	Cerataulina		Cerataulina bicornis		species	Hakai				Hakai_phyto_QU39_2017-08-21_1m_1						4880026252		2017-08-21	2017	08	21	HumanObservation						CA	50.0307	-125.0992
Cerataulina bicornis	(Ehrenberg) Hasle		Chromista	Bacillariophyta		Coscinodiscophyceae	Hemiaulales				Hemiaulaceae	Cerataulina		Cerataulina bicornis		species	Hakai				Hakai_phyto_QU39_2019-12-13_5m_1						4880026165		2019-12-13	2019	12	13	HumanObservation						CA	50.0307	-125.0992
Cerataulina bicornis	(Ehrenberg) Hasle		Chromista	Bacillariophyta		Coscinodiscophyceae	Hemiaulales				Hemiaulaceae	Cerataulina		Cerataulina bicornis		species	Hakai				Hakai_phyto_QU39_2017-09-26_1m_3						4880025995		2017-09-26	2017	09	26	HumanObservation						CA	50.0307	-125.0992
Cerataulina bicornis	(Ehrenberg) Hasle		Chromista	Bacillariophyta		Coscinodiscophyceae	Hemiaulales				Hemiaulaceae	Cerataulina		Cerataulina bicornis		species	Hakai				Hakai_phyto_QU39_2017-04-11_1m_2						4880025758		2017-04-11	2017	04	11	HumanObservation						CA	50.0307	-125.0992
Cerataulina bicornis	(Ehrenberg) Hasle		Chromista	Bacillariophyta		Coscinodiscophyceae	Hemiaulales				Hemiaulaceae	Cerataulina		Cerataulina bicornis		species	Hakai				Hakai_phyto_QU39_2017-06-29_1m_1						4880025482		2017-06-29	2017	06	29	HumanObservation						CA	50.0307	-125.0992
Cerataulina bicornis	(Ehrenberg) Hasle		Chromista	Bacillariophyta		Coscinodiscophyceae	Hemiaulales				Hemiaulaceae	Cerataulina		Cerataulina bicornis		species	Hakai				Hakai_phyto_QU39_2018-03-27_1m_1						4880025458		2018-03-27	2018	03	27	HumanObservation						CA	50.0307	-125.0992
Cerataulina bicornis	(Ehrenberg) Hasle		Chromista	Bacillariophyta		Coscinodiscophyceae	Hemiaulales				Hemiaulaceae	Cerataulina		Cerataulina bicornis		species	Hakai				Hakai_phyto_QU39_2018-04-12_1m_3						4880025403		2018-04-12	2018	04	12	HumanObservation						CA	50.0307	-125.0992
Cerataulina bicornis	(Ehrenberg) Hasle		Chromista	Bacillariophyta		Coscinodiscophyceae	Hemiaulales				Hemiaulaceae	Cerataulina		Cerataulina bicornis		species	Hakai				Hakai_phyto_QU39_2020-07-09_5m_1						4880025224		2020-07-09	2020	07	09	HumanObservation						CA	50.0307	-125.0992
Cerataulina bicornis	(Ehrenberg) Hasle		Chromista	Bacillariophyta		Coscinodiscophyceae	Hemiaulales				Hemiaulaceae	Cerataulina		Cerataulina bicornis		species	Hakai				Hakai_phyto_QU39_2020-04-29_5m_2						4880024961		2020-04-29	2020	04	29	HumanObservation						CA	50.0307	-125.0992
Cerataulina bicornis	(Ehrenberg) Hasle		Chromista	Bacillariophyta		Coscinodiscophyceae	Hemiaulales				Hemiaulaceae	Cerataulina		Cerataulina bicornis		species	Hakai				Hakai_phyto_QU39_2021-07-06_5m_3						4880024471		2021-07-06	2021	07	06	HumanObservation						CA	50.0307	-125.0992
Cerataulina bicornis	(Ehrenberg) Hasle		Chromista	Bacillariophyta		Coscinodiscophyceae	Hemiaulales				Hemiaulaceae	Cerataulina		Cerataulina bicornis		species	Hakai				Hakai_phyto_QU39_2018-10-16_1m_2						4880023727		2018-10-16	2018	10	16	HumanObservation						CA	50.0307	-125.0992
Cerataulina bicornis	(Ehrenberg) Hasle		Chromista	Bacillariophyta		Coscinodiscophyceae	Hemiaulales				Hemiaulaceae	Cerataulina		Cerataulina bicornis		species	Hakai				Hakai_phyto_QU39_2017-06-19_1m_3						4880023632		2017-06-19	2017	06	19	HumanObservation						CA	50.0307	-125.0992
Cerataulina bicornis	(Ehrenberg) Hasle		Chromista	Bacillariophyta		Coscinodiscophyceae	Hemiaulales				Hemiaulaceae	Cerataulina		Cerataulina bicornis		species	Hakai				Hakai_phyto_QU39_2020-07-29_5m_2						4880023311		2020-07-29	2020	07	29	HumanObservation						CA	50.0307	-125.0992
Cerataulina pelagica	(Cleve) Hendey	448296	Chromista	Bacillariophyta		Coscinodiscophyceae	Hemiaulales				Hemiaulaceae	Cerataulina		Cerataulina pelagica		species	IMERSS			Diatoms (Bacillariophyta) of the Salish Sea, Northeast Pacific - BioBlitz 2023	ENA:ERS27214058-rbcL-118	ENA:ERS27214058			Arjan van Asselt, Henry McGee, Zach Montieth, Laura Parfrey				2023-05-26	2023	05	26	MaterialSample	Retreat Cove		Galiano Island	British Columbia	Canada	CA	48.9407	-123.5019	100	Andrew Simon		Coordinates mapped based on precise locations of BioBlitz sampling sites		epiphytic on Ceramothamnion pacificum	-3.1 m
Cerataulina pelagica	(Cleve) Hendey	448296	Chromista	Bacillariophyta		Coscinodiscophyceae	Hemiaulales				Hemiaulaceae	Cerataulina		Cerataulina pelagica		species	IMERSS			Diatoms (Bacillariophyta) of the Salish Sea, Northeast Pacific - BioBlitz 2023	ENA:ERS27214059-rbcL-119	ENA:ERS27214059			Arjan van Asselt, Henry McGee, Zach Montieth, Laura Parfrey				2023-05-26	2023	05	26	MaterialSample	Retreat Cove		Galiano Island	British Columbia	Canada	CA	48.9407	-123.5019	100	Andrew Simon		Coordinates mapped based on precise locations of BioBlitz sampling sites		epiphytic on Costaria costata	-4.3 m
Cerataulina pelagica	(Cleve) Hendey	448296	Chromista	Bacillariophyta		Coscinodiscophyceae	Hemiaulales				Hemiaulaceae	Cerataulina		Cerataulina pelagica		species	IMERSS			Diatoms (Bacillariophyta) of the Salish Sea, Northeast Pacific - BioBlitz 2023	ENA:ERS27214060-rbcL-120	ENA:ERS27214060			Arjan van Asselt, Henry McGee, Zach Montieth, Laura Parfrey				2023-05-26	2023	05	26	MaterialSample	Retreat Cove		Galiano Island	British Columbia	Canada	CA	48.9407	-123.5019	100	Andrew Simon		Coordinates mapped based on precise locations of BioBlitz sampling sites		epiphytic on Sarcodiotheca gaudichaudii	-2.8 m
Cerataulina pelagica	(Cleve) Hendey	448296	Chromista	Bacillariophyta		Coscinodiscophyceae	Hemiaulales				Hemiaulaceae	Cerataulina		Cerataulina pelagica		species	IMERSS			Diatoms (Bacillariophyta) of the Salish Sea, Northeast Pacific - BioBlitz 2023	ENA:ERS27214061-rbcL-121	ENA:ERS27214061			Arjan van Asselt, Henry McGee, Zach Montieth, Laura Parfrey				2023-05-26	2023	05	26	MaterialSample	Retreat Cove		Galiano Island	British Columbia	Canada	CA	48.9407	-123.5019	100	Andrew Simon		Coordinates mapped based on precise locations of BioBlitz sampling sites		on sand casting of a moon snail	-4.3 m
Cerataulina pelagica	(Cleve) Hendey	448296	Chromista	Bacillariophyta		Coscinodiscophyceae	Hemiaulales				Hemiaulaceae	Cerataulina		Cerataulina pelagica		species	IMERSS			Diatoms (Bacillariophyta) of the Salish Sea, Northeast Pacific - BioBlitz 2023	ENA:ERS27214062-rbcL-122	ENA:ERS27214062			Arjan van Asselt, Henry McGee, Zach Montieth, Laura Parfrey				2023-05-26	2023	05	26	MaterialSample	Retreat Cove		Galiano Island	British Columbia	Canada	CA	48.9407	-123.5019	100	Andrew Simon		Coordinates mapped based on precise locations of BioBlitz sampling sites		epiphytic on Ceramothamnion pacificum	-3.1 m
Cerataulina pelagica	(Cleve) Hendey	448296	Chromista	Bacillariophyta		Coscinodiscophyceae	Hemiaulales				Hemiaulaceae	Cerataulina		Cerataulina pelagica		species	IMERSS			Diatoms (Bacillariophyta) of the Salish Sea, Northeast Pacific - BioBlitz 2023	ENA:ERS27214063-rbcL-123	ENA:ERS27214063			Arjan van Asselt, Henry McGee, Zach Montieth, Laura Parfrey				2023-05-26	2023	05	26	MaterialSample	Retreat Cove		Galiano Island	British Columbia	Canada	CA	48.9407	-123.5019	100	Andrew Simon		Coordinates mapped based on precise locations of BioBlitz sampling sites		epiphytic on Polyneura latissima	-4.3 m
Cerataulina pelagica	(Cleve) Hendey	448296	Chromista	Bacillariophyta		Coscinodiscophyceae	Hemiaulales				Hemiaulaceae	Cerataulina		Cerataulina pelagica		species	IMERSS			Diatoms (Bacillariophyta) of the Salish Sea, Northeast Pacific - BioBlitz 2023	ENA:ERS27214064-rbcL-124	ENA:ERS27214064			Arjan van Asselt, Henry McGee, Zach Montieth, Laura Parfrey				2023-05-26	2023	05	26	MaterialSample	Retreat Cove		Galiano Island	British Columbia	Canada	CA	48.9407	-123.5019	100	Andrew Simon		Coordinates mapped based on precise locations of BioBlitz sampling sites		epiphytic on Saccharina latissima	-3.7 m
Cerataulina pelagica	(Cleve) Hendey	448296	Chromista	Bacillariophyta		Coscinodiscophyceae	Hemiaulales				Hemiaulaceae	Cerataulina		Cerataulina pelagica		species	IMERSS			Diatoms (Bacillariophyta) of the Salish Sea, Northeast Pacific - BioBlitz 2023	ENA:ERS27214065-rbcL-125	ENA:ERS27214065			Arjan van Asselt, Henry McGee, Zach Montieth, Laura Parfrey				2023-05-26	2023	05	26	MaterialSample	Retreat Cove		Galiano Island	British Columbia	Canada	CA	48.9407	-123.5019	100	Andrew Simon		Coordinates mapped based on precise locations of BioBlitz sampling sites		epiphytic on Saccharina latissima	-3.7 m
Cerataulina pelagica	(Cleve) Hendey	448296	Chromista	Bacillariophyta		Coscinodiscophyceae	Hemiaulales				Hemiaulaceae	Cerataulina		Cerataulina pelagica		species	IMERSS			Diatoms (Bacillariophyta) of the Salish Sea, Northeast Pacific - BioBlitz 2023	ENA:ERS27214066-rbcL-126	ENA:ERS27214066			Arjan van Asselt, Henry McGee, Zach Montieth, Laura Parfrey				2023-05-26	2023	05	26	MaterialSample	Retreat Cove		Galiano Island	British Columbia	Canada	CA	48.9407	-123.5019	100	Andrew Simon		Coordinates mapped based on precise locations of BioBlitz sampling sites		epiphytic on Ulva expansa	-3.7 m
Cerataulina pelagica	(Cleve) Hendey	448296	Chromista	Bacillariophyta		Coscinodiscophyceae	Hemiaulales				Hemiaulaceae	Cerataulina		Cerataulina pelagica		species	IMERSS			Diatoms (Bacillariophyta) of the Salish Sea, Northeast Pacific - BioBlitz 2023	ENA:ERS27214067-rbcL-127	ENA:ERS27214067			Arjan van Asselt, Henry McGee, Zach Montieth, Laura Parfrey				2023-05-27	2023	05	27	MaterialSample	Spanish Hills wharf		Galiano Island	British Columbia	Canada	CA	48.9956	-123.5861	15	Andrew Simon		Coordinates mapped based on precise locations of BioBlitz sampling sites		epiphytic on Ulva sp.
Cerataulina pelagica	(Cleve) Hendey	448296	Chromista	Bacillariophyta		Coscinodiscophyceae	Hemiaulales				Hemiaulaceae	Cerataulina		Cerataulina pelagica		species	IMERSS			Diatoms (Bacillariophyta) of the Salish Sea, Northeast Pacific - BioBlitz 2023	ENA:ERS27214068-rbcL-128	ENA:ERS27214068			Arjan van Asselt, Henry McGee, Zach Montieth, Laura Parfrey				2023-05-27	2023	05	27	MaterialSample	Spanish Hills wharf		Galiano Island	British Columbia	Canada	CA	48.9956	-123.5861	15	Andrew Simon		Coordinates mapped based on precise locations of BioBlitz sampling sites		epiphytic on Sarcodiotheca furcata	-13 m
Cerataulina pelagica	(Cleve) Hendey	448296	Chromista	Bacillariophyta		Coscinodiscophyceae	Hemiaulales				Hemiaulaceae	Cerataulina		Cerataulina pelagica		species	IMERSS			Diatoms (Bacillariophyta) of the Salish Sea, Northeast Pacific - BioBlitz 2023	ENA:ERS27214069-rbcL-129	ENA:ERS27214069			Arjan van Asselt, Henry McGee, Zach Montieth, Laura Parfrey				2023-05-27	2023	05	27	MaterialSample	Spanish Hills wharf		Galiano Island	British Columbia	Canada	CA	48.9956	-123.5861	15	Andrew Simon		Coordinates mapped based on precise locations of BioBlitz sampling sites		epiphytic on unknown
Cerataulina pelagica	(Cleve) Hendey	448296	Chromista	Bacillariophyta		Coscinodiscophyceae	Hemiaulales				Hemiaulaceae	Cerataulina		Cerataulina pelagica		species	IMERSS			Diatoms (Bacillariophyta) of the Salish Sea, Northeast Pacific - BioBlitz 2023	ENA:ERS27214070-rbcL-130	ENA:ERS27214070			Arjan van Asselt, Henry McGee, Zach Montieth, Laura Parfrey				2023-05-27	2023	05	27	MaterialSample	Spanish Hills wharf		Galiano Island	British Columbia	Canada	CA	48.9956	-123.5861	15	Andrew Simon		Coordinates mapped based on precise locations of BioBlitz sampling sites		epiphytic on Zostera marina
Cerataulina pelagica	(Cleve) Hendey	448296	Chromista	Bacillariophyta		Coscinodiscophyceae	Hemiaulales				Hemiaulaceae	Cerataulina		Cerataulina pelagica		species	IMERSS			Diatoms (Bacillariophyta) of the Salish Sea, Northeast Pacific - BioBlitz 2023	ENA:ERS27214058-rbcL-131	ENA:ERS27214058			Arjan van Asselt, Henry McGee, Zach Montieth, Laura Parfrey				2023-05-26	2023	05	26	MaterialSample	Retreat Cove		Galiano Island	British Columbia	Canada	CA	48.9407	-123.5019	100	Andrew Simon		Coordinates mapped based on precise locations of BioBlitz sampling sites		epiphytic on Ceramothamnion pacificum	-3.1 m
Cerataulina pelagica	(Cleve) Hendey	448296	Chromista	Bacillariophyta		Coscinodiscophyceae	Hemiaulales				Hemiaulaceae	Cerataulina		Cerataulina pelagica		species	IMERSS			Diatoms (Bacillariophyta) of the Salish Sea, Northeast Pacific - BioBlitz 2023	ENA:ERS27214059-rbcL-132	ENA:ERS27214059			Arjan van Asselt, Henry McGee, Zach Montieth, Laura Parfrey				2023-05-26	2023	05	26	MaterialSample	Retreat Cove		Galiano Island	British Columbia	Canada	CA	48.9407	-123.5019	100	Andrew Simon		Coordinates mapped based on precise locations of BioBlitz sampling sites		epiphytic on Costaria costata	-4.3 m
Cerataulina pelagica	(Cleve) Hendey	448296	Chromista	Bacillariophyta		Coscinodiscophyceae	Hemiaulales				Hemiaulaceae	Cerataulina		Cerataulina pelagica		species	IMERSS			Diatoms (Bacillariophyta) of the Salish Sea, Northeast Pacific - BioBlitz 2023	ENA:ERS27214060-rbcL-133	ENA:ERS27214060			Arjan van Asselt, Henry McGee, Zach Montieth, Laura Parfrey				2023-05-26	2023	05	26	MaterialSample	Retreat Cove		Galiano Island	British Columbia	Canada	CA	48.9407	-123.5019	100	Andrew Simon		Coordinates mapped based on precise locations of BioBlitz sampling sites		epiphytic on Sarcodiotheca gaudichaudii	-2.8 m
Cerataulina pelagica	(Cleve) Hendey	448296	Chromista	Bacillariophyta		Coscinodiscophyceae	Hemiaulales				Hemiaulaceae	Cerataulina		Cerataulina pelagica		species	IMERSS			Diatoms (Bacillariophyta) of the Salish Sea, Northeast Pacific - BioBlitz 2023	ENA:ERS27214061-rbcL-134	ENA:ERS27214061			Arjan van Asselt, Henry McGee, Zach Montieth, Laura Parfrey				2023-05-26	2023	05	26	MaterialSample	Retreat Cove		Galiano Island	British Columbia	Canada	CA	48.9407	-123.5019	100	Andrew Simon		Coordinates mapped based on precise locations of BioBlitz sampling sites		on sand casting of a moon snail	-4.3 m
Cerataulina pelagica	(Cleve) Hendey	448296	Chromista	Bacillariophyta		Coscinodiscophyceae	Hemiaulales				Hemiaulaceae	Cerataulina		Cerataulina pelagica		species	IMERSS			Diatoms (Bacillariophyta) of the Salish Sea, Northeast Pacific - BioBlitz 2023	ENA:ERS27214062-rbcL-135	ENA:ERS27214062			Arjan van Asselt, Henry McGee, Zach Montieth, Laura Parfrey				2023-05-26	2023	05	26	MaterialSample	Retreat Cove		Galiano Island	British Columbia	Canada	CA	48.9407	-123.5019	100	Andrew Simon		Coordinates mapped based on precise locations of BioBlitz sampling sites		epiphytic on Ceramothamnion pacificum	-3.1 m
Cerataulina pelagica	(Cleve) Hendey	448296	Chromista	Bacillariophyta		Coscinodiscophyceae	Hemiaulales				Hemiaulaceae	Cerataulina		Cerataulina pelagica		species	IMERSS			Diatoms (Bacillariophyta) of the Salish Sea, Northeast Pacific - BioBlitz 2023	ENA:ERS27214063-rbcL-136	ENA:ERS27214063			Arjan van Asselt, Henry McGee, Zach Montieth, Laura Parfrey				2023-05-26	2023	05	26	MaterialSample	Retreat Cove		Galiano Island	British Columbia	Canada	CA	48.9407	-123.5019	100	Andrew Simon		Coordinates mapped based on precise locations of BioBlitz sampling sites		epiphytic on Polyneura latissima	-4.3 m
Cerataulina pelagica	(Cleve) Hendey	448296	Chromista	Bacillariophyta		Coscinodiscophyceae	Hemiaulales				Hemiaulaceae	Cerataulina		Cerataulina pelagica		species	IMERSS			Diatoms (Bacillariophyta) of the Salish Sea, Northeast Pacific - BioBlitz 2023	ENA:ERS27214064-rbcL-137	ENA:ERS27214064			Arjan van Asselt, Henry McGee, Zach Montieth, Laura Parfrey				2023-05-26	2023	05	26	MaterialSample	Retreat Cove		Galiano Island	British Columbia	Canada	CA	48.9407	-123.5019	100	Andrew Simon		Coordinates mapped based on precise locations of BioBlitz sampling sites		epiphytic on Saccharina latissima	-3.7 m
Cerataulina pelagica	(Cleve) Hendey	448296	Chromista	Bacillariophyta		Coscinodiscophyceae	Hemiaulales				Hemiaulaceae	Cerataulina		Cerataulina pelagica		species	IMERSS			Diatoms (Bacillariophyta) of the Salish Sea, Northeast Pacific - BioBlitz 2023	ENA:ERS27214065-rbcL-138	ENA:ERS27214065			Arjan van Asselt, Henry McGee, Zach Montieth, Laura Parfrey				2023-05-26	2023	05	26	MaterialSample	Retreat Cove		Galiano Island	British Columbia	Canada	CA	48.9407	-123.5019	100	Andrew Simon		Coordinates mapped based on precise locations of BioBlitz sampling sites		epiphytic on Saccharina latissima	-3.7 m
Cerataulina pelagica	(Cleve) Hendey	448296	Chromista	Bacillariophyta		Coscinodiscophyceae	Hemiaulales				Hemiaulaceae	Cerataulina		Cerataulina pelagica		species	IMERSS			Diatoms (Bacillariophyta) of the Salish Sea, Northeast Pacific - BioBlitz 2023	ENA:ERS27214066-rbcL-139	ENA:ERS27214066			Arjan van Asselt, Henry McGee, Zach Montieth, Laura Parfrey				2023-05-26	2023	05	26	MaterialSample	Retreat Cove		Galiano Island	British Columbia	Canada	CA	48.9407	-123.5019	100	Andrew Simon		Coordinates mapped based on precise locations of BioBlitz sampling sites		epiphytic on Ulva expansa	-3.7 m
Cerataulina pelagica	(Cleve) Hendey	448296	Chromista	Bacillariophyta		Coscinodiscophyceae	Hemiaulales				Hemiaulaceae	Cerataulina		Cerataulina pelagica		species	IMERSS			Diatoms (Bacillariophyta) of the Salish Sea, Northeast Pacific - BioBlitz 2023	ENA:ERS27214067-rbcL-140	ENA:ERS27214067			Arjan van Asselt, Henry McGee, Zach Montieth, Laura Parfrey				2023-05-27	2023	05	27	MaterialSample	Spanish Hills wharf		Galiano Island	British Columbia	Canada	CA	48.9956	-123.5861	15	Andrew Simon		Coordinates mapped based on precise locations of BioBlitz sampling sites		epiphytic on Ulva sp.
Cerataulina pelagica	(Cleve) Hendey	448296	Chromista	Bacillariophyta		Coscinodiscophyceae	Hemiaulales				Hemiaulaceae	Cerataulina		Cerataulina pelagica		species	IMERSS			Diatoms (Bacillariophyta) of the Salish Sea, Northeast Pacific - BioBlitz 2023	ENA:ERS27214068-rbcL-141	ENA:ERS27214068			Arjan van Asselt, Henry McGee, Zach Montieth, Laura Parfrey				2023-05-27	2023	05	27	MaterialSample	Spanish Hills wharf		Galiano Island	British Columbia	Canada	CA	48.9956	-123.5861	15	Andrew Simon		Coordinates mapped based on precise locations of BioBlitz sampling sites		epiphytic on Sarcodiotheca furcata	-13 m
Cerataulina pelagica	(Cleve) Hendey	448296	Chromista	Bacillariophyta		Coscinodiscophyceae	Hemiaulales				Hemiaulaceae	Cerataulina		Cerataulina pelagica		species	IMERSS			Diatoms (Bacillariophyta) of the Salish Sea, Northeast Pacific - BioBlitz 2023	ENA:ERS27214069-rbcL-142	ENA:ERS27214069			Arjan van Asselt, Henry McGee, Zach Montieth, Laura Parfrey				2023-05-27	2023	05	27	MaterialSample	Spanish Hills wharf		Galiano Island	British Columbia	Canada	CA	48.9956	-123.5861	15	Andrew Simon		Coordinates mapped based on precise locations of BioBlitz sampling sites		epiphytic on unknown
Cerataulina pelagica	(Cleve) Hendey	448296	Chromista	Bacillariophyta		Coscinodiscophyceae	Hemiaulales				Hemiaulaceae	Cerataulina		Cerataulina pelagica		species	IMERSS			Diatoms (Bacillariophyta) of the Salish Sea, Northeast Pacific - BioBlitz 2023	ENA:ERS27214070-rbcL-143	ENA:ERS27214070			Arjan van Asselt, Henry McGee, Zach Montieth, Laura Parfrey				2023-05-27	2023	05	27	MaterialSample	Spanish Hills wharf		Galiano Island	British Columbia	Canada	CA	48.9956	-123.5861	15	Andrew Simon		Coordinates mapped based on precise locations of BioBlitz sampling sites		epiphytic on Zostera marina
Cerataulina pelagica	(Cleve) Hendey	448296	Chromista	Bacillariophyta		Coscinodiscophyceae	Hemiaulales				Hemiaulaceae	Cerataulina		Cerataulina pelagica		species	IMERSS			Diatoms (Bacillariophyta) of the Salish Sea, Northeast Pacific - BioBlitz 2023	ENA:ERS27214058-rbcL-144	ENA:ERS27214058			Arjan van Asselt, Henry McGee, Zach Montieth, Laura Parfrey				2023-05-26	2023	05	26	MaterialSample	Retreat Cove		Galiano Island	British Columbia	Canada	CA	48.9407	-123.5019	100	Andrew Simon		Coordinates mapped based on precise locations of BioBlitz sampling sites		epiphytic on Ceramothamnion pacificum	-3.1 m
Cerataulina pelagica	(Cleve) Hendey	448296	Chromista	Bacillariophyta		Coscinodiscophyceae	Hemiaulales				Hemiaulaceae	Cerataulina		Cerataulina pelagica		species	IMERSS			Diatoms (Bacillariophyta) of the Salish Sea, Northeast Pacific - BioBlitz 2023	ENA:ERS27214059-rbcL-145	ENA:ERS27214059			Arjan van Asselt, Henry McGee, Zach Montieth, Laura Parfrey				2023-05-26	2023	05	26	MaterialSample	Retreat Cove		Galiano Island	British Columbia	Canada	CA	48.9407	-123.5019	100	Andrew Simon		Coordinates mapped based on precise locations of BioBlitz sampling sites		epiphytic on Costaria costata	-4.3 m
Cerataulina pelagica	(Cleve) Hendey	448296	Chromista	Bacillariophyta		Coscinodiscophyceae	Hemiaulales				Hemiaulaceae	Cerataulina		Cerataulina pelagica		species	IMERSS			Diatoms (Bacillariophyta) of the Salish Sea, Northeast Pacific - BioBlitz 2023	ENA:ERS27214060-rbcL-146	ENA:ERS27214060			Arjan van Asselt, Henry McGee, Zach Montieth, Laura Parfrey				2023-05-26	2023	05	26	MaterialSample	Retreat Cove		Galiano Island	British Columbia	Canada	CA	48.9407	-123.5019	100	Andrew Simon		Coordinates mapped based on precise locations of BioBlitz sampling sites		epiphytic on Sarcodiotheca gaudichaudii	-2.8 m
Cerataulina pelagica	(Cleve) Hendey	448296	Chromista	Bacillariophyta		Coscinodiscophyceae	Hemiaulales				Hemiaulaceae	Cerataulina		Cerataulina pelagica		species	IMERSS			Diatoms (Bacillariophyta) of the Salish Sea, Northeast Pacific - BioBlitz 2023	ENA:ERS27214061-rbcL-147	ENA:ERS27214061			Arjan van Asselt, Henry McGee, Zach Montieth, Laura Parfrey				2023-05-26	2023	05	26	MaterialSample	Retreat Cove		Galiano Island	British Columbia	Canada	CA	48.9407	-123.5019	100	Andrew Simon		Coordinates mapped based on precise locations of BioBlitz sampling sites		on sand casting of a moon snail	-4.3 m
Cerataulina pelagica	(Cleve) Hendey	448296	Chromista	Bacillariophyta		Coscinodiscophyceae	Hemiaulales				Hemiaulaceae	Cerataulina		Cerataulina pelagica		species	IMERSS			Diatoms (Bacillariophyta) of the Salish Sea, Northeast Pacific - BioBlitz 2023	ENA:ERS27214062-rbcL-148	ENA:ERS27214062			Arjan van Asselt, Henry McGee, Zach Montieth, Laura Parfrey				2023-05-26	2023	05	26	MaterialSample	Retreat Cove		Galiano Island	British Columbia	Canada	CA	48.9407	-123.5019	100	Andrew Simon		Coordinates mapped based on precise locations of BioBlitz sampling sites		epiphytic on Ceramothamnion pacificum	-3.1 m
Cerataulina pelagica	(Cleve) Hendey	448296	Chromista	Bacillariophyta		Coscinodiscophyceae	Hemiaulales				Hemiaulaceae	Cerataulina		Cerataulina pelagica		species	IMERSS			Diatoms (Bacillariophyta) of the Salish Sea, Northeast Pacific - BioBlitz 2023	ENA:ERS27214063-rbcL-149	ENA:ERS27214063			Arjan van Asselt, Henry McGee, Zach Montieth, Laura Parfrey				2023-05-26	2023	05	26	MaterialSample	Retreat Cove		Galiano Island	British Columbia	Canada	CA	48.9407	-123.5019	100	Andrew Simon		Coordinates mapped based on precise locations of BioBlitz sampling sites		epiphytic on Polyneura latissima	-4.3 m
Cerataulina pelagica	(Cleve) Hendey	448296	Chromista	Bacillariophyta		Coscinodiscophyceae	Hemiaulales				Hemiaulaceae	Cerataulina		Cerataulina pelagica		species	IMERSS			Diatoms (Bacillariophyta) of the Salish Sea, Northeast Pacific - BioBlitz 2023	ENA:ERS27214064-rbcL-150	ENA:ERS27214064			Arjan van Asselt, Henry McGee, Zach Montieth, Laura Parfrey				2023-05-26	2023	05	26	MaterialSample	Retreat Cove		Galiano Island	British Columbia	Canada	CA	48.9407	-123.5019	100	Andrew Simon		Coordinates mapped based on precise locations of BioBlitz sampling sites		epiphytic on Saccharina latissima	-3.7 m
Cerataulina pelagica	(Cleve) Hendey	448296	Chromista	Bacillariophyta		Coscinodiscophyceae	Hemiaulales				Hemiaulaceae	Cerataulina		Cerataulina pelagica		species	IMERSS			Diatoms (Bacillariophyta) of the Salish Sea, Northeast Pacific - BioBlitz 2023	ENA:ERS27214065-rbcL-151	ENA:ERS27214065			Arjan van Asselt, Henry McGee, Zach Montieth, Laura Parfrey				2023-05-26	2023	05	26	MaterialSample	Retreat Cove		Galiano Island	British Columbia	Canada	CA	48.9407	-123.5019	100	Andrew Simon		Coordinates mapped based on precise locations of BioBlitz sampling sites		epiphytic on Saccharina latissima	-3.7 m
Cerataulina pelagica	(Cleve) Hendey	448296	Chromista	Bacillariophyta		Coscinodiscophyceae	Hemiaulales				Hemiaulaceae	Cerataulina		Cerataulina pelagica		species	IMERSS			Diatoms (Bacillariophyta) of the Salish Sea, Northeast Pacific - BioBlitz 2023	ENA:ERS27214066-rbcL-152	ENA:ERS27214066			Arjan van Asselt, Henry McGee, Zach Montieth, Laura Parfrey				2023-05-26	2023	05	26	MaterialSample	Retreat Cove		Galiano Island	British Columbia	Canada	CA	48.9407	-123.5019	100	Andrew Simon		Coordinates mapped based on precise locations of BioBlitz sampling sites		epiphytic on Ulva expansa	-3.7 m
Cerataulina pelagica	(Cleve) Hendey	448296	Chromista	Bacillariophyta		Coscinodiscophyceae	Hemiaulales				Hemiaulaceae	Cerataulina		Cerataulina pelagica		species	IMERSS			Diatoms (Bacillariophyta) of the Salish Sea, Northeast Pacific - BioBlitz 2023	ENA:ERS27214067-rbcL-153	ENA:ERS27214067			Arjan van Asselt, Henry McGee, Zach Montieth, Laura Parfrey				2023-05-27	2023	05	27	MaterialSample	Spanish Hills wharf		Galiano Island	British Columbia	Canada	CA	48.9956	-123.5861	15	Andrew Simon		Coordinates mapped based on precise locations of BioBlitz sampling sites		epiphytic on Ulva sp.
Cerataulina pelagica	(Cleve) Hendey	448296	Chromista	Bacillariophyta		Coscinodiscophyceae	Hemiaulales				Hemiaulaceae	Cerataulina		Cerataulina pelagica		species	IMERSS			Diatoms (Bacillariophyta) of the Salish Sea, Northeast Pacific - BioBlitz 2023	ENA:ERS27214068-rbcL-154	ENA:ERS27214068			Arjan van Asselt, Henry McGee, Zach Montieth, Laura Parfrey				2023-05-27	2023	05	27	MaterialSample	Spanish Hills wharf		Galiano Island	British Columbia	Canada	CA	48.9956	-123.5861	15	Andrew Simon		Coordinates mapped based on precise locations of BioBlitz sampling sites		epiphytic on Sarcodiotheca furcata	-13 m
Cerataulina pelagica	(Cleve) Hendey	448296	Chromista	Bacillariophyta		Coscinodiscophyceae	Hemiaulales				Hemiaulaceae	Cerataulina		Cerataulina pelagica		species	IMERSS			Diatoms (Bacillariophyta) of the Salish Sea, Northeast Pacific - BioBlitz 2023	ENA:ERS27214069-rbcL-155	ENA:ERS27214069			Arjan van Asselt, Henry McGee, Zach Montieth, Laura Parfrey				2023-05-27	2023	05	27	MaterialSample	Spanish Hills wharf		Galiano Island	British Columbia	Canada	CA	48.9956	-123.5861	15	Andrew Simon		Coordinates mapped based on precise locations of BioBlitz sampling sites		epiphytic on unknown
Cerataulina pelagica	(Cleve) Hendey	448296	Chromista	Bacillariophyta		Coscinodiscophyceae	Hemiaulales				Hemiaulaceae	Cerataulina		Cerataulina pelagica		species	IMERSS			Diatoms (Bacillariophyta) of the Salish Sea, Northeast Pacific - BioBlitz 2023	ENA:ERS27214070-rbcL-156	ENA:ERS27214070			Arjan van Asselt, Henry McGee, Zach Montieth, Laura Parfrey				2023-05-27	2023	05	27	MaterialSample	Spanish Hills wharf		Galiano Island	British Columbia	Canada	CA	48.9956	-123.5861	15	Andrew Simon		Coordinates mapped based on precise locations of BioBlitz sampling sites		epiphytic on Zostera marina
Cerataulina pelagica	(Cleve) Hendey	448296	Chromista	Bacillariophyta		Coscinodiscophyceae	Hemiaulales				Hemiaulaceae	Cerataulina		Cerataulina pelagica		species	Hakai				Hakai_phyto_QU39_2021-03-26_5m_48						4880035398		2021-03-26	2021	03	26	HumanObservation						CA	50.0307	-125.0992
Cerataulina pelagica	(Cleve) Hendey	448296	Chromista	Bacillariophyta		Coscinodiscophyceae	Hemiaulales				Hemiaulaceae	Cerataulina		Cerataulina pelagica		species	Hakai				Hakai_phyto_QU39_2021-06-28_5m_59						4880034679		2021-06-28	2021	06	28	HumanObservation						CA	50.0307	-125.0992
Cerataulina pelagica	(Cleve) Hendey	448296	Chromista	Bacillariophyta		Coscinodiscophyceae	Hemiaulales				Hemiaulaceae	Cerataulina		Cerataulina pelagica		species	Hakai				Hakai_phyto_QU39_2021-06-15_5m_39						4880032333		2021-06-15	2021	06	15	HumanObservation						CA	50.0307	-125.0992
Cerataulina pelagica	(Cleve) Hendey	448296	Chromista	Bacillariophyta		Coscinodiscophyceae	Hemiaulales				Hemiaulaceae	Cerataulina		Cerataulina pelagica		species	Hakai				Hakai_phyto_QU39_2019-09-04_5m_36						4880031253		2019-09-04	2019	09	04	HumanObservation						CA	50.0307	-125.0992
Cerataulina pelagica	(Cleve) Hendey	448296	Chromista	Bacillariophyta		Coscinodiscophyceae	Hemiaulales				Hemiaulaceae	Cerataulina		Cerataulina pelagica		species	Hakai				Hakai_phyto_QU39_2020-10-14_5m_27						4880031035		2020-10-14	2020	10	14	HumanObservation						CA	50.0307	-125.0992
Cerataulina pelagica	(Cleve) Hendey	448296	Chromista	Bacillariophyta		Coscinodiscophyceae	Hemiaulales				Hemiaulaceae	Cerataulina		Cerataulina pelagica		species	Hakai				Hakai_phyto_QU39_2021-02-19_5m_38						4880028301		2021-02-19	2021	02	19	HumanObservation						CA	50.0307	-125.0992
Cerataulina pelagica	(Cleve) Hendey	448296	Chromista	Bacillariophyta		Coscinodiscophyceae	Hemiaulales				Hemiaulaceae	Cerataulina		Cerataulina pelagica		species				Diatoms (Bacillariophyta) of the Salish Sea, Northeast Pacific - Literature Review	IMERSS:HistoricalDiatomRecords:0000263				Gran & Angst (1931)				1931-01-01	1931	01	01	MaterialCitation
Cerataulina pelagica	(Cleve) Hendey	448296	Chromista	Bacillariophyta		Coscinodiscophyceae	Hemiaulales				Hemiaulaceae	Cerataulina		Cerataulina pelagica		species				Diatoms (Bacillariophyta) of the Salish Sea, Northeast Pacific - Literature Review	IMERSS:HistoricalDiatomRecords:0000264				Phifer (1932)				1932-01-01	1932	01	01	MaterialCitation
Cerataulina pelagica	(Cleve) Hendey	448296	Chromista	Bacillariophyta		Coscinodiscophyceae	Hemiaulales				Hemiaulaceae	Cerataulina		Cerataulina pelagica		species				Diatoms (Bacillariophyta) of the Salish Sea, Northeast Pacific - Literature Review	IMERSS:HistoricalDiatomRecords:0000265				Clemens (1933)				1933-01-01	1933	01	01	MaterialCitation
Cerataulina pelagica	(Cleve) Hendey	448296	Chromista	Bacillariophyta		Coscinodiscophyceae	Hemiaulales				Hemiaulaceae	Cerataulina		Cerataulina pelagica		species				Diatoms (Bacillariophyta) of the Salish Sea, Northeast Pacific - Literature Review	IMERSS:HistoricalDiatomRecords:0000266				Buchanan (1966)				1966-01-01	1966	01	01	MaterialCitation
Cerataulina pelagica	(Cleve) Hendey	448296	Chromista	Bacillariophyta		Coscinodiscophyceae	Hemiaulales				Hemiaulaceae	Cerataulina		Cerataulina pelagica		species				Diatoms (Bacillariophyta) of the Salish Sea, Northeast Pacific - Literature Review	IMERSS:HistoricalDiatomRecords:0000267				Stockner & Cliff (1975)				1975-01-01	1975	01	01	MaterialCitation
Cerataulina pelagica	(Cleve) Hendey	448296	Chromista	Bacillariophyta		Coscinodiscophyceae	Hemiaulales				Hemiaulaceae	Cerataulina		Cerataulina pelagica		species				Diatoms (Bacillariophyta) of the Salish Sea, Northeast Pacific - Literature Review	IMERSS:HistoricalDiatomRecords:0000268				Chester et al. (1979)				1979-01-01	1979	01	01	MaterialCitation
Cerataulina pelagica	(Cleve) Hendey	448296	Chromista	Bacillariophyta		Coscinodiscophyceae	Hemiaulales				Hemiaulaceae	Cerataulina		Cerataulina pelagica		species				Diatoms (Bacillariophyta) of the Salish Sea, Northeast Pacific - Literature Review	IMERSS:HistoricalDiatomRecords:0000269				Shim (1976)				1976-01-01	1976	01	01	MaterialCitation
Cerataulina pelagica	(Cleve) Hendey	448296	Chromista	Bacillariophyta		Coscinodiscophyceae	Hemiaulales				Hemiaulaceae	Cerataulina		Cerataulina pelagica		species				Diatoms (Bacillariophyta) of the Salish Sea, Northeast Pacific - Literature Review	IMERSS:HistoricalDiatomRecords:0000270				Stockner & Cliff (1976)				1976-01-01	1976	01	01	MaterialCitation
Cerataulina pelagica	(Cleve) Hendey	448296	Chromista	Bacillariophyta		Coscinodiscophyceae	Hemiaulales				Hemiaulaceae	Cerataulina		Cerataulina pelagica		species				Diatoms (Bacillariophyta) of the Salish Sea, Northeast Pacific - Literature Review	IMERSS:HistoricalDiatomRecords:0000271				Stockner & Cliff (1979)				1979-01-01	1979	01	01	MaterialCitation
Cerataulina pelagica	(Cleve) Hendey	448296	Chromista	Bacillariophyta		Coscinodiscophyceae	Hemiaulales				Hemiaulaceae	Cerataulina		Cerataulina pelagica		species				Diatoms (Bacillariophyta) of the Salish Sea, Northeast Pacific - Literature Review	IMERSS:HistoricalDiatomRecords:0000272				Waters et al. (1992)				1992-01-01	1992	01	01	MaterialCitation
Cerataulina pelagica	(Cleve) Hendey	448296	Chromista	Bacillariophyta		Coscinodiscophyceae	Hemiaulales				Hemiaulaceae	Cerataulina		Cerataulina pelagica		species				Diatoms (Bacillariophyta) of the Salish Sea, Northeast Pacific - Literature Review	IMERSS:HistoricalDiatomRecords:0000273				Forbes & Waters (1993)				1993-01-01	1993	01	01	MaterialCitation
Cerataulina pelagica	(Cleve) Hendey	448296	Chromista	Bacillariophyta		Coscinodiscophyceae	Hemiaulales				Hemiaulaceae	Cerataulina		Cerataulina pelagica		species				Diatoms (Bacillariophyta) of the Salish Sea, Northeast Pacific - Literature Review	IMERSS:HistoricalDiatomRecords:0000274				Horner et al. (2005)				2005-01-01	2005	01	01	MaterialCitation
Cerataulina pelagica	(Cleve) Hendey	448296	Chromista	Bacillariophyta		Coscinodiscophyceae	Hemiaulales				Hemiaulaceae	Cerataulina		Cerataulina pelagica		species	iNaturalist		9290781	Diatoms (Bacillariophyta) of the Salish Sea, Northeast Pacific - Morphological data					Mark Webber				2008-07-11	2008	07	11	HumanObservation				British Columbia	Canada	CA	48.9941	-123.5874	158
Cerataulina pelagica	(Cleve) Hendey	448296	Chromista	Bacillariophyta		Coscinodiscophyceae	Hemiaulales				Hemiaulaceae	Cerataulina		Cerataulina pelagica		species	IMERSS			Diatoms (Bacillariophyta) of the Salish Sea, Northeast Pacific - Scagelia Sample	ENA:ERS27217975-rbcL-ASV53	ENA:ERS27217975			Mark Webber				2022-10-31	2022	10	31	MaterialSample	Miner’s Bay wharf		Mayne Island	British Columbia	Canada	CA	48.8522	-123.3022	20	Mark Webber		Coordinates mapped based on precise location of sampling site		epiphytic on Scagelia americana	-3m
Cerataulina pelagica	(Cleve) Hendey	448296	Chromista	Bacillariophyta		Coscinodiscophyceae	Hemiaulales				Hemiaulaceae	Cerataulina		Cerataulina pelagica		species	IMERSS			Diatoms (Bacillariophyta) of the Salish Sea, Northeast Pacific - Scagelia Sample	ENA:ERS27217975-rbcL-ASV488	ENA:ERS27217975			Mark Webber				2022-10-31	2022	10	31	MaterialSample	Miner’s Bay wharf		Mayne Island	British Columbia	Canada	CA	48.8522	-123.3022	20	Mark Webber		Coordinates mapped based on precise location of sampling site		epiphytic on Scagelia americana	-3m
Cerataulina pelagica	(Cleve) Hendey	448296	Chromista	Bacillariophyta		Coscinodiscophyceae	Hemiaulales				Hemiaulaceae	Cerataulina		Cerataulina pelagica		species	IMERSS			Diatoms (Bacillariophyta) of the Salish Sea, Northeast Pacific - Plankton Samples	ENA:ERS27218291-rbcL-ASV53	ENA:ERS27218291			Mark Webber, Arjan van Asselt				2022-04-11	2022	04	11	MaterialSample	Spanish Hills wharf		Galiano Island	British Columbia	Canada	CA	48.9956	-123.5861	15	Andrew Simon		Coordinates mapped based on precise locations of sampling sites		pelagic	-5m
Cerataulina pelagica	(Cleve) Hendey	448296	Chromista	Bacillariophyta		Coscinodiscophyceae	Hemiaulales				Hemiaulaceae	Cerataulina		Cerataulina pelagica		species	IMERSS			Diatoms (Bacillariophyta) of the Salish Sea, Northeast Pacific - Plankton Samples	ENA:ERS27218292-rbcL-ASV53	ENA:ERS27218292			Mark Webber				2022-07-15	2022	07	15	MaterialSample	Trincomali Channel, west of Porlier Pass (Site 3)		Galiano Island	British Columbia	Canada	CA	48.9909	-123.5963	600	Mark Webber		Coordinates mapped based on precise locations of sampling sites		pelagic	-10m
Cerataulina pelagica	(Cleve) Hendey	448296	Chromista	Bacillariophyta		Coscinodiscophyceae	Hemiaulales				Hemiaulaceae	Cerataulina		Cerataulina pelagica		species	IMERSS			Diatoms (Bacillariophyta) of the Salish Sea, Northeast Pacific - Plankton Samples	ENA:ERS27218293-rbcL-ASV53	ENA:ERS27218293			Mark Webber				2022-07-15	2022	07	15	MaterialSample	Dionisio Point		Galiano Island	British Columbia	Canada	CA	49.0134	-123.5748	100	Andrew Simon		Coordinates mapped based on precise locations of sampling sites		pelagic	-5m
Cerataulina pelagica	(Cleve) Hendey	448296	Chromista	Bacillariophyta		Coscinodiscophyceae	Hemiaulales				Hemiaulaceae	Cerataulina		Cerataulina pelagica		species	IMERSS			Diatoms (Bacillariophyta) of the Salish Sea, Northeast Pacific - Plankton Samples	ENA:ERS27218294-rbcL-ASV53	ENA:ERS27218294			Mark Webber				2022-07-15	2022	07	15	MaterialSample	Trincomali Channel, west of Porlier Pass (Site 2)		Galiano Island	British Columbia	Canada	CA	49.004	-123.6068	600	Mark Webber		Coordinates mapped based on precise locations of sampling sites		pelagic	-10m
Cerataulina pelagica	(Cleve) Hendey	448296	Chromista	Bacillariophyta		Coscinodiscophyceae	Hemiaulales				Hemiaulaceae	Cerataulina		Cerataulina pelagica		species	IMERSS			Diatoms (Bacillariophyta) of the Salish Sea, Northeast Pacific - Plankton Samples	ENA:ERS27218295-rbcL-ASV53	ENA:ERS27218295			Mark Webber				2022-07-15	2022	07	15	MaterialSample	Trincomali Channel, west of Porlier Pass (Site 3)		Galiano Island	British Columbia	Canada	CA	48.9909	-123.5963	600	Mark Webber		Coordinates mapped based on precise locations of sampling sites		pelagic	-10m
Cerataulina pelagica	(Cleve) Hendey	448296	Chromista	Bacillariophyta		Coscinodiscophyceae	Hemiaulales				Hemiaulaceae	Cerataulina		Cerataulina pelagica		species	IMERSS			Diatoms (Bacillariophyta) of the Salish Sea, Northeast Pacific - Plankton Samples	ENA:ERS27218296-rbcL-ASV53	ENA:ERS27218296			Mark Webber, Arjan van Asselt				2022-12-17	2022	12	17	MaterialSample	Spanish Hills wharf		Galiano Island	British Columbia	Canada	CA	48.9956	-123.5861	15	Andrew Simon		Coordinates mapped based on precise locations of sampling sites		pelagic	-5m
Cerataulina pelagica	(Cleve) Hendey	448296	Chromista	Bacillariophyta		Coscinodiscophyceae	Hemiaulales				Hemiaulaceae	Cerataulina		Cerataulina pelagica		species	IMERSS			Diatoms (Bacillariophyta) of the Salish Sea, Northeast Pacific - Plankton Samples	ENA:ERS27218297-rbcL-ASV53	ENA:ERS27218297			Mark Webber, Arjan van Asselt				2023-02-22	2023	02	22	MaterialSample	Spanish Hills wharf		Galiano Island	British Columbia	Canada	CA	48.9956	-123.5861	15	Andrew Simon		Coordinates mapped based on precise locations of sampling sites		pelagic	-5m
Cerataulina pelagica	(Cleve) Hendey	448296	Chromista	Bacillariophyta		Coscinodiscophyceae	Hemiaulales				Hemiaulaceae	Cerataulina		Cerataulina pelagica		species	IMERSS			Diatoms (Bacillariophyta) of the Salish Sea, Northeast Pacific - Plankton Samples	ENA:ERS27218298-rbcL-ASV53	ENA:ERS27218298			Mark Webber, Arjan van Asselt				2021-07-22	2021	07	22	MaterialSample	Montague Harbour Marine Provincial Park		Galiano Island	British Columbia	Canada	CA	48.9007	-123.4084	80	Andrew Simon		Coordinates mapped based on precise locations of sampling sites		pelagic	-1m
Cerataulina pelagica	(Cleve) Hendey	448296	Chromista	Bacillariophyta		Coscinodiscophyceae	Hemiaulales				Hemiaulaceae	Cerataulina		Cerataulina pelagica		species	IMERSS			Diatoms (Bacillariophyta) of the Salish Sea, Northeast Pacific - Plankton Samples	ENA:ERS27218291-rbcL-ASV488	ENA:ERS27218291			Mark Webber, Arjan van Asselt				2022-04-11	2022	04	11	MaterialSample	Spanish Hills wharf		Galiano Island	British Columbia	Canada	CA	48.9956	-123.5861	15	Andrew Simon		Coordinates mapped based on precise locations of sampling sites		pelagic	-5m
Cerataulina pelagica	(Cleve) Hendey	448296	Chromista	Bacillariophyta		Coscinodiscophyceae	Hemiaulales				Hemiaulaceae	Cerataulina		Cerataulina pelagica		species	IMERSS			Diatoms (Bacillariophyta) of the Salish Sea, Northeast Pacific - Plankton Samples	ENA:ERS27218292-rbcL-ASV488	ENA:ERS27218292			Mark Webber				2022-07-15	2022	07	15	MaterialSample	Trincomali Channel, west of Porlier Pass (Site 3)		Galiano Island	British Columbia	Canada	CA	48.9909	-123.5963	600	Mark Webber		Coordinates mapped based on precise locations of sampling sites		pelagic	-10m
Cerataulina pelagica	(Cleve) Hendey	448296	Chromista	Bacillariophyta		Coscinodiscophyceae	Hemiaulales				Hemiaulaceae	Cerataulina		Cerataulina pelagica		species	IMERSS			Diatoms (Bacillariophyta) of the Salish Sea, Northeast Pacific - Plankton Samples	ENA:ERS27218293-rbcL-ASV488	ENA:ERS27218293			Mark Webber				2022-07-15	2022	07	15	MaterialSample	Dionisio Point		Galiano Island	British Columbia	Canada	CA	49.0134	-123.5748	100	Andrew Simon		Coordinates mapped based on precise locations of sampling sites		pelagic	-5m
Cerataulina pelagica	(Cleve) Hendey	448296	Chromista	Bacillariophyta		Coscinodiscophyceae	Hemiaulales				Hemiaulaceae	Cerataulina		Cerataulina pelagica		species	IMERSS			Diatoms (Bacillariophyta) of the Salish Sea, Northeast Pacific - Plankton Samples	ENA:ERS27218294-rbcL-ASV488	ENA:ERS27218294			Mark Webber				2022-07-15	2022	07	15	MaterialSample	Trincomali Channel, west of Porlier Pass (Site 2)		Galiano Island	British Columbia	Canada	CA	49.004	-123.6068	600	Mark Webber		Coordinates mapped based on precise locations of sampling sites		pelagic	-10m
Cerataulina pelagica	(Cleve) Hendey	448296	Chromista	Bacillariophyta		Coscinodiscophyceae	Hemiaulales				Hemiaulaceae	Cerataulina		Cerataulina pelagica		species	IMERSS			Diatoms (Bacillariophyta) of the Salish Sea, Northeast Pacific - Plankton Samples	ENA:ERS27218295-rbcL-ASV488	ENA:ERS27218295			Mark Webber				2022-07-15	2022	07	15	MaterialSample	Trincomali Channel, west of Porlier Pass (Site 3)		Galiano Island	British Columbia	Canada	CA	48.9909	-123.5963	600	Mark Webber		Coordinates mapped based on precise locations of sampling sites		pelagic	-10m
Cerataulina pelagica	(Cleve) Hendey	448296	Chromista	Bacillariophyta		Coscinodiscophyceae	Hemiaulales				Hemiaulaceae	Cerataulina		Cerataulina pelagica		species	IMERSS			Diatoms (Bacillariophyta) of the Salish Sea, Northeast Pacific - Plankton Samples	ENA:ERS27218296-rbcL-ASV488	ENA:ERS27218296			Mark Webber, Arjan van Asselt				2022-12-17	2022	12	17	MaterialSample	Spanish Hills wharf		Galiano Island	British Columbia	Canada	CA	48.9956	-123.5861	15	Andrew Simon		Coordinates mapped based on precise locations of sampling sites		pelagic	-5m
Cerataulina pelagica	(Cleve) Hendey	448296	Chromista	Bacillariophyta		Coscinodiscophyceae	Hemiaulales				Hemiaulaceae	Cerataulina		Cerataulina pelagica		species	IMERSS			Diatoms (Bacillariophyta) of the Salish Sea, Northeast Pacific - Plankton Samples	ENA:ERS27218297-rbcL-ASV488	ENA:ERS27218297			Mark Webber, Arjan van Asselt				2023-02-22	2023	02	22	MaterialSample	Spanish Hills wharf		Galiano Island	British Columbia	Canada	CA	48.9956	-123.5861	15	Andrew Simon		Coordinates mapped based on precise locations of sampling sites		pelagic	-5m
Cerataulina pelagica	(Cleve) Hendey	448296	Chromista	Bacillariophyta		Coscinodiscophyceae	Hemiaulales				Hemiaulaceae	Cerataulina		Cerataulina pelagica		species	IMERSS			Diatoms (Bacillariophyta) of the Salish Sea, Northeast Pacific - Plankton Samples	ENA:ERS27218298-rbcL-ASV488	ENA:ERS27218298			Mark Webber, Arjan van Asselt				2021-07-22	2021	07	22	MaterialSample	Montague Harbour Marine Provincial Park		Galiano Island	British Columbia	Canada	CA	48.9007	-123.4084	80	Andrew Simon		Coordinates mapped based on precise locations of sampling sites		pelagic	-1m
Cerataulus granulatus	P.A.Sims & D.M.Williams		Chromista	Bacillariophyta		Coscinodiscophyceae	Eupodiscales				Eupodiscaceae	Cerataulus		Cerataulus granulatus		species				Diatoms (Bacillariophyta) of the Salish Sea, Northeast Pacific - Literature Review	IMERSS:HistoricalDiatomRecords:0000275				Tempère & Peragallo (1908)				1908-01-01	1908	01	01	MaterialCitation
Cerataulus granulatus	P.A.Sims & D.M.Williams		Chromista	Bacillariophyta		Coscinodiscophyceae	Eupodiscales				Eupodiscaceae	Cerataulus		Cerataulus granulatus		species				Diatoms (Bacillariophyta) of the Salish Sea, Northeast Pacific - Literature Review	IMERSS:HistoricalDiatomRecords:0000276				Bailey & MacKay (1916)				1916-01-01	1916	01	01	MaterialCitation
Cerataulus granulatus	P.A.Sims & D.M.Williams		Chromista	Bacillariophyta		Coscinodiscophyceae	Eupodiscales				Eupodiscaceae	Cerataulus		Cerataulus granulatus		species				Diatoms (Bacillariophyta) of the Salish Sea, Northeast Pacific - Literature Review	IMERSS:HistoricalDiatomRecords:0000277				Clemens (1933)				1933-01-01	1933	01	01	MaterialCitation
Chaetoceros affinis	Lauder	423795	Chromista	Bacillariophyta		Coscinodiscophyceae	Chaetocerotales				Chaetocerotaceae	Chaetoceros		Chaetoceros affinis		species					MGYA00591332_Eukaryota::Bacillariophyta:Coscinodiscophyceae:Chaetocerotales:Chaetocerotaceae:Chaetoceros:Chaetoceros_affinis	https://www.ebi.ac.uk/metagenomics/samples/SRS2340124					3910497822		2012-08-27	2012	08	27	MaterialSample	Saanich Inlet, Vancouver Island, BC					CA	48.35	-123.3
Chaetoceros affinis	Lauder	423795	Chromista	Bacillariophyta		Coscinodiscophyceae	Chaetocerotales				Chaetocerotaceae	Chaetoceros		Chaetoceros affinis		species					MGYA00590876_Eukaryota::Bacillariophyta:Coscinodiscophyceae:Chaetocerotales:Chaetocerotaceae:Chaetoceros:Chaetoceros_affinis	https://www.ebi.ac.uk/metagenomics/samples/SRS2340158					3910493771		2012-08-01	2012	08	01	MaterialSample	Saanich Inlet, Vancouver Island, BC					CA	48.35	-123.3
Chaetoceros affinis	Lauder	423795	Chromista	Bacillariophyta		Coscinodiscophyceae	Chaetocerotales				Chaetocerotaceae	Chaetoceros		Chaetoceros affinis		species					MGYA00591098_Eukaryota::Bacillariophyta:Coscinodiscophyceae:Chaetocerotales:Chaetocerotaceae:Chaetoceros:Chaetoceros_affinis	https://www.ebi.ac.uk/metagenomics/samples/SRS969435					3910492927		2010-06-16	2010	06	16	MaterialSample	Saanich Inlet, Vancouver Island, BC					CA	48.6	-123.5
Chaetoceros affinis	Lauder	423795	Chromista	Bacillariophyta		Coscinodiscophyceae	Chaetocerotales				Chaetocerotaceae	Chaetoceros		Chaetoceros affinis		species					MGYA00590868_Eukaryota::Bacillariophyta:Coscinodiscophyceae:Chaetocerotales:Chaetocerotaceae:Chaetoceros:Chaetoceros_affinis	https://www.ebi.ac.uk/metagenomics/samples/SRS2340157					3910351890		2012-08-01	2012	08	01	MaterialSample	Saanich Inlet, Vancouver Island, BC					CA	48.35	-123.3
Chaetoceros affinis	Lauder	423795	Chromista	Bacillariophyta		Coscinodiscophyceae	Chaetocerotales				Chaetocerotaceae	Chaetoceros		Chaetoceros affinis		species					MGYA00590891_Eukaryota::Bacillariophyta:Coscinodiscophyceae:Chaetocerotales:Chaetocerotaceae:Chaetoceros:Chaetoceros_affinis	https://www.ebi.ac.uk/metagenomics/samples/SRS2340154					3910345814		2012-08-01	2012	08	01	MaterialSample	Saanich Inlet, Vancouver Island, BC					CA	48.35	-123.3
Chaetoceros affinis	Lauder	423795	Chromista	Bacillariophyta		Coscinodiscophyceae	Chaetocerotales				Chaetocerotaceae	Chaetoceros		Chaetoceros affinis		species				Diatoms (Bacillariophyta) of the Salish Sea, Northeast Pacific - Literature Review	IMERSS:HistoricalDiatomRecords:0000278				Gran & Angst (1931)				1931-01-01	1931	01	01	MaterialCitation
Chaetoceros affinis	Lauder	423795	Chromista	Bacillariophyta		Coscinodiscophyceae	Chaetocerotales				Chaetocerotaceae	Chaetoceros		Chaetoceros affinis		species				Diatoms (Bacillariophyta) of the Salish Sea, Northeast Pacific - Literature Review	IMERSS:HistoricalDiatomRecords:0000279				Phifer (1932)				1932-01-01	1932	01	01	MaterialCitation
Chaetoceros affinis	Lauder	423795	Chromista	Bacillariophyta		Coscinodiscophyceae	Chaetocerotales				Chaetocerotaceae	Chaetoceros		Chaetoceros affinis		species				Diatoms (Bacillariophyta) of the Salish Sea, Northeast Pacific - Literature Review	IMERSS:HistoricalDiatomRecords:0000280				Clemens (1933)				1933-01-01	1933	01	01	MaterialCitation
Chaetoceros affinis	Lauder	423795	Chromista	Bacillariophyta		Coscinodiscophyceae	Chaetocerotales				Chaetocerotaceae	Chaetoceros		Chaetoceros affinis		species				Diatoms (Bacillariophyta) of the Salish Sea, Northeast Pacific - Literature Review	IMERSS:HistoricalDiatomRecords:0000281				Légaré (1957)				1957-01-01	1957	01	01	MaterialCitation
Chaetoceros affinis	Lauder	423795	Chromista	Bacillariophyta		Coscinodiscophyceae	Chaetocerotales				Chaetocerotaceae	Chaetoceros		Chaetoceros affinis		species				Diatoms (Bacillariophyta) of the Salish Sea, Northeast Pacific - Literature Review	IMERSS:HistoricalDiatomRecords:0000282				Buchanan (1966)				1966-01-01	1966	01	01	MaterialCitation
Chaetoceros affinis	Lauder	423795	Chromista	Bacillariophyta		Coscinodiscophyceae	Chaetocerotales				Chaetocerotaceae	Chaetoceros		Chaetoceros affinis		species				Diatoms (Bacillariophyta) of the Salish Sea, Northeast Pacific - Literature Review	IMERSS:HistoricalDiatomRecords:0000283				Shim (1976)				1976-01-01	1976	01	01	MaterialCitation
Chaetoceros affinis	Lauder	423795	Chromista	Bacillariophyta		Coscinodiscophyceae	Chaetocerotales				Chaetocerotaceae	Chaetoceros		Chaetoceros affinis		species				Diatoms (Bacillariophyta) of the Salish Sea, Northeast Pacific - Literature Review	IMERSS:HistoricalDiatomRecords:0000284				Roelofs (1983)				1983-01-01	1983	01	01	MaterialCitation
Chaetoceros affinis	Lauder	423795	Chromista	Bacillariophyta		Coscinodiscophyceae	Chaetocerotales				Chaetocerotaceae	Chaetoceros		Chaetoceros affinis		species				Diatoms (Bacillariophyta) of the Salish Sea, Northeast Pacific - Literature Review	IMERSS:HistoricalDiatomRecords:0000285				Sancetta & Calvert (1988)				1988-01-01	1988	01	01	MaterialCitation
Chaetoceros affinis	Lauder	423795	Chromista	Bacillariophyta		Coscinodiscophyceae	Chaetocerotales				Chaetocerotaceae	Chaetoceros		Chaetoceros affinis		species				Diatoms (Bacillariophyta) of the Salish Sea, Northeast Pacific - Literature Review	IMERSS:HistoricalDiatomRecords:0000286				Haigh, Taylor & Sutherland (1992)				1992-01-01	1992	01	01	MaterialCitation
Chaetoceros affinis	Lauder	423795	Chromista	Bacillariophyta		Coscinodiscophyceae	Chaetocerotales				Chaetocerotaceae	Chaetoceros		Chaetoceros affinis		species				Diatoms (Bacillariophyta) of the Salish Sea, Northeast Pacific - Literature Review	IMERSS:HistoricalDiatomRecords:0000287				Forbes & Waters (1993)				1993-01-01	1993	01	01	MaterialCitation
Chaetoceros affinis	Lauder	423795	Chromista	Bacillariophyta		Coscinodiscophyceae	Chaetocerotales				Chaetocerotaceae	Chaetoceros		Chaetoceros affinis		species				Diatoms (Bacillariophyta) of the Salish Sea, Northeast Pacific - Literature Review	IMERSS:HistoricalDiatomRecords:0000288				McQuoid & Hobson (1997)				1997-01-01	1997	01	01	MaterialCitation
Chaetoceros affinis	Lauder	423795	Chromista	Bacillariophyta		Coscinodiscophyceae	Chaetocerotales				Chaetocerotaceae	Chaetoceros		Chaetoceros affinis		species	iNaturalist		4876445	Diatoms (Bacillariophyta) of the Salish Sea, Northeast Pacific - Morphological data					Mark Webber				2004-07-28	2004	07	28	HumanObservation				British Columbia	Canada	CA	48.9947	-123.5851	87
Chaetoceros anastomosans	Grunow		Chromista	Bacillariophyta		Coscinodiscophyceae	Chaetocerotales				Chaetocerotaceae	Chaetoceros		Chaetoceros anastomosans		species				Diatoms (Bacillariophyta) of the Salish Sea, Northeast Pacific - Literature Review	IMERSS:HistoricalDiatomRecords:0000289				Gran & Angst (1931)				1931-01-01	1931	01	01	MaterialCitation
Chaetoceros atlanticus	Cleve	411124	Chromista	Bacillariophyta		Coscinodiscophyceae	Chaetocerotales				Chaetocerotaceae	Chaetoceros		Chaetoceros atlanticus		species				Diatoms (Bacillariophyta) of the Salish Sea, Northeast Pacific - Literature Review	IMERSS:HistoricalDiatomRecords:0000290				Gran & Angst (1931)				1931-01-01	1931	01	01	MaterialCitation
Chaetoceros atlanticus	Cleve	411124	Chromista	Bacillariophyta		Coscinodiscophyceae	Chaetocerotales				Chaetocerotaceae	Chaetoceros		Chaetoceros atlanticus		species				Diatoms (Bacillariophyta) of the Salish Sea, Northeast Pacific - Literature Review	IMERSS:HistoricalDiatomRecords:0000291				Clemens (1933)				1933-01-01	1933	01	01	MaterialCitation
Chaetoceros borealis	Bailey	988731	Chromista	Bacillariophyta		Coscinodiscophyceae	Chaetocerotales				Chaetocerotaceae	Chaetoceros		Chaetoceros borealis		species				Diatoms (Bacillariophyta) of the Salish Sea, Northeast Pacific - Literature Review	IMERSS:HistoricalDiatomRecords:0000292				Bailey & MacKay (1916)				1916-01-01	1916	01	01	MaterialCitation
Chaetoceros borealis	Bailey	988731	Chromista	Bacillariophyta		Coscinodiscophyceae	Chaetocerotales				Chaetocerotaceae	Chaetoceros		Chaetoceros borealis		species				Diatoms (Bacillariophyta) of the Salish Sea, Northeast Pacific - Literature Review	IMERSS:HistoricalDiatomRecords:0000293				Clemens (1933)				1933-01-01	1933	01	01	MaterialCitation
Chaetoceros brevis	F.Schütt	411125	Chromista	Bacillariophyta		Coscinodiscophyceae	Chaetocerotales				Chaetocerotaceae	Chaetoceros		Chaetoceros brevis		species					MGYA00591350_Eukaryota::Bacillariophyta:Coscinodiscophyceae:Chaetocerotales:Chaetocerotaceae:Chaetoceros:Chaetoceros_brevis	https://www.ebi.ac.uk/metagenomics/samples/SRS2340146					3910497813		2012-08-27	2012	08	27	MaterialSample	Saanich Inlet, Vancouver Island, BC					CA	48.35	-123.3
Chaetoceros brevis	F.Schütt	411125	Chromista	Bacillariophyta		Coscinodiscophyceae	Chaetocerotales				Chaetocerotaceae	Chaetoceros		Chaetoceros brevis		species					MGYA00591352_Eukaryota::Bacillariophyta:Coscinodiscophyceae:Chaetocerotales:Chaetocerotaceae:Chaetoceros:Chaetoceros_brevis	https://www.ebi.ac.uk/metagenomics/samples/SRS2340148					3910493769		2012-08-27	2012	08	27	MaterialSample	Saanich Inlet, Vancouver Island, BC					CA	48.35	-123.3
Chaetoceros brevis	F.Schütt	411125	Chromista	Bacillariophyta		Coscinodiscophyceae	Chaetocerotales				Chaetocerotaceae	Chaetoceros		Chaetoceros brevis		species					MGYA00591330_Eukaryota::Bacillariophyta:Coscinodiscophyceae:Chaetocerotales:Chaetocerotaceae:Chaetoceros:Chaetoceros_brevis	https://www.ebi.ac.uk/metagenomics/samples/SRS2340121					3910493767		2012-08-27	2012	08	27	MaterialSample	Saanich Inlet, Vancouver Island, BC					CA	48.35	-123.3
Chaetoceros brevis	F.Schütt	411125	Chromista	Bacillariophyta		Coscinodiscophyceae	Chaetocerotales				Chaetocerotaceae	Chaetoceros		Chaetoceros brevis		species					MGYA00590876_Eukaryota::Bacillariophyta:Coscinodiscophyceae:Chaetocerotales:Chaetocerotaceae:Chaetoceros:Chaetoceros_brevis	https://www.ebi.ac.uk/metagenomics/samples/SRS2340158					3910493757		2012-08-01	2012	08	01	MaterialSample	Saanich Inlet, Vancouver Island, BC					CA	48.35	-123.3
Chaetoceros brevis	F.Schütt	411125	Chromista	Bacillariophyta		Coscinodiscophyceae	Chaetocerotales				Chaetocerotaceae	Chaetoceros		Chaetoceros brevis		species					MGYA00591331_Eukaryota::Bacillariophyta:Coscinodiscophyceae:Chaetocerotales:Chaetocerotaceae:Chaetoceros:Chaetoceros_brevis	https://www.ebi.ac.uk/metagenomics/samples/SRS2340122					3910492919		2012-08-27	2012	08	27	MaterialSample	Saanich Inlet, Vancouver Island, BC					CA	48.35	-123.3
Chaetoceros brevis	F.Schütt	411125	Chromista	Bacillariophyta		Coscinodiscophyceae	Chaetocerotales				Chaetocerotaceae	Chaetoceros		Chaetoceros brevis		species					MGYA00590891_Eukaryota::Bacillariophyta:Coscinodiscophyceae:Chaetocerotales:Chaetocerotaceae:Chaetoceros:Chaetoceros_brevis	https://www.ebi.ac.uk/metagenomics/samples/SRS2340154					3910492909		2012-08-01	2012	08	01	MaterialSample	Saanich Inlet, Vancouver Island, BC					CA	48.35	-123.3
Chaetoceros brevis	F.Schütt	411125	Chromista	Bacillariophyta		Coscinodiscophyceae	Chaetocerotales				Chaetocerotaceae	Chaetoceros		Chaetoceros brevis		species					MGYA00591332_Eukaryota::Bacillariophyta:Coscinodiscophyceae:Chaetocerotales:Chaetocerotaceae:Chaetoceros:Chaetoceros_brevis	https://www.ebi.ac.uk/metagenomics/samples/SRS2340124					3910355715		2012-08-27	2012	08	27	MaterialSample	Saanich Inlet, Vancouver Island, BC					CA	48.35	-123.3
Chaetoceros brevis	F.Schütt	411125	Chromista	Bacillariophyta		Coscinodiscophyceae	Chaetocerotales				Chaetocerotaceae	Chaetoceros		Chaetoceros brevis		species					MGYA00591357_Eukaryota::Bacillariophyta:Coscinodiscophyceae:Chaetocerotales:Chaetocerotaceae:Chaetoceros:Chaetoceros_brevis	https://www.ebi.ac.uk/metagenomics/samples/SRS2340155					3910351887		2012-08-01	2012	08	01	MaterialSample	Saanich Inlet, Vancouver Island, BC					CA	48.35	-123.3
Chaetoceros brevis	F.Schütt	411125	Chromista	Bacillariophyta		Coscinodiscophyceae	Chaetocerotales				Chaetocerotaceae	Chaetoceros		Chaetoceros brevis		species					MGYA00591355_Eukaryota::Bacillariophyta:Coscinodiscophyceae:Chaetocerotales:Chaetocerotaceae:Chaetoceros:Chaetoceros_brevis	https://www.ebi.ac.uk/metagenomics/samples/SRS2340152					3910347765		2012-08-27	2012	08	27	MaterialSample	Saanich Inlet, Vancouver Island, BC					CA	48.35	-123.3
Chaetoceros brevis	F.Schütt	411125	Chromista	Bacillariophyta		Coscinodiscophyceae	Chaetocerotales				Chaetocerotaceae	Chaetoceros		Chaetoceros brevis		species					MGYA00590868_Eukaryota::Bacillariophyta:Coscinodiscophyceae:Chaetocerotales:Chaetocerotaceae:Chaetoceros:Chaetoceros_brevis	https://www.ebi.ac.uk/metagenomics/samples/SRS2340157					3910347750		2012-08-01	2012	08	01	MaterialSample	Saanich Inlet, Vancouver Island, BC					CA	48.35	-123.3
Chaetoceros brevis	F.Schütt	411125	Chromista	Bacillariophyta		Coscinodiscophyceae	Chaetocerotales				Chaetocerotaceae	Chaetoceros		Chaetoceros brevis		species				Diatoms (Bacillariophyta) of the Salish Sea, Northeast Pacific - Literature Review	IMERSS:HistoricalDiatomRecords:0000294				Légaré (1957)				1957-01-01	1957	01	01	MaterialCitation
Chaetoceros brevis	F.Schütt	411125	Chromista	Bacillariophyta		Coscinodiscophyceae	Chaetocerotales				Chaetocerotaceae	Chaetoceros		Chaetoceros brevis		species				Diatoms (Bacillariophyta) of the Salish Sea, Northeast Pacific - Literature Review	IMERSS:HistoricalDiatomRecords:0000295				Chester et al. (1979)				1979-01-01	1979	01	01	MaterialCitation
Chaetoceros brevis	F.Schütt	411125	Chromista	Bacillariophyta		Coscinodiscophyceae	Chaetocerotales				Chaetocerotaceae	Chaetoceros		Chaetoceros brevis		species				Diatoms (Bacillariophyta) of the Salish Sea, Northeast Pacific - Literature Review	IMERSS:HistoricalDiatomRecords:0000296				Shim (1976)				1976-01-01	1976	01	01	MaterialCitation
Chaetoceros ceratosporus	Ostenfeld	988734	Chromista	Bacillariophyta		Coscinodiscophyceae	Chaetocerotales				Chaetocerotaceae	Chaetoceros		Chaetoceros ceratosporus		species	Hakai				Hakai_phyto_QU39_2017-11-16_1m_1						4880035414		2017-11-16	2017	11	16	HumanObservation						CA	50.0307	-125.0992
Chaetoceros ceratosporus	Ostenfeld	988734	Chromista	Bacillariophyta		Coscinodiscophyceae	Chaetocerotales				Chaetocerotaceae	Chaetoceros		Chaetoceros ceratosporus		species	Hakai				Hakai_phyto_QU39_2020-09-01_5m_3						4880035071		2020-09-01	2020	09	01	HumanObservation						CA	50.0307	-125.0992
Chaetoceros ceratosporus	Ostenfeld	988734	Chromista	Bacillariophyta		Coscinodiscophyceae	Chaetocerotales				Chaetocerotaceae	Chaetoceros		Chaetoceros ceratosporus		species	Hakai				Hakai_phyto_QU39_2019-03-12_1m_1						4880034460		2019-03-12	2019	03	12	HumanObservation						CA	50.0307	-125.0992
Chaetoceros ceratosporus	Ostenfeld	988734	Chromista	Bacillariophyta		Coscinodiscophyceae	Chaetocerotales				Chaetocerotaceae	Chaetoceros		Chaetoceros ceratosporus		species	Hakai				Hakai_phyto_QU39_2019-05-02_5m_1						4880034448		2019-05-02	2019	05	02	HumanObservation						CA	50.0307	-125.0992
Chaetoceros ceratosporus	Ostenfeld	988734	Chromista	Bacillariophyta		Coscinodiscophyceae	Chaetocerotales				Chaetocerotaceae	Chaetoceros		Chaetoceros ceratosporus		species	Hakai				Hakai_phyto_QU39_2016-03-29_1m_1						4880034400		2016-03-29	2016	03	29	HumanObservation						CA	50.0307	-125.0992
Chaetoceros ceratosporus	Ostenfeld	988734	Chromista	Bacillariophyta		Coscinodiscophyceae	Chaetocerotales				Chaetocerotaceae	Chaetoceros		Chaetoceros ceratosporus		species	Hakai				Hakai_phyto_QU39_2020-06-11_5m_1						4880033816		2020-06-11	2020	06	11	HumanObservation						CA	50.0307	-125.0992
Chaetoceros ceratosporus	Ostenfeld	988734	Chromista	Bacillariophyta		Coscinodiscophyceae	Chaetocerotales				Chaetocerotaceae	Chaetoceros		Chaetoceros ceratosporus		species	Hakai				Hakai_phyto_QU39_2021-11-10_5m_1						4880033607		2021-11-10	2021	11	10	HumanObservation						CA	50.0307	-125.0992
Chaetoceros ceratosporus	Ostenfeld	988734	Chromista	Bacillariophyta		Coscinodiscophyceae	Chaetocerotales				Chaetocerotaceae	Chaetoceros		Chaetoceros ceratosporus		species	Hakai				Hakai_phyto_QU39_2021-08-03_5m_3						4880033520		2021-08-03	2021	08	03	HumanObservation						CA	50.0307	-125.0992
Chaetoceros ceratosporus	Ostenfeld	988734	Chromista	Bacillariophyta		Coscinodiscophyceae	Chaetocerotales				Chaetocerotaceae	Chaetoceros		Chaetoceros ceratosporus		species	Hakai				Hakai_phyto_QU39_2017-04-07_1m_3						4880033393		2017-04-07	2017	04	07	HumanObservation						CA	50.0307	-125.0992
Chaetoceros ceratosporus	Ostenfeld	988734	Chromista	Bacillariophyta		Coscinodiscophyceae	Chaetocerotales				Chaetocerotaceae	Chaetoceros		Chaetoceros ceratosporus		species	Hakai				Hakai_phyto_QU39_2021-06-15_5m_1						4880033126		2021-06-15	2021	06	15	HumanObservation						CA	50.0307	-125.0992
Chaetoceros ceratosporus	Ostenfeld	988734	Chromista	Bacillariophyta		Coscinodiscophyceae	Chaetocerotales				Chaetocerotaceae	Chaetoceros		Chaetoceros ceratosporus		species	Hakai				Hakai_phyto_QU39_2019-02-26_1m_1						4880032825		2019-02-26	2019	02	26	HumanObservation						CA	50.0307	-125.0992
Chaetoceros ceratosporus	Ostenfeld	988734	Chromista	Bacillariophyta		Coscinodiscophyceae	Chaetocerotales				Chaetocerotaceae	Chaetoceros		Chaetoceros ceratosporus		species	Hakai				Hakai_phyto_QU39_2017-07-11_1m_2						4880032648		2017-07-11	2017	07	11	HumanObservation						CA	50.0307	-125.0992
Chaetoceros ceratosporus	Ostenfeld	988734	Chromista	Bacillariophyta		Coscinodiscophyceae	Chaetocerotales				Chaetocerotaceae	Chaetoceros		Chaetoceros ceratosporus		species	Hakai				Hakai_phyto_QU39_2020-03-18_5m_1						4880032641		2020-03-18	2020	03	18	HumanObservation						CA	50.0307	-125.0992
Chaetoceros ceratosporus	Ostenfeld	988734	Chromista	Bacillariophyta		Coscinodiscophyceae	Chaetocerotales				Chaetocerotaceae	Chaetoceros		Chaetoceros ceratosporus		species	Hakai				Hakai_phyto_QU39_2017-07-07_1m_1						4880032309		2017-07-07	2017	07	07	HumanObservation						CA	50.0307	-125.0992
Chaetoceros ceratosporus	Ostenfeld	988734	Chromista	Bacillariophyta		Coscinodiscophyceae	Chaetocerotales				Chaetocerotaceae	Chaetoceros		Chaetoceros ceratosporus		species	Hakai				Hakai_phyto_QU39_2021-04-14_5m_3						4880032224		2021-04-14	2021	04	14	HumanObservation						CA	50.0307	-125.0992
Chaetoceros ceratosporus	Ostenfeld	988734	Chromista	Bacillariophyta		Coscinodiscophyceae	Chaetocerotales				Chaetocerotaceae	Chaetoceros		Chaetoceros ceratosporus		species	Hakai				Hakai_phyto_QU39_2017-05-29_1m_1						4880031847		2017-05-29	2017	05	29	HumanObservation						CA	50.0307	-125.0992
Chaetoceros ceratosporus	Ostenfeld	988734	Chromista	Bacillariophyta		Coscinodiscophyceae	Chaetocerotales				Chaetocerotaceae	Chaetoceros		Chaetoceros ceratosporus		species	Hakai				Hakai_phyto_QU39_2018-04-17_1m_4						4880031004		2018-04-17	2018	04	17	HumanObservation						CA	50.0307	-125.0992
Chaetoceros ceratosporus	Ostenfeld	988734	Chromista	Bacillariophyta		Coscinodiscophyceae	Chaetocerotales				Chaetocerotaceae	Chaetoceros		Chaetoceros ceratosporus		species	Hakai				Hakai_phyto_QU39_2020-08-19_5m_3						4880028991		2020-08-19	2020	08	19	HumanObservation						CA	50.0307	-125.0992
Chaetoceros ceratosporus	Ostenfeld	988734	Chromista	Bacillariophyta		Coscinodiscophyceae	Chaetocerotales				Chaetocerotaceae	Chaetoceros		Chaetoceros ceratosporus		species	Hakai				Hakai_phyto_QU39_2021-02-23_5m_4						4880028954		2021-02-23	2021	02	23	HumanObservation						CA	50.0307	-125.0992
Chaetoceros ceratosporus	Ostenfeld	988734	Chromista	Bacillariophyta		Coscinodiscophyceae	Chaetocerotales				Chaetocerotaceae	Chaetoceros		Chaetoceros ceratosporus		species	Hakai				Hakai_phyto_QU39_2021-07-20_5m_1						4880028783		2021-07-20	2021	07	20	HumanObservation						CA	50.0307	-125.0992
Chaetoceros ceratosporus	Ostenfeld	988734	Chromista	Bacillariophyta		Coscinodiscophyceae	Chaetocerotales				Chaetocerotaceae	Chaetoceros		Chaetoceros ceratosporus		species	Hakai				Hakai_phyto_QU39_2019-03-20_1m_1						4880027894		2019-03-20	2019	03	20	HumanObservation						CA	50.0307	-125.0992
Chaetoceros ceratosporus	Ostenfeld	988734	Chromista	Bacillariophyta		Coscinodiscophyceae	Chaetocerotales				Chaetocerotaceae	Chaetoceros		Chaetoceros ceratosporus		species	Hakai				Hakai_phyto_QU39_2017-06-05_1m_2						4880027312		2017-06-05	2017	06	05	HumanObservation						CA	50.0307	-125.0992
Chaetoceros ceratosporus	Ostenfeld	988734	Chromista	Bacillariophyta		Coscinodiscophyceae	Chaetocerotales				Chaetocerotaceae	Chaetoceros		Chaetoceros ceratosporus		species	Hakai				Hakai_phyto_QU39_2017-03-30_1m_3						4880026928		2017-03-30	2017	03	30	HumanObservation						CA	50.0307	-125.0992
Chaetoceros ceratosporus	Ostenfeld	988734	Chromista	Bacillariophyta		Coscinodiscophyceae	Chaetocerotales				Chaetocerotaceae	Chaetoceros		Chaetoceros ceratosporus		species	Hakai				Hakai_phyto_QU39_2021-11-26_5m_1						4880026376		2021-11-26	2021	11	26	HumanObservation						CA	50.0307	-125.0992
Chaetoceros ceratosporus	Ostenfeld	988734	Chromista	Bacillariophyta		Coscinodiscophyceae	Chaetocerotales				Chaetocerotaceae	Chaetoceros		Chaetoceros ceratosporus		species	Hakai				Hakai_phyto_QU39_2018-03-20_1m_1						4880026351		2018-03-20	2018	03	20	HumanObservation						CA	50.0307	-125.0992
Chaetoceros ceratosporus	Ostenfeld	988734	Chromista	Bacillariophyta		Coscinodiscophyceae	Chaetocerotales				Chaetocerotaceae	Chaetoceros		Chaetoceros ceratosporus		species	Hakai				Hakai_phyto_QU39_2017-04-11_1m_3						4880025760		2017-04-11	2017	04	11	HumanObservation						CA	50.0307	-125.0992
Chaetoceros ceratosporus	Ostenfeld	988734	Chromista	Bacillariophyta		Coscinodiscophyceae	Chaetocerotales				Chaetocerotaceae	Chaetoceros		Chaetoceros ceratosporus		species	Hakai				Hakai_phyto_QU39_2018-05-22_1m_3						4880025589		2018-05-22	2018	05	22	HumanObservation						CA	50.0307	-125.0992
Chaetoceros ceratosporus	Ostenfeld	988734	Chromista	Bacillariophyta		Coscinodiscophyceae	Chaetocerotales				Chaetocerotaceae	Chaetoceros		Chaetoceros ceratosporus		species	Hakai				Hakai_phyto_QU39_2017-06-29_1m_2						4880025476		2017-06-29	2017	06	29	HumanObservation						CA	50.0307	-125.0992
Chaetoceros ceratosporus	Ostenfeld	988734	Chromista	Bacillariophyta		Coscinodiscophyceae	Chaetocerotales				Chaetocerotaceae	Chaetoceros		Chaetoceros ceratosporus		species	Hakai				Hakai_phyto_QU39_2018-03-27_1m_2						4880025463		2018-03-27	2018	03	27	HumanObservation						CA	50.0307	-125.0992
Chaetoceros ceratosporus	Ostenfeld	988734	Chromista	Bacillariophyta		Coscinodiscophyceae	Chaetocerotales				Chaetocerotaceae	Chaetoceros		Chaetoceros ceratosporus		species	Hakai				Hakai_phyto_QU39_2021-07-27_5m_2						4880024958		2021-07-27	2021	07	27	HumanObservation						CA	50.0307	-125.0992
Chaetoceros ceratosporus	Ostenfeld	988734	Chromista	Bacillariophyta		Coscinodiscophyceae	Chaetocerotales				Chaetocerotaceae	Chaetoceros		Chaetoceros ceratosporus		species	Hakai				Hakai_phyto_QU39_2019-02-12_1m_1						4880024326		2019-02-12	2019	02	12	HumanObservation						CA	50.0307	-125.0992
Chaetoceros ceratosporus	Ostenfeld	988734	Chromista	Bacillariophyta		Coscinodiscophyceae	Chaetocerotales				Chaetocerotaceae	Chaetoceros		Chaetoceros ceratosporus		species	Hakai				Hakai_phyto_QU39_2021-04-26_5m_3						4880024070		2021-04-26	2021	04	26	HumanObservation						CA	50.0307	-125.0992
Chaetoceros ceratosporus	Ostenfeld	988734	Chromista	Bacillariophyta		Coscinodiscophyceae	Chaetocerotales				Chaetocerotaceae	Chaetoceros		Chaetoceros ceratosporus		species	Hakai				Hakai_phyto_QU39_2021-04-19_5m_3						4880023988		2021-04-19	2021	04	19	HumanObservation						CA	50.0307	-125.0992
Chaetoceros ceratosporus	Ostenfeld	988734	Chromista	Bacillariophyta		Coscinodiscophyceae	Chaetocerotales				Chaetocerotaceae	Chaetoceros		Chaetoceros ceratosporus		species	Hakai				Hakai_phyto_QU39_2017-06-19_1m_4						4880023633		2017-06-19	2017	06	19	HumanObservation						CA	50.0307	-125.0992
Chaetoceros ceratosporus	Ostenfeld	988734	Chromista	Bacillariophyta		Coscinodiscophyceae	Chaetocerotales				Chaetocerotaceae	Chaetoceros		Chaetoceros ceratosporus		species	Hakai				Hakai_phyto_QU39_2020-07-29_5m_3						4880023312		2020-07-29	2020	07	29	HumanObservation						CA	50.0307	-125.0992
Chaetoceros ceratosporus	Ostenfeld	988734	Chromista	Bacillariophyta		Coscinodiscophyceae	Chaetocerotales				Chaetocerotaceae	Chaetoceros		Chaetoceros ceratosporus		species				Diatoms (Bacillariophyta) of the Salish Sea, Northeast Pacific - Literature Review	IMERSS:HistoricalDiatomRecords:0000297				Buchanan (1966)				1966-01-01	1966	01	01	MaterialCitation
Chaetoceros ceratosporus	Ostenfeld	988734	Chromista	Bacillariophyta		Coscinodiscophyceae	Chaetocerotales				Chaetocerotaceae	Chaetoceros		Chaetoceros ceratosporus		species				Diatoms (Bacillariophyta) of the Salish Sea, Northeast Pacific - Literature Review	IMERSS:HistoricalDiatomRecords:0000298				Shim (1976)				1976-01-01	1976	01	01	MaterialCitation
Chaetoceros cf. diadema			Chromista	Bacillariophyta		Coscinodiscophyceae	Chaetocerotales				Chaetocerotaceae	Chaetoceros				genus	IMERSS			Diatoms (Bacillariophyta) of the Salish Sea, Northeast Pacific - BioBlitz 2023	ENA:ERS27214058-rbcL-157	ENA:ERS27214058			Arjan van Asselt, Henry McGee, Zach Montieth, Laura Parfrey				2023-05-26				MaterialSample	Retreat Cove		Galiano Island	British Columbia	Canada	CA	48.94073	-123.50188	100	Andrew Simon		Coordinates mapped based on precise locations of BioBlitz sampling sites		epiphytic on Ceramothamnion pacificum	-3.1 m
Chaetoceros cf. diadema			Chromista	Bacillariophyta		Coscinodiscophyceae	Chaetocerotales				Chaetocerotaceae	Chaetoceros				genus	IMERSS			Diatoms (Bacillariophyta) of the Salish Sea, Northeast Pacific - BioBlitz 2023	ENA:ERS27214059-rbcL-158	ENA:ERS27214059			Arjan van Asselt, Henry McGee, Zach Montieth, Laura Parfrey				2023-05-26				MaterialSample	Retreat Cove		Galiano Island	British Columbia	Canada	CA	48.94073	-123.50188	100	Andrew Simon		Coordinates mapped based on precise locations of BioBlitz sampling sites		epiphytic on Costaria costata	-4.3 m
Chaetoceros cf. diadema			Chromista	Bacillariophyta		Coscinodiscophyceae	Chaetocerotales				Chaetocerotaceae	Chaetoceros				genus	IMERSS			Diatoms (Bacillariophyta) of the Salish Sea, Northeast Pacific - BioBlitz 2023	ENA:ERS27214060-rbcL-159	ENA:ERS27214060			Arjan van Asselt, Henry McGee, Zach Montieth, Laura Parfrey				2023-05-26				MaterialSample	Retreat Cove		Galiano Island	British Columbia	Canada	CA	48.94073	-123.50188	100	Andrew Simon		Coordinates mapped based on precise locations of BioBlitz sampling sites		epiphytic on Sarcodiotheca gaudichaudii	-2.8 m
Chaetoceros cf. diadema			Chromista	Bacillariophyta		Coscinodiscophyceae	Chaetocerotales				Chaetocerotaceae	Chaetoceros				genus	IMERSS			Diatoms (Bacillariophyta) of the Salish Sea, Northeast Pacific - BioBlitz 2023	ENA:ERS27214061-rbcL-160	ENA:ERS27214061			Arjan van Asselt, Henry McGee, Zach Montieth, Laura Parfrey				2023-05-26				MaterialSample	Retreat Cove		Galiano Island	British Columbia	Canada	CA	48.94073	-123.50188	100	Andrew Simon		Coordinates mapped based on precise locations of BioBlitz sampling sites		on sand casting of a moon snail	-4.3 m
Chaetoceros cf. diadema			Chromista	Bacillariophyta		Coscinodiscophyceae	Chaetocerotales				Chaetocerotaceae	Chaetoceros				genus	IMERSS			Diatoms (Bacillariophyta) of the Salish Sea, Northeast Pacific - BioBlitz 2023	ENA:ERS27214062-rbcL-161	ENA:ERS27214062			Arjan van Asselt, Henry McGee, Zach Montieth, Laura Parfrey				2023-05-26				MaterialSample	Retreat Cove		Galiano Island	British Columbia	Canada	CA	48.94073	-123.50188	100	Andrew Simon		Coordinates mapped based on precise locations of BioBlitz sampling sites		epiphytic on Ceramothamnion pacificum	-3.1 m
Chaetoceros cf. diadema			Chromista	Bacillariophyta		Coscinodiscophyceae	Chaetocerotales				Chaetocerotaceae	Chaetoceros				genus	IMERSS			Diatoms (Bacillariophyta) of the Salish Sea, Northeast Pacific - BioBlitz 2023	ENA:ERS27214063-rbcL-162	ENA:ERS27214063			Arjan van Asselt, Henry McGee, Zach Montieth, Laura Parfrey				2023-05-26				MaterialSample	Retreat Cove		Galiano Island	British Columbia	Canada	CA	48.94073	-123.50188	100	Andrew Simon		Coordinates mapped based on precise locations of BioBlitz sampling sites		epiphytic on Polyneura latissima	-4.3 m
Chaetoceros cf. diadema			Chromista	Bacillariophyta		Coscinodiscophyceae	Chaetocerotales				Chaetocerotaceae	Chaetoceros				genus	IMERSS			Diatoms (Bacillariophyta) of the Salish Sea, Northeast Pacific - BioBlitz 2023	ENA:ERS27214064-rbcL-163	ENA:ERS27214064			Arjan van Asselt, Henry McGee, Zach Montieth, Laura Parfrey				2023-05-26				MaterialSample	Retreat Cove		Galiano Island	British Columbia	Canada	CA	48.94073	-123.50188	100	Andrew Simon		Coordinates mapped based on precise locations of BioBlitz sampling sites		epiphytic on Saccharina latissima	-3.7 m
Chaetoceros cf. diadema			Chromista	Bacillariophyta		Coscinodiscophyceae	Chaetocerotales				Chaetocerotaceae	Chaetoceros				genus	IMERSS			Diatoms (Bacillariophyta) of the Salish Sea, Northeast Pacific - BioBlitz 2023	ENA:ERS27214065-rbcL-164	ENA:ERS27214065			Arjan van Asselt, Henry McGee, Zach Montieth, Laura Parfrey				2023-05-26				MaterialSample	Retreat Cove		Galiano Island	British Columbia	Canada	CA	48.94073	-123.50188	100	Andrew Simon		Coordinates mapped based on precise locations of BioBlitz sampling sites		epiphytic on Saccharina latissima	-3.7 m
Chaetoceros cf. diadema			Chromista	Bacillariophyta		Coscinodiscophyceae	Chaetocerotales				Chaetocerotaceae	Chaetoceros				genus	IMERSS			Diatoms (Bacillariophyta) of the Salish Sea, Northeast Pacific - BioBlitz 2023	ENA:ERS27214066-rbcL-165	ENA:ERS27214066			Arjan van Asselt, Henry McGee, Zach Montieth, Laura Parfrey				2023-05-26				MaterialSample	Retreat Cove		Galiano Island	British Columbia	Canada	CA	48.94073	-123.50188	100	Andrew Simon		Coordinates mapped based on precise locations of BioBlitz sampling sites		epiphytic on Ulva expansa	-3.7 m
Chaetoceros cf. diadema			Chromista	Bacillariophyta		Coscinodiscophyceae	Chaetocerotales				Chaetocerotaceae	Chaetoceros				genus	IMERSS			Diatoms (Bacillariophyta) of the Salish Sea, Northeast Pacific - BioBlitz 2023	ENA:ERS27214067-rbcL-166	ENA:ERS27214067			Arjan van Asselt, Henry McGee, Zach Montieth, Laura Parfrey				2023-05-27				MaterialSample	Spanish Hills wharf		Galiano Island	British Columbia	Canada	CA	48.99559	-123.58608	15	Andrew Simon		Coordinates mapped based on precise locations of BioBlitz sampling sites		epiphytic on Ulva sp.
Chaetoceros cf. diadema			Chromista	Bacillariophyta		Coscinodiscophyceae	Chaetocerotales				Chaetocerotaceae	Chaetoceros				genus	IMERSS			Diatoms (Bacillariophyta) of the Salish Sea, Northeast Pacific - BioBlitz 2023	ENA:ERS27214068-rbcL-167	ENA:ERS27214068			Arjan van Asselt, Henry McGee, Zach Montieth, Laura Parfrey				2023-05-27				MaterialSample	Spanish Hills wharf		Galiano Island	British Columbia	Canada	CA	48.99559	-123.58608	15	Andrew Simon		Coordinates mapped based on precise locations of BioBlitz sampling sites		epiphytic on Sarcodiotheca furcata	-13 m
Chaetoceros cf. diadema			Chromista	Bacillariophyta		Coscinodiscophyceae	Chaetocerotales				Chaetocerotaceae	Chaetoceros				genus	IMERSS			Diatoms (Bacillariophyta) of the Salish Sea, Northeast Pacific - BioBlitz 2023	ENA:ERS27214069-rbcL-168	ENA:ERS27214069			Arjan van Asselt, Henry McGee, Zach Montieth, Laura Parfrey				2023-05-27				MaterialSample	Spanish Hills wharf		Galiano Island	British Columbia	Canada	CA	48.99559	-123.58608	15	Andrew Simon		Coordinates mapped based on precise locations of BioBlitz sampling sites		epiphytic on unknown
Chaetoceros cf. diadema			Chromista	Bacillariophyta		Coscinodiscophyceae	Chaetocerotales				Chaetocerotaceae	Chaetoceros				genus	IMERSS			Diatoms (Bacillariophyta) of the Salish Sea, Northeast Pacific - BioBlitz 2023	ENA:ERS27214070-rbcL-169	ENA:ERS27214070			Arjan van Asselt, Henry McGee, Zach Montieth, Laura Parfrey				2023-05-27				MaterialSample	Spanish Hills wharf		Galiano Island	British Columbia	Canada	CA	48.99559	-123.58608	15	Andrew Simon		Coordinates mapped based on precise locations of BioBlitz sampling sites		epiphytic on Zostera marina
Chaetoceros cf. diadema			Chromista	Bacillariophyta		Coscinodiscophyceae	Chaetocerotales				Chaetocerotaceae	Chaetoceros				genus	IMERSS			Diatoms (Bacillariophyta) of the Salish Sea, Northeast Pacific - Scagelia Sample	ENA:ERS27217975-rbcL-ASV331	ENA:ERS27217975			Mark Webber				2022-10-31				MaterialSample	Miner’s Bay wharf		Mayne Island	British Columbia	Canada	CA	48.85215	-123.30222	20	Mark Webber		Coordinates mapped based on precise location of sampling site		epiphytic on Scagelia americana	-3m
Chaetoceros cf. diadema			Chromista	Bacillariophyta		Coscinodiscophyceae	Chaetocerotales				Chaetocerotaceae	Chaetoceros				genus	IMERSS			Diatoms (Bacillariophyta) of the Salish Sea, Northeast Pacific - Plankton Samples	ENA:ERS27218291-rbcL-ASV331	ENA:ERS27218291			Mark Webber, Arjan van Asselt				2022-04-11				MaterialSample	Spanish Hills wharf		Galiano Island	British Columbia	Canada	CA	48.99559	-123.58608	15	Andrew Simon		Coordinates mapped based on precise locations of sampling sites		pelagic	-5m
Chaetoceros cf. diadema			Chromista	Bacillariophyta		Coscinodiscophyceae	Chaetocerotales				Chaetocerotaceae	Chaetoceros				genus	IMERSS			Diatoms (Bacillariophyta) of the Salish Sea, Northeast Pacific - Plankton Samples	ENA:ERS27218292-rbcL-ASV331	ENA:ERS27218292			Mark Webber				2022-07-15				MaterialSample	Trincomali Channel, west of Porlier Pass (Site 3)		Galiano Island	British Columbia	Canada	CA	48.99092	-123.59628	600	Mark Webber		Coordinates mapped based on precise locations of sampling sites		pelagic	-10m
Chaetoceros cf. diadema			Chromista	Bacillariophyta		Coscinodiscophyceae	Chaetocerotales				Chaetocerotaceae	Chaetoceros				genus	IMERSS			Diatoms (Bacillariophyta) of the Salish Sea, Northeast Pacific - Plankton Samples	ENA:ERS27218293-rbcL-ASV331	ENA:ERS27218293			Mark Webber				2022-07-15				MaterialSample	Dionisio Point		Galiano Island	British Columbia	Canada	CA	49.01341	-123.57481	100	Andrew Simon		Coordinates mapped based on precise locations of sampling sites		pelagic	-5m
Chaetoceros cf. diadema			Chromista	Bacillariophyta		Coscinodiscophyceae	Chaetocerotales				Chaetocerotaceae	Chaetoceros				genus	IMERSS			Diatoms (Bacillariophyta) of the Salish Sea, Northeast Pacific - Plankton Samples	ENA:ERS27218294-rbcL-ASV331	ENA:ERS27218294			Mark Webber				2022-07-15				MaterialSample	Trincomali Channel, west of Porlier Pass (Site 2)		Galiano Island	British Columbia	Canada	CA	49.00398	-123.60675	600	Mark Webber		Coordinates mapped based on precise locations of sampling sites		pelagic	-10m
Chaetoceros cf. diadema			Chromista	Bacillariophyta		Coscinodiscophyceae	Chaetocerotales				Chaetocerotaceae	Chaetoceros				genus	IMERSS			Diatoms (Bacillariophyta) of the Salish Sea, Northeast Pacific - Plankton Samples	ENA:ERS27218295-rbcL-ASV331	ENA:ERS27218295			Mark Webber				2022-07-15				MaterialSample	Trincomali Channel, west of Porlier Pass (Site 3)		Galiano Island	British Columbia	Canada	CA	48.99092	-123.59628	600	Mark Webber		Coordinates mapped based on precise locations of sampling sites		pelagic	-10m
Chaetoceros cf. diadema			Chromista	Bacillariophyta		Coscinodiscophyceae	Chaetocerotales				Chaetocerotaceae	Chaetoceros				genus	IMERSS			Diatoms (Bacillariophyta) of the Salish Sea, Northeast Pacific - Plankton Samples	ENA:ERS27218296-rbcL-ASV331	ENA:ERS27218296			Mark Webber, Arjan van Asselt				2022-12-17				MaterialSample	Spanish Hills wharf		Galiano Island	British Columbia	Canada	CA	48.99559	-123.58608	15	Andrew Simon		Coordinates mapped based on precise locations of sampling sites		pelagic	-5m
Chaetoceros cf. diadema			Chromista	Bacillariophyta		Coscinodiscophyceae	Chaetocerotales				Chaetocerotaceae	Chaetoceros				genus	IMERSS			Diatoms (Bacillariophyta) of the Salish Sea, Northeast Pacific - Plankton Samples	ENA:ERS27218297-rbcL-ASV331	ENA:ERS27218297			Mark Webber, Arjan van Asselt				2023-02-22				MaterialSample	Spanish Hills wharf		Galiano Island	British Columbia	Canada	CA	48.99559	-123.58608	15	Andrew Simon		Coordinates mapped based on precise locations of sampling sites		pelagic	-5m
Chaetoceros cf. diadema			Chromista	Bacillariophyta		Coscinodiscophyceae	Chaetocerotales				Chaetocerotaceae	Chaetoceros				genus	IMERSS			Diatoms (Bacillariophyta) of the Salish Sea, Northeast Pacific - Plankton Samples	ENA:ERS27218298-rbcL-ASV331	ENA:ERS27218298			Mark Webber, Arjan van Asselt				2021-07-22				MaterialSample	Montague Harbour Marine Provincial Park		Galiano Island	British Columbia	Canada	CA	48.90074	-123.40835	80	Andrew Simon		Coordinates mapped based on precise locations of sampling sites		pelagic	-1m
Chaetoceros cf. diadema			Chromista	Bacillariophyta		Coscinodiscophyceae	Chaetocerotales				Chaetocerotaceae	Chaetoceros				genus	IMERSS			Diatoms (Bacillariophyta) of the Salish Sea, Northeast Pacific - Scagelia Sample	ENA:ERS27217975-rbcL-ASV331	ENA:ERS27217975			Mark Webber				2022-10-31				MaterialSample	Miner’s Bay wharf		Mayne Island	British Columbia	Canada	CA	48.85215	-123.30222	20	Mark Webber		Coordinates mapped based on precise location of sampling site		epiphytic on Scagelia americana	-3m
Chaetoceros cinctus	Gran		Chromista	Bacillariophyta		Coscinodiscophyceae	Chaetocerotales				Chaetocerotaceae	Chaetoceros		Chaetoceros cinctus		species	Hakai				Hakai_phyto_QU39_2017-05-17_1m_2						4880035463		2017-05-17	2017	05	17	HumanObservation						CA	50.0307	-125.0992
Chaetoceros cinctus	Gran		Chromista	Bacillariophyta		Coscinodiscophyceae	Chaetocerotales				Chaetocerotaceae	Chaetoceros		Chaetoceros cinctus		species	Hakai				Hakai_phyto_QU39_2020-09-01_5m_4						4880035072		2020-09-01	2020	09	01	HumanObservation						CA	50.0307	-125.0992
Chaetoceros cinctus	Gran		Chromista	Bacillariophyta		Coscinodiscophyceae	Chaetocerotales				Chaetocerotaceae	Chaetoceros		Chaetoceros cinctus		species	Hakai				Hakai_phyto_QU39_2021-06-28_5m_4						4880034815		2021-06-28	2021	06	28	HumanObservation						CA	50.0307	-125.0992
Chaetoceros cinctus	Gran		Chromista	Bacillariophyta		Coscinodiscophyceae	Chaetocerotales				Chaetocerotaceae	Chaetoceros		Chaetoceros cinctus		species	Hakai				Hakai_phyto_QU39_2018-07-31_1m_2						4880034694		2018-07-31	2018	07	31	HumanObservation						CA	50.0307	-125.0992
Chaetoceros cinctus	Gran		Chromista	Bacillariophyta		Coscinodiscophyceae	Chaetocerotales				Chaetocerotaceae	Chaetoceros		Chaetoceros cinctus		species	Hakai				Hakai_phyto_QU39_2020-05-14_5m_1						4880034643		2020-05-14	2020	05	14	HumanObservation						CA	50.0307	-125.0992
Chaetoceros cinctus	Gran		Chromista	Bacillariophyta		Coscinodiscophyceae	Chaetocerotales				Chaetocerotaceae	Chaetoceros		Chaetoceros cinctus		species	Hakai				Hakai_phyto_QU39_2018-08-09_1m_2						4880034618		2018-08-09	2018	08	09	HumanObservation						CA	50.0307	-125.0992
Chaetoceros cinctus	Gran		Chromista	Bacillariophyta		Coscinodiscophyceae	Chaetocerotales				Chaetocerotaceae	Chaetoceros		Chaetoceros cinctus		species	Hakai				Hakai_phyto_QU39_2021-05-28_5m_3						4880034517		2021-05-28	2021	05	28	HumanObservation						CA	50.0307	-125.0992
Chaetoceros cinctus	Gran		Chromista	Bacillariophyta		Coscinodiscophyceae	Chaetocerotales				Chaetocerotaceae	Chaetoceros		Chaetoceros cinctus		species	Hakai				Hakai_phyto_QU39_2019-03-12_1m_2						4880034461		2019-03-12	2019	03	12	HumanObservation						CA	50.0307	-125.0992
Chaetoceros cinctus	Gran		Chromista	Bacillariophyta		Coscinodiscophyceae	Chaetocerotales				Chaetocerotaceae	Chaetoceros		Chaetoceros cinctus		species	Hakai				Hakai_phyto_QU39_2017-08-08_1m_1						4880034176		2017-08-08	2017	08	08	HumanObservation						CA	50.0307	-125.0992
Chaetoceros cinctus	Gran		Chromista	Bacillariophyta		Coscinodiscophyceae	Chaetocerotales				Chaetocerotaceae	Chaetoceros		Chaetoceros cinctus		species	Hakai				Hakai_phyto_QU39_2021-04-05_5m_3						4880034161		2021-04-05	2021	04	05	HumanObservation						CA	50.0307	-125.0992
Chaetoceros cinctus	Gran		Chromista	Bacillariophyta		Coscinodiscophyceae	Chaetocerotales				Chaetocerotaceae	Chaetoceros		Chaetoceros cinctus		species	Hakai				Hakai_phyto_QU39_2020-06-11_5m_2						4880033815		2020-06-11	2020	06	11	HumanObservation						CA	50.0307	-125.0992
Chaetoceros cinctus	Gran		Chromista	Bacillariophyta		Coscinodiscophyceae	Chaetocerotales				Chaetocerotaceae	Chaetoceros		Chaetoceros cinctus		species	Hakai				Hakai_phyto_QU39_2021-06-22_5m_2						4880033580		2021-06-22	2021	06	22	HumanObservation						CA	50.0307	-125.0992
Chaetoceros cinctus	Gran		Chromista	Bacillariophyta		Coscinodiscophyceae	Chaetocerotales				Chaetocerotaceae	Chaetoceros		Chaetoceros cinctus		species	Hakai				Hakai_phyto_QU39_2021-08-03_5m_4						4880033519		2021-08-03	2021	08	03	HumanObservation						CA	50.0307	-125.0992
Chaetoceros cinctus	Gran		Chromista	Bacillariophyta		Coscinodiscophyceae	Chaetocerotales				Chaetocerotaceae	Chaetoceros		Chaetoceros cinctus		species	Hakai				Hakai_phyto_QU39_2017-04-07_1m_4						4880033392		2017-04-07	2017	04	07	HumanObservation						CA	50.0307	-125.0992
Chaetoceros cinctus	Gran		Chromista	Bacillariophyta		Coscinodiscophyceae	Chaetocerotales				Chaetocerotaceae	Chaetoceros		Chaetoceros cinctus		species	Hakai				Hakai_phyto_QU39_2018-09-25_1m_1						4880033249		2018-09-25	2018	09	25	HumanObservation						CA	50.0307	-125.0992
Chaetoceros cinctus	Gran		Chromista	Bacillariophyta		Coscinodiscophyceae	Chaetocerotales				Chaetocerotaceae	Chaetoceros		Chaetoceros cinctus		species	Hakai				Hakai_phyto_QU39_2021-05-19_5m_2						4880033211		2021-05-19	2021	05	19	HumanObservation						CA	50.0307	-125.0992
Chaetoceros cinctus	Gran		Chromista	Bacillariophyta		Coscinodiscophyceae	Chaetocerotales				Chaetocerotaceae	Chaetoceros		Chaetoceros cinctus		species	Hakai				Hakai_phyto_QU39_2020-09-10_5m_3						4880033142		2020-09-10	2020	09	10	HumanObservation						CA	50.0307	-125.0992
Chaetoceros cinctus	Gran		Chromista	Bacillariophyta		Coscinodiscophyceae	Chaetocerotales				Chaetocerotaceae	Chaetoceros		Chaetoceros cinctus		species	Hakai				Hakai_phyto_QU39_2018-10-24_1m_3						4880032948		2018-10-24	2018	10	24	HumanObservation						CA	50.0307	-125.0992
Chaetoceros cinctus	Gran		Chromista	Bacillariophyta		Coscinodiscophyceae	Chaetocerotales				Chaetocerotaceae	Chaetoceros		Chaetoceros cinctus		species	Hakai				Hakai_phyto_QU39_2021-08-24_5m_3						4880032935		2021-08-24	2021	08	24	HumanObservation						CA	50.0307	-125.0992
Chaetoceros cinctus	Gran		Chromista	Bacillariophyta		Coscinodiscophyceae	Chaetocerotales				Chaetocerotaceae	Chaetoceros		Chaetoceros cinctus		species	Hakai				Hakai_phyto_QU39_2017-07-11_1m_3						4880032649		2017-07-11	2017	07	11	HumanObservation						CA	50.0307	-125.0992
Chaetoceros cinctus	Gran		Chromista	Bacillariophyta		Coscinodiscophyceae	Chaetocerotales				Chaetocerotaceae	Chaetoceros		Chaetoceros cinctus		species	Hakai				Hakai_phyto_QU39_2020-03-18_5m_2						4880032640		2020-03-18	2020	03	18	HumanObservation						CA	50.0307	-125.0992
Chaetoceros cinctus	Gran		Chromista	Bacillariophyta		Coscinodiscophyceae	Chaetocerotales				Chaetocerotaceae	Chaetoceros		Chaetoceros cinctus		species	Hakai				Hakai_phyto_QU39_2021-03-30_5m_4						4880032573		2021-03-30	2021	03	30	HumanObservation						CA	50.0307	-125.0992
Chaetoceros cinctus	Gran		Chromista	Bacillariophyta		Coscinodiscophyceae	Chaetocerotales				Chaetocerotaceae	Chaetoceros		Chaetoceros cinctus		species	Hakai				Hakai_phyto_QU39_2020-08-26_5m_1						4880032474		2020-08-26	2020	08	26	HumanObservation						CA	50.0307	-125.0992
Chaetoceros cinctus	Gran		Chromista	Bacillariophyta		Coscinodiscophyceae	Chaetocerotales				Chaetocerotaceae	Chaetoceros		Chaetoceros cinctus		species	Hakai				Hakai_phyto_QU39_2017-09-05_1m_4						4880032304		2017-09-05	2017	09	05	HumanObservation						CA	50.0307	-125.0992
Chaetoceros cinctus	Gran		Chromista	Bacillariophyta		Coscinodiscophyceae	Chaetocerotales				Chaetocerotaceae	Chaetoceros		Chaetoceros cinctus		species	Hakai				Hakai_phyto_QU39_2021-04-14_5m_4						4880032226		2021-04-14	2021	04	14	HumanObservation						CA	50.0307	-125.0992
Chaetoceros cinctus	Gran		Chromista	Bacillariophyta		Coscinodiscophyceae	Chaetocerotales				Chaetocerotaceae	Chaetoceros		Chaetoceros cinctus		species	Hakai				Hakai_phyto_QU39_2019-05-09_5m_1						4880031865		2019-05-09	2019	05	09	HumanObservation						CA	50.0307	-125.0992
Chaetoceros cinctus	Gran		Chromista	Bacillariophyta		Coscinodiscophyceae	Chaetocerotales				Chaetocerotaceae	Chaetoceros		Chaetoceros cinctus		species	Hakai				Hakai_phyto_QU39_2017-05-29_1m_2						4880031848		2017-05-29	2017	05	29	HumanObservation						CA	50.0307	-125.0992
Chaetoceros cinctus	Gran		Chromista	Bacillariophyta		Coscinodiscophyceae	Chaetocerotales				Chaetocerotaceae	Chaetoceros		Chaetoceros cinctus		species	Hakai				Hakai_phyto_QU39_2019-05-29_5m_1						4880031709		2019-05-29	2019	05	29	HumanObservation						CA	50.0307	-125.0992
Chaetoceros cinctus	Gran		Chromista	Bacillariophyta		Coscinodiscophyceae	Chaetocerotales				Chaetocerotaceae	Chaetoceros		Chaetoceros cinctus		species	Hakai				Hakai_phyto_QU39_2017-04-20_1m_3						4880031133		2017-04-20	2017	04	20	HumanObservation						CA	50.0307	-125.0992
Chaetoceros cinctus	Gran		Chromista	Bacillariophyta		Coscinodiscophyceae	Chaetocerotales				Chaetocerotaceae	Chaetoceros		Chaetoceros cinctus		species	Hakai				Hakai_phyto_QU39_2016-08-22_1m_2						4880031045		2016-08-22	2016	08	22	HumanObservation						CA	50.0307	-125.0992
Chaetoceros cinctus	Gran		Chromista	Bacillariophyta		Coscinodiscophyceae	Chaetocerotales				Chaetocerotaceae	Chaetoceros		Chaetoceros cinctus		species	Hakai				Hakai_phyto_QU39_2018-04-17_1m_5						4880031003		2018-04-17	2018	04	17	HumanObservation						CA	50.0307	-125.0992
Chaetoceros cinctus	Gran		Chromista	Bacillariophyta		Coscinodiscophyceae	Chaetocerotales				Chaetocerotaceae	Chaetoceros		Chaetoceros cinctus		species	Hakai				Hakai_phyto_QU39_2019-06-25_5m_3						4880030769		2019-06-25	2019	06	25	HumanObservation						CA	50.0307	-125.0992
Chaetoceros cinctus	Gran		Chromista	Bacillariophyta		Coscinodiscophyceae	Chaetocerotales				Chaetocerotaceae	Chaetoceros		Chaetoceros cinctus		species	Hakai				Hakai_phyto_QU39_2017-09-18_1m_2						4880030344		2017-09-18	2017	09	18	HumanObservation						CA	50.0307	-125.0992
Chaetoceros cinctus	Gran		Chromista	Bacillariophyta		Coscinodiscophyceae	Chaetocerotales				Chaetocerotaceae	Chaetoceros		Chaetoceros cinctus		species	Hakai				Hakai_phyto_QU39_2017-08-29_1m_2						4880030265		2017-08-29	2017	08	29	HumanObservation						CA	50.0307	-125.0992
Chaetoceros cinctus	Gran		Chromista	Bacillariophyta		Coscinodiscophyceae	Chaetocerotales				Chaetocerotaceae	Chaetoceros		Chaetoceros cinctus		species	Hakai				Hakai_phyto_QU39_2016-04-14_1m_3						4880030096		2016-04-14	2016	04	14	HumanObservation						CA	50.0307	-125.0992
Chaetoceros cinctus	Gran		Chromista	Bacillariophyta		Coscinodiscophyceae	Chaetocerotales				Chaetocerotaceae	Chaetoceros		Chaetoceros cinctus		species	Hakai				Hakai_phyto_QU39_2021-08-17_5m_4						4880029689		2021-08-17	2021	08	17	HumanObservation						CA	50.0307	-125.0992
Chaetoceros cinctus	Gran		Chromista	Bacillariophyta		Coscinodiscophyceae	Chaetocerotales				Chaetocerotaceae	Chaetoceros		Chaetoceros cinctus		species	Hakai				Hakai_phyto_QU39_2020-09-22_5m_1						4880029563		2020-09-22	2020	09	22	HumanObservation						CA	50.0307	-125.0992
Chaetoceros cinctus	Gran		Chromista	Bacillariophyta		Coscinodiscophyceae	Chaetocerotales				Chaetocerotaceae	Chaetoceros		Chaetoceros cinctus		species	Hakai				Hakai_phyto_QU39_2017-03-15_1m_1						4880029551		2017-03-15	2017	03	15	HumanObservation						CA	50.0307	-125.0992
Chaetoceros cinctus	Gran		Chromista	Bacillariophyta		Coscinodiscophyceae	Chaetocerotales				Chaetocerotaceae	Chaetoceros		Chaetoceros cinctus		species	Hakai				Hakai_phyto_QU39_2016-04-08_1m_1						4880029280		2016-04-08	2016	04	08	HumanObservation						CA	50.0307	-125.0992
Chaetoceros cinctus	Gran		Chromista	Bacillariophyta		Coscinodiscophyceae	Chaetocerotales				Chaetocerotaceae	Chaetoceros		Chaetoceros cinctus		species	Hakai				Hakai_phyto_QU39_2019-09-04_5m_2						4880029205		2019-09-04	2019	09	04	HumanObservation						CA	50.0307	-125.0992
Chaetoceros cinctus	Gran		Chromista	Bacillariophyta		Coscinodiscophyceae	Chaetocerotales				Chaetocerotaceae	Chaetoceros		Chaetoceros cinctus		species	Hakai				Hakai_phyto_QU39_2021-03-26_5m_3						4880029062		2021-03-26	2021	03	26	HumanObservation						CA	50.0307	-125.0992
Chaetoceros cinctus	Gran		Chromista	Bacillariophyta		Coscinodiscophyceae	Chaetocerotales				Chaetocerotaceae	Chaetoceros		Chaetoceros cinctus		species	Hakai				Hakai_phyto_QU39_2016-05-30_1m_2						4880029016		2016-05-30	2016	05	30	HumanObservation						CA	50.0307	-125.0992
Chaetoceros cinctus	Gran		Chromista	Bacillariophyta		Coscinodiscophyceae	Chaetocerotales				Chaetocerotaceae	Chaetoceros		Chaetoceros cinctus		species	Hakai				Hakai_phyto_QU39_2020-08-19_5m_4						4880028992		2020-08-19	2020	08	19	HumanObservation						CA	50.0307	-125.0992
Chaetoceros cinctus	Gran		Chromista	Bacillariophyta		Coscinodiscophyceae	Chaetocerotales				Chaetocerotaceae	Chaetoceros		Chaetoceros cinctus		species	Hakai				Hakai_phyto_QU39_2021-02-23_5m_5						4880028961		2021-02-23	2021	02	23	HumanObservation						CA	50.0307	-125.0992
Chaetoceros cinctus	Gran		Chromista	Bacillariophyta		Coscinodiscophyceae	Chaetocerotales				Chaetocerotaceae	Chaetoceros		Chaetoceros cinctus		species	Hakai				Hakai_phyto_QU39_2021-07-20_5m_2						4880028784		2021-07-20	2021	07	20	HumanObservation						CA	50.0307	-125.0992
Chaetoceros cinctus	Gran		Chromista	Bacillariophyta		Coscinodiscophyceae	Chaetocerotales				Chaetocerotaceae	Chaetoceros		Chaetoceros cinctus		species	Hakai				Hakai_phyto_QU39_2017-10-11_1m_4						4880027909		2017-10-11	2017	10	11	HumanObservation						CA	50.0307	-125.0992
Chaetoceros cinctus	Gran		Chromista	Bacillariophyta		Coscinodiscophyceae	Chaetocerotales				Chaetocerotaceae	Chaetoceros		Chaetoceros cinctus		species	Hakai				Hakai_phyto_QU39_2019-03-20_1m_2						4880027879		2019-03-20	2019	03	20	HumanObservation						CA	50.0307	-125.0992
Chaetoceros cinctus	Gran		Chromista	Bacillariophyta		Coscinodiscophyceae	Chaetocerotales				Chaetocerotaceae	Chaetoceros		Chaetoceros cinctus		species	Hakai				Hakai_phyto_QU39_2021-08-10_5m_4						4880027681		2021-08-10	2021	08	10	HumanObservation						CA	50.0307	-125.0992
Chaetoceros cinctus	Gran		Chromista	Bacillariophyta		Coscinodiscophyceae	Chaetocerotales				Chaetocerotaceae	Chaetoceros		Chaetoceros cinctus		species	Hakai				Hakai_phyto_QU39_2017-08-15_1m_3						4880027395		2017-08-15	2017	08	15	HumanObservation						CA	50.0307	-125.0992
Chaetoceros cinctus	Gran		Chromista	Bacillariophyta		Coscinodiscophyceae	Chaetocerotales				Chaetocerotaceae	Chaetoceros		Chaetoceros cinctus		species	Hakai				Hakai_phyto_QU39_2017-04-24_1m_3						4880027328		2017-04-24	2017	04	24	HumanObservation						CA	50.0307	-125.0992
Chaetoceros cinctus	Gran		Chromista	Bacillariophyta		Coscinodiscophyceae	Chaetocerotales				Chaetocerotaceae	Chaetoceros		Chaetoceros cinctus		species	Hakai				Hakai_phyto_QU39_2017-06-05_1m_3						4880027313		2017-06-05	2017	06	05	HumanObservation						CA	50.0307	-125.0992
Chaetoceros cinctus	Gran		Chromista	Bacillariophyta		Coscinodiscophyceae	Chaetocerotales				Chaetocerotaceae	Chaetoceros		Chaetoceros cinctus		species	Hakai				Hakai_phyto_QU39_2017-01-08_1m_1						4880027237		2017-01-08	2017	01	08	HumanObservation						CA	50.0307	-125.0992
Chaetoceros cinctus	Gran		Chromista	Bacillariophyta		Coscinodiscophyceae	Chaetocerotales				Chaetocerotaceae	Chaetoceros		Chaetoceros cinctus		species	Hakai				Hakai_phyto_QU39_2018-08-29_1m_1						4880027196		2018-08-29	2018	08	29	HumanObservation						CA	50.0307	-125.0992
Chaetoceros cinctus	Gran		Chromista	Bacillariophyta		Coscinodiscophyceae	Chaetocerotales				Chaetocerotaceae	Chaetoceros		Chaetoceros cinctus		species	Hakai				Hakai_phyto_QU39_2017-03-30_1m_4						4880026930		2017-03-30	2017	03	30	HumanObservation						CA	50.0307	-125.0992
Chaetoceros cinctus	Gran		Chromista	Bacillariophyta		Coscinodiscophyceae	Chaetocerotales				Chaetocerotaceae	Chaetoceros		Chaetoceros cinctus		species	Hakai				Hakai_phyto_QU39_2018-03-20_1m_2						4880026350		2018-03-20	2018	03	20	HumanObservation						CA	50.0307	-125.0992
Chaetoceros cinctus	Gran		Chromista	Bacillariophyta		Coscinodiscophyceae	Chaetocerotales				Chaetocerotaceae	Chaetoceros		Chaetoceros cinctus		species	Hakai				Hakai_phyto_QU39_2019-06-20_5m_1						4880026151		2019-06-20	2019	06	20	HumanObservation						CA	50.0307	-125.0992
Chaetoceros cinctus	Gran		Chromista	Bacillariophyta		Coscinodiscophyceae	Chaetocerotales				Chaetocerotaceae	Chaetoceros		Chaetoceros cinctus		species	Hakai				Hakai_phyto_QU39_2019-10-18_5m_2						4880025989		2019-10-18	2019	10	18	HumanObservation						CA	50.0307	-125.0992
Chaetoceros cinctus	Gran		Chromista	Bacillariophyta		Coscinodiscophyceae	Chaetocerotales				Chaetocerotaceae	Chaetoceros		Chaetoceros cinctus		species	Hakai				Hakai_phyto_QU39_2017-04-11_1m_4						4880025761		2017-04-11	2017	04	11	HumanObservation						CA	50.0307	-125.0992
Chaetoceros cinctus	Gran		Chromista	Bacillariophyta		Coscinodiscophyceae	Chaetocerotales				Chaetocerotaceae	Chaetoceros		Chaetoceros cinctus		species	Hakai				Hakai_phyto_QU39_2019-09-24_5m_1						4880025635		2019-09-24	2019	09	24	HumanObservation						CA	50.0307	-125.0992
Chaetoceros cinctus	Gran		Chromista	Bacillariophyta		Coscinodiscophyceae	Chaetocerotales				Chaetocerotaceae	Chaetoceros		Chaetoceros cinctus		species	Hakai				Hakai_phyto_QU39_2018-05-22_1m_4						4880025590		2018-05-22	2018	05	22	HumanObservation						CA	50.0307	-125.0992
Chaetoceros cinctus	Gran		Chromista	Bacillariophyta		Coscinodiscophyceae	Chaetocerotales				Chaetocerotaceae	Chaetoceros		Chaetoceros cinctus		species	Hakai				Hakai_phyto_QU39_2017-06-29_1m_3						4880025479		2017-06-29	2017	06	29	HumanObservation						CA	50.0307	-125.0992
Chaetoceros cinctus	Gran		Chromista	Bacillariophyta		Coscinodiscophyceae	Chaetocerotales				Chaetocerotaceae	Chaetoceros		Chaetoceros cinctus		species	Hakai				Hakai_phyto_QU39_2018-03-27_1m_3						4880025461		2018-03-27	2018	03	27	HumanObservation						CA	50.0307	-125.0992
Chaetoceros cinctus	Gran		Chromista	Bacillariophyta		Coscinodiscophyceae	Chaetocerotales				Chaetocerotaceae	Chaetoceros		Chaetoceros cinctus		species	Hakai				Hakai_phyto_QU39_2018-04-12_1m_4						4880025402		2018-04-12	2018	04	12	HumanObservation						CA	50.0307	-125.0992
Chaetoceros cinctus	Gran		Chromista	Bacillariophyta		Coscinodiscophyceae	Chaetocerotales				Chaetocerotaceae	Chaetoceros		Chaetoceros cinctus		species	Hakai				Hakai_phyto_QU39_2019-10-30_5m_1						4880025383		2019-10-30	2019	10	30	HumanObservation						CA	50.0307	-125.0992
Chaetoceros cinctus	Gran		Chromista	Bacillariophyta		Coscinodiscophyceae	Chaetocerotales				Chaetocerotaceae	Chaetoceros		Chaetoceros cinctus		species	Hakai				Hakai_phyto_QU39_2021-07-13_5m_2						4880025337		2021-07-13	2021	07	13	HumanObservation						CA	50.0307	-125.0992
Chaetoceros cinctus	Gran		Chromista	Bacillariophyta		Coscinodiscophyceae	Chaetocerotales				Chaetocerotaceae	Chaetoceros		Chaetoceros cinctus		species	Hakai				Hakai_phyto_QU39_2020-07-09_5m_2						4880025225		2020-07-09	2020	07	09	HumanObservation						CA	50.0307	-125.0992
Chaetoceros cinctus	Gran		Chromista	Bacillariophyta		Coscinodiscophyceae	Chaetocerotales				Chaetocerotaceae	Chaetoceros		Chaetoceros cinctus		species	Hakai				Hakai_phyto_QU39_2020-04-29_5m_3						4880024960		2020-04-29	2020	04	29	HumanObservation						CA	50.0307	-125.0992
Chaetoceros cinctus	Gran		Chromista	Bacillariophyta		Coscinodiscophyceae	Chaetocerotales				Chaetocerotaceae	Chaetoceros		Chaetoceros cinctus		species	Hakai				Hakai_phyto_QU39_2021-07-27_5m_3						4880024959		2021-07-27	2021	07	27	HumanObservation						CA	50.0307	-125.0992
Chaetoceros cinctus	Gran		Chromista	Bacillariophyta		Coscinodiscophyceae	Chaetocerotales				Chaetocerotaceae	Chaetoceros		Chaetoceros cinctus		species	Hakai				Hakai_phyto_QU39_2021-07-06_5m_4						4880024468		2021-07-06	2021	07	06	HumanObservation						CA	50.0307	-125.0992
Chaetoceros cinctus	Gran		Chromista	Bacillariophyta		Coscinodiscophyceae	Chaetocerotales				Chaetocerotaceae	Chaetoceros		Chaetoceros cinctus		species	Hakai				Hakai_phyto_QU39_2016-05-09_1m_1						4880024228		2016-05-09	2016	05	09	HumanObservation						CA	50.0307	-125.0992
Chaetoceros cinctus	Gran		Chromista	Bacillariophyta		Coscinodiscophyceae	Chaetocerotales				Chaetocerotaceae	Chaetoceros		Chaetoceros cinctus		species	Hakai				Hakai_phyto_QU39_2021-04-26_5m_4						4880024067		2021-04-26	2021	04	26	HumanObservation						CA	50.0307	-125.0992
Chaetoceros cinctus	Gran		Chromista	Bacillariophyta		Coscinodiscophyceae	Chaetocerotales				Chaetocerotaceae	Chaetoceros		Chaetoceros cinctus		species	Hakai				Hakai_phyto_QU39_2021-04-19_5m_4						4880023985		2021-04-19	2021	04	19	HumanObservation						CA	50.0307	-125.0992
Chaetoceros cinctus	Gran		Chromista	Bacillariophyta		Coscinodiscophyceae	Chaetocerotales				Chaetocerotaceae	Chaetoceros		Chaetoceros cinctus		species	Hakai				Hakai_phyto_QU39_2018-07-16_1m_1						4880023972		2018-07-16	2018	07	16	HumanObservation						CA	50.0307	-125.0992
Chaetoceros cinctus	Gran		Chromista	Bacillariophyta		Coscinodiscophyceae	Chaetocerotales				Chaetocerotaceae	Chaetoceros		Chaetoceros cinctus		species	Hakai				Hakai_phyto_QU39_2018-12-04_1m_1						4880023968		2018-12-04	2018	12	04	HumanObservation						CA	50.0307	-125.0992
Chaetoceros cinctus	Gran		Chromista	Bacillariophyta		Coscinodiscophyceae	Chaetocerotales				Chaetocerotaceae	Chaetoceros		Chaetoceros cinctus		species	Hakai				Hakai_phyto_QU39_2016-03-22_1m_2						4880023869		2016-03-22	2016	03	22	HumanObservation						CA	50.0307	-125.0992
Chaetoceros cinctus	Gran		Chromista	Bacillariophyta		Coscinodiscophyceae	Chaetocerotales				Chaetocerotaceae	Chaetoceros		Chaetoceros cinctus		species	Hakai				Hakai_phyto_QU39_2018-10-30_1m_2						4880023831		2018-10-30	2018	10	30	HumanObservation						CA	50.0307	-125.0992
Chaetoceros cinctus	Gran		Chromista	Bacillariophyta		Coscinodiscophyceae	Chaetocerotales				Chaetocerotaceae	Chaetoceros		Chaetoceros cinctus		species	Hakai				Hakai_phyto_QU39_2017-08-04_1m_2						4880023795		2017-08-04	2017	08	04	HumanObservation						CA	50.0307	-125.0992
Chaetoceros cinctus	Gran		Chromista	Bacillariophyta		Coscinodiscophyceae	Chaetocerotales				Chaetocerotaceae	Chaetoceros		Chaetoceros cinctus		species	Hakai				Hakai_phyto_QU39_2018-10-16_1m_3						4880023728		2018-10-16	2018	10	16	HumanObservation						CA	50.0307	-125.0992
Chaetoceros cinctus	Gran		Chromista	Bacillariophyta		Coscinodiscophyceae	Chaetocerotales				Chaetocerotaceae	Chaetoceros		Chaetoceros cinctus		species	Hakai				Hakai_phyto_QU39_2018-09-04_1m_1						4880023694		2018-09-04	2018	09	04	HumanObservation						CA	50.0307	-125.0992
Chaetoceros cinctus	Gran		Chromista	Bacillariophyta		Coscinodiscophyceae	Chaetocerotales				Chaetocerotaceae	Chaetoceros		Chaetoceros cinctus		species	Hakai				Hakai_phyto_QU39_2017-06-19_1m_5						4880023634		2017-06-19	2017	06	19	HumanObservation						CA	50.0307	-125.0992
Chaetoceros cinctus	Gran		Chromista	Bacillariophyta		Coscinodiscophyceae	Chaetocerotales				Chaetocerotaceae	Chaetoceros		Chaetoceros cinctus		species	Hakai				Hakai_phyto_QU39_2021-06-01_5m_3						4880023509		2021-06-01	2021	06	01	HumanObservation						CA	50.0307	-125.0992
Chaetoceros cinctus	Gran		Chromista	Bacillariophyta		Coscinodiscophyceae	Chaetocerotales				Chaetocerotaceae	Chaetoceros		Chaetoceros cinctus		species	Hakai				Hakai_phyto_QU39_2020-07-29_5m_4						4880023313		2020-07-29	2020	07	29	HumanObservation						CA	50.0307	-125.0992
Chaetoceros cinctus	Gran		Chromista	Bacillariophyta		Coscinodiscophyceae	Chaetocerotales				Chaetocerotaceae	Chaetoceros		Chaetoceros cinctus		species				Diatoms (Bacillariophyta) of the Salish Sea, Northeast Pacific - Literature Review	IMERSS:HistoricalDiatomRecords:0000299				Bailey & MacKay (1916)				1916-01-01	1916	01	01	MaterialCitation
Chaetoceros cinctus	Gran		Chromista	Bacillariophyta		Coscinodiscophyceae	Chaetocerotales				Chaetocerotaceae	Chaetoceros		Chaetoceros cinctus		species				Diatoms (Bacillariophyta) of the Salish Sea, Northeast Pacific - Literature Review	IMERSS:HistoricalDiatomRecords:0000300				Gran & Angst (1931)				1931-01-01	1931	01	01	MaterialCitation
Chaetoceros cinctus	Gran		Chromista	Bacillariophyta		Coscinodiscophyceae	Chaetocerotales				Chaetocerotaceae	Chaetoceros		Chaetoceros cinctus		species				Diatoms (Bacillariophyta) of the Salish Sea, Northeast Pacific - Literature Review	IMERSS:HistoricalDiatomRecords:0000301				Clemens (1933)				1933-01-01	1933	01	01	MaterialCitation
Chaetoceros cinctus	Gran		Chromista	Bacillariophyta		Coscinodiscophyceae	Chaetocerotales				Chaetocerotaceae	Chaetoceros		Chaetoceros cinctus		species				Diatoms (Bacillariophyta) of the Salish Sea, Northeast Pacific - Literature Review	IMERSS:HistoricalDiatomRecords:0000302				Gucluer & Gross (1964)				1964-01-01	1964	01	01	MaterialCitation
Chaetoceros cinctus	Gran		Chromista	Bacillariophyta		Coscinodiscophyceae	Chaetocerotales				Chaetocerotaceae	Chaetoceros		Chaetoceros cinctus		species				Diatoms (Bacillariophyta) of the Salish Sea, Northeast Pacific - Literature Review	IMERSS:HistoricalDiatomRecords:0000303				Shim (1976)				1976-01-01	1976	01	01	MaterialCitation
Chaetoceros cinctus	Gran		Chromista	Bacillariophyta		Coscinodiscophyceae	Chaetocerotales				Chaetocerotaceae	Chaetoceros		Chaetoceros cinctus		species				Diatoms (Bacillariophyta) of the Salish Sea, Northeast Pacific - Literature Review	IMERSS:HistoricalDiatomRecords:0000304				Waters et al. (1992)				1992-01-01	1992	01	01	MaterialCitation
Chaetoceros cinctus	Gran		Chromista	Bacillariophyta		Coscinodiscophyceae	Chaetocerotales				Chaetocerotaceae	Chaetoceros		Chaetoceros cinctus		species				Diatoms (Bacillariophyta) of the Salish Sea, Northeast Pacific - Literature Review	IMERSS:HistoricalDiatomRecords:0000305				Hobson & McQuoid (2001)				2001-01-01	2001	01	01	MaterialCitation
Chaetoceros compressus	Lauder	488049	Chromista	Bacillariophyta		Coscinodiscophyceae	Chaetocerotales				Chaetocerotaceae	Chaetoceros		Chaetoceros compressus		species	Hakai				Hakai_phyto_QU39_2021-06-28_5m_5						4880034817		2021-06-28	2021	06	28	HumanObservation						CA	50.0307	-125.0992
Chaetoceros compressus	Lauder	488049	Chromista	Bacillariophyta		Coscinodiscophyceae	Chaetocerotales				Chaetocerotaceae	Chaetoceros		Chaetoceros compressus		species	Hakai				Hakai_phyto_QU39_2021-09-02_5m_4						4880034405		2021-09-02	2021	09	02	HumanObservation						CA	50.0307	-125.0992
Chaetoceros compressus	Lauder	488049	Chromista	Bacillariophyta		Coscinodiscophyceae	Chaetocerotales				Chaetocerotaceae	Chaetoceros		Chaetoceros compressus		species	Hakai				Hakai_phyto_QU39_2021-04-05_5m_4						4880034160		2021-04-05	2021	04	05	HumanObservation						CA	50.0307	-125.0992
Chaetoceros compressus	Lauder	488049	Chromista	Bacillariophyta		Coscinodiscophyceae	Chaetocerotales				Chaetocerotaceae	Chaetoceros		Chaetoceros compressus		species	Hakai				Hakai_phyto_QU39_2021-08-03_5m_5						4880033522		2021-08-03	2021	08	03	HumanObservation						CA	50.0307	-125.0992
Chaetoceros compressus	Lauder	488049	Chromista	Bacillariophyta		Coscinodiscophyceae	Chaetocerotales				Chaetocerotaceae	Chaetoceros		Chaetoceros compressus		species	Hakai				Hakai_phyto_QU39_2017-04-07_1m_5						4880033391		2017-04-07	2017	04	07	HumanObservation						CA	50.0307	-125.0992
Chaetoceros compressus	Lauder	488049	Chromista	Bacillariophyta		Coscinodiscophyceae	Chaetocerotales				Chaetocerotaceae	Chaetoceros		Chaetoceros compressus		species	Hakai				Hakai_phyto_QU39_2018-10-24_1m_4						4880032947		2018-10-24	2018	10	24	HumanObservation						CA	50.0307	-125.0992
Chaetoceros compressus	Lauder	488049	Chromista	Bacillariophyta		Coscinodiscophyceae	Chaetocerotales				Chaetocerotaceae	Chaetoceros		Chaetoceros compressus		species	Hakai				Hakai_phyto_QU39_2021-08-24_5m_4						4880032939		2021-08-24	2021	08	24	HumanObservation						CA	50.0307	-125.0992
Chaetoceros compressus	Lauder	488049	Chromista	Bacillariophyta		Coscinodiscophyceae	Chaetocerotales				Chaetocerotaceae	Chaetoceros		Chaetoceros compressus		species	Hakai				Hakai_phyto_QU39_2021-03-30_5m_6						4880032571		2021-03-30	2021	03	30	HumanObservation						CA	50.0307	-125.0992
Chaetoceros compressus	Lauder	488049	Chromista	Bacillariophyta		Coscinodiscophyceae	Chaetocerotales				Chaetocerotaceae	Chaetoceros		Chaetoceros compressus		species	Hakai				Hakai_phyto_QU39_2021-04-14_5m_6						4880032237		2021-04-14	2021	04	14	HumanObservation						CA	50.0307	-125.0992
Chaetoceros compressus	Lauder	488049	Chromista	Bacillariophyta		Coscinodiscophyceae	Chaetocerotales				Chaetocerotaceae	Chaetoceros		Chaetoceros compressus		species	Hakai				Hakai_phyto_QU39_2021-08-17_5m_5						4880029692		2021-08-17	2021	08	17	HumanObservation						CA	50.0307	-125.0992
Chaetoceros compressus	Lauder	488049	Chromista	Bacillariophyta		Coscinodiscophyceae	Chaetocerotales				Chaetocerotaceae	Chaetoceros		Chaetoceros compressus		species	Hakai				Hakai_phyto_QU39_2021-07-20_5m_3						4880028781		2021-07-20	2021	07	20	HumanObservation						CA	50.0307	-125.0992
Chaetoceros compressus	Lauder	488049	Chromista	Bacillariophyta		Coscinodiscophyceae	Chaetocerotales				Chaetocerotaceae	Chaetoceros		Chaetoceros compressus		species	Hakai				Hakai_phyto_QU39_2021-08-10_5m_5						4880027682		2021-08-10	2021	08	10	HumanObservation						CA	50.0307	-125.0992
Chaetoceros compressus	Lauder	488049	Chromista	Bacillariophyta		Coscinodiscophyceae	Chaetocerotales				Chaetocerotaceae	Chaetoceros		Chaetoceros compressus		species	Hakai				Hakai_phyto_QU39_2018-05-08_1m_3						4880025538		2018-05-08	2018	05	08	HumanObservation						CA	50.0307	-125.0992
Chaetoceros compressus	Lauder	488049	Chromista	Bacillariophyta		Coscinodiscophyceae	Chaetocerotales				Chaetocerotaceae	Chaetoceros		Chaetoceros compressus		species	Hakai				Hakai_phyto_QU39_2021-07-27_5m_4						4880024953		2021-07-27	2021	07	27	HumanObservation						CA	50.0307	-125.0992
Chaetoceros compressus	Lauder	488049	Chromista	Bacillariophyta		Coscinodiscophyceae	Chaetocerotales				Chaetocerotaceae	Chaetoceros		Chaetoceros compressus		species	Hakai				Hakai_phyto_QU39_2021-04-26_5m_6						4880024073		2021-04-26	2021	04	26	HumanObservation						CA	50.0307	-125.0992
Chaetoceros compressus	Lauder	488049	Chromista	Bacillariophyta		Coscinodiscophyceae	Chaetocerotales				Chaetocerotaceae	Chaetoceros		Chaetoceros compressus		species	Hakai				Hakai_phyto_QU39_2021-04-19_5m_6						4880023887		2021-04-19	2021	04	19	HumanObservation						CA	50.0307	-125.0992
Chaetoceros compressus	Lauder	488049	Chromista	Bacillariophyta		Coscinodiscophyceae	Chaetocerotales				Chaetocerotaceae	Chaetoceros		Chaetoceros compressus		species	Hakai				Hakai_phyto_QU39_2021-06-01_5m_4						4880023510		2021-06-01	2021	06	01	HumanObservation						CA	50.0307	-125.0992
Chaetoceros compressus	Lauder	488049	Chromista	Bacillariophyta		Coscinodiscophyceae	Chaetocerotales				Chaetocerotaceae	Chaetoceros		Chaetoceros compressus		species				Diatoms (Bacillariophyta) of the Salish Sea, Northeast Pacific - Literature Review	IMERSS:HistoricalDiatomRecords:0000306				Gran & Angst (1931)				1931-01-01	1931	01	01	MaterialCitation
Chaetoceros compressus	Lauder	488049	Chromista	Bacillariophyta		Coscinodiscophyceae	Chaetocerotales				Chaetocerotaceae	Chaetoceros		Chaetoceros compressus		species				Diatoms (Bacillariophyta) of the Salish Sea, Northeast Pacific - Literature Review	IMERSS:HistoricalDiatomRecords:0000307				Clemens (1933)				1933-01-01	1933	01	01	MaterialCitation
Chaetoceros compressus	Lauder	488049	Chromista	Bacillariophyta		Coscinodiscophyceae	Chaetocerotales				Chaetocerotaceae	Chaetoceros		Chaetoceros compressus		species				Diatoms (Bacillariophyta) of the Salish Sea, Northeast Pacific - Literature Review	IMERSS:HistoricalDiatomRecords:0000308				Gucluer & Gross (1964)				1964-01-01	1964	01	01	MaterialCitation
Chaetoceros compressus	Lauder	488049	Chromista	Bacillariophyta		Coscinodiscophyceae	Chaetocerotales				Chaetocerotaceae	Chaetoceros		Chaetoceros compressus		species				Diatoms (Bacillariophyta) of the Salish Sea, Northeast Pacific - Literature Review	IMERSS:HistoricalDiatomRecords:0000309				Buchanan (1966)				1966-01-01	1966	01	01	MaterialCitation
Chaetoceros compressus	Lauder	488049	Chromista	Bacillariophyta		Coscinodiscophyceae	Chaetocerotales				Chaetocerotaceae	Chaetoceros		Chaetoceros compressus		species				Diatoms (Bacillariophyta) of the Salish Sea, Northeast Pacific - Literature Review	IMERSS:HistoricalDiatomRecords:0000310				Chester et al. (1979)				1979-01-01	1979	01	01	MaterialCitation
Chaetoceros compressus	Lauder	488049	Chromista	Bacillariophyta		Coscinodiscophyceae	Chaetocerotales				Chaetocerotaceae	Chaetoceros		Chaetoceros compressus		species				Diatoms (Bacillariophyta) of the Salish Sea, Northeast Pacific - Literature Review	IMERSS:HistoricalDiatomRecords:0000311				Shim (1976)				1976-01-01	1976	01	01	MaterialCitation
Chaetoceros compressus	Lauder	488049	Chromista	Bacillariophyta		Coscinodiscophyceae	Chaetocerotales				Chaetocerotaceae	Chaetoceros		Chaetoceros compressus		species				Diatoms (Bacillariophyta) of the Salish Sea, Northeast Pacific - Literature Review	IMERSS:HistoricalDiatomRecords:0000312				Harrison et al. (1991)				1991-01-01	1991	01	01	MaterialCitation
Chaetoceros compressus	Lauder	488049	Chromista	Bacillariophyta		Coscinodiscophyceae	Chaetocerotales				Chaetocerotaceae	Chaetoceros		Chaetoceros compressus		species				Diatoms (Bacillariophyta) of the Salish Sea, Northeast Pacific - Literature Review	IMERSS:HistoricalDiatomRecords:0000313				Haigh, Taylor & Sutherland (1992)				1992-01-01	1992	01	01	MaterialCitation
Chaetoceros compressus	Lauder	488049	Chromista	Bacillariophyta		Coscinodiscophyceae	Chaetocerotales				Chaetocerotaceae	Chaetoceros		Chaetoceros compressus		species				Diatoms (Bacillariophyta) of the Salish Sea, Northeast Pacific - Literature Review	IMERSS:HistoricalDiatomRecords:0000314				Waters et al. (1992)				1992-01-01	1992	01	01	MaterialCitation
Chaetoceros compressus	Lauder	488049	Chromista	Bacillariophyta		Coscinodiscophyceae	Chaetocerotales				Chaetocerotaceae	Chaetoceros		Chaetoceros compressus		species				Diatoms (Bacillariophyta) of the Salish Sea, Northeast Pacific - Literature Review	IMERSS:HistoricalDiatomRecords:0000315				Forbes & Waters (1993)				1993-01-01	1993	01	01	MaterialCitation
Chaetoceros compressus	Lauder	488049	Chromista	Bacillariophyta		Coscinodiscophyceae	Chaetocerotales				Chaetocerotaceae	Chaetoceros		Chaetoceros compressus		species				Diatoms (Bacillariophyta) of the Salish Sea, Northeast Pacific - Literature Review	IMERSS:HistoricalDiatomRecords:0000316				McQuoid & Hobson (1997)				1997-01-01	1997	01	01	MaterialCitation
Chaetoceros compressus	Lauder	488049	Chromista	Bacillariophyta		Coscinodiscophyceae	Chaetocerotales				Chaetocerotaceae	Chaetoceros		Chaetoceros compressus		species				Diatoms (Bacillariophyta) of the Salish Sea, Northeast Pacific - Literature Review	IMERSS:HistoricalDiatomRecords:0000317				Hobson & McQuoid (2001)				2001-01-01	2001	01	01	MaterialCitation
Chaetoceros compressus	Lauder	488049	Chromista	Bacillariophyta		Coscinodiscophyceae	Chaetocerotales				Chaetocerotaceae	Chaetoceros		Chaetoceros compressus		species				Diatoms (Bacillariophyta) of the Salish Sea, Northeast Pacific - Literature Review	IMERSS:HistoricalDiatomRecords:0000318				McQuoid & Hobson (2001)				2001-01-01	2001	01	01	MaterialCitation
Chaetoceros compressus	Lauder	488049	Chromista	Bacillariophyta		Coscinodiscophyceae	Chaetocerotales				Chaetocerotaceae	Chaetoceros		Chaetoceros compressus		species				Diatoms (Bacillariophyta) of the Salish Sea, Northeast Pacific - Literature Review	IMERSS:HistoricalDiatomRecords:0000319				Sutherland et al. (2023)				2023-01-01	2023	01	01	MaterialCitation
Chaetoceros concavicornis	Mangin	521748	Chromista	Bacillariophyta		Coscinodiscophyceae	Chaetocerotales				Chaetocerotaceae	Chaetoceros		Chaetoceros concavicornis		species	Hakai				Hakai_phyto_QU39_2017-07-17_1m_1						4880034646		2017-07-17	2017	07	17	HumanObservation						CA	50.0307	-125.0992
Chaetoceros concavicornis	Mangin	521748	Chromista	Bacillariophyta		Coscinodiscophyceae	Chaetocerotales				Chaetocerotaceae	Chaetoceros		Chaetoceros concavicornis		species	Hakai				Hakai_phyto_QU39_2016-03-29_1m_2						4880034397		2016-03-29	2016	03	29	HumanObservation						CA	50.0307	-125.0992
Chaetoceros concavicornis	Mangin	521748	Chromista	Bacillariophyta		Coscinodiscophyceae	Chaetocerotales				Chaetocerotaceae	Chaetoceros		Chaetoceros concavicornis		species	Hakai				Hakai_phyto_QU39_2016-11-09_1m_2						4880033761		2016-11-09	2016	11	09	HumanObservation						CA	50.0307	-125.0992
Chaetoceros concavicornis	Mangin	521748	Chromista	Bacillariophyta		Coscinodiscophyceae	Chaetocerotales				Chaetocerotaceae	Chaetoceros		Chaetoceros concavicornis		species	Hakai				Hakai_phyto_QU39_2016-12-15_1m_1						4880033696		2016-12-15	2016	12	15	HumanObservation						CA	50.0307	-125.0992
Chaetoceros concavicornis	Mangin	521748	Chromista	Bacillariophyta		Coscinodiscophyceae	Chaetocerotales				Chaetocerotaceae	Chaetoceros		Chaetoceros concavicornis		species	Hakai				Hakai_phyto_QU39_2017-04-07_1m_6						4880033390		2017-04-07	2017	04	07	HumanObservation						CA	50.0307	-125.0992
Chaetoceros concavicornis	Mangin	521748	Chromista	Bacillariophyta		Coscinodiscophyceae	Chaetocerotales				Chaetocerotaceae	Chaetoceros		Chaetoceros concavicornis		species	Hakai				Hakai_phyto_QU39_2019-02-21_1m_1						4880032891		2019-02-21	2019	02	21	HumanObservation						CA	50.0307	-125.0992
Chaetoceros concavicornis	Mangin	521748	Chromista	Bacillariophyta		Coscinodiscophyceae	Chaetocerotales				Chaetocerotaceae	Chaetoceros		Chaetoceros concavicornis		species	Hakai				Hakai_phyto_QU39_2019-02-26_1m_2						4880032824		2019-02-26	2019	02	26	HumanObservation						CA	50.0307	-125.0992
Chaetoceros concavicornis	Mangin	521748	Chromista	Bacillariophyta		Coscinodiscophyceae	Chaetocerotales				Chaetocerotaceae	Chaetoceros		Chaetoceros concavicornis		species	Hakai				Hakai_phyto_QU39_2017-07-11_1m_4						4880032646		2017-07-11	2017	07	11	HumanObservation						CA	50.0307	-125.0992
Chaetoceros concavicornis	Mangin	521748	Chromista	Bacillariophyta		Coscinodiscophyceae	Chaetocerotales				Chaetocerotaceae	Chaetoceros		Chaetoceros concavicornis		species	Hakai				Hakai_phyto_QU39_2016-11-15_1m_1						4880030420		2016-11-15	2016	11	15	HumanObservation						CA	50.0307	-125.0992
Chaetoceros concavicornis	Mangin	521748	Chromista	Bacillariophyta		Coscinodiscophyceae	Chaetocerotales				Chaetocerotaceae	Chaetoceros		Chaetoceros concavicornis		species	Hakai				Hakai_phyto_QU39_2017-10-20_1m_3						4880028082		2017-10-20	2017	10	20	HumanObservation						CA	50.0307	-125.0992
Chaetoceros concavicornis	Mangin	521748	Chromista	Bacillariophyta		Coscinodiscophyceae	Chaetocerotales				Chaetocerotaceae	Chaetoceros		Chaetoceros concavicornis		species	Hakai				Hakai_phyto_QU39_2017-04-24_1m_4						4880027327		2017-04-24	2017	04	24	HumanObservation						CA	50.0307	-125.0992
Chaetoceros concavicornis	Mangin	521748	Chromista	Bacillariophyta		Coscinodiscophyceae	Chaetocerotales				Chaetocerotaceae	Chaetoceros		Chaetoceros concavicornis		species	Hakai				Hakai_phyto_QU39_2016-11-26_1m_1						4880026961		2016-11-26	2016	11	26	HumanObservation						CA	50.0307	-125.0992
Chaetoceros concavicornis	Mangin	521748	Chromista	Bacillariophyta		Coscinodiscophyceae	Chaetocerotales				Chaetocerotaceae	Chaetoceros		Chaetoceros concavicornis		species	Hakai				Hakai_phyto_QU39_2017-03-30_1m_5						4880026932		2017-03-30	2017	03	30	HumanObservation						CA	50.0307	-125.0992
Chaetoceros concavicornis	Mangin	521748	Chromista	Bacillariophyta		Coscinodiscophyceae	Chaetocerotales				Chaetocerotaceae	Chaetoceros		Chaetoceros concavicornis		species	Hakai				Hakai_phyto_QU39_2019-02-12_1m_2						4880024330		2019-02-12	2019	02	12	HumanObservation						CA	50.0307	-125.0992
Chaetoceros concavicornis	Mangin	521748	Chromista	Bacillariophyta		Coscinodiscophyceae	Chaetocerotales				Chaetocerotaceae	Chaetoceros		Chaetoceros concavicornis		species	IOC-UNESCO	HAEDAT		HAEDAT	HAEDAT:CA-37:CA-09-004:causative:8177						4153194652		NA				HumanObservation	Lower Strait of Georgia;Bloom was seen throughout Sechelt Inlet, but highest concentrations were seen in Salmon Inlet					CA	49.63	-123.7997	10000
[truncated: 10,487 more rows]
[truncated: 13 more columns]
